# Supplementary material for: Genome-Wide Expression and Physiological Profiling of Pearl Millet Genotype Reveal the Biological Pathways and Various Gene Clusters Underlying Salt Resistance
Source: Front Plant Sci. 2022 Mar 28;13:849618. doi: 10.3389/fpls.2022.849618 (PMC8996197; doi:10.3389/fpls.2022.849618)
Supplement: Supplementary file 1 [file Table_1.XLSX]

## Sheet: Data
Treatments	RAW_READS	CLEAN_READS	READ_LENGTH	Q30_PERCENT	Coverage_PERCENT	GC_PERCENT
S_7h_R1	25603496	25297712	150;150	94.41	92.33	55.19;54.97
S_7h_R2	20,693,487	20,502,977	150;150	94.29	91.24	55.63;55.51
S_7h_R3	24381450	24080128	150;150	94.55	91.52	54.62;54.45
S_3h_R1	33351317	32594555	150;150	94.58	91.34	56.92;56.67
S_3h_R2	20,619,963	20,315,694	150;150	94.99	92.34	56.93;56.71
S_3h_R3	26,721,145	26,409,917	150;150	93.95	91.44	56.75;56.64
S_1h_R1	33,924,651	33,384,611	150;150	95.41	93.85	57.17;57.03
S_1h_R2	29,942,126	29,378,906	150;150	94.95	92.68	57.17;57.04
S_1h_R3	38,841,218	38,205,594	150;150	94.99	93.08	57.08;56.91
CK_7h_R1	31,864,402	31,503,520	150;150	95.45	92.67	55.09;54.86
CK_7h_R2	33,053,012	32,572,674	150;150	94.93	91.46	55.67;55.56
CK_7h_R3	29800587	28783143	150;150	95.17	92.58	56.62;56.44
CK_3h_R1	35,571,843	34,995,743	150;150	94.27	91.03	56.20;56.00
CK_3h_R2	29911422	29249725	150;150	96.12	95.04	56.33;56.04
CK_3h_R3	29301255	28790710	150;150	94.38	91.28	56.41;56.22
CK_1h_R1	30,727,932	30,101,654	150;150	94.44	90.52	56.50;56.35
CK_1h_R2	58,473,897	57,475,056	150;150	94.34	89.81	57.07;56.95
CK_1h_R3	60,034,469	59,231,766	150;150	95.2	92.88	56.99;56.73
