# Supplementary material for: Genome-Wide Expression and Physiological Profiling of Pearl Millet Genotype Reveal the Biological Pathways and Various Gene Clusters Underlying Salt Resistance
Source: Front Plant Sci. 2022 Mar 28;13:849618. doi: 10.3389/fpls.2022.849618 (PMC8996197; doi:10.3389/fpls.2022.849618)
Supplement: Supplementary file 2 [file Table_2.XLSX]

## Sheet: qRT-PCR primers list
		Gene ID.s	Forward primers (5’-3’)	Reverse primers (5’-3’)
		i1_HQ_LWC_c9365/f5p0/1635	CGGGGATTTCCGACATCTGATA	GGCATTGAGGAAGCCAGTTT
		i1_LQ_LWC_c34886/f1p0/1554	TCGGTCCAGTCCTAGCATTCCTTT	CACCTCGTTACAACGTGGACATCT
		i1_LQ_LWC_c14472/f1p0/1395	AATCACGGGCGCCATGTTCTA	CGTCGACCTCAAAACAGAGCAA
		i1_LQ_LWC_c39269/f11p13/1542	ATCAAACGCAGCCACATCCTCA	CACACAGGATCTGGCGCTAATCTT
		i1_LQ_LWC_c16364/f1p0/1884	CGAATGCATGGCTGGCTTTTCA	ACGTGCTCGTGGTAGGCAATGA
		i1_LQ_LWC_c22131/f1p5/1616	AAGGAAGCGAGGCGATGAGA	GATCGACCAGATCAATGGAGAGTG
		i1_LQ_LWC_c25741/f2p2/1239	ACAACTTCATGCTGGGATGGGT	ATCCAGCACTTGAGCATGGATACG
		i3_LQ_LWC_c9982/f1p0/3230	TCACGTCCAATGACATGCTTCACA	AGAGAGCTTCTCGACCCCATTGT
		i1_LQ_LWC_c34059/f1p0/1878	ACTTCCTCGGCGTGAACCA	TCTTGCGAGCGCTTCAGGA
		i2_HQ_LWC_c12823/f2p0/2735	CTCCTATACTCCCTCTATCCCCAA	GCATATGGCAGTCAACTAACACC
		i1_HQ_LWC_c24128/f2p2/1978	CCTGGATGCATGACATCGTTCGTA	TAGTGTAGACCACTGCGTGCTT
		i1_LQ_LWC_c33057/f1p0/1882	GAGAAGGCCAACTTCAAGGACA	CACAAGGGCTGATCAGTAGGTTTC
		Ubiquitin (Control)	GTACACCAAGCCCAAGAAGA	GTCGTCGACCTTGTAGAACTG
