# Supplementary material for: Genome-Wide Expression and Physiological Profiling of Pearl Millet Genotype Reveal the Biological Pathways and Various Gene Clusters Underlying Salt Resistance
Source: Front Plant Sci. 2022 Mar 28;13:849618. doi: 10.3389/fpls.2022.849618 (PMC8996197; doi:10.3389/fpls.2022.849618)
Supplement: Supplementary file 3 [file Table_3.XLSX]

## Sheet: All Transcripts
transcript ids.	CK1	CK3	CK7	S1	S3	S7	log2FC(S vs CK_1h)	log2FC(S vs CK_3h)	log2FC(Svs CK_7h)	baseMean	log2FoldChange	lfcSE	stat	pvalue	padj	swiss_prot	KEGG	KOG	nt	nr
i0_HQ_LWC_c111/f3p0/885	20.3767	11.4067	17.66	22.2433	8.82667	11.63	0.126455	-0.369937	-0.602634	2729.2	-4.62036	0.216163	-21.3744	2.31121e-101	3.9548e-98	{NA}	{dosa:Os01t0235100-01; - - - - -}	{NA}	{XM_004968517.1; PREDICTED: Setaria italica uncharacterized LOC101755433 (LOC101755433), mRNA}	{XP_004968574.1; PREDICTED: uncharacterized protein LOC101755433 [Setaria italica]}
i0_HQ_LWC_c119/f3p0/413	1563.73	660.74	651.337	1248.37	324.18	798.307	-0.324945	-1.02729	0.29354	473.729	2.50242	0.663933	3.76909	0.000163847	0.000356558	{sp|Q5I7K3|RS29_WHEAT; 40S ribosomal protein S29 OS=Triticum aestivum GN=RPS29 PE=1 SV=1}	{mus:103973610; K02980 RP-S29e, RPS29 small subunit ribosomal protein S29e - ko03010; Genetic Information Processing; Translation; Ribosome}	{At3g43980; KOG3506 40S ribosomal protein S29 J Translation, ribosomal structure and biogenesis ;}	{FP097816.1; Phyllostachys edulis cDNA clone: bphyst016o23, full insert sequence}	{ACG30830.1; 40S ribosomal protein S29 [Zea mays]}
i0_HQ_LWC_c11/f12p0/776	56.8833	55.33	757.313	61.4567	54.0667	54.71	0.111564	-0.0333225	-3.79101	209.313	11.8123	1.3206	8.94466	3.73096e-19	6.5201e-18	{sp|P18566|RBS2_ORYSJ; Ribulose bisphosphate carboxylase small chain A, chloroplastic OS=Oryza sativa subsp. japonica GN=RBCS-A PE=2 SV=2}	{sita:101763225; K01602 rbcS ribulose-bisphosphate carboxylase small chain 4.1.1.39 ko01200; Metabolism; Global and overview maps; Carbon metabolism | ko00630; Metabolism; Carbohydrate metabolism; Glyoxylate and dicarboxylate metabolism | ko00710; Metabolism; Energy metabolism; Carbon fixation in photosynthetic organisms}	{NA}	{XM_004962245.2; PREDICTED: Setaria italica ribulose bisphosphate carboxylase small chain, chloroplastic-like (LOC101763632), mRNA}	{XP_004962301.1; PREDICTED: ribulose bisphosphate carboxylase small chain, chloroplastic-like [Setaria italica]}
i0_HQ_LWC_c120/f3p0/786	260.477	306.267	279.67	310.657	129.48	331.627	0.254167	-1.24206	0.245835	4274.35	-1.77641	0.426873	-4.16145	3.16228e-05	7.55131e-05	{sp|Q84MP7|H2AV3_ORYSJ; Probable histone H2A variant 3 OS=Oryza sativa subsp. japonica GN=Os03g0743400 PE=2 SV=1}	{obr:102713452; K11251 H2A histone H2A - ko05322; Human Diseases; Immune diseases; Systemic lupus erythematosus | ko05034; Human Diseases; Substance dependence; Alcoholism}	{At3g54560; KOG1757 Histone 2A B Chromatin structure and dynamics ;}	{XM_004981758.3; PREDICTED: Setaria italica probable histone H2A variant 3 (LOC101783345), mRNA}	{AFC88827.1; histone H2-like protein [Miscanthus sinensis]}
i0_HQ_LWC_c128/f3p0/701	0	0	0	0	0	0	0	0	0	735.493	-13.6154	1.64143	-8.29487	1.08708e-16	1.30535e-15	{NA}	{NA}	{NA}	{NA}	{KXG24402.1; hypothetical protein SORBI_007G037400 [Sorghum bicolor]}
i0_HQ_LWC_c134/f3p0/560	1096.91	822.28	786.42	1555.1	288.917	752.727	0.503562	-1.50898	-0.0631739	2418	1.35878	0.244129	5.56582	2.60926e-08	9.05982e-08	{sp|P59259|H4_ARATH; Histone H4 OS=Arabidopsis thaliana GN=At1g07660 PE=1 SV=2}	{vra:106759460; K11254 H4 histone H4 - ko05203; Human Diseases; Cancers: Overview; Viral carcinogenesis | ko05322; Human Diseases; Immune diseases; Systemic lupus erythematosus | ko05034; Human Diseases; Substance dependence; Alcoholism}	{At1g07820; KOG3467 Histone H4 B Chromatin structure and dynamics ;}	{XM_004957527.3; PREDICTED: Setaria italica histone H4 (LOC101785994), mRNA}	{ONM57091.1; Histone H4 [Zea mays]}
i0_HQ_LWC_c139/f3p0/681	972.73	589.65	563.163	982.237	384.22	572.623	0.0140313	-0.617926	0.0240331	1478.89	14.6904	1.22181	12.0235	2.67384e-33	2.58566e-31	{sp|P46297|RS23_FRAAN; 40S ribosomal protein S23 OS=Fragaria ananassa GN=RPS23 PE=2 SV=1}	{zma:103644248; K02973 RP-S23e, RPS23 small subunit ribosomal protein S23e - ko03010; Genetic Information Processing; Translation; Ribosome}	{At5g02960; KOG1749 40S ribosomal protein S23 J Translation, ribosomal structure and biogenesis ;}	{XM_004961749.2; PREDICTED: Setaria italica 40S ribosomal protein S23 (LOC101768765), mRNA}	{XP_020101800.1; 40S ribosomal protein S23 [Ananas comosus]}
i0_HQ_LWC_c142/f3p0/998	52.5833	76.3833	76.2033	48.4233	60.4833	95.8867	-0.118903	-0.33672	0.331476	3127.49	-2.95898	0.292538	-10.1149	4.74613e-24	1.65112e-22	{NA}	{bdi:100825689; - - - - -}	{NA}	{XM_004982250.1; PREDICTED: Setaria italica uncharacterized LOC101777564 (LOC101777564), mRNA}	{XP_004982307.1; PREDICTED: uncharacterized protein LOC101777564 [Setaria italica]}
i0_HQ_LWC_c143/f3p0/920	1.05	1.29333	624.067	1.11333	0.933333	1.36333	0.0844963	-0.47063	-8.83842	5.83044	5.59798	1.47928	3.78427	0.000154163	0.000336785	{sp|Q6ZBZ2|GL814_ORYSJ; Germin-like protein 8-14 OS=Oryza sativa subsp. japonica GN=GER5 PE=1 SV=1}	{ats:F775_28523; - - - - -}	{NA}	{XM_004973570.3; PREDICTED: Setaria italica germin-like protein 8-14 (LOC101782470), mRNA}	{XP_004973627.1; PREDICTED: germin-like protein 8-14 [Setaria italica]}
i0_HQ_LWC_c144/f3p0/960	397.65	335.12	349.533	445.16	228.493	337.43	0.162825	-0.552526	-0.0508418	1572.4	9.8593	0.751612	13.1176	2.61241e-39	4.02658e-37	{sp|P0C8Y9|PSA4B_ORYSI; Proteasome subunit alpha type-4-2 OS=Oryza sativa subsp. indica GN=OsI_021067 PE=1 SV=1}	{bdi:100836430; K02728 PSMA4 20S proteasome subunit alpha 3 3.4.25.1 ko03050; Genetic Information Processing; Folding, sorting and degradation; Proteasome}	{At3g22110; KOG0178 20S proteasome, regulatory subunit alpha type PSMA4/PRE9 O Posttranslational modification, protein turnover, chaperones ;}	{XM_004964681.2; PREDICTED: Setaria italica proteasome subunit alpha type-4-2 (LOC101778120), mRNA}	{XP_004964738.1; PREDICTED: proteasome subunit alpha type-4-2 [Setaria italica]}
i0_HQ_LWC_c148/f3p0/663	598.223	660.95	622.747	666.677	551.243	678.743	0.156303	-0.261852	0.124221	1673.39	14.6774	1.22954	11.9373	7.56666e-33	7.01476e-31	{sp|P30755|H2B1_MAIZE; Histone H2B.1 OS=Zea mays PE=2 SV=3}	{osa:4327384; K11252 H2B histone H2B - ko05203; Human Diseases; Cancers: Overview; Viral carcinogenesis | ko05322; Human Diseases; Immune diseases; Systemic lupus erythematosus | ko05034; Human Diseases; Substance dependence; Alcoholism}	{At3g46030; KOG1744 Histone H2B B Chromatin structure and dynamics ;}	{XM_004973715.2; PREDICTED: Setaria italica histone H2B.1-like (LOC101774517), mRNA}	{AQL09913.1; Histone H2B [Zea mays]}
i0_HQ_LWC_c150/f3p0/679	52.5	36.5633	499.433	46.78	22.7833	35.3367	-0.166426	-0.682419	-3.82105	3440.53	-4.67309	0.288206	-16.2144	3.99053e-59	1.8396e-56	{sp|P36213|PSAD_HORVU; Photosystem I reaction center subunit II, chloroplastic OS=Hordeum vulgare GN=psaD PE=1 SV=1}	{bdi:100826210; K02692 psaD photosystem I subunit II - ko00195; Metabolism; Energy metabolism; Photosynthesis}	{NA}	{XM_004981291.3; PREDICTED: Setaria italica photosystem I reaction center subunit II, chloroplastic (LOC101769456), mRNA}	{AFV94477.1; photosystem I reaction center subunit II [Saccharum hybrid cultivar GT28]}
i0_HQ_LWC_c152/f3p0/428	625.147	508.38	512.043	772.44	292.347	556	0.305228	-0.798227	0.118819	2352.56	-2.01217	0.408084	-4.93078	8.19038e-07	2.36941e-06	{sp|Q9T029|RS254_ARATH; 40S ribosomal protein S25-4 OS=Arabidopsis thaliana GN=RPS25E PE=2 SV=1}	{sita:101762233; K02975 RP-S25e, RPS25 small subunit ribosomal protein S25e - ko03010; Genetic Information Processing; Translation; Ribosome}	{At4g39200; KOG1767 40S ribosomal protein S25 J Translation, ribosomal structure and biogenesis ;}	{XM_004974152.3; PREDICTED: Setaria italica 40S ribosomal protein S25-4-like (LOC101780855), mRNA}	{XP_004956215.1; PREDICTED: 40S ribosomal protein S25-4 [Setaria italica]}
i0_HQ_LWC_c155/f3p0/899	1.96333	1.51	349.7	1.96667	1.61667	3.07667	0.00244732	0.0984737	-6.82861	1943.09	-7.51234	0.635263	-11.8255	2.88012e-32	2.49159e-30	{sp|P18566|RBS2_ORYSJ; Ribulose bisphosphate carboxylase small chain A, chloroplastic OS=Oryza sativa subsp. japonica GN=RBCS-A PE=2 SV=2}	{sita:101763225; K01602 rbcS ribulose-bisphosphate carboxylase small chain 4.1.1.39 ko01200; Metabolism; Global and overview maps; Carbon metabolism | ko00630; Metabolism; Carbohydrate metabolism; Glyoxylate and dicarboxylate metabolism | ko00710; Metabolism; Energy metabolism; Carbon fixation in photosynthetic organisms}	{NA}	{XM_004962244.2; PREDICTED: Setaria italica ribulose bisphosphate carboxylase small chain, chloroplastic-like (LOC101763225), mRNA}	{XP_004962301.1; PREDICTED: ribulose bisphosphate carboxylase small chain, chloroplastic-like [Setaria italica]}
i0_HQ_LWC_c157/f2p0/600	126.593	94.5833	66.2633	122.503	33.1667	68.71	-0.0473804	-1.51185	0.0523093	2705.24	-3.65625	0.349398	-10.4644	1.25841e-25	5.43627e-24	{sp|P48504|QCR6_SOLTU; Cytochrome b-c1 complex subunit 6 OS=Solanum tuberosum PE=1 SV=2}	{pop:POPTR_0002s06980g; - - - - -}	{At1g15120; KOG4763 Ubiquinol-cytochrome c reductase hinge protein C Energy production and conversion ;}	{XM_002442816.1; Sorghum bicolor hypothetical protein, mRNA}	{XP_002442861.1; hypothetical protein SORBIDRAFT_08g003963 [Sorghum bicolor]}
i0_HQ_LWC_c158/f3p0/970	193.777	62.7533	65.9733	214.08	67.2267	55.5	0.143755	0.0993415	-0.249395	660.35	1.68335	0.553908	3.03904	0.00237333	0.00437513	{NA}	{sbi:SORBI_01g019100; - - - - -}	{NA}	{XM_004982779.1; PREDICTED: Setaria italica uncharacterized LOC101784168 (LOC101784168), mRNA}	{XP_004982836.1; PREDICTED: uncharacterized protein LOC101784168 [Setaria italica]}
i0_HQ_LWC_c165/f2p0/628	107.247	72.5367	130.637	288.613	118.443	155.873	1.42821	0.707415	0.254814	150.965	4.85268	1.19375	4.06508	4.8015e-05	0.000112	#N/A	#N/A	#N/A	#N/A	#N/A
i0_HQ_LWC_c173/f2p0/738	0.21	0	459.77	0.256667	0	0.113333	0.289507	0	-11.9861	2306.06	-11.5069	0.959083	-11.9978	3.64984e-33	3.47157e-31	{sp|P32032|THN2_WHEAT; Alpha-2-purothionin OS=Triticum aestivum GN=THI1.2 PE=2 SV=1}	{bdi:100841700; - - - - -}	{NA}	{DQ875457.2; Cenchrus americanus alpha 1 purothionin-like mRNA, partial sequence}	{EMT02033.1; Alpha-2-purothionin [Aegilops tauschii]}
i0_HQ_LWC_c176/f2p0/918	143.273	114.05	115.547	129.85	74.08	119.073	-0.141924	-0.62251	0.0433747	4649.67	-3.60556	0.821061	-4.39135	1.12651e-05	2.84694e-05	{sp|Q9FFE0|RRAA2_ARATH; Putative 4-hydroxy-4-methyl-2-oxoglutarate aldolase 2 OS=Arabidopsis thaliana GN=At5g16450 PE=1 SV=1}	{obr:102718901; - - - - -}	{NA}	{XM_004966483.1; PREDICTED: Setaria italica putative 4-hydroxy-4-methyl-2-oxoglutarate aldolase 2 (LOC101756229), mRNA}	{XP_004966540.1; PREDICTED: putative 4-hydroxy-4-methyl-2-oxoglutarate aldolase 2 [Setaria italica]}
i0_HQ_LWC_c179/f2p0/742	0	0.08	0	0	0	0	0	#NUM!	0	397.295	-11.4552	1.49109	-7.68241	1.56119e-14	1.33446e-13	{NA}	{pop:POPTR_0001s06060g; - - - - -}	{NA}	{XM_004983332.1; PREDICTED: Setaria italica uncharacterized LOC101769066 (LOC101769066), mRNA}	{XP_004983389.1; PREDICTED: uncharacterized protein LOC101769066 [Setaria italica]}
i0_HQ_LWC_c184/f2p0/791	213.127	81.7033	71.02	255.167	49.0533	68.5433	0.259729	-0.736044	-0.051209	2147.32	-1.13543	0.321228	-3.53465	0.000408308	0.000840628	{sp|Q84Q77|HS17A_ORYSJ; 17.9 kDa class I heat shock protein OS=Oryza sativa subsp. japonica GN=HSP17.9A PE=2 SV=1}	{zma:103634220; K13993 HSP20 HSP20 family protein - ko04141; Genetic Information Processing; Folding, sorting and degradation; Protein processing in endoplasmic reticulum}	{At3g46230; KOG0710 Molecular chaperone (small heat-shock protein Hsp26/Hsp42) O Posttranslational modification, protein turnover, chaperones ;}	{X94193.1; P.glaucum mRNA for heat shock protein, HSP 17.9}	{KQK91541.1; hypothetical protein SETIT_038751mg, partial [Setaria italica]}
i0_HQ_LWC_c188/f2p0/596	0	0	2.58667	0	0.17	0	0	0	#NUM!	2084.45	-14.7039	1.65336	-8.89339	5.92698e-19	1.00308e-17	{sp|O02414|DYL1_HELCR; Dynein light chain LC6, flagellar outer arm OS=Heliocidaris crassispina PE=3 SV=1}	{sita:101785856; K10418 DYNLL dynein light chain LC8-type - ko04962; Organismal Systems; Excretory system; Vasopressin-regulated water reabsorption}	{At4g27360; KOG3430 Dynein light chain type 1 Z Cytoskeleton ;}	{XM_004957961.1; PREDICTED: Setaria italica dynein light chain 2, cytoplasmic (LOC101785856), mRNA}	{XP_004958018.1; PREDICTED: dynein light chain 2, cytoplasmic [Setaria italica]}
i0_HQ_LWC_c193/f2p0/379	1748.24	1035.96	947.083	2060.64	457.803	1005.11	0.237184	-1.17816	0.0857901	9270.13	-4.18293	0.430847	-9.70864	2.77019e-22	7.5059e-21	{sp|Q06396|ARF1_ORYSJ; ADP-ribosylation factor 1 OS=Oryza sativa subsp. japonica GN=Os01g0813400 PE=2 SV=3}	{obr:102703382; K07937 ARF1 ADP-ribosylation factor 1 - ko04072; Environmental Information Processing; Signal transduction; Phospholipase D signaling pathway | ko04144; Cellular Processes; Transport and catabolism; Endocytosis | ko05110; Human Diseases; Infectious diseases: Bacterial; Vibrio cholerae infection | ko05134; Human Diseases; Infectious diseases: Bacterial; Legionellosis}	{At2g47170; KOG0070 GTP-binding ADP-ribosylation factor Arf1 U Intracellular trafficking, secretion, and vesicular transport ;}	{XM_004955762.3; PREDICTED: Setaria italica ADP-ribosylation factor 1-like (LOC101768727), mRNA}	{ONM52450.1; ADP-ribosylation factor A1F [Zea mays]}
i0_HQ_LWC_c199/f2p0/846	1025.14	950.673	917.277	1092.54	706.207	981.973	0.0918649	-0.428859	0.0983269	4220.66	2.92096	0.376103	7.76639	8.07575e-15	7.21699e-14	{sp|O65731|RS5_CICAR; 40S ribosomal protein S5 (Fragment) OS=Cicer arietinum GN=RPS5 PE=2 SV=1}	{osa:4326457; K02989 RP-S5e, RPS5 small subunit ribosomal protein S5e - ko03010; Genetic Information Processing; Translation; Ribosome}	{At3g11940; KOG3291 Ribosomal protein S7 J Translation, ribosomal structure and biogenesis ;}	{XM_004967835.1; PREDICTED: Setaria italica 40S ribosomal protein S5-like (LOC101754213), mRNA}	{OEL30492.1; 40S ribosomal protein S5-2 [Dichanthelium oligosanthes]}
i0_HQ_LWC_c204/f2p0/906	75.9533	50.2133	80.1067	61.6467	33.2967	58.5233	-0.30109	-0.592693	-0.45291	1896.15	-2.73247	0.324952	-8.40884	4.14087e-17	5.30857e-16	{sp|C5YDQ9|CSPLG_SORBI; CASP-like protein 2A1 OS=Sorghum bicolor GN=Sb06g005640 PE=2 SV=1}	{obr:102706467; - - - - -}	{NA}	{XM_004975052.1; PREDICTED: Setaria italica CASP-like protein 2A1 (LOC101769947), mRNA}	{XP_004975109.1; PREDICTED: CASP-like protein 2A1 [Setaria italica]}
i0_HQ_LWC_c205/f2p0/867	1.96667	3.68	8.10333	2.45333	3.13	3.93667	0.318991	-0.233543	-1.04154	258.742	-5.61772	0.791236	-7.09993	1.24821e-12	7.96254e-12	{NA}	{NA}	{NA}	{NA}	{NA}
i0_HQ_LWC_c206/f2p0/753	1872.22	1470.33	1310.57	2166.54	855	1435.2	0.210643	-0.782144	0.131061	4918.64	2.38995	0.605512	3.94699	7.91403e-05	0.000179582	{sp|Q5VMJ3|PROFX_ORYSJ; Profilin LP04 OS=Oryza sativa subsp. japonica GN=Os06g0152100 PE=2 SV=1}	{mus:104000991; K05759 PFN profilin - ko04015; Environmental Information Processing; Signal transduction; Rap1 signaling pathway | ko04013; Environmental Information Processing; Signal transduction; MAPK signaling pathway - fly | ko04810; Cellular Processes; Cell motility; Regulation of actin cytoskeleton | ko05132; Human Diseases; Infectious diseases: Bacterial; Salmonella infection | ko05131; H…	{At2g19770; KOG1755 Profilin Z Cytoskeleton ;}	{XM_004964772.2; PREDICTED: Setaria italica profilin LP04 (LOC101779194), mRNA}	{XP_004964829.1; PREDICTED: profilin LP04 [Setaria italica]}
i0_HQ_LWC_c208/f2p0/877	144.003	85	76.0333	132.493	43.6667	83.3733	-0.120182	-0.96093	0.132954	317.516	6.20964	0.73659	8.43025	3.44924e-17	4.47244e-16	{sp|Q8LGG8|USPAL_ARATH; Universal stress protein A-like protein OS=Arabidopsis thaliana GN=At3g01520 PE=1 SV=2}	{sita:101759779; - - - - -}	{NA}	{XM_004953570.2; PREDICTED: Setaria italica universal stress protein A-like protein (LOC101759779), mRNA}	{XP_004953627.1; PREDICTED: universal stress protein A-like protein [Setaria italica]}
i0_HQ_LWC_c2316/f2p83/268	0	0	0	0	0	0	0	0	0	649.4	-12.8426	1.51596	-8.47164	2.41965e-17	3.20704e-16	{sp|A1E9L0|PSAJ_HORVU; Photosystem I reaction center subunit IX OS=Hordeum vulgare GN=psaJ PE=1 SV=1}	{mtr:MTR_8g045210; K02913 RP-L33, MRPL33, rpmG large subunit ribosomal protein L33 - ko03010; Genetic Information Processing; Translation; Ribosome}	{NA}	{KX756179.1; Cenchrus americanus chloroplast, complete genome}	{YP_009334510.1; photosystem I subunit IX (chloroplast) [Anemarrhena asphodeloides]}
i0_HQ_LWC_c2323/f2p1/331	1122.9	789.063	709.11	3481.24	1470.69	2638.38	1.63237	0.89828	1.89557	2387.1	-3.74459	0.825702	-4.53504	5.7593e-06	1.50832e-05	#N/A	#N/A	#N/A	#N/A	#N/A
i0_HQ_LWC_c233/f2p0/747	422.717	397.877	220.607	605.267	200.353	402.443	0.51788	-0.989775	0.867309	1337.42	5.34906	1.01039	5.29406	1.19629e-07	3.8297e-07	{NA}	{sita:101781515; - - - - -}	{NA}	{XM_004952591.3; PREDICTED: Setaria italica uncharacterized protein At2g27730, mitochondrial-like (LOC101781515), mRNA}	{XP_004952648.1; PREDICTED: uncharacterized protein At2g27730, mitochondrial-like [Setaria italica]}
i0_HQ_LWC_c235/f2p0/771	0	0	0.196667	0.153333	0	0.126667	0	0	-0.634716	1562.16	-10.6292	0.85997	-12.36	4.30058e-35	4.9855e-33	{NA}	{mus:103971257; - - - - -}	{NA}	{XM_004978717.2; PREDICTED: Setaria italica abscisic stress-ripening protein 3-like (LOC101786280), mRNA}	{XP_004978774.1; PREDICTED: abscisic stress-ripening protein 3-like [Setaria italica]}
i0_HQ_LWC_c236/f2p0/916	0	0	0	0	0	0	0	0	0	7822.91	-17.3411	1.96298	-8.83405	1.00954e-18	1.64786e-17	{NA}	{obr:102721505; - - - - -}	{NA}	{XM_004969005.2; PREDICTED: Setaria italica histidine-rich glycoprotein-like (LOC101759083), mRNA}	{XP_012701647.1; PREDICTED: late cornified envelope-like proline-rich protein 1 [Setaria italica]}
i0_HQ_LWC_c237/f2p0/908	8.57333	27.24	6.65667	16.7233	26.72	37.3767	0.963934	-0.0278067	2.48927	868.638	-3.71499	0.476723	-7.79278	6.55532e-15	5.94241e-14	{sp|Q8RW93|LBP65_ARATH; Putative lipid-binding protein At4g00165 OS=Arabidopsis thaliana GN=At4g00165 PE=2 SV=1}	{sita:101786102; - - - - -}	{NA}	{XM_004976400.2; PREDICTED: Setaria italica 14 kDa proline-rich protein DC2.15-like (LOC101773318), mRNA}	{XP_004976457.1; PREDICTED: 14 kDa proline-rich protein DC2.15-like [Setaria italica]}
i0_HQ_LWC_c238/f2p0/742	7.73	3.59	7.93667	9.15333	3.81333	4.53667	0.243829	0.0870688	-0.806901	563.2	-4.68703	0.704598	-6.65206	2.8902e-11	1.50529e-10	{sp|Q7XQ83|SP1L4_ORYSJ; Protein SPIRAL1-like 4 OS=Oryza sativa subsp. japonica GN=Os04g0578300 PE=3 SV=1}	{sbi:SORBI_06g026180; K18635 SPR1 protein SPIRAL1 and related proteins - -}	{NA}	{XR_001164605.1; PREDICTED: Setaria italica uncharacterized LOC105914863 (LOC105914863), ncRNA}	{KQK98570.1; hypothetical protein SETIT_011326mg [Setaria italica]}
i0_HQ_LWC_c242/f2p0/509	0.403333	0	0.216667	1.59	0.12	0	1.97898	0	#NUM!	1507.43	-10.4988	0.748152	-14.0329	9.80086e-45	2.16513e-42	{sp|P43401|EC_MAIZE; EC protein homolog OS=Zea mays PE=3 SV=2}	{sbi:SORBI_01g030345; - - - - -}	{NA}	{XM_004983733.1; PREDICTED: Setaria italica EC protein homolog (LOC101770949), mRNA}	{XP_002467575.1; hypothetical protein SORBIDRAFT_01g030345 [Sorghum bicolor]}
i0_HQ_LWC_c244/f2p0/986	62.1333	69.7133	64.64	57.1633	39.0067	69.9067	-0.120277	-0.837714	0.113003	645.939	-0.637215	0.251307	-2.5356	0.0112255	0.0185817	{sp|Q9P3U8|YJ95_SCHPO; Uncharacterized RING finger protein C548.05c OS=Schizosaccharomyces pombe (strain 972 / ATCC 24843) GN=SPCC548.05c PE=4 SV=1}	{sita:101765482; - - - - -}	{At3g07200; KOG0320 Predicted E3 ubiquitin ligase O Posttranslational modification, protein turnover, chaperones ;}	{XM_004957218.2; PREDICTED: Setaria italica E3 ubiquitin-protein ligase RNF4-like (LOC101765482), mRNA}	{XP_004957275.1; PREDICTED: E3 ubiquitin-protein ligase RNF4-like [Setaria italica]}
i0_HQ_LWC_c245/f2p0/549	647.597	423.523	350.853	759.71	209.573	429.277	0.230353	-1.01499	0.29104	2049.02	-0.79714	0.315934	-2.52312	0.0116317	0.0192084	{sp|Q41898|ATP5E_MAIZE; ATP synthase subunit epsilon, mitochondrial OS=Zea mays PE=3 SV=1}	{sbi:SORBI_03g027470; K02135 ATPeF1E, ATP5E, ATP15 F-type H+-transporting ATPase subunit epsilon - ko00190; Metabolism; Energy metabolism; Oxidative phosphorylation | ko05010; Human Diseases; Neurodegenerative diseases; Alzheimer's disease | ko05012; Human Diseases; Neurodegenerative diseases; Parkinson's disease | ko05016; Human Diseases; Neurodegenerative diseases; Huntington's disease}	{At1g51650; KOG3495 Mitochondrial F1F0-ATP synthase, subunit epsilon/ATP15 C Energy production and conversion ;}	{XM_002455887.1; Sorghum bicolor hypothetical protein, mRNA}	{ACG35728.1; ATP synthase epsilon chain, mitochondrial [Zea mays]}
i0_HQ_LWC_c248/f2p0/514	952.47	586.157	490.19	1077.87	360.847	569.973	0.178438	-0.6999	0.217553	5113.1	-2.13646	0.302651	-7.05916	1.67516e-12	1.04595e-11	{sp|Q42841|COX5C_HORVU; Cytochrome c oxidase subunit 5C OS=Hordeum vulgare GN=COX5C PE=3 SV=3}	{bdi:106865777; - - - - -}	{NA}	{XM_002443313.1; Sorghum bicolor hypothetical protein, mRNA}	{KQL16605.1; hypothetical protein SETIT_024179mg, partial [Setaria italica]}
i0_HQ_LWC_c254/f2p0/660	515.937	359.24	464.503	702.82	269.203	382.35	0.445961	-0.416252	-0.280795	4311.77	-1.22641	0.537231	-2.28284	0.0224398	0.0352534	{sp|Q0D840|TRXH1_ORYSJ; Thioredoxin H1 OS=Oryza sativa subsp. japonica GN=TRXH PE=1 SV=1}	{sita:101785701; K03671 trxA thioredoxin 1 - ko04621; Organismal Systems; Immune system; NOD-like receptor signaling pathway | ko05418; Human Diseases; Cardiovascular diseases; Fluid shear stress and atherosclerosis}	{At1g45145; KOG0907 Thioredoxin O Posttranslational modification, protein turnover, chaperones ;}	{XM_004955637.3; PREDICTED: Setaria italica thioredoxin H1-like (LOC101785701), mRNA}	{XP_004955694.1; PREDICTED: thioredoxin H1-like [Setaria italica]}
i0_HQ_LWC_c255/f2p0/819	356.26	360.72	345.477	418.237	226.267	361.32	0.231389	-0.672855	0.0646888	1591.67	2.06494	0.524487	3.93707	8.24823e-05	0.00018672	{sp|Q9SJ44|UEV1C_ARATH; Ubiquitin-conjugating enzyme E2 variant 1C OS=Arabidopsis thaliana GN=UEV1C PE=1 SV=1}	{sita:101785550; K10704 UBE2V ubiquitin-conjugating enzyme E2 variant - ko04624; Organismal Systems; Immune system; Toll and Imd signaling pathway}	{At2g36060; KOG0896 Ubiquitin-conjugating enzyme E2 O Posttranslational modification, protein turnover, chaperones ;}	{XM_004952214.2; PREDICTED: Setaria italica ubiquitin-conjugating enzyme E2 variant 1C (LOC101785550), mRNA}	{OEL22370.1; Ubiquitin-conjugating enzyme E2 variant 1C [Dichanthelium oligosanthes]}
i0_HQ_LWC_c2582/f6p1/614	0	0	0	0.293333	0	0	0	0	0	5936.97	-16.1106	1.54497	-10.4277	1.85229e-25	7.8178e-24	{NA}	{NA}	{NA}	{NA}	{OEL12717.1; hypothetical protein BAE44_0026264, partial [Dichanthelium oligosanthes]}
i0_HQ_LWC_c2595/f3p8/966	113.113	63.5	136.987	109.33	55.0833	59.7567	-0.0490797	-0.205141	-1.19686	2078.56	-2.14315	0.602883	-3.55483	0.00037823	0.00078256	{sp|P37219|ASR2_SOLLC; Abscisic stress-ripening protein 2 OS=Solanum lycopersicum GN=ASR2 PE=4 SV=1}	{dosa:Os01t0963600-01; - - - - -}	{NA}	{XM_004971307.3; PREDICTED: Setaria italica abscisic stress-ripening protein 3-like (LOC101778684), mRNA}	{XP_004971364.1; PREDICTED: abscisic stress-ripening protein 3-like [Setaria italica]}
i0_HQ_LWC_c2606/f3p6/318	0	2.85333	0.83	0.843333	0	3.30667	0	#NUM!	1.99419	215.6	-9.41813	1.6361	-5.75646	8.58984e-09	3.17995e-08	{NA}	{NA}	{NA}	{XM_014804608.1; PREDICTED: Setaria italica ATP synthase subunit beta, chloroplastic-like (LOC106804128), mRNA}	{NA}
i0_HQ_LWC_c262/f2p0/960	9.14	4.71	6.31333	14.6567	3.40667	3.08333	0.681291	-0.467366	-1.03391	32.6462	9.99454	1.34339	7.43979	1.00843e-13	7.57444e-13	{NA}	{obr:102720836; - - - - -}	{NA}	{XM_004969409.2; PREDICTED: Setaria italica uncharacterized LOC101784058 (LOC101784058), mRNA}	{KQL06309.1; hypothetical protein SETIT_002268mg [Setaria italica]}
i0_HQ_LWC_c264/f2p0/574	205.933	154.873	180.987	215.647	141.597	198.373	0.066492	-0.129301	0.132335	637.145	0.825923	0.318677	2.59173	0.0095495	0.0160049	{sp|Q94DM8|UFM1_ORYSJ; Ubiquitin-fold modifier 1 OS=Oryza sativa subsp. japonica GN=Os01g0962400 PE=3 SV=1}	{cann:107870609; - - - - -}	{At1g77710; KOG3483 Uncharacterized conserved protein S Function unknown ;}	{XM_004971295.2; PREDICTED: Setaria italica ubiquitin-fold modifier 1 (LOC101774220), mRNA}	{XP_003565130.1; PREDICTED: ubiquitin-fold modifier 1 [Brachypodium distachyon]}
i0_HQ_LWC_c266/f2p0/857	95.0333	127.417	87.9933	102.423	85.2567	126.667	0.108039	-0.579669	0.525571	434.206	12.517	1.20834	10.3588	3.81832e-25	1.54938e-23	{NA}	{sita:101772592; - - - - -}	{NA}	{XM_004952997.3; PREDICTED: Setaria italica uncharacterized LOC101772592 (LOC101772592), mRNA}	{XP_004953054.1; PREDICTED: uncharacterized protein LOC101772592 [Setaria italica]}
i0_HQ_LWC_c272/f2p0/895	35.0833	24.6333	28.0367	38.5567	17.3033	36.3233	0.136195	-0.509562	0.373582	127.555	11.0081	1.2167	9.04749	1.46288e-19	2.71986e-18	{sp|Q06398|GSTU6_ORYSJ; Probable glutathione S-transferase GSTU6 OS=Oryza sativa subsp. japonica GN=GSTU6 PE=2 SV=2}	{sbi:SORBI_01g030970; K00799 GST, gst glutathione S-transferase 2.5.1.18 ko00480; Metabolism; Metabolism of other amino acids; Glutathione metabolism | ko00980; Metabolism; Xenobiotics biodegradation and metabolism; Metabolism of xenobiotics by cytochrome P450 | ko00982; Metabolism; Xenobiotics biodegradation and metabolism; Drug metabolism - cytochrome P450 | ko05204; Human Diseases; Cancers: Ov…	{At1g10360; KOG0406 Glutathione S-transferase O Posttranslational modification, protein turnover, chaperones ;}	{XM_004983801.2; PREDICTED: Setaria italica uncharacterized LOC101764179 (LOC101764179), mRNA}	{XP_004983858.2; PREDICTED: uncharacterized protein LOC101764179 [Setaria italica]}
i0_HQ_LWC_c273/f2p0/803	627.71	669.577	791.697	769.717	478.153	790.533	0.294229	-0.485776	-0.00212148	2514.55	14.3391	1.19485	12.0008	3.51828e-33	3.35406e-31	{sp|P62162|CALM_HORVU; Calmodulin OS=Hordeum vulgare GN=CAM PE=2 SV=2}	{sita:101770095; K02183 CALM calmodulin - ko04014; Environmental Information Processing; Signal transduction; Ras signaling pathway | ko04015; Environmental Information Processing; Signal transduction; Rap1 signaling pathway | ko04016; Environmental Information Processing; Signal transduction; MAPK signaling pathway - plant | ko04371; Environmental Information Processing; Signal transduction; Ape…	{At3g43810; KOG0027 Calmodulin and related proteins (EF-Hand superfamily) T Signal transduction mechanisms ;}	{FP097481.1; Phyllostachys edulis cDNA clone: bphyst023b21, full insert sequence}	{XP_012699440.1; PREDICTED: LOW QUALITY PROTEIN: family of serine hydrolases 3-like [Setaria italica]}
i0_HQ_LWC_c283/f2p0/949	12.6067	9.40333	70.8267	14.9667	6.38333	10.4033	0.247566	-0.558862	-2.76725	1224.01	-3.27409	0.724846	-4.51694	6.2739e-06	1.63608e-05	{NA}	{sita:101779551; - - - - -}	{NA}	{XM_004958199.2; PREDICTED: Setaria italica uncharacterized LOC101779551 (LOC101779551), mRNA}	{XP_004958256.1; PREDICTED: uncharacterized protein LOC101779551 [Setaria italica]}
i0_HQ_LWC_c284/f2p0/996	61.9733	20.3033	28.91	81.76	23.5867	19.3667	0.399748	0.216255	-0.577993	196.093	12.4428	1.32402	9.39769	5.57729e-21	1.26212e-19	{NA}	{NA}	{NA}	{XM_012843318.1; PREDICTED: Setaria italica keratin-associated protein 6-2-like (LOC105913672), mRNA}	{ACN31002.1; unknown [Zea mays]}
i0_HQ_LWC_c286/f2p0/896	646.5	512.497	354.383	636.253	363.42	445.993	-0.0230491	-0.495905	0.331711	2154.91	15.3521	1.20188	12.7734	2.30782e-37	3.16134e-35	{sp|Q9AY76|ADF2_ORYSJ; Actin-depolymerizing factor 2 OS=Oryza sativa subsp. japonica GN=ADF2 PE=2 SV=1}	{osa:4334307; K05765 CFL cofilin - ko04810; Cellular Processes; Cell motility; Regulation of actin cytoskeleton | ko04666; Organismal Systems; Immune system; Fc gamma R-mediated phagocytosis | ko04360; Organismal Systems; Development; Axon guidance | ko05133; Human Diseases; Infectious diseases: Bacterial; Pertussis}	{At2g31200; KOG1735 Actin depolymerizing factor Z Cytoskeleton ;}	{XM_004981497.2; PREDICTED: Setaria italica actin-depolymerizing factor 2 (LOC101781863), mRNA}	{KXG37440.1; hypothetical protein SORBI_001G070000 [Sorghum bicolor]}
i0_HQ_LWC_c290/f2p0/977	495.44	415.567	446.433	505.22	209.783	462.35	0.0282014	-0.98618	0.0505406	1929.54	6.91385	0.928031	7.45002	9.3326e-14	7.04495e-13	{NA}	{NA}	{NA}	{XM_004960261.2; PREDICTED: Setaria italica glycine-rich protein A3-like (LOC101761320), mRNA}	{NA}
i0_HQ_LWC_c291/f2p0/969	9.30667	5.94333	38.4767	9.99667	3.84667	8.52	0.103183	-0.627663	-2.17506	33.3717	9.08066	1.28184	7.08408	1.39969e-12	8.85394e-12	{NA}	{sita:101759227; - - - - -}	{NA}	{XM_004952148.2; PREDICTED: Setaria italica uncharacterized LOC101759227 (LOC101759227), mRNA}	{XP_004952205.1; PREDICTED: uncharacterized protein LOC101759227 [Setaria italica]}
i0_HQ_LWC_c292/f2p0/697	543.773	644.763	651.17	399.333	461.043	735.363	-0.445412	-0.483867	0.175423	1750.88	2.2688	1.03559	2.19082	0.0284648	0.0438709	{sp|A2YS06|ATG8C_ORYSI; Autophagy-related protein 8C OS=Oryza sativa subsp. indica GN=ATG8C PE=3 SV=2}	{egu:105051198; K08341 GABARAP, ATG8, LC3 GABA(A) receptor-associated protein - ko04371; Environmental Information Processing; Signal transduction; Apelin signaling pathway | ko04068; Environmental Information Processing; Signal transduction; FoxO signaling pathway | ko04140; Cellular Processes; Transport and catabolism; Autophagy - animal | ko04138; Cellular Processes; Transport and catabolism; …	{At1g62040; KOG1654 Microtubule-associated anchor protein involved in autophagy and membrane trafficking Z Cytoskeleton ;}	{XM_004972611.2; PREDICTED: Setaria italica autophagy-related protein 8C (LOC101778979), mRNA}	{XP_004972668.1; PREDICTED: autophagy-related protein 8C [Setaria italica]}
i0_HQ_LWC_c295/f2p0/546	1710.29	992.153	996.467	1807.25	606.307	1093.36	0.0795553	-0.710515	0.133871	2441.14	1.19478	0.456582	2.61679	0.00887611	0.0149548	{sp|P0DKK2|RL372_ORYSJ; 60S ribosomal protein L37a-2 OS=Oryza sativa subsp. japonica GN=Os05g0557000 PE=1 SV=1}	{ats:F775_28636; K02921 RP-L37Ae, RPL37A large subunit ribosomal protein L37Ae - ko03010; Genetic Information Processing; Translation; Ribosome}	{At3g10950; KOG0402 60S ribosomal protein L37 J Translation, ribosomal structure and biogenesis ;}	{XM_004969484.2; PREDICTED: Setaria italica 60S ribosomal protein L37a (LOC101779365), transcript variant X2, mRNA}	{EMT28829.1; 60S ribosomal protein L37a [Aegilops tauschii]}
i0_HQ_LWC_c296/f2p0/803	1381.03	937.833	947.253	1262.36	605.01	945.493	-0.129621	-0.632373	-0.00268303	3105.77	15.6159	1.20262	12.9849	1.48995e-38	2.20314e-36	{sp|P0DKK8|RS10A_ORYSJ; 40S ribosomal protein S10-1 OS=Oryza sativa subsp. japonica GN=RPS10-1 PE=2 SV=1}	{dosa:Os02t0549600-01; K02947 RP-S10e, RPS10 small subunit ribosomal protein S10e - ko03010; Genetic Information Processing; Translation; Ribosome}	{At5g52650; KOG3344 40s ribosomal protein s10 J Translation, ribosomal structure and biogenesis ;}	{XM_004975571.2; PREDICTED: Setaria italica 40S ribosomal protein S10 (LOC101757236), mRNA}	{XP_004975628.1; PREDICTED: 40S ribosomal protein S10 [Setaria italica]}
i0_HQ_LWC_c298/f2p0/760	0.1	0.08	11.0267	0.153333	0.0533333	0	0.616671	-0.584963	#NUM!	338.572	-9.19085	1.1986	-7.66796	1.7476e-14	1.48225e-13	{sp|P19656|NLTP_MAIZE; Non-specific lipid-transfer protein OS=Zea mays PE=1 SV=1}	{ats:F775_29280; - - - - -}	{NA}	{XM_004978475.2; PREDICTED: Setaria italica non-specific lipid-transfer protein-like (LOC101756443), mRNA}	{ABA33858.1; phospholipid transfer protein 1 [Zea mays subsp. parviglumis]}
i0_HQ_LWC_c299/f2p0/839	633.693	494.93	461.653	698.507	314.143	512.34	0.140489	-0.655802	0.150292	3057.82	0.681629	0.303123	2.24869	0.0245321	0.0382755	{sp|O22644|RL23A_FRIAG; 60S ribosomal protein L23A OS=Fritillaria agrestis GN=RPL23A PE=2 SV=1}	{sita:101782184; K02893 RP-L23Ae, RPL23A large subunit ribosomal protein L23Ae - ko03010; Genetic Information Processing; Translation; Ribosome}	{At3g55280; KOG1751 60s ribosomal protein L23 J Translation, ribosomal structure and biogenesis ;}	{XM_004953019.2; PREDICTED: Setaria italica 60S ribosomal protein L23a-like (LOC101782184), mRNA}	{XP_004953076.1; PREDICTED: 60S ribosomal protein L23a-like [Setaria italica]}
i0_HQ_LWC_c300/f2p0/918	44.7067	73.9533	60.3867	44.87	52.2867	80.3167	0.0052612	-0.500172	0.411469	3151.42	-3.42024	0.314969	-10.859	1.80756e-27	9.66047e-26	{sp|O22797|GLTP1_ARATH; Glycolipid transfer protein 1 OS=Arabidopsis thaliana GN=GLTP1 PE=2 SV=1}	{sita:101775315; - - - - -}	{At2g33470; KOG3221 Glycolipid transfer protein G Carbohydrate transport and metabolism ;}	{XM_004953083.2; PREDICTED: Setaria italica glycolipid transfer protein 1-like (LOC101775315), mRNA}	{XP_004953140.1; PREDICTED: glycolipid transfer protein 1-like [Setaria italica]}
i0_HQ_LWC_c301/f2p0/752	333.117	145.67	228.157	237.26	26.7933	117.397	-0.489559	-2.44276	-0.958633	428.109	13.6376	1.26039	10.8202	2.76316e-27	1.44764e-25	{sp|Q42838|THN7_HORVU; Thionin BTH7 OS=Hordeum vulgare PE=2 SV=1}	{bdi:100841700; - - - - -}	{NA}	{NA}	{AAB21530.1; thionin [Hordeum marinum=barley, leaf, Peptide, 137 aa] [Hordeum marinum]}
i0_HQ_LWC_c302/f2p0/964	16.5933	20.5567	47.5	11.9467	9.84	12.7933	-0.473996	-1.06288	-1.89254	60.6066	9.91217	1.23936	7.99779	1.26676e-15	1.28376e-14	{sp|Q9SMS0|NDHT_ARATH; NAD(P)H-quinone oxidoreductase subunit T, chloroplastic OS=Arabidopsis thaliana GN=ndhT PE=1 SV=1}	{cit:102617175; - - - - -}	{At4g09350; KOG0715 Molecular chaperone (DnaJ superfamily) O Posttranslational modification, protein turnover, chaperones ;}	{XM_004979046.3; PREDICTED: Setaria italica NAD(P)H-quinone oxidoreductase subunit T, chloroplastic (LOC101759835), mRNA}	{XP_004979103.1; PREDICTED: NAD(P)H-quinone oxidoreductase subunit T, chloroplastic [Setaria italica]}
i0_HQ_LWC_c303/f2p0/826	0.0733333	0	0	0	0	0	#NUM!	0	0	67.6953	-8.70204	1.65799	-5.24854	1.53311e-07	4.84546e-07	{NA}	{NA}	{NA}	{XM_004981325.3; PREDICTED: Setaria italica glycine-rich cell wall structural protein-like (LOC101784298), mRNA}	{NA}
i0_HQ_LWC_c307/f2p0/833	1.21667	0.65	18.8233	2.52667	0.293333	0.233333	1.0543	-1.1479	-6.33399	375.529	-5.19217	0.443873	-11.6974	1.31409e-31	1.06989e-29	{sp|B3H7A9|PXG7_ARATH; Probable peroxygenase 7 OS=Arabidopsis thaliana GN=PXG7 PE=2 SV=1}	{sbi:SORBI_10g009150; K17991 PXG peroxygenase 1.11.2.3 ko00073; Metabolism; Lipid metabolism; Cutin, suberine and wax biosynthesis}	{NA}	{XM_004965094.2; PREDICTED: Setaria italica probable peroxygenase 4 (LOC101772686), mRNA}	{XP_004965151.1; PREDICTED: probable peroxygenase 4 [Setaria italica]}
i0_HQ_LWC_c308/f2p0/909	24.3567	28.5767	98.9	26.01	21.8	34.4533	0.0947497	-0.39051	-1.52133	127.552	10.7465	1.20271	8.93527	4.06186e-19	7.05564e-18	{sp|P51412|RK21_ARATH; 50S ribosomal protein L21, chloroplastic OS=Arabidopsis thaliana GN=RPL21 PE=2 SV=1}	{sita:101763816; K02888 RP-L21, MRPL21, rplU large subunit ribosomal protein L21 - ko03010; Genetic Information Processing; Translation; Ribosome}	{At1g35680; KOG1686 Mitochondrial/chloroplast ribosomal L21 protein J Translation, ribosomal structure and biogenesis ;}	{XM_004951217.2; PREDICTED: Setaria italica 50S ribosomal protein L21, chloroplastic (LOC101763816), mRNA}	{XP_004951274.1; PREDICTED: 50S ribosomal protein L21, chloroplastic [Setaria italica]}
i0_HQ_LWC_c31/f2p0/781	10.62	6.10667	204.4	14.9933	9.05	19.6133	0.497537	0.567533	-3.38149	50.4122	9.42475	1.22699	7.6812	1.57604e-14	1.34613e-13	{sp|P37220|ASR3_SOLLC; Abscisic stress-ripening protein 3 OS=Solanum lycopersicum GN=ASR3 PE=4 SV=2}	{sita:101768572; - - - - -}	{NA}	{XM_012847207.2; PREDICTED: Setaria italica abscisic stress-ripening protein 3-like (LOC101785036), mRNA}	{XP_012702661.1; PREDICTED: abscisic stress-ripening protein 3-like [Setaria italica]}
i0_HQ_LWC_c33/f7p0/962	794.073	310.93	345.173	633.51	164.373	383.307	-0.325905	-0.919614	0.151178	1776.09	2.30826	0.165816	13.9206	4.74844e-44	1.0029e-41	{NA}	{NA}	{NA}	{NA}	{KXG28921.1; hypothetical protein SORBI_005G184000 [Sorghum bicolor]}
i0_HQ_LWC_c45/f6p0/864	71.5733	26.49	376.553	56.4133	30.3367	31.0167	-0.343386	0.195615	-3.60174	1150.49	-2.53519	0.620147	-4.08805	4.35018e-05	0.000102052	{sp|P80470|PSBY_SPIOL; Photosystem II core complex proteins psbY, chloroplastic OS=Spinacia oleracea GN=PSBY PE=1 SV=2}	{var:108331157; K02723 psbY photosystem II PsbY protein - ko00195; Metabolism; Energy metabolism; Photosynthesis}	{NA}	{XM_004972931.2; PREDICTED: Setaria italica photosystem II core complex proteins psbY, chloroplastic (LOC101775036), mRNA}	{XP_004972988.1; PREDICTED: photosystem II core complex proteins psbY, chloroplastic [Setaria italica]}
i0_HQ_LWC_c48/f6p0/722	547.187	629.75	587.027	697.227	319.583	704.727	0.349595	-0.978587	0.263638	1729.85	6.73985	0.64965	10.3746	3.23637e-25	1.32281e-23	{sp|P56330|SUI1_MAIZE; Protein translation factor SUI1 homolog OS=Zea mays GN=TIF PE=3 SV=1}	{sita:101775210; K03113 EIF1, SUI1 translation initiation factor 1 - ko03013; Genetic Information Processing; Translation; RNA transport}	{At1g54290; KOG1770 Translation initiation factor 1 (eIF-1/SUI1) J Translation, ribosomal structure and biogenesis ;}	{XM_004957849.3; PREDICTED: Setaria italica protein translation factor SUI1 homolog (LOC101775210), mRNA}	{OEL28790.1; Tyrosyl-DNA phosphodiesterase 1 [Dichanthelium oligosanthes]}
i0_HQ_LWC_c69/f4p0/933	315.947	273.157	229.197	315.503	132.643	260.23	-0.0020258	-1.04218	0.183201	1044.35	14.1613	1.19877	11.8132	3.33777e-32	2.87518e-30	{sp|A2YEZ6|SAP8_ORYSI; Zinc finger A20 and AN1 domain-containing stress-associated protein 8 OS=Oryza sativa subsp. indica GN=SAP8 PE=2 SV=2}	{sita:101781629; - - - - -}	{At1g51200; KOG3173 Predicted Zn-finger protein R General function prediction only ;}	{XM_004951515.3; PREDICTED: Setaria italica zinc finger A20 and AN1 domain-containing stress-associated protein 8-like (LOC101780163), transcript variant X1, mRNA}	{XP_004951575.1; PREDICTED: zinc finger A20 and AN1 domain-containing stress-associated protein 4 [Setaria italica]}
i0_HQ_LWC_c87/f4p0/776	11.7467	8.72333	59.79	18.5	17.04	11.77	0.655274	0.965974	-2.34479	1408.98	-4.21934	0.437131	-9.65236	4.80361e-22	1.25963e-20	{sp|Q9C9A3|HIP20_ARATH; Heavy metal-associated isoprenylated plant protein 20 OS=Arabidopsis thaliana GN=HIPP20 PE=1 SV=1}	{osa:4324048; - - - - -}	{At1g71050; KOG1603 Copper chaperone P Inorganic ion transport and metabolism ;}	{XM_004968759.2; PREDICTED: Setaria italica heavy metal-associated isoprenylated plant protein 26-like (LOC101756367), mRNA}	{XP_004968816.1; PREDICTED: heavy metal-associated isoprenylated plant protein 26-like [Setaria italica]}
i0_HQ_LWC_c92/f4p0/738	56.71	31.57	33.7467	66.8467	27.3433	64.2533	0.237252	-0.207365	0.929026	1635.54	-3.96428	0.342527	-11.5736	5.60603e-31	4.35717e-29	{NA}	{pper:PRUPE_ppa021027mg; - - - - -}	{NA}	{XM_002459478.1; Sorghum bicolor hypothetical protein, mRNA}	{KQL22937.1; hypothetical protein SETIT_033353mg, partial [Setaria italica]}
i0_HQ_LWC_c94/f4p0/628	85.6167	43.02	198.35	70.7167	20.48	40.6667	-0.275841	-1.07079	-2.28613	397.612	-2.94687	1.2346	-2.3869	0.0169911	0.0272743	{NA}	{obr:102721156; K06995 K06995 uncharacterized protein - -}	{NA}	{XM_004975682.1; PREDICTED: Setaria italica uncharacterized LOC101766987 (LOC101766987), mRNA}	{XP_004975739.1; PREDICTED: uncharacterized protein LOC101766987 [Setaria italica]}
i0_LQ_LWC_c1008/f1p0/892	19.9467	26.7333	25.2233	19.9767	16.8333	28.27	0.0021682	-0.667319	0.164513	99.5174	6.11172	0.608707	10.0405	1.01168e-23	3.37417e-22	{sp|A2ZBG5|PSK2_ORYSI; Phytosulfokines 2 OS=Oryza sativa subsp. indica GN=PSK2 PE=1 SV=1}	{sbi:SORBI_08g002990; - - - - -}	{NA}	{XM_004977469.3; PREDICTED: Setaria italica phytosulfokines 5-like (LOC101764412), mRNA}	{NP_001150909.1; phytosulfokines 2 precursor [Zea mays]}
i0_LQ_LWC_c1011/f1p0/366	16.07	0.893333	0	0	0.743333	1.28333	#NUM!	-0.265189	0	236.382	-11.4351	1.58379	-7.22007	5.19598e-13	3.50602e-12	{NA}	{NA}	{NA}	{XM_004972916.3; PREDICTED: Setaria italica glyceraldehyde-3-phosphate dehydrogenase 2, cytosolic (LOC101768835), mRNA}	{NA}
i0_LQ_LWC_c1012/f1p0/751	95.0833	49.7167	53.97	87.6	28.6767	59.6467	-0.118262	-0.793852	0.144284	155.693	9.4754	1.05241	9.00349	2.18648e-19	3.96516e-18	{sp|H9BFQ2|TPRL3_ERYCB; Tropinone reductase-like 3 OS=Erythroxylum coca PE=2 SV=1}	{sita:101760373; K11147 DHRS4 dehydrogenase/reductase SDR family member 4 1.1.-.- ko00830; Metabolism; Metabolism of cofactors and vitamins; Retinol metabolism | ko04146; Cellular Processes; Transport and catabolism; Peroxisome}	{At4g05530; KOG0725 Reductases with broad range of substrate specificities R General function prediction only ;}	{XM_004961039.2; PREDICTED: Setaria italica tropinone reductase-like 3 (LOC101760373), mRNA}	{XP_004961096.1; PREDICTED: tropinone reductase-like 3 [Setaria italica]}
i0_LQ_LWC_c1013/f1p8/914	1.39667	0.4	0.716667	3.08333	1.27	0.636667	1.1425	1.66676	-0.170764	7.38038	7.65081	1.82308	4.19663	2.70913e-05	6.52463e-05	{sp|P93847|RL10_SOLME; 60S ribosomal protein L10 OS=Solanum melongena GN=RPL10 PE=2 SV=1}	{bdi:100840282; K02866 RP-L10e, RPL10 large subunit ribosomal protein L10e - ko03010; Genetic Information Processing; Translation; Ribosome}	{At1g14320; KOG0857 60s ribosomal protein L10 J Translation, ribosomal structure and biogenesis ;}	{XM_004979248.1; PREDICTED: Setaria italica 60S ribosomal protein L10-like (LOC101755232), mRNA}	{XP_004979305.1; PREDICTED: 60S ribosomal protein L10-like [Setaria italica]}
i0_LQ_LWC_c1020/f1p3/404	0	0	0	0	0	0	0	0	0	12958.9	-16.5853	1.49299	-11.1088	1.137e-28	6.97802e-27	{NA}	{NA}	{NA}	{NA}	{NA}
i0_LQ_LWC_c1021/f1p0/596	177.477	122.407	115.683	178.7	59.0933	124.263	0.00991027	-1.05061	0.10322	232.766	3.5458	1.33994	2.64624	0.00813924	0.0137925	{sp|Q9XGX7|TIM9_ORYSJ; Mitochondrial import inner membrane translocase subunit Tim9 OS=Oryza sativa subsp. japonica GN=TIM9 PE=3 SV=2}	{sbi:SORBI_08g018820; K17777 TIM9 mitochondrial import inner membrane translocase subunit TIM9 - -}	{At3g46560; KOG3479 Mitochondrial import inner membrane translocase, subunit TIM9 U Intracellular trafficking, secretion, and vesicular transport ;}	{XM_004982761.1; PREDICTED: Setaria italica mitochondrial import inner membrane translocase subunit Tim9 (LOC101776869), mRNA}	{KXG23761.1; hypothetical protein SORBI_008G136800 [Sorghum bicolor]}
i0_LQ_LWC_c1022/f1p0/626	6.53667	3.4	2.49333	4.36	5.26	6.07667	-0.584227	0.629528	1.2852	11.1601	6.29822	1.63597	3.84984	0.000118195	0.000262393	{sp|O48558|RL30_MAIZE; 60S ribosomal protein L30 OS=Zea mays GN=RPL30 PE=3 SV=1}	{sbi:SORBI_10g029650; K02908 RP-L30e, RPL30 large subunit ribosomal protein L30e - ko03010; Genetic Information Processing; Translation; Ribosome}	{At1g36240; KOG2988 60S ribosomal protein L30 J Translation, ribosomal structure and biogenesis ;}	{XM_004967641.1; PREDICTED: Setaria italica 60S ribosomal protein L30 (LOC101781356), mRNA}	{KQL03674.1; hypothetical protein SETIT_003267mg [Setaria italica]}
i0_LQ_LWC_c1028/f1p0/780	0	0	0.113333	0	0	0	0	0	#NUM!	234.778	-11.1304	1.49611	-7.43958	1.01007e-13	7.58559e-13	{NA}	{sita:101772354; - - - - -}	{NA}	{XM_012843920.1; PREDICTED: Setaria italica uncharacterized LOC101772354 (LOC101772354), transcript variant X1, mRNA}	{XP_012699374.1; PREDICTED: uncharacterized protein LOC101772354 isoform X1 [Setaria italica]}
i0_LQ_LWC_c1030/f1p8/781	0	0	0	0	0	0	0	0	0	241.861	-9.93499	2.57909	-3.85214	0.000117092	0.000260157	{sp|O04616|CUT1A_ARATH; Protein CURVATURE THYLAKOID 1A, chloroplastic OS=Arabidopsis thaliana GN=CURT1A PE=1 SV=1}	{sbi:SORBI_10g009560; - - - - -}	{NA}	{XM_004965130.2; PREDICTED: Setaria italica protein CURVATURE THYLAKOID 1A, chloroplastic-like (LOC101754192), mRNA}	{XP_004965187.1; PREDICTED: protein CURVATURE THYLAKOID 1A, chloroplastic-like [Setaria italica]}
i0_LQ_LWC_c1031/f1p0/764	74.2	59.62	49.54	76.8933	43.5333	61.3467	0.0514393	-0.453676	0.308391	186.407	11.4889	1.24126	9.25588	2.1247e-20	4.4383e-19	{NA}	{zma:103636270; - - - - -}	{NA}	{XM_004983968.2; PREDICTED: Setaria italica uncharacterized LOC101760129 (LOC101760129), mRNA}	{XP_004984025.1; PREDICTED: uncharacterized protein LOC101760129 [Setaria italica]}
i0_LQ_LWC_c1034/f1p7/458	0	0	0	0	0	0	0	0	0	605.622	-12.5439	1.64834	-7.61001	2.74069e-14	2.24788e-13	{NA}	{NA}	{NA}	{XM_004968363.3; PREDICTED: Setaria italica nucleolin (LOC101758946), mRNA}	{NA}
i0_LQ_LWC_c1036/f1p0/698	8.62	6.76667	200.647	12.87	6.34667	12.8367	0.578252	-0.0924462	-3.96631	1944.31	-5.56157	0.452751	-12.2839	1.1049e-34	1.22986e-32	{sp|A2YQD9|FER1_ORYSI; Ferredoxin-1, chloroplastic OS=Oryza sativa subsp. indica GN=ADI1 PE=1 SV=1}	{sbi:SORBI_07g000620; K02639 petF ferredoxin - ko00195; Metabolism; Energy metabolism; Photosynthesis}	{NA}	{XM_004972370.3; PREDICTED: Setaria italica ferredoxin-like (LOC101752738), mRNA}	{XP_004972426.1; PREDICTED: ferredoxin [Setaria italica]}
i0_LQ_LWC_c1037/f1p0/814	70.3533	40.9167	46.7533	55.14	30.2133	36.5767	-0.35152	-0.437503	-0.354146	2073.91	-3.6364	0.482527	-7.53614	4.84079e-14	3.81895e-13	{NA}	{sita:101780164; - - - - -}	{NA}	{XM_004951601.2; PREDICTED: Setaria italica glutamic acid-rich protein-like (LOC101780164), mRNA}	{XP_004951658.1; PREDICTED: glutamic acid-rich protein-like [Setaria italica]}
i0_LQ_LWC_c1039/f1p0/612	0	0	0	0	0	0	0	0	0	6313.61	-15.9485	1.50503	-10.5968	3.08285e-26	1.4336e-24	{NA}	{NA}	{NA}	{NA}	{NA}
i0_LQ_LWC_c1048/f1p0/965	1.15	1.29	1.73	1.68333	1.04667	0.753333	0.549687	-0.301569	-1.19941	5.35509	3.79274	1.49481	2.53728	0.0111718	0.0184995	#N/A	#N/A	#N/A	#N/A	#N/A
i0_LQ_LWC_c1053/f1p0/659	0	0	0	0	0	0	0	0	0	1426.91	-13.9936	1.53133	-9.13818	6.35124e-20	1.24144e-18	{sp|P36886|PSAK_HORVU; Photosystem I reaction center subunit psaK, chloroplastic OS=Hordeum vulgare GN=PSAK PE=1 SV=1}	{sita:101755060; K02698 psaK photosystem I subunit X - ko00195; Metabolism; Energy metabolism; Photosynthesis}	{NA}	{XM_004955393.1; PREDICTED: Setaria italica photosystem I reaction center subunit psaK, chloroplastic (LOC101755060), mRNA}	{XP_004955450.1; PREDICTED: photosystem I reaction center subunit psaK, chloroplastic [Setaria italica]}
i0_LQ_LWC_c1054/f1p0/594	36.7267	50.0433	38.9767	52.56	30.03	53.62	0.517137	-0.736773	0.460161	128.979	1.3383	0.547757	2.44323	0.0145565	0.0236414	{NA}	{zma:100276621; - - - - -}	{NA}	{XM_004982636.1; PREDICTED: Setaria italica uncharacterized LOC101763648 (LOC101763648), mRNA}	{KQK88466.1; hypothetical protein SETIT_039887mg, partial [Setaria italica]}
i0_LQ_LWC_c1055/f1p0/456	7.08333	5.61667	10.3167	5.85333	5.67333	4.35	-0.27517	0.0144824	-1.24589	409.615	-6.78133	0.536439	-12.6414	1.24851e-36	1.62221e-34	{sp|Q8W4A5|APO2_ARATH; APO protein 2, chloroplastic OS=Arabidopsis thaliana GN=APO2 PE=2 SV=1}	{sita:101767498; - - - - -}	{NA}	{XM_004953773.1; PREDICTED: Setaria italica APO protein 2, chloroplastic (LOC101767498), mRNA}	{XP_004953830.1; PREDICTED: APO protein 2, chloroplastic [Setaria italica]}
i0_LQ_LWC_c1057/f1p0/888	59.8933	41.32	28.39	115.143	31.0067	30.9367	0.942964	-0.414262	0.123935	448.155	1.67113	0.6068	2.754	0.0058871	0.0102067	{NA}	{sita:101775776; - - - - -}	{NA}	{XM_004962110.2; PREDICTED: Setaria italica uncharacterized LOC101775776 (LOC101775776), mRNA}	{XP_004962167.1; PREDICTED: uncharacterized protein LOC101775776 [Setaria italica]}
i0_LQ_LWC_c1058/f1p0/892	0	0	0	0	0	0	0	0	0	463.96	-12.0267	1.45924	-8.24174	1.69717e-16	1.97284e-15	{NA}	{NA}	{NA}	{NA}	{NA}
i0_LQ_LWC_c1061/f1p0/602	0.886667	0.733333	0	1.79	0.256667	0.21	1.0135	-1.51457	0	640.86	-8.40259	0.573456	-14.6525	1.29757e-48	3.57919e-46	{sp|Q39176|ERLI1_ARATH; Lipid transfer protein EARLI 1 OS=Arabidopsis thaliana GN=EARLI1 PE=1 SV=1}	{zma:103646289; K02883 RP-L18e, RPL18 large subunit ribosomal protein L18e - ko03010; Genetic Information Processing; Translation; Ribosome}	{NA}	{NM_001322805.1; Zea mays (LOC107546763), mRNA}	{XP_012704640.1; PREDICTED: putative glycine-rich cell wall structural protein 1 [Setaria italica]}
i0_LQ_LWC_c1062/f1p5/745	2.62	0.53	0.983333	0.786667	0.653333	0.806667	-1.73574	0.301827	-0.285708	153.193	-5.41451	0.622467	-8.69848	3.3637e-18	5.09435e-17	{NA}	{NA}	{NA}	{XM_012848078.1; PREDICTED: Setaria italica uncharacterized LOC101782509 (LOC101782509), mRNA}	{NA}
i0_LQ_LWC_c1063/f1p23/638	6.29667	2.62	4.39333	3.86667	2.06667	3.13333	-0.703498	-0.342261	-0.487618	2898.51	-7.56868	0.301154	-25.1323	2.20891e-139	1.3118e-135	{NA}	{sita:101778502; - - - - -}	{NA}	{XM_004962896.3; PREDICTED: Setaria italica cell division topological specificity factor homolog, chloroplastic (LOC101778502), mRNA}	{XP_004962953.1; PREDICTED: cell division topological specificity factor homolog, chloroplastic [Setaria italica]}
i0_LQ_LWC_c1064/f1p0/842	69.6767	102.16	79.7467	63.6833	67.9433	104.403	-0.12976	-0.588427	0.388672	3267.03	-3.64442	0.575945	-6.32772	2.48811e-10	1.13543e-09	{sp|Q9SJ54|NHL12_ARATH; NDR1/HIN1-like protein 12 OS=Arabidopsis thaliana GN=NHL12 PE=2 SV=1}	{sita:101775359; - - - - -}	{NA}	{XM_012844269.2; PREDICTED: Setaria italica uncharacterized LOC101775359 (LOC101775359), mRNA}	{KQL12694.1; hypothetical protein SETIT_022661mg [Setaria italica]}
i0_LQ_LWC_c1065/f1p0/842	0.586667	0.7	0.31	0.74	0.326667	1.04667	0.334984	-1.09954	1.75546	3.19344	4.83905	1.58403	3.05489	0.00225141	0.00416558	{sp|Q8L649|BB_ARATH; E3 ubiquitin ligase BIG BROTHER OS=Arabidopsis thaliana GN=BB PE=1 SV=1}	{sita:101784253; K19045 BB E3 ubiquitin-protein ligase BIG BROTHER and related proteins 2.3.2.27 -}	{At3g19910; KOG0800 FOG: Predicted E3 ubiquitin ligase O Posttranslational modification, protein turnover, chaperones ;}	{XM_004957351.3; PREDICTED: Setaria italica E3 ubiquitin ligase BIG BROTHER-like (LOC101784253), mRNA}	{XP_004957408.1; PREDICTED: E3 ubiquitin ligase BIG BROTHER-like [Setaria italica]}
i0_LQ_LWC_c1066/f1p0/987	64.3033	75.6867	105.92	57.2	56.1233	71.1767	-0.168878	-0.431438	-0.573499	1382.07	-1.0753	0.453352	-2.37189	0.0176976	0.0283189	{sp|P37707|B2_DAUCA; B2 protein OS=Daucus carota PE=2 SV=1}	{sita:101754292; - - - - -}	{NA}	{XM_004960933.3; PREDICTED: Setaria italica B2 protein-like (LOC101754292), mRNA}	{XP_004960990.1; PREDICTED: B2 protein-like [Setaria italica]}
i0_LQ_LWC_c1071/f1p0/392	64.5867	53.4467	45.1067	96.0533	31.5767	55.0967	0.572599	-0.759241	0.288624	25.0141	8.85428	1.75999	5.03088	4.88246e-07	1.45369e-06	{sp|C7J4U3|OST4A_ORYSJ; Dolichyl-diphosphooligosaccharide--protein glycosyltransferase subunit 4A OS=Oryza sativa subsp. japonica GN=OST4A PE=3 SV=1}	{bdi:100821475; - - - - -}	{NA}	{NA}	{XP_003562676.2; PREDICTED: uncharacterized protein LOC100821475 [Brachypodium distachyon]}
i0_LQ_LWC_c1074/f1p7/605	0	0	0	0	0	0	0	0	0	3122.02	-14.7181	1.50762	-9.76248	1.63123e-22	4.55811e-21	{NA}	{zma:100276152; - - - - -}	{NA}	{XM_004967426.2; PREDICTED: Setaria italica uncharacterized LOC101764748 (LOC101764748), mRNA}	{XP_004967483.1; PREDICTED: uncharacterized protein LOC101764748 [Setaria italica]}
i0_LQ_LWC_c1075/f1p0/696	54.06	47.8733	49.4367	68.02	38.9733	63.86	0.331397	-0.296735	0.369331	2520.7	-4.02252	0.434728	-9.25296	2.1837e-20	4.55706e-19	{NA}	{bdi:100845776; K20359 RABAC1, PRAF1 PRA1 family protein 1 - -}	{NA}	{XM_004968467.2; PREDICTED: Setaria italica PRA1 family protein F3 (LOC101766518), transcript variant X1, mRNA}	{XP_004968524.1; PREDICTED: PRA1 family protein F3 [Setaria italica]}
i0_LQ_LWC_c1079/f1p0/912	20.0367	14.4333	14.9333	26.6933	12.4633	23.2967	0.413837	-0.211715	0.641587	327.699	-1.96002	0.70446	-2.7823	0.00539744	0.00941186	{NA}	{sita:101776585; - - - - -}	{NA}	{XM_004962645.2; PREDICTED: Setaria italica uncharacterized LOC101776585 (LOC101776585), mRNA}	{XP_004962702.1; PREDICTED: uncharacterized protein LOC101776585 [Setaria italica]}
i0_LQ_LWC_c1084/f1p0/804	0.0533333	0.373333	0	1965.66	1351.62	1997.64	15.1696	11.8219	0	43.9685	-6.2242	1.29109	-4.82088	1.42925e-06	4.01259e-06	#N/A	#N/A	#N/A	#N/A	#N/A
i0_LQ_LWC_c1087/f1p20/375	76.89	29.4733	33.2167	63.45	14.3533	25.6133	-0.277176	-1.03802	-0.375012	2750.12	-6.87685	0.475233	-14.4705	1.86201e-47	4.82009e-45	{NA}	{sly:101256647; K15152 MED21, SRB7 mediator of RNA polymerase II transcription subunit 21 - -}	{NA}	{XM_004972860.1; PREDICTED: Setaria italica mediator of RNA polymerase II transcription subunit 21 (LOC101781930), mRNA}	{XP_004972917.1; PREDICTED: mediator of RNA polymerase II transcription subunit 21 [Setaria italica]}
i0_LQ_LWC_c1090/f1p0/862	13.0833	13.0333	11.3767	10.09	9.04667	12.28	-0.374804	-0.526748	0.110233	1965.84	-5.07053	0.334282	-15.1684	5.72275e-52	1.89427e-49	{NA}	{NA}	{NA}	{NA}	{NA}
i0_LQ_LWC_c1103/f1p0/729	68.9667	41.8967	54.97	53.5033	22.6867	37.02	-0.36627	-0.884991	-0.57034	4843.24	-5.33468	0.533441	-10.0005	1.51632e-23	4.90652e-22	{sp|P21569|CYPH_MAIZE; Peptidyl-prolyl cis-trans isomerase OS=Zea mays GN=CYP PE=2 SV=1}	{sita:101782323; K01802 E5.2.1.8 peptidylprolyl isomerase 5.2.1.8 -}	{At2g21130; KOG0865 Cyclophilin type peptidyl-prolyl cis-trans isomerase O Posttranslational modification, protein turnover, chaperones ;}	{XM_004952035.3; PREDICTED: Setaria italica peptidyl-prolyl cis-trans isomerase-like (LOC101782323), mRNA}	{OEL32434.1; Peptidyl-prolyl cis-trans isomerase [Dichanthelium oligosanthes]}
i0_LQ_LWC_c110/f3p0/984	0.693333	0.623333	0.843333	1.02	0.566667	0.376667	0.556948	-0.137504	-1.16281	2612.61	-9.29691	0.76218	-12.1978	3.19415e-34	3.38375e-32	{sp|P0CH32|UBQ4_ARATH; Polyubiquitin 4 OS=Arabidopsis thaliana GN=UBQ4 PE=3 SV=1}	{bdi:104585556; K08770 UBC ubiquitin C - ko03320; Organismal Systems; Endocrine system; PPAR signaling pathway}	{At4g05320; KOG0001 Ubiquitin and ubiquitin-like proteins OR Posttranslational modification, protein turnover, chaperones ; General function prediction only ;}	{XM_004968063.2; PREDICTED: Setaria italica polyubiquitin 11 (LOC101780420), mRNA}	{AAN31845.1; putative polyubiquitin (UBQ10) [Arabidopsis thaliana]}
i0_LQ_LWC_c1116/f1p0/401	1257.82	531.673	517.95	1253.49	307.18	566.387	-0.00497499	-0.791456	0.128974	2675.5	-2.70474	0.428661	-6.30973	2.79517e-10	1.26793e-09	{sp|P41127|RL131_ARATH; 60S ribosomal protein L13-1 OS=Arabidopsis thaliana GN=RPL13B PE=1 SV=1}	{sbi:SORBI_09g028960; K02873 RP-L13e, RPL13 large subunit ribosomal protein L13e - ko03010; Genetic Information Processing; Translation; Ribosome}	{At3g49010; KOG3295 60S Ribosomal protein L13 J Translation, ribosomal structure and biogenesis ;}	{XM_004969540.3; PREDICTED: Setaria italica 60S ribosomal protein L13-2-like (LOC101767741), mRNA}	{XP_004969597.1; PREDICTED: 60S ribosomal protein L13-2-like [Setaria italica]}
i0_LQ_LWC_c1122/f1p0/715	1059.72	710.52	644.93	1071	352.437	752.493	0.0152754	-1.01151	0.222536	2123.2	3.62352	0.47765	7.58614	3.29574e-14	2.66438e-13	{sp|P40978|RS19_ORYSJ; 40S ribosomal protein S19 OS=Oryza sativa subsp. japonica GN=RPS19A PE=2 SV=1}	{osa:4333150; K02966 RP-S19e, RPS19 small subunit ribosomal protein S19e - ko03010; Genetic Information Processing; Translation; Ribosome}	{At5g61170; KOG3411 40S ribosomal protein S19 J Translation, ribosomal structure and biogenesis ;}	{XM_004983934.2; PREDICTED: Setaria italica 40S ribosomal protein S19 (LOC101781204), mRNA}	{XP_004983991.1; PREDICTED: 40S ribosomal protein S19 [Setaria italica]}
i0_LQ_LWC_c1134/f1p0/921	348.217	119.503	101.44	302.11	74.5467	77.5867	-0.204911	-0.680835	-0.386746	3877	-1.72105	0.303601	-5.6688	1.43799e-08	5.1675e-08	{NA}	{ats:F775_29139; - - - - -}	{NA}	{XM_004973548.2; PREDICTED: Setaria italica auxin-repressed 12.5 kDa protein-like (LOC101772199), mRNA}	{XP_004973605.1; PREDICTED: auxin-repressed 12.5 kDa protein-like [Setaria italica]}
i0_LQ_LWC_c1141/f1p8/980	41.1533	48.76	55.4833	54.1367	30.8267	47.58	0.395597	-0.661519	-0.221699	226.592	6.42689	0.443664	14.4859	1.48663e-47	3.86818e-45	{NA}	{egu:105042043; K09705 K09705 uncharacterized protein - -}	{NA}	{XM_004973556.2; PREDICTED: Setaria italica uncharacterized LOC101775860 (LOC101775860), mRNA}	{XP_004973613.1; PREDICTED: uncharacterized protein LOC101775860 [Setaria italica]}
i0_LQ_LWC_c1146/f1p5/925	12.63	8.70333	11.0567	21.6633	9.27333	9.64667	0.778401	0.09152	-0.196814	2227.74	-4.50164	0.254078	-17.7175	3.0704e-70	2.08039e-67	{sp|Q9SEU4|SRC33_ARATH; Serine/arginine-rich SC35-like splicing factor SCL33 OS=Arabidopsis thaliana GN=SCL33 PE=1 SV=1}	{sita:101777791; K12900 FUSIP1 FUS-interacting serine-arginine-rich protein 1 - ko03040; Genetic Information Processing; Transcription; Spliceosome}	{At1g55310; KOG0118 FOG: RRM domain R General function prediction only ;}	{XM_004958371.2; PREDICTED: Setaria italica serine/arginine-rich SC35-like splicing factor SCL33 (LOC101777791), mRNA}	{OEL31327.1; Serine/arginine-rich SC35-like splicing factor SCL33 [Dichanthelium oligosanthes]}
i0_LQ_LWC_c1147/f1p0/629	8.05667	15.02	9.71667	12.47	8.96	7.61	0.630206	-0.745314	-0.352565	28.4997	4.5607	1.01834	4.47857	7.51459e-06	1.93964e-05	{NA}	{pper:PRUPE_ppa021027mg; - - - - -}	{NA}	{XM_002459478.1; Sorghum bicolor hypothetical protein, mRNA}	{KQL22937.1; hypothetical protein SETIT_033353mg, partial [Setaria italica]}
i0_LQ_LWC_c1148/f1p0/873	551.363	465.467	470.547	641.967	330.623	497.49	0.219495	-0.493489	0.0803297	1987.07	12.1855	0.769806	15.8293	1.953e-56	8.08072e-54	{sp|Q8VYF1|RL152_ARATH; 60S ribosomal protein L15-2 OS=Arabidopsis thaliana GN=RPL15B PE=2 SV=1}	{sita:101772484; K02877 RP-L15e, RPL15 large subunit ribosomal protein L15e - ko03010; Genetic Information Processing; Translation; Ribosome}	{At4g17390; KOG1678 60s ribosomal protein L15 J Translation, ribosomal structure and biogenesis ;}	{XM_004957660.2; PREDICTED: Setaria italica 60S ribosomal protein L15-1 (LOC101770365), mRNA}	{XP_004957717.1; PREDICTED: 60S ribosomal protein L15-1 [Setaria italica]}
i0_LQ_LWC_c1149/f1p0/800	77.6367	28.0433	26.83	71.79	19.5333	31.7667	-0.112955	-0.52172	0.243667	145.612	4.57075	0.557227	8.20266	2.35116e-16	2.66913e-15	{sp|P80680|FTRV_MAIZE; Ferredoxin-thioredoxin reductase, variable chain OS=Zea mays PE=1 SV=1}	{sbi:SORBI_06g023310; - - - - -}	{NA}	{XM_004976254.3; PREDICTED: Setaria italica ferredoxin-thioredoxin reductase, variable chain-like (LOC101783436), mRNA}	{XP_004976311.1; PREDICTED: ferredoxin-thioredoxin reductase, variable chain-like [Setaria italica]}
i0_LQ_LWC_c1158/f1p0/743	18.6267	15.5933	16.2	19.64	12.1533	28.55	0.0764254	-0.359577	0.817497	2106.89	-4.33901	0.199521	-21.7472	7.35033e-105	1.45503e-101	{NA}	{NA}	{NA}	{XM_004973962.2; PREDICTED: Setaria italica multiple organellar RNA editing factor 8, chloroplastic/mitochondrial-like (LOC101769399), mRNA}	{NA}
i0_LQ_LWC_c1159/f1p3/857	55.3467	59.9833	60.15	59.4233	38.6567	62.8533	0.102533	-0.633844	0.0634245	5610.73	-4.494	0.35714	-12.5833	2.60912e-36	3.32587e-34	{sp|Q9S7H4|CM2_ARATH; Chorismate mutase 2 OS=Arabidopsis thaliana GN=CM2 PE=1 SV=1}	{sita:101756378; K01850 E5.4.99.5 chorismate mutase 5.4.99.5 ko01230; Metabolism; Global and overview maps; Biosynthesis of amino acids | ko00400; Metabolism; Amino acid metabolism; Phenylalanine, tyrosine and tryptophan biosynthesis}	{At5g10870; KOG0795 Chorismate mutase E Amino acid transport and metabolism ;}	{XM_004951628.3; PREDICTED: Setaria italica chorismate mutase 2-like (LOC101756378), mRNA}	{XP_004951685.1; PREDICTED: chorismate mutase 2-like [Setaria italica]}
i0_LQ_LWC_c1168/f1p3/744	36.8867	32.1	34.4067	34.2367	16.1833	31.7167	-0.107557	-0.988065	-0.117447	1145.91	-3.2265	0.614481	-5.25078	1.51459e-07	4.78947e-07	{NA}	{sita:101774405; - - - - -}	{At5g57860; KOG4495 RNA polymerase II transcription elongation factor Elongin/SIII, subunit elongin B K Transcription ;}	{XM_014804731.1; PREDICTED: Setaria italica bZIP transcription factor 17 (LOC101774405), mRNA}	{XP_014660217.1; PREDICTED: bZIP transcription factor 17 [Setaria italica]}
i0_LQ_LWC_c1171/f1p19/486	0	0	0	0	0	0	0	0	0	8699.82	-16.6406	1.5297	-10.8783	1.46226e-27	7.89438e-26	{NA}	{ats:F775_31503; K06067 HDAC1_2 histone deacetylase 1/2 3.5.1.98 ko04330; Environmental Information Processing; Signal transduction; Notch signaling pathway | ko04110; Cellular Processes; Cell growth and death; Cell cycle | ko04919; Organismal Systems; Endocrine system; Thyroid hormone signaling pathway | ko04213; Organismal Systems; Aging; Longevity regulating pathway - multiple species | ko0520…	{NA}	{XM_004973190.2; PREDICTED: Setaria italica histone deacetylase 6-like (LOC101754782), transcript variant X1, mRNA}	{XP_004973247.1; PREDICTED: histone deacetylase 6-like isoform X1 [Setaria italica]}
i0_LQ_LWC_c1176/f1p0/678	7255.84	3313.54	2989.5	7295.29	1123.33	2961.21	0.00782401	-1.56059	-0.0137158	7680.89	17.4968	1.2353	14.164	1.5306e-45	3.5687e-43	{sp|Q10N03|MT1B_ORYSJ; Metallothionein-like protein 1B OS=Oryza sativa subsp. japonica GN=MT1B PE=2 SV=1}	{obr:102704403; - - - - -}	{NA}	{XM_004980018.2; PREDICTED: Setaria italica metallothionein-like protein 1A (LOC101768638), mRNA}	{BAS83645.1; Os03g0288051, partial [Oryza sativa Japonica Group]}
i0_LQ_LWC_c1178/f1p0/713	24.2533	22.5733	21.19	29.92	19.1567	19.1	0.302927	-0.236773	-0.149811	3547.29	-5.48019	0.236985	-23.1247	2.61494e-118	7.33324e-115	{NA}	{NA}	{NA}	{XM_010239204.2; PREDICTED: Brachypodium distachyon heterogeneous nuclear ribonucleoprotein 1-like (LOC100846541), transcript variant X2, mRNA}	{NA}
i0_LQ_LWC_c1183/f1p0/679	44.46	59.91	40.4967	44.42	44.3267	62.3833	-0.00129856	-0.434622	0.623357	1597.22	-3.44108	0.244416	-14.0788	5.12652e-45	1.15269e-42	{sp|Q8LR50|LOGL1_ORYSJ; Probable cytokinin riboside 5'-monophosphate phosphoribohydrolase LOGL1 OS=Oryza sativa subsp. japonica GN=LOGL1 PE=2 SV=1}	{sbi:SORBI_03g032570; K06966 K06966 uncharacterized protein - -}	{NA}	{XM_004969652.2; PREDICTED: Setaria italica probable cytokinin riboside 5'-monophosphate phosphoribohydrolase LOGL1 (LOC101778679), mRNA}	{KQL06650.1; hypothetical protein SETIT_002573mg [Setaria italica]}
i0_LQ_LWC_c1188/f1p0/877	40.3433	38.8167	151.86	34.2133	38.4667	51.1633	-0.237772	-0.0130674	-1.56956	179.758	9.1213	1.06785	8.54172	1.32244e-17	1.82589e-16	{sp|O23049|RK6_ARATH; 50S ribosomal protein L6, chloroplastic OS=Arabidopsis thaliana GN=RPL6 PE=2 SV=1}	{osa:4332868; K02933 RP-L6, MRPL6, rplF large subunit ribosomal protein L6 - ko03010; Genetic Information Processing; Translation; Ribosome}	{At1g05190; KOG3254 Mitochondrial/chloroplast ribosomal protein L6 J Translation, ribosomal structure and biogenesis ;}	{XM_004984284.3; PREDICTED: Setaria italica 50S ribosomal protein L6, chloroplastic (LOC101780276), mRNA}	{XP_004984341.1; PREDICTED: 50S ribosomal protein L6, chloroplastic [Setaria italica]}
i0_LQ_LWC_c1192/f1p0/961	6.81667	4.96	8.03	6.91	3.47667	8.13	0.0196193	-0.512635	0.0178554	28.2262	5.13658	0.958899	5.35675	8.47329e-08	2.76411e-07	{NA}	{NA}	{NA}	{NA}	{NA}
i0_LQ_LWC_c1193/f1p0/849	0.31	0.75	0.603333	0.55	0.516667	0.476667	0.827163	-0.537657	-0.339975	779.191	-8.28411	1.14448	-7.2383	4.54344e-13	3.09175e-12	{NA}	{zma:103636280; - - - - -}	{NA}	{XM_004983974.3; PREDICTED: Setaria italica uncharacterized LOC101762566 (LOC101762566), mRNA}	{XP_004984031.1; PREDICTED: uncharacterized protein LOC101762566 [Setaria italica]}
i0_LQ_LWC_c1201/f1p0/898	283.373	326.057	294.783	312.157	230.047	350.667	0.139566	-0.503196	0.250445	8493.06	-2.15968	0.289189	-7.46804	8.13967e-14	6.19913e-13	{sp|Q5E9E4|SSRB_BOVIN; Translocon-associated protein subunit beta OS=Bos taurus GN=SSR2 PE=2 SV=1}	{sita:101782934; K13250 SSR2 translocon-associated protein subunit beta - ko04141; Genetic Information Processing; Folding, sorting and degradation; Protein processing in endoplasmic reticulum}	{At5g14030; KOG3317 Translocon-associated complex TRAP, beta subunit U Intracellular trafficking, secretion, and vesicular transport ;}	{XM_004962656.2; PREDICTED: Setaria italica translocon-associated protein subunit beta (LOC101782934), mRNA}	{XP_004962713.1; PREDICTED: translocon-associated protein subunit beta [Setaria italica]}
i0_LQ_LWC_c1204/f1p2/950	55.1267	68.5733	96.74	87.6167	35.79	52.3133	0.668455	-0.938091	-0.886934	347.729	4.8068	1.15617	4.15751	3.21734e-05	7.67227e-05	{NA}	{sbi:SORBI_02g038440; - - - - -}	{NA}	{XM_014804795.1; PREDICTED: Setaria italica proteoglycan 4-like (LOC101764266), mRNA}	{NA}
i0_LQ_LWC_c1208/f1p0/639	0	0	0	0	0	0	0	0	0	2733.03	-14.3542	1.45148	-9.88933	4.63105e-23	1.39939e-21	{sp|Q04760|LGUL_HUMAN; Lactoylglutathione lyase OS=Homo sapiens GN=GLO1 PE=1 SV=4}	{sot:102577546; K01759 GLO1, gloA lactoylglutathione lyase 4.4.1.5 ko00620; Metabolism; Carbohydrate metabolism; Pyruvate metabolism}	{Hs5729842; KOG2944 Glyoxalase G Carbohydrate transport and metabolism ;}	{NA}	{JAT64298.1; Lactoylglutathione lyase [Anthurium amnicola]}
i0_LQ_LWC_c1209/f1p0/993	175.107	96.3733	118.737	162.003	89.9467	120.553	-0.112211	-0.0995642	0.021906	736.97	1.65027	0.693931	2.37815	0.0174	0.027878	{sp|Q5M750|VQ4_ARATH; VQ motif-containing protein 4 OS=Arabidopsis thaliana GN=VQ4 PE=1 SV=1}	{sita:101778093; - - - - -}	{NA}	{XM_004961427.3; PREDICTED: Setaria italica VQ motif-containing protein 4-like (LOC101778093), mRNA}	{XP_004961484.1; PREDICTED: VQ motif-containing protein 4-like [Setaria italica]}
i0_LQ_LWC_c1212/f1p0/818	0	0	0	0	0	0	0	0	0	103.503	-8.82176	1.81407	-4.86297	1.15636e-06	3.28483e-06	{NA}	{NA}	{NA}	{NA}	{NA}
i0_LQ_LWC_c1215/f1p0/949	0.766667	0.106667	0.173333	0.72	0.5	0.206667	-0.0906025	2.22882	0.253757	18993.7	-12.0925	0.82232	-14.7053	5.95857e-49	1.67565e-46	{NA}	{egu:105034097; - - - - -}	{NA}	{XM_004977499.2; PREDICTED: Setaria italica stem-specific protein TSJT1-like (LOC101775479), mRNA}	{KXG22951.1; hypothetical protein SORBI_008G033200 [Sorghum bicolor]}
i0_LQ_LWC_c1216/f2p0/552	0.456667	0.426667	1.93	1.47	0.37	1.00333	1.6866	-0.205584	-0.9438	152.614	-6.72941	0.717915	-9.37355	7.01317e-21	1.56022e-19	#N/A	#N/A	#N/A	#N/A	#N/A
i0_LQ_LWC_c1217/f1p0/722	80.7967	17.2533	17.5067	86.8	18.3433	20.1067	0.103399	0.0883807	0.19977	1376.07	-2.52744	0.679815	-3.71784	0.000200935	0.000432058	{NA}	{NA}	{NA}	{XM_004965683.2; PREDICTED: Setaria italica uncharacterized LOC101786976 (LOC101786976), mRNA}	{NA}
i0_LQ_LWC_c1219/f1p0/777	0	0	0	0	0	0	0	0	0	181.966	-10.6504	2.50614	-4.24972	2.14037e-05	5.22009e-05	{sp|Q09757|RS9A_SCHPO; 40S ribosomal protein S9-A OS=Schizosaccharomyces pombe (strain 972 / ATCC 24843) GN=rps901 PE=1 SV=2}	{gsl:Gasu_07200; K02997 RP-S9e, RPS9 small subunit ribosomal protein S9e - ko03010; Genetic Information Processing; Translation; Ribosome}	{SPAC24H6.07; KOG3301 Ribosomal protein S4 J Translation, ribosomal structure and biogenesis ;}	{NA}	{JAT61565.1; 40S ribosomal protein S9-A [Anthurium amnicola]}
i0_LQ_LWC_c1225/f1p0/747	35.28	31.6867	18.7433	42.4767	7.16333	22.0833	0.26782	-2.14517	0.23658	4182.33	-5.10995	0.376459	-13.5737	5.73269e-42	1.05805e-39	{sp|Q10N03|MT1B_ORYSJ; Metallothionein-like protein 1B OS=Oryza sativa subsp. japonica GN=MT1B PE=2 SV=1}	{obr:102704403; - - - - -}	{NA}	{XM_004980018.2; PREDICTED: Setaria italica metallothionein-like protein 1A (LOC101768638), mRNA}	{BAS83645.1; Os03g0288051, partial [Oryza sativa Japonica Group]}
i0_LQ_LWC_c1226/f1p0/728	38.78	16.43	12.6433	37.0433	7.05	13.8933	-0.0660989	-1.22064	0.136016	2002.92	-4.77974	0.559574	-8.54175	1.32202e-17	1.82565e-16	{sp|P81713|IBB3_WHEAT; Bowman-Birk type trypsin inhibitor OS=Triticum aestivum PE=1 SV=1}	{sbi:SORBI_01g003000; - - - - -}	{NA}	{XM_004981174.2; PREDICTED: Setaria italica Bowman-Birk type trypsin inhibitor-like (LOC101756194), mRNA}	{XP_004981231.1; PREDICTED: Bowman-Birk type trypsin inhibitor-like [Setaria italica]}
i0_LQ_LWC_c1227/f1p0/839	0	0	0	0	0	0	0	0	0	2586.69	-14.6906	1.52755	-9.61706	6.77385e-22	1.74456e-20	{NA}	{sita:101776852; - - - - -}	{NA}	{XM_004961695.2; PREDICTED: Setaria italica uncharacterized LOC101776852 (LOC101776852), mRNA}	{XP_004961752.1; PREDICTED: uncharacterized protein LOC101776852 [Setaria italica]}
i0_LQ_LWC_c1228/f1p0/557	0	0	0	0	0	0	0	0	0	53.3018	-8.82384	1.872	-4.71359	2.43385e-06	6.65478e-06	{NA}	{NA}	{NA}	{XM_004971279.1; PREDICTED: Setaria italica tRNA uridine 5-carboxymethylaminomethyl modification enzyme MnmG (LOC101768424), mRNA}	{NA}
i0_LQ_LWC_c1229/f1p0/516	10.4667	4.3	19.11	10.29	3.67	6.40333	-0.0245591	-0.228557	-1.57743	779.585	-7.2669	0.694865	-10.458	1.34662e-25	5.79006e-24	{sp|Q9LS48|SG1_ARATH; protein SLOW GREEN 1, chloroplastic OS=Arabidopsis thaliana GN=SG1 PE=1 SV=1}	{sita:101765449; - - - - -}	{NA}	{XM_004953410.2; PREDICTED: Setaria italica uncharacterized LOC101765449 (LOC101765449), mRNA}	{XP_004953467.1; PREDICTED: uncharacterized protein LOC101765449 [Setaria italica]}
i0_LQ_LWC_c1233/f1p0/876	1.75	2.53333	2.23667	1.88333	1.56	2.61	0.105933	-0.699491	0.2227	392.845	-6.27729	0.603979	-10.3932	2.66189e-25	1.10138e-23	{NA}	{NA}	{NA}	{XM_006650630.2; PREDICTED: Oryza brachyantha probable glutathione S-transferase GSTU1 (LOC102701431), mRNA}	{NA}
i0_LQ_LWC_c1234/f1p0/611	6.23	2.92	4.07333	3.92333	1.36333	2.56667	-0.667152	-1.09883	-0.666314	501.1	-7.16948	0.548231	-13.0775	4.42823e-39	6.71262e-37	{sp|Q9SJL6|MEM11_ARATH; Membrin-11 OS=Arabidopsis thaliana GN=MEMB11 PE=1 SV=1}	{sbi:SORBI_01g013020; K08496 GOSR2, BOS1 golgi SNAP receptor complex member 2 - ko04130; Genetic Information Processing; Folding, sorting and degradation; SNARE interactions in vesicular transport}	{At2g36900; KOG3251 Golgi SNAP receptor complex member U Intracellular trafficking, secretion, and vesicular transport ;}	{XM_004982239.1; PREDICTED: Setaria italica membrin-11-like (LOC101773227), mRNA}	{XP_002464137.1; hypothetical protein SORBIDRAFT_01g013020 [Sorghum bicolor]}
i0_LQ_LWC_c1236/f1p0/832	0.03	0	0	0	0	0	#NUM!	0	0	125.262	-9.8861	1.5076	-6.55753	5.47071e-11	2.73595e-10	{sp|B9G125|GDT15_ORYSJ; GDT1-like protein 5 OS=Oryza sativa subsp. japonica GN=Os08g0433100 PE=2 SV=1}	{vvi:100264625; - - - - -}	{At1g68650; KOG2881 Predicted membrane protein S Function unknown ;}	{XM_004973449.1; PREDICTED: Setaria italica GDT1-like protein 5 (LOC101766551), mRNA}	{XP_004973506.1; PREDICTED: GDT1-like protein 5 [Setaria italica]}
i0_LQ_LWC_c1237/f1p0/573	1590.92	906.373	830.42	1498.18	557.85	910.187	-0.0866473	-0.700228	0.132321	1539.33	13.7595	1.21775	11.2991	1.32554e-29	9.10979e-28	{sp|Q9FJA6|RS33_ARATH; 40S ribosomal protein S3-3 OS=Arabidopsis thaliana GN=RPS3C PE=1 SV=1}	{ats:F775_28666; K02985 RP-S3e, RPS3 small subunit ribosomal protein S3e - ko03010; Genetic Information Processing; Translation; Ribosome}	{At5g35530; KOG3181 40S ribosomal protein S3 J Translation, ribosomal structure and biogenesis ;}	{XM_004972701.2; PREDICTED: Setaria italica 40S ribosomal protein S3-3 (LOC101782464), mRNA}	{XP_002445113.1; hypothetical protein SORBIDRAFT_07g004290 [Sorghum bicolor]}
i0_LQ_LWC_c1239/f1p0/996	40.0033	49.8133	44.7033	37.7867	24.6233	45.6267	-0.082243	-1.01651	0.0294948	195.978	5.08295	0.462746	10.9843	4.54674e-28	2.61373e-26	{sp|Q6NLY8|HA22K_ARATH; HVA22-like protein k OS=Arabidopsis thaliana GN=HVA22K PE=2 SV=1}	{sita:101771027; K17279 REEP5_6 receptor expression-enhancing protein 5/6 - -}	{At4g36720; KOG1725 Protein involved in membrane traffic (YOP1/TB2/DP1/HVA22 family) U Intracellular trafficking, secretion, and vesicular transport ;}	{XM_004958011.2; PREDICTED: Setaria italica HVA22-like protein k (LOC101771027), mRNA}	{XP_004958068.1; PREDICTED: HVA22-like protein k [Setaria italica]}
i0_LQ_LWC_c1243/f1p0/597	1506.63	1290.24	1140.21	1520.88	821.417	1511.04	0.0135811	-0.65145	0.406238	2547.76	15.3256	1.20383	12.7306	3.99573e-37	5.35719e-35	{sp|O80626|RL352_ARATH; 60S ribosomal protein L35-2 OS=Arabidopsis thaliana GN=RPL35B PE=2 SV=1}	{sita:101767630; K02918 RP-L35e, RPL35 large subunit ribosomal protein L35e - ko03010; Genetic Information Processing; Translation; Ribosome}	{At2g39390; KOG3436 60S ribosomal protein L35 J Translation, ribosomal structure and biogenesis ;}	{XM_004952476.2; PREDICTED: Setaria italica 60S ribosomal protein L35-2 (LOC101767630), mRNA}	{ACR37471.1; unknown [Zea mays]}
i0_LQ_LWC_c1244/f1p0/396	0.476667	0	0.323333	0.236667	0	0	-1.01012	0	#NUM!	643.741	-12.8219	1.61674	-7.93067	2.17971e-15	2.13213e-14	{sp|Q8VZF6|EDR2L_ARATH; Protein ENHANCED DISEASE RESISTANCE 2-like OS=Arabidopsis thaliana GN=EDR2L PE=2 SV=1}	{atr:18443964; - - - - -}	{NA}	{XM_004983450.2; PREDICTED: Setaria italica protein ENHANCED DISEASE RESISTANCE 2 (LOC101785910), mRNA}	{EMS54329.1; hypothetical protein TRIUR3_20085 [Triticum urartu]}
i0_LQ_LWC_c1246/f1p0/861	638.017	513.27	540.017	653.33	307.78	580.547	0.0342178	-0.737818	0.104408	1975.89	6.31081	1.1794	5.35086	8.75351e-08	2.85055e-07	{sp|Q8LDP4|CP19D_ARATH; Peptidyl-prolyl cis-trans isomerase CYP19-4 OS=Arabidopsis thaliana GN=CYP19-4 PE=1 SV=2}	{nnu:104595041; K01802 E5.2.1.8 peptidylprolyl isomerase 5.2.1.8 -}	{At2g29960; KOG0865 Cyclophilin type peptidyl-prolyl cis-trans isomerase O Posttranslational modification, protein turnover, chaperones ;}	{XM_004966332.2; PREDICTED: Setaria italica peptidyl-prolyl cis-trans isomerase CYP19-4-like (LOC101766922), transcript variant X2, mRNA}	{XP_004966388.1; PREDICTED: peptidyl-prolyl cis-trans isomerase CYP19-4-like isoform X1 [Setaria italica]}
i0_LQ_LWC_c1247/f1p0/580	2349.37	1877.59	1341.14	2454.32	1184.06	2000.16	0.0630495	-0.665146	0.576658	3015.63	15.279	1.2517	12.2066	2.86454e-34	3.06026e-32	{NA}	{NA}	{NA}	{XM_002452598.1; Sorghum bicolor hypothetical protein, mRNA}	{NA}
i0_LQ_LWC_c1249/f1p0/654	0.0566667	0.103333	0	1.33333	1931.94	0	4.55639	14.1905	0	11.558	-7.48019	1.78413	-4.19264	2.75732e-05	6.63418e-05	{sp|Q0JL44|SGT1_ORYSJ; Protein SGT1 homolog OS=Oryza sativa subsp. japonica GN=SGT1 PE=1 SV=1}	{osa:4326682; K12795 SUGT1, SGT1 suppressor of G2 allele of SKP1 - ko04621; Organismal Systems; Immune system; NOD-like receptor signaling pathway | ko04626; Organismal Systems; Environmental adaptation; Plant-pathogen interaction}	{At4g11260_2; KOG1309 Suppressor of G2 allele of skp1 T Signal transduction mechanisms ;}	{XM_004969161.2; PREDICTED: Setaria italica protein SGT1 homolog (LOC101753279), mRNA}	{KQL05960.1; hypothetical protein SETIT_001973mg [Setaria italica]}
i0_LQ_LWC_c1253/f1p0/1009	0.0233333	0	0.396667	0.243333	0	0	3.38247	0	#NUM!	202.688	-6.57305	0.812079	-8.09411	5.76845e-16	6.15658e-15	{sp|O49292|PPD4_ARATH; PsbP domain-containing protein 4, chloroplastic OS=Arabidopsis thaliana GN=PPD4 PE=1 SV=2}	{rcu:8277853; - - - - -}	{NA}	{XM_004977116.3; PREDICTED: Setaria italica psbP domain-containing protein 4, chloroplastic (LOC101756829), mRNA}	{KQK99393.1; hypothetical protein SETIT_010855mg [Setaria italica]}
i0_LQ_LWC_c1254/f1p0/894	28.0967	0.353333	0	34.9867	0	0	0.316406	#NUM!	0	2293.98	-14.5652	1.4806	-9.83735	7.77315e-23	2.27597e-21	{sp|P55876|IF5_MAIZE; Eukaryotic translation initiation factor 5 OS=Zea mays GN=EIF5 PE=2 SV=1}	{sita:101775019; K03262 EIF5 translation initiation factor 5 - ko03013; Genetic Information Processing; Translation; RNA transport | ko04214; Cellular Processes; Cell growth and death; Apoptosis - fly}	{At1g36730; KOG2767 Translation initiation factor 5 (eIF-5) J Translation, ribosomal structure and biogenesis ;}	{XM_004951837.3; PREDICTED: Setaria italica eukaryotic translation initiation factor 5 (LOC101775019), mRNA}	{XP_004951894.1; PREDICTED: eukaryotic translation initiation factor 5 [Setaria italica]}
i0_LQ_LWC_c1255/f1p0/592	11.89	6.07667	8.04	8.46333	4.73333	8.30333	-0.490451	-0.360424	0.0464951	789.941	-5.91017	0.479387	-12.3286	6.35399e-35	7.24018e-33	{NA}	{sbi:SORBI_02g007160; - - - - -}	{NA}	{XM_004983268.2; PREDICTED: Setaria italica uncharacterized LOC101775661 (LOC101775661), mRNA}	{XP_004983325.2; PREDICTED: uncharacterized protein LOC101775661 [Setaria italica]}
i0_LQ_LWC_c1256/f1p0/473	197.66	128.047	120.07	277.593	102.823	183.823	0.489952	-0.316502	0.614444	350.629	-1.91207	0.247331	-7.73082	1.06852e-14	9.35435e-14	#N/A	#N/A	#N/A	#N/A	#N/A
i0_LQ_LWC_c1261/f1p0/936	328.73	168.18	107.017	361.137	218.19	91.7067	0.135642	0.375579	-0.222737	1361.21	2.99604	0.371869	8.0567	7.83797e-16	8.19319e-15	{sp|P40880|CAHC_HORVU; Carbonic anhydrase, chloroplastic OS=Hordeum vulgare PE=2 SV=1}	{obr:102701309; K01673 cynT, can carbonic anhydrase 4.2.1.1 ko00910; Metabolism; Energy metabolism; Nitrogen metabolism}	{At5g14740; KOG1578 Predicted carbonic anhydrase involved in protection against oxidative damage P Inorganic ion transport and metabolism ;}	{XM_014805279.1; PREDICTED: Setaria italica carbonic anhydrase, chloroplastic (LOC101777598), mRNA}	{XP_014660765.1; PREDICTED: LOW QUALITY PROTEIN: carbonic anhydrase, chloroplastic [Setaria italica]}
i0_LQ_LWC_c1264/f1p2/747	537.723	316.377	169.287	406.713	182.437	267.653	-0.402852	-0.794247	0.660897	910.081	9.60917	0.578323	16.6156	5.37487e-62	2.69966e-59	{sp|O64818|Y2309_ARATH; Uncharacterized protein At2g23090 OS=Arabidopsis thaliana GN=At2g23090 PE=1 SV=1}	{sita:101776406; - - - - -}	{NA}	{XM_004955281.2; PREDICTED: Setaria italica uncharacterized protein At2g23090-like (LOC101776406), mRNA}	{ACG30543.1; hypothetical protein [Zea mays]}
i0_LQ_LWC_c1271/f1p0/390	0	0	0	0	0	0	0	0	0	25.8862	-8.80313	1.73028	-5.0877	3.62434e-07	1.09535e-06	{NA}	{mtr:MTR_0021s0160; - - - - -}	{NA}	{XM_012847372.2; PREDICTED: Setaria italica uncharacterized LOC105914728 (LOC105914728), mRNA}	{XP_012702825.1; PREDICTED: uncharacterized protein LOC105914727 [Setaria italica]}
i0_LQ_LWC_c1272/f1p11/652	2.58333	4.40333	23.92	2.44667	4.03667	4.10667	-0.0784162	-0.125432	-2.54218	9.32472	6.61682	1.43141	4.62258	3.78996e-06	1.01368e-05	{sp|Q9M7I7|CLH2_ARATH; Chlorophyllase-2, chloroplastic OS=Arabidopsis thaliana GN=CLH2 PE=1 SV=1}	{sbi:SORBI_01g021520; K08099 E3.1.1.14 chlorophyllase 3.1.1.14 ko00860; Metabolism; Metabolism of cofactors and vitamins; Porphyrin and chlorophyll metabolism}	{NA}	{XM_004983148.3; PREDICTED: Setaria italica chlorophyllase-2, chloroplastic-like (LOC101760397), mRNA}	{XP_004983205.1; PREDICTED: chlorophyllase-2, chloroplastic-like [Setaria italica]}
i0_LQ_LWC_c1273/f1p0/929	263.707	226.117	199.833	293	191.83	199.853	0.151967	-0.237239	0.000144383	1113.72	3.82739	0.716041	5.34521	9.03111e-08	2.93593e-07	{sp|Q9LHG9|NACA1_ARATH; Nascent polypeptide-associated complex subunit alpha-like protein 1 OS=Arabidopsis thaliana GN=At3g12390 PE=1 SV=1}	{sbi:SORBI_07g026160; K03626 EGD2, NACA nascent polypeptide-associated complex subunit alpha - -}	{At3g12390; KOG2239 Transcription factor containing NAC and TS-N domains K Transcription ;}	{XM_004981752.3; PREDICTED: Setaria italica nascent polypeptide-associated complex subunit alpha-like protein 1 (LOC101780920), mRNA}	{XP_004981809.1; PREDICTED: nascent polypeptide-associated complex subunit alpha-like protein 1 [Setaria italica]}
i0_LQ_LWC_c1280/f1p5/992	81.9767	60.3767	52.47	100.063	53.9867	64.4167	0.287628	-0.161388	0.295941	401.26	4.68083	0.461489	10.1429	3.56408e-24	1.26697e-22	{sp|P38564|MNB1A_MAIZE; Dof zinc finger protein MNB1A OS=Zea mays GN=MNB1A PE=1 SV=2}	{sbi:SORBI_07g028850; - - - - -}	{NA}	{XM_004973707.3; PREDICTED: Setaria italica dof zinc finger protein MNB1A-like (LOC101771538), mRNA}	{NP_001105709.1; dof zinc finger protein MNB1A [Zea mays]}
i0_LQ_LWC_c1281/f1p11/479	0.18	0	0.153333	0.136667	0	0	-0.397335	0	#NUM!	302.105	-10.5506	1.58142	-6.67159	2.5305e-11	1.32927e-10	{NA}	{NA}	{NA}	{XM_004982213.2; PREDICTED: Setaria italica dehydrin HIRD11 (LOC101763238), transcript variant X2, mRNA}	{NA}
i0_LQ_LWC_c1282/f1p0/905	229.033	99.6233	91.7767	249.4	69.7067	124.737	0.122904	-0.515187	0.442686	448.626	9.80073	0.808792	12.1177	8.50757e-34	8.65825e-32	{sp|O65660|PLAT1_ARATH; PLAT domain-containing protein 1 OS=Arabidopsis thaliana GN=PLAT1 PE=1 SV=1}	{sita:101782465; - - - - -}	{NA}	{XM_004953894.3; PREDICTED: Setaria italica uncharacterized LOC101782465 (LOC101782465), mRNA}	{XP_004953951.1; PREDICTED: uncharacterized protein LOC101782465 [Setaria italica]}
i0_LQ_LWC_c1283/f1p0/718	1058.73	661.173	400.123	1249.94	450.573	563.177	0.239528	-0.553267	0.493143	2992.94	1.8398	0.359413	5.11891	3.073e-07	9.37e-07	{sp|P49100|CYB5_ORYSJ; Cytochrome b5 OS=Oryza sativa subsp. japonica GN=Os05g0108800 PE=2 SV=2}	{sita:101779295; - - - - -}	{At2g32720; KOG0537 Cytochrome b5 C Energy production and conversion ;}	{XM_004960481.3; PREDICTED: Setaria italica cytochrome b5 (LOC101779295), mRNA}	{XP_004960538.1; PREDICTED: cytochrome b5 [Setaria italica]}
i0_LQ_LWC_c1286/f1p0/1000	5.90667	4.93	5.45	3.84	2.67333	6.51667	-0.621238	-0.882948	0.257878	31.9909	2.1021	0.495249	4.24454	2.19041e-05	5.33453e-05	{NA}	{mus:103972388; - - - - -}	{NA}	{XM_008664710.1; PREDICTED: Zea mays skin secretory protein xP2-like (LOC103641354), mRNA}	{OEL38324.1; hypothetical protein BAE44_0000653 [Dichanthelium oligosanthes]}
i0_LQ_LWC_c1288/f1p0/813	62.11	61.3133	59.3033	66.0933	35	70.8533	0.0896792	-0.808846	0.256723	1643.48	-2.08393	0.202574	-10.2872	8.04622e-25	3.12071e-23	{sp|Q94DE2|BD31A_ORYSJ; Protein BUD31 homolog 1 OS=Oryza sativa subsp. japonica GN=Os01g0857700 PE=2 SV=1}	{sbi:SORBI_03g040410; K12873 BUD31, G10 bud site selection protein 31 - ko03040; Genetic Information Processing; Transcription; Spliceosome}	{At4g21110; KOG3404 G10 protein/predicted nuclear transcription regulator K Transcription ;}	{XM_004970585.2; PREDICTED: Setaria italica protein BUD31 homolog 1-like (LOC101767621), mRNA}	{XP_004970642.1; PREDICTED: protein BUD31 homolog 1-like [Setaria italica]}
i0_LQ_LWC_c1289/f1p2/904	23.7233	20.5733	16.1833	21.59	10.7433	22.7567	-0.135943	-0.937334	0.49178	1598.56	-4.05831	0.260786	-15.5618	1.32294e-54	5.04e-52	{sp|O80438|MAK3_ARATH; N-alpha-acetyltransferase MAK3 OS=Arabidopsis thaliana GN=MAK3 PE=2 SV=1}	{sbi:SORBI_05g019630; K00670 NAA30, MAK3 N-alpha-acetyltransferase 30 2.3.1.256 -}	{At2g38130; KOG3139 N-acetyltransferase R General function prediction only ;}	{XM_004979320.2; PREDICTED: Setaria italica N-alpha-acetyltransferase MAK3 (LOC101752797), mRNA}	{KQK94773.1; hypothetical protein SETIT_026780mg [Setaria italica]}
i0_LQ_LWC_c1291/f1p0/969	65.6333	68.9633	63.8933	56.45	33.8367	81.4533	-0.217455	-1.02724	0.350308	268.633	11.5146	1.22497	9.39984	5.46463e-21	1.23892e-19	{sp|Q9ZT66|E134_MAIZE; Endo-1,3;1,4-beta-D-glucanase OS=Zea mays PE=1 SV=1}	{ats:F775_08419; - - - - -}	{At3g23600; KOG3043 Predicted hydrolase related to dienelactone hydrolase R General function prediction only ;}	{XM_004972448.1; PREDICTED: Setaria italica endo-1,3;1,4-beta-D-glucanase-like (LOC101785558), mRNA}	{XP_004972505.1; PREDICTED: endo-1,3;1,4-beta-D-glucanase-like [Setaria italica]}
i0_LQ_LWC_c1297/f1p0/423	245.737	140.43	114.923	233.393	102.447	131.113	-0.0743498	-0.454978	0.190143	192.611	0.812804	0.279551	2.90753	0.00364297	0.00652316	{NA}	{NA}	{NA}	{NA}	{NA}
i0_LQ_LWC_c1298/f1p0/919	52.2967	50.27	36.3133	74.3333	37.5333	43.5567	0.50729	-0.421525	0.262394	235.328	5.30562	0.485439	10.9295	8.3283e-28	4.64787e-26	{sp|O49841|RAC2A_ARATH; Ras-related protein RABC2a OS=Arabidopsis thaliana GN=RABC2A PE=1 SV=1}	{ats:F775_06987; K07910 RAB18 Ras-related protein Rab-18 - -}	{At5g03530; KOG0080 GTPase Rab18, small G protein superfamily R General function prediction only ;}	{XM_004982913.2; PREDICTED: Setaria italica ras-related protein RABC2a-like (LOC101766353), mRNA}	{KQK88865.1; hypothetical protein SETIT_036575mg [Setaria italica]}
i0_LQ_LWC_c1300/f1p0/746	0	0	0	0	0	0	0	0	0	46.8773	-9.54688	1.9863	-4.80636	1.53703e-06	4.29882e-06	{NA}	{NA}	{NA}	{NA}	{NA}
i0_LQ_LWC_c1303/f1p0/967	11.0733	3.24667	4.49333	10.5967	1.01333	4.62	-0.0634791	-1.67985	0.0401068	252.355	-3.19553	0.633092	-5.04749	4.47649e-07	1.33866e-06	{NA}	{NA}	{NA}	{NA}	{NA}
i0_LQ_LWC_c1304/f1p0/930	34.19	44.21	31.9433	38.4433	27.08	38.6533	0.169159	-0.707145	0.275078	149.137	5.92992	0.96573	6.14035	8.23415e-10	3.49887e-09	{NA}	{sbi:SORBI_03g038520; - - - - -}	{NA}	{XM_004970365.2; PREDICTED: Setaria italica uncharacterized LOC101783137 (LOC101783137), mRNA}	{XP_004970422.1; PREDICTED: uncharacterized protein LOC101783137 [Setaria italica]}
i0_LQ_LWC_c1307/f1p3/547	169.59	104.543	101.14	196.403	54.1167	106.917	0.211768	-0.949956	0.0801331	179.919	3.94487	0.67191	5.87112	4.32856e-09	1.6673e-08	{sp|P40620|HMGL_VICFA; HMG1/2-like protein OS=Vicia faba PE=2 SV=1}	{sita:101778041; - - - - -}	{At1g20690_2; KOG0381 HMG box-containing protein R General function prediction only ;}	{XM_004953355.3; PREDICTED: Setaria italica HMG1/2-like protein (LOC101778041), mRNA}	{XP_004953412.1; PREDICTED: HMG1/2-like protein [Setaria italica]}
i0_LQ_LWC_c1310/f1p0/548	58.21	29.0467	37.6967	63.7333	14.7467	36.1567	0.130781	-0.977984	-0.0601753	406.214	-1.9593	0.283608	-6.90847	4.89924e-12	2.84735e-11	{sp|Q6EP31|RAC5_ORYSJ; Rac-like GTP-binding protein 5 OS=Oryza sativa subsp. japonica GN=RAC5 PE=2 SV=2}	{dosa:Os02t0834000-01; K04392 RAC1 Ras-related C3 botulinum toxin substrate 1 - ko04014; Environmental Information Processing; Signal transduction; Ras signaling pathway | ko04015; Environmental Information Processing; Signal transduction; Rap1 signaling pathway | ko04010; Environmental Information Processing; Signal transduction; MAPK signaling pathway | ko04013; Environmental Information Proces…	{At4g28950; KOG0393 Ras-related small GTPase, Rho type R General function prediction only ;}	{XM_004954487.3; PREDICTED: Setaria italica peroxidase 64-like (LOC101769255), mRNA}	{XP_020115315.1; rac-like GTP-binding protein 5 [Ananas comosus]}
i0_LQ_LWC_c1311/f1p2/568	156.167	151.273	160.263	158.19	88.7267	125.993	0.0185719	-0.769718	-0.347097	223.912	7.04938	0.575201	12.2555	1.56975e-34	1.72445e-32	{sp|P27807|H2B1_WHEAT; Histone H2B.1 OS=Triticum aestivum PE=1 SV=3}	{sita:101763424; K11252 H2B histone H2B - ko05203; Human Diseases; Cancers: Overview; Viral carcinogenesis | ko05322; Human Diseases; Immune diseases; Systemic lupus erythematosus | ko05034; Human Diseases; Substance dependence; Alcoholism}	{At3g46030; KOG1744 Histone H2B B Chromatin structure and dynamics ;}	{XM_004973559.3; PREDICTED: Setaria italica histone H2B.1-like (LOC101777080), mRNA}	{P27807.3; RecName: Full=Histone H2B.1}
i0_LQ_LWC_c1313/f1p3/600	0	0	0	0	0	0	0	0	0	465.834	-11.6484	1.58678	-7.34089	2.12171e-13	1.51518e-12	{NA}	{NA}	{NA}	{NA}	{NA}
i0_LQ_LWC_c1316/f1p0/605	2.23	1.07333	1.48333	3.84	0.653333	2.06333	0.784063	-0.716207	0.476134	4.79461	6.66097	2.08183	3.19957	0.00137633	0.0026287	{NA}	{NA}	{NA}	{XR_214878.2; PREDICTED: Setaria italica uncharacterized LOC101781712 (LOC101781712), ncRNA}	{KQL15721.1; hypothetical protein SETIT_025138mg [Setaria italica]}
i0_LQ_LWC_c1324/f1p0/973	8.72	8.22333	12.5433	10.3	6.35333	9.24	0.240244	-0.37221	-0.440956	1435.3	-4.75315	0.57216	-8.30738	9.78393e-17	1.18436e-15	{sp|O32107|YUID_BACSU; Uncharacterized membrane protein YuiD OS=Bacillus subtilis (strain 168) GN=yuiD PE=4 SV=1}	{bdi:100822083; - - - - -}	{NA}	{XM_004965467.3; PREDICTED: Setaria italica uncharacterized LOC101764328 (LOC101764328), mRNA}	{XP_004965524.1; PREDICTED: uncharacterized protein LOC101764328 [Setaria italica]}
i0_LQ_LWC_c1326/f1p0/454	98.5633	56.4167	1275.11	86.6467	46.0733	35.3967	-0.185907	-0.292189	-5.17086	119.286	-6.31009	0.7537	-8.37216	5.65732e-17	7.10469e-16	#N/A	#N/A	#N/A	#N/A	#N/A
i0_LQ_LWC_c1327/f1p0/935	7.95	6.52333	18.94	8.18	4.22	7.56	0.041146	-0.628366	-1.32498	31.6876	9.12916	1.29475	7.05092	1.77737e-12	1.1058e-11	{sp|Q941D3|PAP8_ARATH; Probable plastid-lipid-associated protein 8, chloroplastic OS=Arabidopsis thaliana GN=PAP8 PE=1 SV=1}	{obr:102716960; - - - - -}	{NA}	{XM_004976680.3; PREDICTED: Setaria italica probable plastid-lipid-associated protein 8, chloroplastic (LOC101756022), mRNA}	{XP_004976737.1; PREDICTED: probable plastid-lipid-associated protein 8, chloroplastic [Setaria italica]}
i0_LQ_LWC_c1328/f1p0/673	0	0	0	0	0	0.243333	0	0	0	166.076	-10.7532	1.52884	-7.03355	2.01337e-12	1.24214e-11	{sp|O65677|KCS17_ARATH; 3-ketoacyl-CoA synthase 17 OS=Arabidopsis thaliana GN=KCS17 PE=1 SV=1}	{sita:101778317; K15397 KCS 3-ketoacyl-CoA synthase 2.3.1.199 ko00062; Metabolism; Lipid metabolism; Fatty acid elongation}	{NA}	{XM_004956592.3; PREDICTED: Setaria italica probable 3-ketoacyl-CoA synthase 2 (LOC101778317), mRNA}	{XP_004956649.1; PREDICTED: probable 3-ketoacyl-CoA synthase 2 [Setaria italica]}
i0_LQ_LWC_c1329/f1p0/813	261.18	215.36	175.74	275.033	136.197	164.343	0.0745621	-0.661059	-0.0967297	693.128	13.7617	1.19756	11.4915	1.45536e-30	1.09322e-28	{sp|P0C8Z0|Y8359_ORYSI; Uncharacterized protein OsI_027940 OS=Oryza sativa subsp. indica GN=OsI_027940 PE=1 SV=2}	{obr:102721437; - - - - -}	{At4g02450; KOG3158 HSP90 co-chaperone p23 O Posttranslational modification, protein turnover, chaperones ;}	{XM_004984148.2; PREDICTED: Setaria italica uncharacterized protein OsI_027940-like (LOC101759466), mRNA}	{XP_004984205.1; PREDICTED: uncharacterized protein OsI_027940-like [Setaria italica]}
i0_LQ_LWC_c1332/f1p0/596	7268.88	1905.2	2260.35	4326.99	1235.56	1907.68	-0.74837	-0.624771	-0.244727	3916.49	4.9969	1.33532	3.7421	0.00018249	0.000394612	{sp|Q10N03|MT1B_ORYSJ; Metallothionein-like protein 1B OS=Oryza sativa subsp. japonica GN=MT1B PE=2 SV=1}	{obr:102704403; - - - - -}	{NA}	{XM_004980018.2; PREDICTED: Setaria italica metallothionein-like protein 1A (LOC101768638), mRNA}	{BAS83645.1; Os03g0288051, partial [Oryza sativa Japonica Group]}
i0_LQ_LWC_c1333/f1p0/709	2193.43	2678.52	1778.97	1895.37	1677.87	2086.48	-0.210711	-0.674806	0.230029	5160.88	15.1275	1.19603	12.6481	1.14652e-36	1.49547e-34	{NA}	{obr:102701904; - - - - -}	{NA}	{XM_004983246.3; PREDICTED: Setaria italica brain acid soluble protein 1 (LOC101767037), mRNA}	{XP_004983303.1; PREDICTED: brain acid soluble protein 1 [Setaria italica]}
i0_LQ_LWC_c1335/f1p1/836	393.063	301.65	370.753	1272.84	780.917	1278.71	1.69522	1.37229	1.78616	762.495	9.93274	0.794468	12.5024	7.2448e-36	8.94148e-34	#N/A	#N/A	#N/A	#N/A	#N/A
i0_LQ_LWC_c1336/f1p3/780	4.20667	8.13667	3.98333	5.48667	3.93	5.67	0.383252	-1.04991	0.509373	791.311	-5.55853	0.437222	-12.7133	4.98921e-37	6.64506e-35	{sp|Q9M2J7|LBD29_ARATH; LOB domain-containing protein 29 OS=Arabidopsis thaliana GN=LBD29 PE=2 SV=1}	{sbi:SORBI_07g023810; K13945 - - - -}	{NA}	{XM_004974192.2; PREDICTED: Setaria italica LOB domain-containing protein 29-like (LOC101761009), mRNA}	{XP_004974249.1; PREDICTED: LOB domain-containing protein 29-like [Setaria italica]}
i0_LQ_LWC_c133/f3p0/900	542.237	482.117	428.13	588.013	356.02	503.41	0.116926	-0.437424	0.233685	1976.27	14.8131	1.19505	12.3953	2.76984e-35	3.26676e-33	{sp|Q42540|UBC7_ARATH; Ubiquitin-conjugating enzyme E2 7 OS=Arabidopsis thaliana GN=UBC7 PE=1 SV=1}	{sita:101784150; K10575 UBE2G1, UBC7 ubiquitin-conjugating enzyme E2 G1 2.3.2.23 ko04141; Genetic Information Processing; Folding, sorting and degradation; Protein processing in endoplasmic reticulum | ko04120; Genetic Information Processing; Folding, sorting and degradation; Ubiquitin mediated proteolysis | ko05012; Human Diseases; Neurodegenerative diseases; Parkinson's disease}	{At3g46460; KOG0425 Ubiquitin-protein ligase O Posttranslational modification, protein turnover, chaperones ;}	{XM_004961788.3; PREDICTED: Setaria italica ubiquitin-conjugating enzyme E2 7 (LOC101784150), mRNA}	{OEL19057.1; Ubiquitin-conjugating enzyme E2 7 [Dichanthelium oligosanthes]}
i0_LQ_LWC_c1340/f1p9/579	101.777	66.6233	73.4867	113.147	30.6767	78.4633	0.152787	-1.11889	0.0945361	115.143	10.9935	1.24119	8.85724	8.20176e-19	1.35742e-17	{sp|O64628|TXND9_ARATH; Thioredoxin domain-containing protein 9 homolog OS=Arabidopsis thaliana GN=At2g18990 PE=2 SV=1}	{mus:103981895; - - - - -}	{At2g18990; KOG1672 ATP binding protein OC Posttranslational modification, protein turnover, chaperones ; Energy production and conversion ;}	{XM_004973028.1; PREDICTED: Setaria italica thioredoxin domain-containing protein 9 homolog (LOC101782873), transcript variant X1, mRNA}	{KQL01160.1; hypothetical protein SETIT_015157mg, partial [Setaria italica]}
i0_LQ_LWC_c1343/f1p0/974	1.33333	2.11667	1.10667	0.84	1.73333	1.67667	-0.666576	-0.288245	0.599375	66.5476	-3.34303	0.54416	-6.14346	8.07424e-10	3.43525e-09	{NA}	{NA}	{NA}	{XR_215427.2; PREDICTED: Setaria italica uncharacterized LOC101781934 (LOC101781934), ncRNA}	{NA}
i0_LQ_LWC_c1351/f1p0/817	68.4133	36.4933	32.0833	67.04	18.43	38.74	-0.0292554	-0.985577	0.272	148.244	2.60037	0.508183	5.11699	3.10443e-07	9.45984e-07	{sp|P0DI19|PHF5A_ARATH; PHD finger-like domain-containing protein 5A OS=Arabidopsis thaliana GN=At2g30000 PE=3 SV=1}	{csv:101208805; K12834 PHF5A PHD finger-like domain-containing protein 5A - ko03040; Genetic Information Processing; Transcription; Spliceosome}	{At1g07170; KOG1705 Uncharacterized conserved protein, contains CXXC motifs S Function unknown ;}	{XM_014804888.1; PREDICTED: Setaria italica PHD finger-like domain-containing protein 5B (LOC101779434), mRNA}	{XP_013633804.1; PREDICTED: PHD finger-like domain-containing protein 5B [Brassica oleracea var. oleracea]}
i0_LQ_LWC_c1352/f1p0/474	274.88	207.023	273.27	279.41	84.7867	260.653	0.0235817	-1.28788	-0.0681948	223.319	12.01	1.2105	9.92157	3.35432e-23	1.03465e-21	{NA}	{NA}	{NA}	{XM_004973962.2; PREDICTED: Setaria italica multiple organellar RNA editing factor 8, chloroplastic/mitochondrial-like (LOC101769399), mRNA}	{NA}
i0_LQ_LWC_c1354/f1p0/841	0.653333	0.316667	0.286667	1.04	0.256667	0.313333	0.670692	-0.303069	0.128324	4.94155	-5.2875	1.60939	-3.28541	0.00101836	0.00198246	{sp|O22755|ATL44_ARATH; Probable E3 ubiquitin-protein ligase ATL44 OS=Arabidopsis thaliana GN=ATL44 PE=2 SV=1}	{sita:101759506; - - - - -}	{At2g17450; KOG0800 FOG: Predicted E3 ubiquitin ligase O Posttranslational modification, protein turnover, chaperones ;}	{XM_004953219.1; PREDICTED: Setaria italica RING-H2 finger protein ATL74-like (LOC101759506), mRNA}	{XP_004953276.1; PREDICTED: RING-H2 finger protein ATL74-like [Setaria italica]}
i0_LQ_LWC_c1355/f1p0/785	209.723	145.827	197.697	344.537	153.883	172.427	0.71617	0.0775824	-0.197306	575.779	12.8826	1.99125	6.46964	9.82366e-11	4.74916e-10	{NA}	{obr:102702889; - - - - -}	{NA}	{XM_004968736.3; PREDICTED: Setaria italica uncharacterized LOC101780830 (LOC101780830), mRNA}	{XP_004968793.1; PREDICTED: uncharacterized protein LOC101780830 [Setaria italica]}
i0_LQ_LWC_c1356/f1p0/418	6.03	7.84333	2.36333	18.31	4.29	3.06	1.6024	-0.870489	0.372709	305.043	-4.86559	0.803912	-6.05239	1.42708e-09	5.8729e-09	{NA}	{NA}	{NA}	{NA}	{NA}
i0_LQ_LWC_c1358/f1p0/1008	221.957	186.09	163.17	194.51	99.8433	183.77	-0.190434	-0.898263	0.171525	793.054	9.14216	0.479784	19.0548	5.9994e-81	6.37559e-78	{sp|Q9MBD8|BI1_ORYSJ; Bax inhibitor 1 OS=Oryza sativa subsp. japonica GN=BI1 PE=2 SV=1}	{sbi:SORBI_10g000210; - - - - -}	{At5g47120; KOG1629 Bax-mediated apoptosis inhibitor TEGT/BI-1 V Defense mechanisms ;}	{XM_004964192.3; PREDICTED: Setaria italica bax inhibitor 1-like (LOC101754865), mRNA}	{XP_004964249.1; PREDICTED: bax inhibitor 1-like [Setaria italica]}
i0_LQ_LWC_c1362/f1p0/842	104.763	99.54	88.1467	107.96	72.5333	101.37	0.043363	-0.456632	0.201653	379.288	10.7687	1.04632	10.292	7.6537e-25	2.97305e-23	{sp|O42929|DENR_SCHPO; Translation machinery-associated protein 22 OS=Schizosaccharomyces pombe (strain 972 / ATCC 24843) GN=tma22 PE=3 SV=1}	{dosa:Os01t0195500-01; - - - - -}	{At5g11900; KOG3239 Density-regulated protein related to translation initiation factor 1 (eIF-1/SUI1) R General function prediction only ;}	{XM_004968466.2; PREDICTED: Setaria italica translation machinery-associated protein 22 (LOC101765831), mRNA}	{XP_004968523.1; PREDICTED: translation machinery-associated protein 22 [Setaria italica]}
i0_LQ_LWC_c1364/f1p0/533	208.723	162.457	141.08	238.913	85.4767	153.743	0.194895	-0.926452	0.12401	226.813	4.92084	0.734569	6.69895	2.09916e-11	1.11528e-10	{sp|Q6ASY2|NLTL1_ORYSJ; Non-specific lipid transfer protein-like 1 OS=Oryza sativa subsp. japonica GN=LTPL1 PE=1 SV=1}	{zma:100276627; - - - - -}	{NA}	{XM_004984138.2; PREDICTED: Setaria italica non-specific lipid transfer protein-like 1 (LOC101755133), transcript variant X2, mRNA}	{XP_004984195.1; PREDICTED: non-specific lipid transfer protein-like 1 isoform X2 [Setaria italica]}
i0_LQ_LWC_c1365/f1p0/737	796.447	672.7	639.92	815.94	553.973	749.023	0.0348853	-0.280147	0.227119	2298.07	15.1609	1.20564	12.5749	2.90086e-36	3.67917e-34	{sp|A2YWI3|H2B2_ORYSI; Histone H2B.2 OS=Oryza sativa subsp. indica GN=H2B.2 PE=3 SV=1}	{sita:101764262; K11252 H2B histone H2B - ko05203; Human Diseases; Cancers: Overview; Viral carcinogenesis | ko05322; Human Diseases; Immune diseases; Systemic lupus erythematosus | ko05034; Human Diseases; Substance dependence; Alcoholism}	{At5g22880; KOG1744 Histone H2B B Chromatin structure and dynamics ;}	{XM_004968184.2; PREDICTED: Setaria italica histone H2B.2 (LOC101759746), mRNA}	{ACG33311.1; histone H2B.1 [Zea mays]}
i0_LQ_LWC_c1366/f1p0/769	0	0	0.163333	0	0	0	0	0	#NUM!	232.758	-10.8617	1.44844	-7.4989	6.43534e-14	4.97239e-13	{sp|Q9FIG6|DIR1_ARATH; Dirigent protein 1 OS=Arabidopsis thaliana GN=DIR1 PE=2 SV=1}	{sbi:SORBI_05g008920; - - - - -}	{NA}	{AF527807.1; Sorghum bicolor clone BAC SB_BBc0126P21 php200725 orthologous region}	{OEL29914.1; hypothetical protein BAE44_0009067 [Dichanthelium oligosanthes]}
i0_LQ_LWC_c1369/f1p2/951	166.557	129.44	167.257	165.217	107.67	257.103	-0.0116539	-0.265667	0.620285	829.377	13.1542	1.23306	10.6679	1.43827e-26	6.99101e-25	{NA}	{sita:101768197; - - - - -}	{NA}	{XM_004956084.3; PREDICTED: Setaria italica uncharacterized LOC101768197 (LOC101768197), mRNA}	{XP_004956141.1; PREDICTED: uncharacterized protein LOC101768197 [Setaria italica]}
i0_LQ_LWC_c1378/f1p0/434	26.9567	36.71	30.9033	18.0967	16.2967	38.99	-0.574918	-1.1716	0.335342	2884.78	-7.60399	0.595641	-12.7661	2.53624e-37	3.45082e-35	{sp|Q94KK7|SYP52_ARATH; Syntaxin-52 OS=Arabidopsis thaliana GN=SYP52 PE=1 SV=1}	{zma:103645882; K08503 SYP5 syntaxin of plants SYP5 - ko04130; Genetic Information Processing; Folding, sorting and degradation; SNARE interactions in vesicular transport}	{At1g79590; KOG3202 SNARE protein TLG1/Syntaxin 6 U Intracellular trafficking, secretion, and vesicular transport ;}	{XM_004976331.2; PREDICTED: Setaria italica syntaxin-52-like (LOC101778863), mRNA}	{EEE68383.1; hypothetical protein OsJ_26713 [Oryza sativa Japonica Group]}
i0_LQ_LWC_c1380/f1p0/741	3.64	3.38667	8.82333	3	2.95	2.61667	-0.278976	-0.199151	-1.75359	1720.64	-6.99691	0.339837	-20.589	3.44097e-94	5.03463e-91	{NA}	{sbi:SORBI_10g020170; - - - - -}	{NA}	{XM_004965444.1; PREDICTED: Setaria italica uncharacterized LOC101755134 (LOC101755134), mRNA}	{XP_004965501.1; PREDICTED: uncharacterized protein LOC101755134 [Setaria italica]}
i0_LQ_LWC_c1382/f1p2/958	0.763333	0.396667	5.09333	1.23	0.423333	0.536667	0.688273	0.0938669	-3.24651	358.598	-7.05108	0.510861	-13.8023	2.46682e-43	4.95115e-41	{sp|Q9C9A3|HIP20_ARATH; Heavy metal-associated isoprenylated plant protein 20 OS=Arabidopsis thaliana GN=HIPP20 PE=1 SV=1}	{obr:102712942; - - - - -}	{At1g71050; KOG1603 Copper chaperone P Inorganic ion transport and metabolism ;}	{XM_004968463.1; PREDICTED: Setaria italica heavy metal-associated isoprenylated plant protein 26-like (LOC101764754), mRNA}	{XP_004968520.1; PREDICTED: heavy metal-associated isoprenylated plant protein 26-like [Setaria italica]}
i0_LQ_LWC_c1388/f1p0/727	47.11	19.1567	28.0633	36.6933	19.1433	27.33	-0.360515	-0.00100449	-0.0382009	74.5425	10.1627	1.38766	7.3236	2.41408e-13	1.71067e-12	{NA}	{sita:101757381; - - - - -}	{NA}	{XM_004958234.2; PREDICTED: Setaria italica uncharacterized LOC101757381 (LOC101757381), mRNA}	{XP_004958291.1; PREDICTED: uncharacterized protein LOC101757381 [Setaria italica]}
i0_LQ_LWC_c1390/f1p0/437	0	0	0	0	0	0	0	0	0	31.4801	-9.54962	2.06715	-4.61971	3.84274e-06	1.02684e-05	{NA}	{NA}	{NA}	{XM_012847094.1; PREDICTED: Setaria italica uncharacterized LOC101774519 (LOC101774519), transcript variant X1, mRNA}	{NA}
i0_LQ_LWC_c1392/f1p0/598	1093.18	521.347	586.757	980.703	409.86	794.197	-0.156647	-0.347112	0.436734	1523.99	3.9735	0.507529	7.82912	4.91286e-15	4.54542e-14	{NA}	{NA}	{NA}	{XM_004960460.2; PREDICTED: Setaria italica metallothionein-like protein 2C (LOC101771184), mRNA}	{NA}
i0_LQ_LWC_c1393/f1p0/790	229.73	197.773	189.417	275.24	124.027	201.563	0.260751	-0.673198	0.0896699	665.882	6.98382	0.638084	10.945	7.02282e-28	3.94751e-26	{sp|O48557|RL17_MAIZE; 60S ribosomal protein L17 OS=Zea mays GN=RPL17 PE=2 SV=1}	{sbi:SORBI_01g001600; K02880 RP-L17e, RPL17 large subunit ribosomal protein L17e - ko03010; Genetic Information Processing; Translation; Ribosome}	{At1g67430; KOG3353 60S ribosomal protein L22 J Translation, ribosomal structure and biogenesis ;}	{XM_004973937.2; PREDICTED: Setaria italica 60S ribosomal protein L17-like (LOC101758840), mRNA}	{XP_004973994.1; PREDICTED: 60S ribosomal protein L17-like [Setaria italica]}
i0_LQ_LWC_c1395/f1p0/812	35.79	24.9833	59.0767	39.18	21.8433	23	0.130561	-0.193773	-1.36095	109.681	-9.88516	1.66141	-5.94987	2.68357e-09	1.06458e-08	#N/A	#N/A	#N/A	#N/A	#N/A
i0_LQ_LWC_c1396/f1p0/419	5.68	5.19333	3.36	8.30667	1.04667	4.57667	0.548379	-2.31086	0.445836	2.4567	5.82555	2.25112	2.58785	0.00965774	0.0161751	{NA}	{NA}	{NA}	{XM_004965710.2; PREDICTED: Setaria italica uncharacterized LOC101764331 (LOC101764331), mRNA}	{XP_004965767.1; PREDICTED: uncharacterized protein LOC101764331 [Setaria italica]}
i0_LQ_LWC_c1399/f1p0/812	0	0	0	0	0	0	0	0	0	130.115	-10.6124	1.58315	-6.70338	2.03654e-11	1.08418e-10	{sp|P32032|THN2_WHEAT; Alpha-2-purothionin OS=Triticum aestivum GN=THI1.2 PE=2 SV=1}	{bdi:100841700; - - - - -}	{NA}	{DQ875457.2; Cenchrus americanus alpha 1 purothionin-like mRNA, partial sequence}	{CAA65316.1; purothionin [Secale cereale]}
i0_LQ_LWC_c1400/f1p0/650	4.71	3.87667	8.95667	10.3167	6.6	5.78	1.13118	0.767649	-0.631892	314.195	-3.43706	0.434619	-7.90821	2.61121e-15	2.52195e-14	{NA}	{dosa:Os03t0232400-00; - - - - -}	{NA}	{XM_004985068.3; PREDICTED: Setaria italica phytosulfokines 2-like (LOC101778792), mRNA}	{KQK91850.1; hypothetical protein SETIT_037985mg [Setaria italica]}
i0_LQ_LWC_c1401/f1p0/920	32.14	42.86	158.657	28.97	34.9167	58.3733	-0.14981	-0.295716	-1.44253	201.637	9.29946	1.04872	8.86746	7.48363e-19	1.24551e-17	{sp|Q8W463|RK191_ARATH; 50S ribosomal protein L19-1, chloroplastic OS=Arabidopsis thaliana GN=At4g17560 PE=2 SV=1}	{sita:101771783; K02884 RP-L19, MRPL19, rplS large subunit ribosomal protein L19 - ko03010; Genetic Information Processing; Translation; Ribosome}	{At5g47190; KOG1698 Mitochondrial/chloroplast ribosomal protein L19 J Translation, ribosomal structure and biogenesis ;}	{XM_004953250.3; PREDICTED: Setaria italica 50S ribosomal protein L19-2, chloroplastic (LOC101771783), mRNA}	{ACG33454.1; 50S ribosomal protein L19 [Zea mays]}
i0_LQ_LWC_c1407/f1p0/915	59.8467	26.8267	27.69	62.1	12.8133	29.3	0.0533224	-1.06602	0.0815356	131.625	2.70867	0.571573	4.73898	2.14796e-06	5.90875e-06	{NA}	{cam:101508750; - - - - -}	{NA}	{XM_004977022.2; PREDICTED: Setaria italica uncharacterized LOC101755082 (LOC101755082), transcript variant X1, mRNA}	{NP_001143510.2; uncharacterized protein LOC100276193 [Zea mays]}
i0_LQ_LWC_c1408/f1p0/722	17.6067	20.2867	28.1067	20.01	13.1233	68.91	0.184599	-0.628398	1.2938	103.821	7.69801	1.0544	7.30083	2.86008e-13	2.0042e-12	{sp|P32024|JI23_HORVU; 23 kDa jasmonate-induced protein OS=Hordeum vulgare PE=2 SV=1}	{egu:105044288; - - - - -}	{NA}	{NA}	{XP_010667986.1; PREDICTED: 23 kDa jasmonate-induced protein [Beta vulgaris subsp. vulgaris]}
i0_LQ_LWC_c1409/f1p9/968	31.0767	24.5967	24.01	32.2967	13.0067	23.9133	0.0555535	-0.919212	-0.00582016	162.525	0.919698	0.30075	3.05802	0.00222806	0.00412459	{sp|Q9C4Z7|MINE1_ARATH; Cell division topological specificity factor homolog, chloroplastic OS=Arabidopsis thaliana GN=MINE1 PE=1 SV=1}	{sita:101778502; - - - - -}	{NA}	{XM_004962896.3; PREDICTED: Setaria italica cell division topological specificity factor homolog, chloroplastic (LOC101778502), mRNA}	{XP_004962953.1; PREDICTED: cell division topological specificity factor homolog, chloroplastic [Setaria italica]}
i0_LQ_LWC_c1410/f1p0/605	0.0633333	0	0	0.08	0	0.106667	0.337035	0	0	2462.33	-14.7158	1.51582	-9.7081	2.7849e-22	7.54374e-21	{sp|P49727|UCRI_MAIZE; Cytochrome b-c1 complex subunit Rieske, mitochondrial OS=Zea mays PE=2 SV=1}	{obr:102721731; K00411 UQCRFS1, RIP1, petA ubiquinol-cytochrome c reductase iron-sulfur subunit 1.10.2.2 ko00190; Metabolism; Energy metabolism; Oxidative phosphorylation | ko02020; Environmental Information Processing; Signal transduction; Two-component system | ko04260; Organismal Systems; Circulatory system; Cardiac muscle contraction | ko05010; Human Diseases; Neurodegenerative diseases; Alzh…	{At5g13430; KOG1671 Ubiquinol cytochrome c reductase, subunit RIP1 C Energy production and conversion ;}	{XM_004952534.3; PREDICTED: Setaria italica cytochrome b-c1 complex subunit Rieske, mitochondrial-like (LOC101757866), mRNA}	{AQK71308.1; Ubiquinol-cytochrome c reductase iron-sulfur subunit [Zea mays]}
i0_LQ_LWC_c1412/f1p0/741	45.8633	3.62333	3.65	33.1133	3.16667	6.01	-0.469929	-0.194353	0.719469	32.2655	3.43025	0.800501	4.28513	1.82634e-05	4.49229e-05	{sp|Q9FN11|LBD37_ARATH; LOB domain-containing protein 37 OS=Arabidopsis thaliana GN=LBD37 PE=2 SV=1}	{sita:101782362; - - - - -}	{NA}	{XM_004958124.2; PREDICTED: Setaria italica LOB domain-containing protein 37-like (LOC101782362), mRNA}	{XP_004958181.1; PREDICTED: LOB domain-containing protein 37-like [Setaria italica]}
i0_LQ_LWC_c1418/f1p0/426	10.8033	5.42	5.11667	5.75	1.81667	4.45333	-0.909843	-1.577	-0.200319	18.3548	-2.50487	1.05358	-2.37749	0.017431	0.0279225	{sp|B4FBQ7|CSPL6_MAIZE; CASP-like protein 2A1 OS=Zea mays PE=2 SV=1}	{obr:102706467; - - - - -}	{NA}	{XM_004975052.1; PREDICTED: Setaria italica CASP-like protein 2A1 (LOC101769947), mRNA}	{XP_004975109.1; PREDICTED: CASP-like protein 2A1 [Setaria italica]}
i0_LQ_LWC_c141/f3p0/875	410.107	307.047	218.667	513.677	210.67	292.953	0.324861	-0.543473	0.421938	1213.41	6.09542	0.500286	12.1839	3.78845e-34	3.98407e-32	{sp|P35134|UBC11_ARATH; Ubiquitin-conjugating enzyme E2 11 OS=Arabidopsis thaliana GN=UBC11 PE=1 SV=2}	{dosa:Os01t0819400-00; K06689 UBE2D, UBC4, UBC5 ubiquitin-conjugating enzyme E2 D 2.3.2.23 ko04141; Genetic Information Processing; Folding, sorting and degradation; Protein processing in endoplasmic reticulum | ko04120; Genetic Information Processing; Folding, sorting and degradation; Ubiquitin mediated proteolysis | ko04013; Environmental Information Processing; Signal transduction; MAPK signal…	{At3g08690; KOG0417 Ubiquitin-protein ligase O Posttranslational modification, protein turnover, chaperones ;}	{XM_004961676.1; PREDICTED: Setaria italica ubiquitin-conjugating enzyme E2 11 (LOC101769713), transcript variant X2, mRNA}	{AQK94478.1; Putative ubiquitin-conjugating enzyme family [Zea mays]}
i0_LQ_LWC_c1423/f1p0/582	156.36	118.057	730.087	172.597	100.273	133.847	0.142533	-0.235542	-2.44749	204.066	-5.28646	0.900104	-5.87317	4.27546e-09	1.64804e-08	#N/A	#N/A	#N/A	#N/A	#N/A
i0_LQ_LWC_c1424/f1p0/882	123.157	128.757	111.75	149.733	87.1833	131.117	0.281901	-0.562523	0.230576	575.387	3.32348	0.231297	14.3689	8.11384e-47	2.01265e-44	{sp|O48528|OP163_ARATH; Outer envelope pore protein 16-3, chloroplastic/mitochondrial OS=Arabidopsis thaliana GN=OEP163 PE=1 SV=1}	{sita:101785417; - - - - -}	{At2g42210; KOG3225 Mitochondrial import inner membrane translocase, subunit TIM22 U Intracellular trafficking, secretion, and vesicular transport ;}	{XM_004953637.3; PREDICTED: Setaria italica outer envelope pore protein 16-3, chloroplastic/mitochondrial-like (LOC101785417), mRNA}	{XP_004953694.1; PREDICTED: outer envelope pore protein 16-3, chloroplastic/mitochondrial-like [Setaria italica]}
i0_LQ_LWC_c1425/f1p1/906	4.07333	3.27	8.61667	9.66667	4.5	7.59	1.24681	0.460634	-0.18303	291.288	-3.55721	0.832125	-4.27485	1.91266e-05	4.69422e-05	{sp|Q96289|ZAT10_ARATH; Zinc finger protein ZAT10 OS=Arabidopsis thaliana GN=ZAT10 PE=2 SV=1}	{obr:102709722; - - - - -}	{At1g27730; KOG1721 FOG: Zn-finger R General function prediction only ;}	{XM_004983895.2; PREDICTED: Setaria italica zinc finger protein 1-like (LOC101765139), mRNA}	{OEL18597.1; hypothetical protein BAE44_0020385 [Dichanthelium oligosanthes]}
i0_LQ_LWC_c1426/f1p0/772	676.637	615.597	638.903	754.58	366.72	664.87	0.157293	-0.747306	0.0574746	1948.13	8.77317	0.574244	15.2778	1.07534e-52	3.7179e-50	{sp|A2YMC6|H2A2_ORYSI; Probable histone H2A.2 OS=Oryza sativa subsp. indica GN=OsI_025469 PE=3 SV=1}	{sita:101755896; K11251 H2A histone H2A - ko05322; Human Diseases; Immune diseases; Systemic lupus erythematosus | ko05034; Human Diseases; Substance dependence; Alcoholism}	{At4g27230; KOG1756 Histone 2A B Chromatin structure and dynamics ;}	{XM_004957885.3; PREDICTED: Setaria italica probable histone H2A.2 (LOC101755896), mRNA}	{NP_001132837.1; uncharacterized protein LOC100194327 [Zea mays]}
i0_LQ_LWC_c1428/f1p0/858	0.176667	0	1.08	0	0.08	0.0533333	#NUM!	0	-4.33985	49.8775	-8.91454	1.57467	-5.66121	1.50306e-08	5.38541e-08	{sp|Q8LCA1|CUT1B_ARATH; Protein CURVATURE THYLAKOID 1B, chloroplastic OS=Arabidopsis thaliana GN=CURT1B PE=1 SV=2}	{sind:105173912; - - - - -}	{NA}	{XM_004983755.3; PREDICTED: Setaria italica protein CURVATURE THYLAKOID 1B, chloroplastic-like (LOC101780398), mRNA}	{XP_004983812.1; PREDICTED: protein CURVATURE THYLAKOID 1B, chloroplastic-like [Setaria italica]}
i0_LQ_LWC_c1429/f1p0/460	0	0	0	0	0.11	0	0	0	0	99.8618	-10.1283	1.48354	-6.82712	8.66363e-12	4.871e-11	{sp|Q9MAT6|HMG15_ARATH; High mobility group B protein 15 OS=Arabidopsis thaliana GN=HMGB15 PE=2 SV=1}	{sita:101780173; - - - - -}	{At1g04880_2; KOG0381 HMG box-containing protein R General function prediction only ;}	{XM_004952426.3; PREDICTED: Setaria italica high mobility group B protein 15-like (LOC101780173), transcript variant X1, mRNA}	{OEL17032.1; High mobility group B protein 15 [Dichanthelium oligosanthes]}
i0_LQ_LWC_c1430/f1p2/911	96.9933	67.9433	162.43	150.1	33.24	34.87	0.629966	-1.03141	-2.21976	290.807	12.1316	1.36159	8.90986	5.10974e-19	8.74493e-18	{sp|Q9FQA3|GST23_MAIZE; Glutathione transferase GST 23 OS=Zea mays PE=2 SV=1}	{sbi:SORBI_03g045800; K00799 GST, gst glutathione S-transferase 2.5.1.18 ko00480; Metabolism; Metabolism of other amino acids; Glutathione metabolism | ko00980; Metabolism; Xenobiotics biodegradation and metabolism; Metabolism of xenobiotics by cytochrome P450 | ko00982; Metabolism; Xenobiotics biodegradation and metabolism; Drug metabolism - cytochrome P450 | ko05204; Human Diseases; Cancers: Ov…	{At2g29490; KOG0406 Glutathione S-transferase O Posttranslational modification, protein turnover, chaperones ;}	{XM_004971211.2; PREDICTED: Setaria italica glutathione transferase GST 23-like (LOC101776115), mRNA}	{XP_004971268.1; PREDICTED: glutathione transferase GST 23-like [Setaria italica]}
i0_LQ_LWC_c1433/f1p2/553	0	0	0	0	0	0	0	0	0	6.34312	-6.76334	2.02456	-3.34065	0.000835822	0.00164751	{NA}	{NA}	{NA}	{NA}	{NA}
i0_LQ_LWC_c1434/f1p0/642	56.3867	51.3467	47.88	45.29	21.9133	49.7767	-0.316162	-1.22846	0.0560465	1110.98	-3.38975	0.454399	-7.45986	8.66119e-14	6.57005e-13	{sp|Q8VYI0|LSM8_ARATH; Sm-like protein LSM8 OS=Arabidopsis thaliana GN=LSM8 PE=1 SV=1}	{sita:101783736; K12627 LSM8 U6 snRNA-associated Sm-like protein LSm8 - ko03040; Genetic Information Processing; Transcription; Spliceosome | ko03018; Genetic Information Processing; Folding, sorting and degradation; RNA degradation}	{At1g65700; KOG1784 Small Nuclear ribonucleoprotein splicing factor A RNA processing and modification ;}	{XM_004960920.1; PREDICTED: Setaria italica sm-like protein LSM8 (LOC101783736), mRNA}	{XP_004960977.1; PREDICTED: sm-like protein LSM8 [Setaria italica]}
i0_LQ_LWC_c1435/f1p0/848	31.41	15.5367	15.5667	19.5967	6.37667	18.48	-0.680616	-1.2848	0.247505	185.273	-1.43363	0.486494	-2.94685	0.00321027	0.00579815	{sp|Q9CRC3|CO040_MOUSE; UPF0235 protein C15orf40 homolog OS=Mus musculus PE=1 SV=1}	{sita:101771433; K09131 K09131 uncharacterized protein - -}	{At1g49170; KOG3276 Uncharacterized conserved protein, contains YggU domain S Function unknown ;}	{XM_004959933.2; PREDICTED: Setaria italica UPF0235 protein C15orf40 homolog (LOC101771433), mRNA}	{XP_004959990.1; PREDICTED: UPF0235 protein C15orf40 homolog [Setaria italica]}
i0_LQ_LWC_c1436/f1p0/718	0.676667	0.333333	0.54	0.0566667	0.113333	0.263333	-3.57787	-1.55639	-1.03607	252.324	-10.7527	1.51911	-7.07825	1.45987e-12	9.20229e-12	{NA}	{sita:101775233; - - - - -}	{NA}	{XM_004961079.3; PREDICTED: Setaria italica oleosin 16 kDa-like (LOC101775233), mRNA}	{XP_004961136.1; PREDICTED: oleosin 16 kDa-like [Setaria italica]}
i0_LQ_LWC_c1437/f1p0/473	0	0	0	0	0	0	0	0	0	35.6516	-9.15482	1.62454	-5.63533	1.74726e-08	6.21031e-08	{NA}	{ats:F775_13662; - - - - -}	{NA}	{XR_001163753.1; PREDICTED: Setaria italica uncharacterized LOC101756613 (LOC101756613), ncRNA}	{AQK80339.1; hypothetical protein ZEAMMB73_Zm00001d036136 [Zea mays]}
i0_LQ_LWC_c1440/f1p0/786	107.483	119.587	110.767	96.2433	86.33	125.26	-0.159354	-0.470123	0.177402	377.328	12.3432	1.19244	10.3512	4.13189e-25	1.66657e-23	{sp|Q9FI44|SDAF2_ARATH; Succinate dehydrogenase assembly factor 2, mitochondrial OS=Arabidopsis thaliana GN=SDHAF2 PE=1 SV=1}	{zma:103648030; - - - - -}	{At5g51040; KOG3326 Uncharacterized conserved protein S Function unknown ;}	{XM_004979327.2; PREDICTED: Setaria italica succinate dehydrogenase assembly factor 2, mitochondrial (LOC101756720), mRNA}	{XP_004979384.1; PREDICTED: succinate dehydrogenase assembly factor 2, mitochondrial [Setaria italica]}
i0_LQ_LWC_c1443/f1p0/723	36.1567	53.49	163.403	46.8467	35.5467	67.4567	0.373685	-0.589555	-1.2764	523.225	-1.75071	0.806515	-2.17071	0.0299528	0.0459741	{sp|O22795|RK28_ARATH; 50S ribosomal protein L28, chloroplastic OS=Arabidopsis thaliana GN=RPL28 PE=2 SV=2}	{zma:101027259; K02902 RP-L28, MRPL28, rpmB large subunit ribosomal protein L28 - ko03010; Genetic Information Processing; Translation; Ribosome}	{NA}	{XM_004982989.2; PREDICTED: Setaria italica 50S ribosomal protein L28, chloroplastic (LOC101763372), mRNA}	{XP_004983046.1; PREDICTED: 50S ribosomal protein L28, chloroplastic [Setaria italica]}
i0_LQ_LWC_c1446/f1p0/392	8.48667	6.44667	7.98	8.02333	1.63	8.17	-0.0809963	-1.98368	0.0339473	24.6025	-4.30958	1.21535	-3.54595	0.000391199	0.000807571	{NA}	{dosa:Os01t0948200-00; - - - - -}	{NA}	{XM_004971163.3; PREDICTED: Setaria italica scarecrow-like protein 3 (LOC101755443), mRNA}	{XP_004971220.1; PREDICTED: scarecrow-like protein 3 [Setaria italica]}
i0_LQ_LWC_c1449/f1p0/495	34.5367	32.2367	72.7933	32.81	26.59	31.58	-0.0739933	-0.277819	-1.2048	36.825	9.05688	1.29194	7.01027	2.37856e-12	1.45324e-11	{NA}	{osa:4333370; - - - - -}	{NA}	{XM_004982425.3; PREDICTED: Setaria italica uncharacterized LOC101778239 (LOC101778239), mRNA}	{OEL29732.1; Acyl carrier protein 3, mitochondrial [Dichanthelium oligosanthes]}
i0_LQ_LWC_c1452/f1p3/624	0	0	0	0	0	0	0	0	0	134.59	-11.1396	1.75628	-6.34272	2.25743e-10	1.03672e-09	{sp|Q5NUF4|HIDM_GLYEC; 2-hydroxyisoflavanone dehydratase OS=Glycyrrhiza echinata GN=HIDM PE=1 SV=1}	{bdi:100824056; - - - - -}	{At2g03550; KOG1515 Arylacetamide deacetylase V Defense mechanisms ;}	{XM_004964824.1; PREDICTED: Setaria italica 2-hydroxyisoflavanone dehydratase-like (LOC101767040), mRNA}	{XP_004964881.1; PREDICTED: 2-hydroxyisoflavanone dehydratase-like [Setaria italica]}
i0_LQ_LWC_c1453/f1p0/558	0.263333	1.45	0.62	0.453333	0.586667	0.783333	0.783682	-1.30544	0.337358	79.2884	-6.74629	1.09583	-6.15634	7.44459e-10	3.18413e-09	{NA}	{NA}	{NA}	{AP014964.1; Oryza sativa Japonica Group DNA, chromosome 8, cultivar: Nipponbare, complete sequence}	{NA}
i0_LQ_LWC_c1455/f1p0/772	11.81	4.06	2.24333	13.9367	5.28667	3.34333	0.238877	0.380879	0.575643	58.8163	-1.45159	0.460518	-3.15208	0.00162111	0.003063	{NA}	{sita:101773626; - - - - -}	{NA}	{XM_004961934.2; PREDICTED: Setaria italica uncharacterized LOC101773626 (LOC101773626), mRNA}	{XP_004961991.1; PREDICTED: uncharacterized protein LOC101773626 [Setaria italica]}
i0_LQ_LWC_c1456/f1p0/697	75.7267	66.17	72.4233	84.1933	62.5733	70.05	0.152905	-0.0806293	-0.0480695	196.626	11.5156	1.21546	9.47425	2.68694e-21	6.3558e-20	{sp|O81098|RPB5A_ARATH; DNA-directed RNA polymerases II and IV subunit 5A OS=Arabidopsis thaliana GN=NRPB5A PE=1 SV=1}	{obr:102715577; K03013 RPB5, POLR2E DNA-directed RNA polymerases I, II, and III subunit RPABC1 - ko00230; Metabolism; Nucleotide metabolism; Purine metabolism | ko00240; Metabolism; Nucleotide metabolism; Pyrimidine metabolism | ko03020; Genetic Information Processing; Transcription; RNA polymerase | ko04623; Organismal Systems; Immune system; Cytosolic DNA-sensing pathway | ko05016; Human Diseas…	{At3g22320; KOG3218 RNA polymerase, 25-kDa subunit (common to polymerases I, II and III) K Transcription ;}	{XM_004975962.2; PREDICTED: Setaria italica DNA-directed RNA polymerases II and IV subunit 5A-like (LOC101775203), mRNA}	{XP_004976019.1; PREDICTED: DNA-directed RNA polymerases II and IV subunit 5A-like [Setaria italica]}
i0_LQ_LWC_c1458/f1p1/817	21.8367	22.05	28.15	20.3767	11.71	23.35	-0.0998346	-0.913038	-0.269712	626.552	-2.35093	0.196024	-11.9931	3.8637e-33	3.65917e-31	{NA}	{sita:101754806; - - - - -}	{NA}	{XM_004957452.3; PREDICTED: Setaria italica uncharacterized LOC101754806 (LOC101754806), mRNA}	{XP_004957509.1; PREDICTED: uncharacterized protein LOC101754806 [Setaria italica]}
i0_LQ_LWC_c145/f3p0/992	0.0566667	0	0.216667	0.203333	0.0333333	0	1.84327	0	#NUM!	15125.1	-14.3591	0.99968	-14.3637	8.73882e-47	2.16237e-44	{sp|Q9S728|PDF1_ARATH; Protodermal factor 1 OS=Arabidopsis thaliana GN=PDF1 PE=2 SV=1}	{bdi:100822414; - - - - -}	{NA}	{XM_004965536.2; PREDICTED: Setaria italica keratin-3, type I cytoskeletal 51 kDa-like (LOC101760002), mRNA}	{XP_004965593.1; PREDICTED: keratin-3, type I cytoskeletal 51 kDa-like [Setaria italica]}
i0_LQ_LWC_c1461/f1p0/769	389.64	408.523	442.977	260.593	218.123	470.687	-0.580342	-0.905274	0.0875363	1174.07	2.42462	0.250726	9.67042	4.02732e-22	1.06464e-20	{sp|Q9LIS2|RBG4_ARATH; Glycine-rich RNA-binding protein 4, mitochondrial OS=Arabidopsis thaliana GN=RBG4 PE=2 SV=1}	{bdi:100840808; - - - - -}	{At3g23830; KOG0118 FOG: RRM domain R General function prediction only ;}	{XM_004970994.2; PREDICTED: Setaria italica glycine-rich RNA-binding protein 2, mitochondrial-like (LOC101754230), mRNA}	{XP_004971051.1; PREDICTED: glycine-rich RNA-binding protein 2, mitochondrial-like [Setaria italica]}
i0_LQ_LWC_c1463/f1p0/631	0	0	0	0	0	0	0	0	0	109.221	-10.4426	1.56434	-6.67541	2.4654e-11	1.29683e-10	{NA}	{NA}	{NA}	{NA}	{NA}
i0_LQ_LWC_c1464/f1p4/555	15.7967	4.1	41.2333	22.3733	8.65	10.7667	0.50216	1.07708	-1.93724	385.863	-1.99528	0.842256	-2.36897	0.0178377	0.0285196	{NA}	{NA}	{NA}	{XM_004958605.3; PREDICTED: Setaria italica uncharacterized LOC101768868 (LOC101768868), mRNA}	{NA}
i0_LQ_LWC_c1467/f1p0/879	42.18	30.8833	119.69	31.5067	21.0933	35.4733	-0.420902	-0.550041	-1.7545	160.171	1.86121	0.437866	4.25065	2.1315e-05	5.19971e-05	{sp|A2XVZ1|NDHM_ORYSI; NAD(P)H-quinone oxidoreductase subunit M, chloroplastic OS=Oryza sativa subsp. indica GN=ndhM PE=3 SV=1}	{pda:103708495; - - - - -}	{NA}	{XM_004976329.2; PREDICTED: Setaria italica NAD(P)H-quinone oxidoreductase subunit M, chloroplastic (LOC101778071), mRNA}	{XP_004976386.1; PREDICTED: NAD(P)H-quinone oxidoreductase subunit M, chloroplastic [Setaria italica]}
i0_LQ_LWC_c1473/f1p0/707	305.94	180.96	172.807	308.92	105.39	183.887	0.0139845	-0.779933	0.089658	500.471	4.75882	0.40646	11.7079	1.16053e-31	9.49462e-30	{sp|P53665|ACPM1_ARATH; Acyl carrier protein 1, mitochondrial OS=Arabidopsis thaliana GN=MTACP1 PE=2 SV=1}	{sita:101768322; K03955 NDUFAB1 NADH dehydrogenase (ubiquinone) 1 alpha/beta subcomplex 1 - ko00190; Metabolism; Energy metabolism; Oxidative phosphorylation | ko05010; Human Diseases; Neurodegenerative diseases; Alzheimer's disease | ko05012; Human Diseases; Neurodegenerative diseases; Parkinson's disease | ko05016; Human Diseases; Neurodegenerative diseases; Huntington's disease | ko04932; Huma…	{At2g44620; KOG1748 Acyl carrier protein/NADH-ubiquinone oxidoreductase, NDUFAB1/SDAP subunit CIQ Energy production and conversion ; Lipid transport and metabolism ; Secondary metabolites biosynthesis, transport and catabolism ;}	{XM_004955761.2; PREDICTED: Setaria italica acyl carrier protein 1, mitochondrial (LOC101768322), mRNA}	{XP_004955818.1; PREDICTED: acyl carrier protein 1, mitochondrial [Setaria italica]}
i0_LQ_LWC_c1476/f1p0/795	130.11	64.8633	333.543	135.253	49.1067	303.237	0.0559323	-0.401484	-0.13743	2574.27	-1.63477	0.306253	-5.33795	9.40029e-08	3.05055e-07	{sp|Q05736|PR1_ASPOF; Pathogenesis-related protein 1 OS=Asparagus officinalis GN=PR1 PE=2 SV=1}	{zma:103634525; - - - - -}	{NA}	{XM_004984847.3; PREDICTED: Setaria italica pathogenesis-related protein 1-like (LOC101758376), mRNA}	{XP_004984904.1; PREDICTED: pathogenesis-related protein 1-like [Setaria italica]}
i0_LQ_LWC_c1477/f1p0/770	160.27	202.37	204.517	175.653	148.863	239.44	0.132227	-0.443007	0.227446	664.38	6.64289	1.22155	5.4381	5.38528e-08	1.79718e-07	{sp|P58684|SPCS2_ARATH; Probable signal peptidase complex subunit 2 OS=Arabidopsis thaliana GN=At2g39960 PE=2 SV=1}	{pda:103703284; K12947 SPCS2, SPC2 signal peptidase complex subunit 2 3.4.-.- ko03060; Genetic Information Processing; Folding, sorting and degradation; Protein export}	{NA}	{XM_004975692.3; PREDICTED: Setaria italica probable signal peptidase complex subunit 2 (LOC101770893), mRNA}	{KXG26401.1; hypothetical protein SORBI_006G095200 [Sorghum bicolor]}
i0_LQ_LWC_c1479/f1p3/962	91.5333	56.9067	54.8833	82.17	33.0867	54.74	-0.155685	-0.782348	-0.00377267	8181.53	-4.23113	0.280482	-15.0852	2.02644e-51	6.51539e-49	{sp|Q5VRD1|IAA1_ORYSJ; Auxin-responsive protein IAA1 OS=Oryza sativa subsp. japonica GN=IAA1 PE=2 SV=1}	{obr:102713944; K14484 IAA auxin-responsive protein IAA - ko04075; Environmental Information Processing; Signal transduction; Plant hormone signal transduction}	{NA}	{XM_004968358.1; PREDICTED: Setaria italica auxin-responsive protein IAA1 (LOC101756246), mRNA}	{XP_004968415.1; PREDICTED: auxin-responsive protein IAA1 [Setaria italica]}
i0_LQ_LWC_c1480/f1p19/664	145.79	124.957	120.73	177.043	117.223	129.123	0.280211	-0.0921681	0.0969655	1840.28	-1.80768	0.257838	-7.0109	2.36793e-12	1.44735e-11	{sp|O82201|AP4S_ARATH; AP-4 complex subunit sigma OS=Arabidopsis thaliana GN=At2g19790 PE=1 SV=1}	{ats:F775_28631; K12403 AP4S1 AP-4 complex subunit sigma-1 - ko04142; Cellular Processes; Transport and catabolism; Lysosome}	{At2g19790; KOG0934 Clathrin adaptor complex, small subunit U Intracellular trafficking, secretion, and vesicular transport ;}	{XM_004973301.1; PREDICTED: Setaria italica AP-4 complex subunit sigma (LOC101771395), mRNA}	{XP_004973358.1; PREDICTED: AP-4 complex subunit sigma [Setaria italica]}
i0_LQ_LWC_c1481/f1p2/653	0.556667	0.236667	2.25333	0.113333	0	0.733333	-2.29624	#NUM!	-1.61952	837.477	-10.867	1.15407	-9.41622	4.67622e-21	1.06955e-19	{sp|O49668|PAM68_ARATH; Protein PAM68, chloroplastic OS=Arabidopsis thaliana GN=PAM68 PE=1 SV=1}	{bdi:100831683; - - - - -}	{NA}	{XM_004985530.3; PREDICTED: Setaria italica protein PAM68, chloroplastic-like (LOC101784721), mRNA}	{XP_004985587.1; PREDICTED: protein PAM68, chloroplastic-like [Setaria italica]}
i0_LQ_LWC_c1483/f1p0/895	10.29	6.87	62.2533	7.56667	4.43667	6.23	-0.443513	-0.630834	-3.32085	25.3016	8.64345	1.30061	6.64568	3.01823e-11	1.56721e-10	{sp|P80680|FTRV_MAIZE; Ferredoxin-thioredoxin reductase, variable chain OS=Zea mays PE=1 SV=1}	{sita:101776525; - - - - -}	{At5g08410; KOG2672 Lipoate synthase H Coenzyme transport and metabolism ;}	{XM_004953174.3; PREDICTED: Setaria italica ferredoxin-thioredoxin reductase, variable chain (LOC101776525), mRNA}	{XP_004953231.1; PREDICTED: ferredoxin-thioredoxin reductase, variable chain [Setaria italica]}
i0_LQ_LWC_c1485/f1p2/902	0.0966667	0	0.39	0.0333333	0	0.0466667	-1.53605	0	-3.06301	815.667	-11.8303	1.47448	-8.02336	1.02892e-15	1.05748e-14	{sp|Q9LHT0|TRNHF_ARATH; Tropinone reductase homolog At5g06060 OS=Arabidopsis thaliana GN=At5g06060 PE=2 SV=1}	{pda:103697345; K08081 TR1 tropinone reductase I 1.1.1.206 ko00960; Metabolism; Biosynthesis of other secondary metabolites; Tropane, piperidine and pyridine alkaloid biosynthesis}	{At5g06060; KOG0725 Reductases with broad range of substrate specificities R General function prediction only ;}	{XM_004979812.3; PREDICTED: Setaria italica tropinone reductase homolog At2g29170-like (LOC101753624), mRNA}	{XP_004979869.1; PREDICTED: tropinone reductase homolog At2g29170-like [Setaria italica]}
i0_LQ_LWC_c1487/f1p0/863	108.627	91.98	98.0933	117.22	55.6367	101.927	0.10984	-0.725284	0.0553046	357.839	12.5265	1.21175	10.3375	4.76718e-25	1.90833e-23	{sp|Q9MAX5|COPZ1_ORYSJ; Coatomer subunit zeta-1 OS=Oryza sativa subsp. japonica GN=COPZ1 PE=2 SV=1}	{sita:101781854; K20472 COPZ, RET3 coatomer subunit zeta - -}	{At3g09800; KOG3343 Vesicle coat complex COPI, zeta subunit U Intracellular trafficking, secretion, and vesicular transport ;}	{XM_004961782.3; PREDICTED: Setaria italica coatomer subunit zeta-1 (LOC101781854), mRNA}	{KQL15160.1; hypothetical protein SETIT_023113mg [Setaria italica]}
i0_LQ_LWC_c1490/f1p0/842	32.33	29.4067	20.5	41.2733	23.14	19.6333	0.352336	-0.345754	-0.0623188	901.534	-2.36572	0.329544	-7.17877	7.03434e-13	4.65378e-12	{NA}	{bdi:100829885; - - - - -}	{NA}	{XM_004966342.3; PREDICTED: Setaria italica uncharacterized LOC101770961 (LOC101770961), mRNA}	{XP_004966399.1; PREDICTED: uncharacterized protein LOC101770961 [Setaria italica]}
i0_LQ_LWC_c1492/f1p2/764	7.53667	3.35	7.73	4.00333	2.44667	5.52667	-0.912725	-0.453344	-0.484059	189.536	-4.37424	0.721051	-6.06648	1.30741e-09	5.4051e-09	{sp|Q96255|SERB1_ARATH; Phosphoserine aminotransferase 1, chloroplastic OS=Arabidopsis thaliana GN=PSAT1 PE=1 SV=1}	{obr:102715193; K00831 serC, PSAT1 phosphoserine aminotransferase 2.6.1.52 ko01200; Metabolism; Global and overview maps; Carbon metabolism | ko01230; Metabolism; Global and overview maps; Biosynthesis of amino acids | ko00680; Metabolism; Energy metabolism; Methane metabolism | ko00260; Metabolism; Amino acid metabolism; Glycine, serine and threonine metabolism | ko00750; Metabolism; Metabolism …	{At2g17630; KOG2790 Phosphoserine aminotransferase HE Coenzyme transport and metabolism ; Amino acid transport and metabolism ;}	{XM_012843161.2; PREDICTED: Setaria italica phosphoserine aminotransferase 1, chloroplastic-like (LOC101769748), mRNA}	{OEL38222.1; Phosphoserine aminotransferase 1, chloroplastic [Dichanthelium oligosanthes]}
i0_LQ_LWC_c1493/f1p0/748	0	0	0	0	0	0	0	0	0	940.017	-13.3887	1.53902	-8.69947	3.33428e-18	5.05206e-17	{sp|Q4ZJM9|C1QL4_MOUSE; Complement C1q-like protein 4 OS=Mus musculus GN=C1ql4 PE=1 SV=1}	{NA}	{NA}	{NA}	{NA}
i0_LQ_LWC_c1495/f1p2/938	1.33	3.03	1.2	1.69	1.52667	1.89333	0.345597	-0.988933	0.657894	8.49308	6.82621	1.57377	4.33749	1.44116e-05	3.59408e-05	{sp|A8QW51|OMT2_SORBI; Probable O-methyltransferase 2 OS=Sorghum bicolor GN=OMT2 PE=2 SV=1}	{ats:F775_13547; K16040 ROMT trans-resveratrol di-O-methyltransferase 2.1.1.240 ko00945; Metabolism; Biosynthesis of other secondary metabolites; Stilbenoid, diarylheptanoid and gingerol biosynthesis}	{At4g35150; KOG3178 Hydroxyindole-O-methyltransferase and related SAM-dependent methyltransferases R General function prediction only ;}	{XM_002449992.1; Sorghum bicolor hypothetical protein, mRNA}	{XP_002450037.1; hypothetical protein SORBIDRAFT_05g027340 [Sorghum bicolor]}
i0_LQ_LWC_c1496/f1p0/725	213.237	207.35	207.963	198.357	122.433	183.35	-0.104359	-0.760072	-0.181729	2482.36	-2.20704	0.619011	-3.56542	0.000363269	0.000753209	{sp|B0JZ89|FA32A_XENTR; Protein FAM32A OS=Xenopus tropicalis GN=fam32a PE=3 SV=1}	{sita:101781521; K13120 FAM32A protein FAM32A - -}	{At1g16810; KOG3410 Conserved alpha-helical protein S Function unknown ;}	{XM_004970918.2; PREDICTED: Setaria italica protein FAM32A-like (LOC101759761), mRNA}	{XP_004970975.1; PREDICTED: protein FAM32A-like [Setaria italica]}
i0_LQ_LWC_c1497/f1p0/757	0.486667	0.46	0.313333	0.646667	0.426667	0.34	0.410088	-0.108524	0.117836	10.1763	-3.49439	1.53369	-2.27842	0.0227013	0.0356338	{sp|Q9LGV5|CIPK1_ORYSJ; CBL-interacting protein kinase 1 OS=Oryza sativa subsp. japonica GN=CIPK1 PE=2 SV=1}	{osa:4325161; K07198 PRKAA, AMPK 5'-AMP-activated protein kinase, catalytic alpha subunit 2.7.11.11 ko04371; Environmental Information Processing; Signal transduction; Apelin signaling pathway | ko04068; Environmental Information Processing; Signal transduction; FoxO signaling pathway | ko04151; Environmental Information Processing; Signal transduction; PI3K-Akt signaling pathway | ko04152; Envir…	{At3g17510; KOG0583 Serine/threonine protein kinase T Signal transduction mechanisms ;}	{XM_004960361.3; PREDICTED: Setaria italica CBL-interacting protein kinase 17-like (LOC101767148), mRNA}	{XP_004960418.1; PREDICTED: CBL-interacting protein kinase 17-like [Setaria italica]}
i0_LQ_LWC_c1499/f1p0/642	1.75	0.703333	2.52	2.79	0.286667	0.643333	0.67291	-1.29483	-1.96979	138.599	-5.08943	0.692918	-7.34492	2.05884e-13	1.47352e-12	{NA}	{osa:4326971; - - - - -}	{NA}	{XM_004968607.2; PREDICTED: Setaria italica elastin-like (LOC101758132), mRNA}	{XP_004968664.1; PREDICTED: elastin-like [Setaria italica]}
i0_LQ_LWC_c1500/f1p5/777	8.09333	4.3	5.61667	7.43667	5.77	8.92667	-0.122078	0.424235	0.668407	22.8983	7.70661	1.40849	5.47155	4.46127e-08	1.50524e-07	{NA}	{sbi:SORBI_01g043850; - - - - -}	{NA}	{XM_004983198.2; PREDICTED: Setaria italica uncharacterized LOC101781197 (LOC101781197), transcript variant X2, mRNA}	{XP_004983255.1; PREDICTED: uncharacterized protein LOC101781197 isoform X2 [Setaria italica]}
i0_LQ_LWC_c1501/f1p0/710	413.953	352.867	323.577	465.28	241.87	335.023	0.168631	-0.544891	0.050154	1035.37	3.17888	0.697576	4.55703	5.18821e-06	1.36538e-05	{sp|Q9SKC9|NDUB7_ARATH; NADH dehydrogenase [ubiquinone] 1 beta subcomplex subunit 7 OS=Arabidopsis thaliana GN=At2g02050 PE=3 SV=1}	{obr:102705142; K03963 NDUFB7 NADH dehydrogenase (ubiquinone) 1 beta subcomplex subunit 7 - ko00190; Metabolism; Energy metabolism; Oxidative phosphorylation | ko05010; Human Diseases; Neurodegenerative diseases; Alzheimer's disease | ko05012; Human Diseases; Neurodegenerative diseases; Parkinson's disease | ko05016; Human Diseases; Neurodegenerative diseases; Huntington's disease | ko04932; Huma…	{At2g02050; KOG3468 NADH:ubiquinone oxidoreductase, NDUFB7/B18 subunit C Energy production and conversion ;}	{XM_014805726.1; PREDICTED: Setaria italica NADH dehydrogenase [ubiquinone] 1 beta subcomplex subunit 7 (LOC101785383), mRNA}	{XP_014661212.1; PREDICTED: NADH dehydrogenase [ubiquinone] 1 beta subcomplex subunit 7 [Setaria italica]}
i0_LQ_LWC_c1502/f1p3/766	1.84	0.77	0.923333	1.25	1.48	1.82333	-0.557778	0.942667	0.981655	93.2008	-4.98995	0.709695	-7.03112	2.04879e-12	1.26237e-11	{NA}	{osa:4324200; - - - - -}	{NA}	{XM_012846501.2; PREDICTED: Setaria italica putative nuclease HARBI1 (LOC101764084), mRNA}	{XP_012701955.1; PREDICTED: putative nuclease HARBI1 [Setaria italica]}
i0_LQ_LWC_c1506/f1p14/462	521.077	561.247	340.47	377.543	266.193	435.21	-0.464853	-1.07616	0.354184	318.032	11.8309	1.28904	9.17806	4.38917e-20	8.76767e-19	{NA}	{NA}	{NA}	{NA}	{XP_010237471.1; PREDICTED: uncharacterized protein LOC104584459 [Brachypodium distachyon]}
i0_LQ_LWC_c1509/f1p0/532	416.633	325.157	334.04	465.53	163.297	372.983	0.160096	-0.99364	0.15909	519.149	5.48249	0.867418	6.32047	2.60772e-10	1.18669e-09	{NA}	{zma:100276055; - - - - -}	{NA}	{XM_002446966.1; Sorghum bicolor hypothetical protein, mRNA}	{KQK98672.1; hypothetical protein SETIT_011988mg, partial [Setaria italica]}
i0_LQ_LWC_c1511/f1p0/475	14.0033	5.48667	8.07	11.23	208.107	5.48333	-0.318412	5.24525	-0.557515	733.571	-6.96811	0.813778	-8.56266	1.10294e-17	1.54374e-16	{NA}	{NA}	{NA}	{XM_002454765.1; Sorghum bicolor hypothetical protein, mRNA}	{NA}
i0_LQ_LWC_c1515/f1p1/667	11.2233	4.78333	18.5133	10.2667	4.49	2.91	-0.128533	-0.0913009	-2.66947	24.6639	1.82603	0.385053	4.7423	2.11307e-06	5.81706e-06	{sp|Q67A25|NCS_THLFG; S-norcoclaurine synthase OS=Thalictrum flavum subsp. glaucum PE=1 SV=1}	{sita:101761162; - - - - -}	{NA}	{XM_004956301.2; PREDICTED: Setaria italica S-norcoclaurine synthase 2-like (LOC101761162), mRNA}	{XP_004956358.1; PREDICTED: S-norcoclaurine synthase 2-like [Setaria italica]}
i0_LQ_LWC_c1516/f1p0/944	0	0	0	0	0	0	0	0	0	12.0275	-7.33258	1.65183	-4.43905	9.03548e-06	2.30953e-05	{NA}	{NA}	{NA}	{NA}	{NA}
i0_LQ_LWC_c1519/f1p0/744	65.91	57.1733	73.16	70.2533	40.8867	85.84	0.0920693	-0.483712	0.230595	209.172	10.5516	2.02316	5.21543	1.83392e-07	5.73993e-07	{sp|Q9C9Z2|RER3_ARATH; Protein RETICULATA-RELATED 3, chloroplastic OS=Arabidopsis thaliana GN=RER3 PE=1 SV=1}	{dosa:Os01t0812900-01; - - - - -}	{NA}	{XM_004969615.3; PREDICTED: Setaria italica protein RETICULATA-RELATED 3, chloroplastic-like (LOC101764356), mRNA}	{XP_004969672.1; PREDICTED: protein RETICULATA-RELATED 3, chloroplastic-like [Setaria italica]}
i0_LQ_LWC_c1522/f1p0/888	6.52333	13.01	80.37	20.9567	30.9367	51.86	1.68373	1.2497	-0.632035	2748.5	-5.61034	0.675948	-8.29997	1.04138e-16	1.25429e-15	{sp|Q9SGH4|PNSL3_ARATH; Photosynthetic NDH subunit of lumenal location 3, chloroplastic OS=Arabidopsis thaliana GN=PNSL3 PE=1 SV=1}	{sbi:SORBI_02g000550; K08901 psbQ photosystem II oxygen-evolving enhancer protein 3 - ko00195; Metabolism; Energy metabolism; Photosynthesis}	{NA}	{XM_004987204.3; PREDICTED: Setaria italica photosynthetic NDH subunit of lumenal location 3, chloroplastic (LOC101753687), mRNA}	{XP_004987261.1; PREDICTED: photosynthetic NDH subunit of lumenal location 3, chloroplastic [Setaria italica]}
i0_LQ_LWC_c1524/f1p0/462	11.54	7.04	10.61	13.0967	1.96667	11.2733	0.182556	-1.83982	0.0874895	6.23275	6.36791	1.69219	3.76311	0.000167813	0.000364711	{NA}	{NA}	{NA}	{NA}	{NA}
i0_LQ_LWC_c1529/f1p0/923	247.75	203.117	204.403	375.383	131.23	174.103	0.59948	-0.630211	-0.231475	940.145	14.3313	1.20142	11.9287	8.39078e-33	7.74322e-31	{sp|Q9SR77|HBPL1_ARATH; Heme-binding-like protein At3g10130, chloroplastic OS=Arabidopsis thaliana GN=At3g10130 PE=2 SV=1}	{sbi:SORBI_03g039990; - - - - -}	{NA}	{XM_004970537.1; PREDICTED: Setaria italica heme-binding-like protein At3g10130, chloroplastic (LOC101783545), mRNA}	{OEL18393.1; hypothetical protein BAE44_0020590 [Dichanthelium oligosanthes]}
i0_LQ_LWC_c1532/f1p0/778	6.89667	5.07	57.8933	8.36667	2.97	5.37333	0.278754	-0.771523	-3.42951	1795.09	-6.75212	0.424677	-15.8994	6.3969e-57	2.71349e-54	{NA}	{sita:101763160; - - - - -}	{NA}	{XM_004954285.3; PREDICTED: Setaria italica cytochrome c1-2, heme protein, mitochondrial-like (LOC101763160), mRNA}	{OEL18488.1; hypothetical protein BAE44_0020492 [Dichanthelium oligosanthes]}
i0_LQ_LWC_c1536/f1p1/370	0.48	0	0.596667	0	0	0	#NUM!	0	#NUM!	3214.97	-15.1696	1.53141	-9.90562	3.93514e-23	1.20279e-21	{NA}	{NA}	{NA}	{NA}	{NA}
i0_LQ_LWC_c1537/f1p8/863	57.0333	23.3367	20.9167	54.71	16.1533	35.9933	-0.0600008	-0.530767	0.783077	127.997	9.4108	1.24181	7.57831	3.50096e-14	2.82012e-13	{NA}	{sita:101770628; - - - - -}	{NA}	{XM_004958610.3; PREDICTED: Setaria italica uncharacterized LOC101770628 (LOC101770628), mRNA}	{XP_004958667.1; PREDICTED: uncharacterized protein LOC101770628 [Setaria italica]}
i0_LQ_LWC_c1539/f1p0/664	0	0	0.0433333	0	0	0	0	0	#NUM!	41.0518	-9.18892	1.83255	-5.01427	5.32345e-07	1.57741e-06	{sp|Q9SL05|PGR5_ARATH; Protein PROTON GRADIENT REGULATION 5, chloroplastic OS=Arabidopsis thaliana GN=PGR5 PE=1 SV=1}	{cic:CICLE_v10006216mg; - - - - -}	{NA}	{NA}	{XP_004974278.1; PREDICTED: protein PROTON GRADIENT REGULATION 5, chloroplastic [Setaria italica]}
i0_LQ_LWC_c1540/f1p3/417	87.3833	17.21	63.9167	93.9867	35.23	86.3467	0.105098	1.03356	0.433948	2729.81	-5.83892	0.517051	-11.2927	1.42535e-29	9.73609e-28	{NA}	{NA}	{NA}	{XM_004982344.2; PREDICTED: Setaria italica uncharacterized LOC101779456 (LOC101779456), mRNA}	{XP_004982401.1; PREDICTED: uncharacterized protein LOC101779456 [Setaria italica]}
i0_LQ_LWC_c1541/f1p0/843	11.8333	5.8	6.61667	9.93	3.18333	7.63	-0.252991	-0.865515	0.205578	4441.97	-7.71014	0.576962	-13.3633	9.90093e-41	1.66595e-38	{sp|Q9P7M3|SLX1_SCHPO; Structure-specific endonuclease subunit slx1 OS=Schizosaccharomyces pombe (strain 972 / ATCC 24843) GN=slx1 PE=1 SV=1}	{egu:105045575; K15078 SLX1 structure-specific endonuclease subunit SLX1 3.6.1.- ko03460; Genetic Information Processing; Replication and repair; Fanconi anemia pathway}	{At5g43210; KOG3005 GIY-YIG type nuclease R General function prediction only ;}	{XM_004977459.2; PREDICTED: Setaria italica structure-specific endonuclease subunit slx1-like (LOC101760078), transcript variant X1, mRNA}	{XP_004977516.1; PREDICTED: structure-specific endonuclease subunit slx1-like [Setaria italica]}
i0_LQ_LWC_c1542/f1p0/914	26.4733	29.1733	26.78	31.0233	16.7333	29.2133	0.228814	-0.801925	0.125471	607.304	-1.84133	0.246014	-7.48464	7.17452e-14	5.50477e-13	{NA}	{bdi:100831124; - - - - -}	{NA}	{XM_004965491.2; PREDICTED: Setaria italica uncharacterized LOC101774859 (LOC101774859), mRNA}	{XP_004965548.1; PREDICTED: uncharacterized protein LOC101774859 [Setaria italica]}
i0_LQ_LWC_c1547/f1p0/934	87.4233	96.0333	74.2467	104.53	87.88	110.543	0.257827	-0.128	0.574214	506.571	12.9808	1.19852	10.8307	2.46301e-27	1.2951e-25	{sp|Q9ZVJ5|SGGP_ARATH; Haloacid dehalogenase-like hydrolase domain-containing protein Sgpp OS=Arabidopsis thaliana GN=SGPP PE=1 SV=2}	{bdi:100834981; - - - - -}	{At2g38740; KOG2914 Predicted haloacid-halidohydrolase and related hydrolases R General function prediction only ;}	{XM_004964251.3; PREDICTED: Setaria italica haloacid dehalogenase-like hydrolase domain-containing protein Sgpp (LOC101776604), mRNA}	{XP_004964308.1; PREDICTED: haloacid dehalogenase-like hydrolase domain-containing protein Sgpp [Setaria italica]}
i0_LQ_LWC_c1552/f1p0/391	0	0	0	0	0	0	0	0	0	1095.41	-13.9888	1.49457	-9.35974	7.9932e-21	1.76156e-19	{sp|O24415|RLA2B_MAIZE; 60S acidic ribosomal protein P2B OS=Zea mays GN=RPP2B PE=1 SV=1}	{sita:101779442; K02943 RP-LP2, RPLP2 large subunit ribosomal protein LP2 - ko03010; Genetic Information Processing; Translation; Ribosome}	{NA}	{XM_004961864.3; PREDICTED: Setaria italica 60S acidic ribosomal protein P2B (LOC101779442), mRNA}	{XP_004961921.1; PREDICTED: 60S acidic ribosomal protein P2B [Setaria italica]}
i0_LQ_LWC_c1553/f1p3/928	185.343	129.53	69.3133	106.383	71.2167	100.417	-0.800928	-0.862999	0.534794	442.385	3.03454	0.971802	3.12259	0.00179267	0.00336656	{NA}	{sita:101774524; - - - - -}	{NA}	{XM_004955441.2; PREDICTED: Setaria italica uncharacterized LOC101774524 (LOC101774524), mRNA}	{XP_004955498.1; PREDICTED: uncharacterized protein LOC101774524 [Setaria italica]}
i0_LQ_LWC_c1556/f1p7/633	72.1567	55.1667	56.88	68.7467	32.55	63.56	-0.0698429	-0.761139	0.160198	204.654	1.39196	0.341092	4.08089	4.48631e-05	0.000105077	{sp|Q10SX6|ACR22_ORYSJ; Arsenate reductase 2.2 OS=Oryza sativa subsp. japonica GN=ACR2.2 PE=1 SV=1}	{bdi:100834847; K18065 CDC25 Cdc25 family phosphatase [EC:3.1.3.48 1.20.4.-] 3.1.3.48,1.20.4.- -}	{At5g03460; KOG3772 M-phase inducer phosphatase D Cell cycle control, cell division, chromosome partitioning ;}	{XM_004985991.1; PREDICTED: Setaria italica arsenate reductase 2.2 (LOC101758526), mRNA}	{XP_004986048.1; PREDICTED: arsenate reductase 2.2 [Setaria italica]}
i0_LQ_LWC_c1557/f1p1/527	20.36	4.5	7.09667	29.8667	12.0167	20.9867	0.552799	1.41704	1.56426	1386.47	-7.42569	0.654237	-11.3501	7.4039e-30	5.22345e-28	#N/A	#N/A	#N/A	#N/A	#N/A
i0_LQ_LWC_c1561/f1p0/694	0	0	0	0	0	0	0	0	0	174.387	-11.0432	1.55636	-7.0955	1.28884e-12	8.20119e-12	{sp|A0A097ZPE8|ANDI_EMEVA; Short chain dehydrogenase andI OS=Emericella variicolor GN=andI PE=1 SV=1}	{pxb:103948741; K00059 fabG 3-oxoacyl-[acyl-carrier protein] reductase 1.1.1.100 ko01212; Metabolism; Global and overview maps; Fatty acid metabolism | ko00061; Metabolism; Lipid metabolism; Fatty acid biosynthesis | ko01040; Metabolism; Lipid metabolism; Biosynthesis of unsaturated fatty acids | ko00780; Metabolism; Metabolism of cofactors and vitamins; Biotin metabolism}	{SPAC521.03; KOG1205 Predicted dehydrogenase Q Secondary metabolites biosynthesis, transport and catabolism ;}	{NA}	{XP_019077167.1; PREDICTED: short-chain type dehydrogenase/reductase-like [Vitis vinifera]}
i0_LQ_LWC_c1563/f1p1/752	223.933	179.667	191.107	262.377	118.117	197.63	0.22857	-0.60511	0.0484239	569.159	5.09702	0.425064	11.9912	3.95199e-33	3.73928e-31	{sp|Q9LEY9|NHP2_ARATH; H/ACA ribonucleoprotein complex subunit 2-like protein OS=Arabidopsis thaliana GN=At5g08180 PE=1 SV=1}	{sita:101784496; K11129 NHP2, NOLA2 H/ACA ribonucleoprotein complex subunit 2 - ko03008; Genetic Information Processing; Translation; Ribosome biogenesis in eukaryotes}	{At5g08180; KOG3167 Box H/ACA snoRNP component, involved in ribosomal RNA pseudouridinylation A RNA processing and modification ;}	{XM_004953727.1; PREDICTED: Setaria italica H/ACA ribonucleoprotein complex subunit 2-like protein (LOC101784496), mRNA}	{XP_004953784.1; PREDICTED: H/ACA ribonucleoprotein complex subunit 2-like protein [Setaria italica]}
i0_LQ_LWC_c1567/f1p19/723	33.5033	13.2833	7.05667	35.8	8.21333	4.69	0.0956549	-0.693577	-0.589399	1250.96	-4.0367	0.348825	-11.5723	5.6958e-31	4.41991e-29	{sp|Q9SJU5|BBX18_ARATH; B-box zinc finger protein 18 OS=Arabidopsis thaliana GN=BBX18 PE=1 SV=2}	{sita:101760220; - - - - -}	{NA}	{XM_004957381.3; PREDICTED: Setaria italica B-box zinc finger protein 19 (LOC101760220), transcript variant X3, mRNA}	{XP_004957436.1; PREDICTED: B-box zinc finger protein 19 isoform X2 [Setaria italica]}
i0_LQ_LWC_c1568/f1p0/641	74.4933	42.8133	44	83.74	18.06	34.5467	0.168806	-1.24526	-0.348957	92.6585	3.62675	0.857732	4.22831	2.35455e-05	5.7129e-05	{NA}	{sbi:SORBI_10g022410; - - - - -}	{NA}	{XM_004966003.2; PREDICTED: Setaria italica transmembrane protein 258 (LOC101775136), mRNA}	{XP_002437178.1; hypothetical protein SORBIDRAFT_10g022410 [Sorghum bicolor]}
i0_LQ_LWC_c1570/f1p0/865	0	0	0.203333	0	0	0	0	0	#NUM!	205.471	-11.5437	1.62943	-7.08453	1.39517e-12	8.82756e-12	{NA}	{NA}	{NA}	{DQ875457.2; Cenchrus americanus alpha 1 purothionin-like mRNA, partial sequence}	{NA}
i0_LQ_LWC_c1577/f1p0/586	0	0	0.0733333	3.46333	3.07	3.67333	0	0	5.64648	405.23	-12.1171	1.49424	-8.10919	5.09597e-16	5.49006e-15	#N/A	#N/A	#N/A	#N/A	#N/A
i0_LQ_LWC_c1578/f1p0/997	25.8833	20.64	19.3333	22.3333	13.5833	17.2167	-0.212825	-0.603605	-0.167285	876.695	-3.32006	0.736158	-4.50999	6.48305e-06	1.68771e-05	{NA}	{osa:4326733; - - - - -}	{NA}	{XM_004967409.1; PREDICTED: Setaria italica uncharacterized LOC101757580 (LOC101757580), mRNA}	{XP_004967466.1; PREDICTED: uncharacterized protein LOC101757580 [Setaria italica]}
i0_LQ_LWC_c1580/f1p0/994	3.51333	1.91333	2.61667	3.03333	1.2	1.52667	-0.211936	-0.673054	-0.777345	2559.07	-7.32766	0.516194	-14.1956	9.75941e-46	2.29669e-43	{sp|B4FFZ9|OBP1A_MAIZE; Oil body-associated protein 1A OS=Zea mays GN=OBAP1A PE=2 SV=1}	{bvg:104889714; - - - - -}	{NA}	{XM_004970257.1; PREDICTED: Setaria italica uncharacterized LOC101776375 (LOC101776375), mRNA}	{XP_004970314.1; PREDICTED: uncharacterized protein LOC101776375 [Setaria italica]}
i0_LQ_LWC_c1581/f1p4/478	0	0	0	0	0	0	0	0	0	67.0488	-8.72333	1.47465	-5.91551	3.30844e-09	1.29617e-08	{NA}	{NA}	{NA}	{NA}	{NA}
i0_LQ_LWC_c1585/f1p4/583	1.07	0.0833333	0.0866667	0.573333	0.153333	0.0966667	-0.900165	0.879706	0.157541	32.8741	-4.2604	0.729278	-5.84194	5.15953e-09	1.96629e-08	{sp|Q10N03|MT1B_ORYSJ; Metallothionein-like protein 1B OS=Oryza sativa subsp. japonica GN=MT1B PE=2 SV=1}	{osa:4332487; - - - - -}	{NA}	{XM_004980018.2; PREDICTED: Setaria italica metallothionein-like protein 1A (LOC101768638), mRNA}	{XP_004980075.1; PREDICTED: metallothionein-like protein 1A [Setaria italica]}
i0_LQ_LWC_c1586/f1p0/908	393.117	268.66	298.467	364.62	144.687	332.41	-0.108564	-0.89285	0.155394	1124.1	11.221	0.745994	15.0417	3.91535e-51	1.23141e-48	{sp|Q6I570|CYT3_ORYSJ; Cysteine proteinase inhibitor 3 OS=Oryza sativa subsp. japonica GN=Os05g0409300 PE=2 SV=1}	{sita:101784289; - - - - -}	{NA}	{XM_004962048.3; PREDICTED: Setaria italica cysteine proteinase inhibitor 3-like (LOC101784289), mRNA}	{XP_004962105.1; PREDICTED: cysteine proteinase inhibitor 3-like [Setaria italica]}
i0_LQ_LWC_c1587/f1p2/730	6.30333	8.42333	9.70333	6.41	3.18667	9.93667	0.0242094	-1.40234	0.0342815	304.698	-3.22827	0.34904	-9.24902	2.26567e-20	4.7123e-19	{NA}	{sita:101770330; K17800 LETM1, MDM38 LETM1 and EF-hand domain-containing protein 1, mitochondrial - ko04139; Cellular Processes; Transport and catabolism; Mitophagy - yeast}	{At3g59820; KOG1043 Ca2+-binding transmembrane protein LETM1/MRS7 S Function unknown ;}	{XM_004952992.3; PREDICTED: Setaria italica LETM1 and EF-hand domain-containing protein 1, mitochondrial-like (LOC101770330), mRNA}	{OEL31940.1; LETM1 and EF-hand domain-containing protein 1, mitochondrial [Dichanthelium oligosanthes]}
i0_LQ_LWC_c1588/f1p0/873	111.92	89.4433	67.04	102.4	54.2733	93.5167	-0.128252	-0.72073	0.480201	468.829	2.16417	0.423859	5.10587	3.29279e-07	9.99969e-07	{sp|Q9LHG9|NACA1_ARATH; Nascent polypeptide-associated complex subunit alpha-like protein 1 OS=Arabidopsis thaliana GN=At3g12390 PE=1 SV=1}	{sbi:SORBI_07g026160; K03626 EGD2, NACA nascent polypeptide-associated complex subunit alpha - -}	{At3g12390; KOG2239 Transcription factor containing NAC and TS-N domains K Transcription ;}	{XM_004981752.3; PREDICTED: Setaria italica nascent polypeptide-associated complex subunit alpha-like protein 1 (LOC101780920), mRNA}	{XP_004984363.1; PREDICTED: nascent polypeptide-associated complex subunit alpha-like protein 1 [Setaria italica]}
i0_LQ_LWC_c1591/f1p0/879	0	0.0533333	0.116667	0	0.0366667	0.0966667	0	-0.540568	-0.271302	367.024	-11.8412	1.55627	-7.6087	2.76865e-14	2.26878e-13	{NA}	{NA}	{NA}	{NA}	{KXG20419.1; hypothetical protein SORBI_010G198400 [Sorghum bicolor]}
i0_LQ_LWC_c1592/f1p0/764	10.2733	6.34667	56.06	12.4467	5.12	12.13	0.276855	-0.309855	-2.20839	181.695	-7.33731	1.03874	-7.06367	1.62164e-12	1.01473e-11	#N/A	#N/A	#N/A	#N/A	#N/A
i0_LQ_LWC_c1595/f1p0/825	102.407	65.7767	59.8333	136.65	52.3933	58.55	0.416176	-0.328193	-0.0312803	512.656	0.68384	0.205375	3.32972	0.000869345	0.00170998	{NA}	{sita:101786234; - - - - -}	{NA}	{XM_004953639.3; PREDICTED: Setaria italica uncharacterized LOC101786234 (LOC101786234), mRNA}	{XP_004953696.1; PREDICTED: uncharacterized protein LOC101786234 [Setaria italica]}
i0_LQ_LWC_c1596/f1p0/907	253.53	333.027	299.967	286.61	249.543	329.463	0.176932	-0.416347	0.135316	1320.32	14.1399	1.19082	11.8741	1.61374e-32	1.43794e-30	{sp|Q8S920|UBC5A_ORYSJ; Ubiquitin-conjugating enzyme E2 5A OS=Oryza sativa subsp. japonica GN=UBC5A PE=2 SV=1}	{sbi:SORBI_02g019480; K06689 UBE2D, UBC4, UBC5 ubiquitin-conjugating enzyme E2 D 2.3.2.23 ko04141; Genetic Information Processing; Folding, sorting and degradation; Protein processing in endoplasmic reticulum | ko04120; Genetic Information Processing; Folding, sorting and degradation; Ubiquitin mediated proteolysis | ko04013; Environmental Information Processing; Signal transduction; MAPK signali…	{At4g27960; KOG0417 Ubiquitin-protein ligase O Posttranslational modification, protein turnover, chaperones ;}	{XM_004956429.3; PREDICTED: Setaria italica ubiquitin-conjugating enzyme E2 28-like (LOC101781812), transcript variant X3, mRNA}	{XP_002462120.1; hypothetical protein SORBIDRAFT_02g019480 [Sorghum bicolor]}
i0_LQ_LWC_c1598/f1p0/360	135.397	36.77	15.15	257.827	9.97667	41.6433	0.929209	-1.8819	1.45877	23.5882	9.77566	1.44011	6.78812	1.13607e-11	6.27533e-11	{NA}	{NA}	{NA}	{XM_004958612.3; PREDICTED: Setaria italica uncharacterized LOC101771421 (LOC101771421), mRNA}	{NA}
i0_LQ_LWC_c1601/f1p0/989	949.827	482.967	355.493	1018.24	315.873	442.837	0.100341	-0.612577	0.316952	3104.47	5.00214	0.458437	10.9113	1.01807e-27	5.61954e-26	{sp|Q43199|APT1_WHEAT; Adenine phosphoribosyltransferase 1 OS=Triticum aestivum GN=APT1 PE=2 SV=1}	{sita:101775105; K00759 APRT, apt adenine phosphoribosyltransferase 2.4.2.7 ko00230; Metabolism; Nucleotide metabolism; Purine metabolism}	{At1g27450; KOG1712 Adenine phosphoribosyl transferases F Nucleotide transport and metabolism ;}	{XM_004962974.2; PREDICTED: Setaria italica adenine phosphoribosyltransferase 1 (LOC101775105), mRNA}	{XP_004963031.1; PREDICTED: adenine phosphoribosyltransferase 1 [Setaria italica]}
i0_LQ_LWC_c1604/f1p0/1002	132.883	142.183	168.56	160.313	98.8633	137.64	0.270734	-0.524245	-0.292362	733.679	5.72489	0.632751	9.04762	1.46117e-19	2.71768e-18	{sp|Q9LSQ5|FQR1_ARATH; NAD(P)H dehydrogenase (quinone) FQR1 OS=Arabidopsis thaliana GN=FQR1 PE=1 SV=1}	{obr:102700476; K03809 wrbA NAD(P)H dehydrogenase (quinone) 1.6.5.2 ko00130; Metabolism; Metabolism of cofactors and vitamins; Ubiquinone and other terpenoid-quinone biosynthesis}	{At5g54500; KOG3135 1,4-benzoquinone reductase-like; Trp repressor binding protein-like/protoplast-secreted protein R General function prediction only ;}	{XM_004970147.2; PREDICTED: Setaria italica NAD(P)H dehydrogenase (quinone) FQR1-like (LOC101766946), mRNA}	{NP_001149575.1; uncharacterized protein LOC100283201 [Zea mays]}
i0_LQ_LWC_c1611/f1p0/601	1014.84	676.64	606.93	1459.09	660.213	827.477	0.52382	-0.0354562	0.447188	473.811	4.15346	0.923919	4.49548	6.9412e-06	1.79997e-05	#N/A	#N/A	#N/A	#N/A	#N/A
i0_LQ_LWC_c1613/f1p0/914	180.497	180.163	151.27	169.973	144.237	175.483	-0.0866638	-0.320867	0.214208	839.715	2.7439	0.703767	3.89887	9.66424e-05	0.000216816	{sp|Q3UX61|NAA11_MOUSE; N-alpha-acetyltransferase 11 OS=Mus musculus GN=Naa11 PE=1 SV=1}	{pda:103703942; K20791 NAA10_11, ARD1_2 N-alpha-acetyltransferase 10/11 2.3.1.255 -}	{At5g13780; KOG3235 Subunit of the major N alpha-acetyltransferase R General function prediction only ;}	{XM_004976903.3; PREDICTED: Setaria italica N-alpha-acetyltransferase daf-31 (LOC101775211), transcript variant X1, mRNA}	{XP_004976960.1; PREDICTED: N-alpha-acetyltransferase daf-31 [Setaria italica]}
i0_LQ_LWC_c1617/f1p0/889	18.06	14.9033	12.0933	15.2867	5.82667	11.0233	-0.240524	-1.35489	-0.133651	239.174	-1.91152	0.567001	-3.37129	0.000748171	0.00148389	{NA}	{NA}	{NA}	{EU947821.1; Zea mays clone 360857 mRNA sequence}	{OEL38706.1; hypothetical protein BAE44_0000276 [Dichanthelium oligosanthes]}
i0_LQ_LWC_c1620/f1p0/650	0.623333	1.73	1.10667	0.606667	0.346667	0.756667	-0.0390998	-2.31915	-0.548491	228.866	-6.82185	0.713843	-9.55651	1.21794e-21	3.02187e-20	{sp|Q9LVJ1|SBT14_ARATH; Subtilisin-like protease SBT1.4 OS=Arabidopsis thaliana GN=SBT1.4 PE=2 SV=1}	{sita:101776660; - - - - -}	{NA}	{XM_004954056.2; PREDICTED: Setaria italica subtilisin-like protease SBT1.7 (LOC101776660), mRNA}	{XP_004954113.1; PREDICTED: subtilisin-like protease SBT1.7 [Setaria italica]}
i0_LQ_LWC_c162/f2p0/603	155.99	121.75	140.903	163.227	73.12	109.437	0.0654232	-0.735584	-0.36461	204.526	11.7013	1.23483	9.47604	2.64112e-21	6.2518e-20	{sp|O82702|VATG1_TOBAC; V-type proton ATPase subunit G 1 OS=Nicotiana tabacum GN=VATG1 PE=3 SV=1}	{sbi:SORBI_06g027500; K02152 ATPeV1G, ATP6G V-type H+-transporting ATPase subunit G - ko00190; Metabolism; Energy metabolism; Oxidative phosphorylation | ko04150; Environmental Information Processing; Signal transduction; mTOR signaling pathway | ko04145; Cellular Processes; Transport and catabolism; Phagosome | ko04966; Organismal Systems; Excretory system; Collecting duct acid secretion | ko047…	{At3g01390; KOG1772 Vacuolar H+-ATPase V1 sector, subunit G C Energy production and conversion ;}	{XM_004976638.3; PREDICTED: Setaria italica V-type proton ATPase subunit G1-like (LOC101774139), transcript variant X1, mRNA}	{XP_004976695.1; PREDICTED: V-type proton ATPase subunit G1-like [Setaria italica]}
i0_LQ_LWC_c1630/f1p0/966	130.943	99.3233	99.9967	161.43	62	95.4567	0.301966	-0.679864	-0.067034	457.663	13.0377	1.19916	10.8724	1.56084e-27	8.39965e-26	{sp|Q94HF1|EIF3K_ORYSJ; Eukaryotic translation initiation factor 3 subunit K OS=Oryza sativa subsp. japonica GN=TIF3K1 PE=2 SV=1}	{sbi:SORBI_01g045090; K15028 EIF3K translation initiation factor 3 subunit K - -}	{At4g33250; KOG3252 Uncharacterized conserved protein S Function unknown ;}	{XM_004985416.2; PREDICTED: Setaria italica eukaryotic translation initiation factor 3 subunit K (LOC101775139), mRNA}	{XP_004985473.1; PREDICTED: eukaryotic translation initiation factor 3 subunit K [Setaria italica]}
i0_LQ_LWC_c1636/f1p0/644	201.023	137.707	114.987	215.207	58.7633	120.45	0.0983598	-1.22861	0.0669678	301.617	3.05956	0.669548	4.56959	4.8867e-06	1.28969e-05	{sp|Q3ZCB8|EMC3_BOVIN; ER membrane protein complex subunit 3 OS=Bos taurus GN=EMC3 PE=2 SV=3}	{sita:101785713; - - - - -}	{At4g12590; KOG3188 Uncharacterized conserved protein S Function unknown ;}	{XM_004957187.3; PREDICTED: Setaria italica ER membrane protein complex subunit 3 (LOC101785713), mRNA}	{XP_004957244.1; PREDICTED: ER membrane protein complex subunit 3 [Setaria italica]}
i0_LQ_LWC_c1637/f1p0/820	78.8533	58.6967	51.2867	87.7267	36.4033	58.0467	0.153844	-0.689208	0.178629	200.242	11.7055	1.21024	9.67209	3.96215e-22	1.04906e-20	{sp|Q84WL9|AP2S_ARATH; AP-2 complex subunit sigma OS=Arabidopsis thaliana GN=AP17 PE=2 SV=1}	{fve:101307955; K11827 AP2S1 AP-2 complex subunit sigma-1 - ko04144; Cellular Processes; Transport and catabolism; Endocytosis | ko04961; Organismal Systems; Excretory system; Endocrine and other factor-regulated calcium reabsorption | ko04721; Organismal Systems; Nervous system; Synaptic vesicle cycle | ko05016; Human Diseases; Neurodegenerative diseases; Huntington's disease}	{At1g47830; KOG0935 Clathrin adaptor complex, small subunit U Intracellular trafficking, secretion, and vesicular transport ;}	{XM_004978935.1; PREDICTED: Setaria italica AP-2 complex subunit sigma (LOC101775228), mRNA}	{KHN39431.1; Hexokinase-2, chloroplastic [Glycine soja]}
i0_LQ_LWC_c1638/f1p0/928	49.51	55.19	50.91	50.6233	34.7533	61.7333	0.0320826	-0.667256	0.278101	1155.27	-1.88894	0.297127	-6.35735	2.05267e-10	9.486e-10	{sp|Q6NPF4|MD20A_ARATH; Mediator of RNA polymerase II transcription subunit 20a OS=Arabidopsis thaliana GN=MED20A PE=1 SV=1}	{sita:101768328; K13528 MED20 mediator of RNA polymerase II transcription subunit 20 - -}	{At4g09070; KOG1383 Glutamate decarboxylase/sphingosine phosphate lyase E Amino acid transport and metabolism ;}	{XM_004956891.1; PREDICTED: Setaria italica mediator of RNA polymerase II transcription subunit 20a-like (LOC101768328), mRNA}	{XP_004956948.1; PREDICTED: mediator of RNA polymerase II transcription subunit 20a-like [Setaria italica]}
i0_LQ_LWC_c1640/f1p0/820	0.0766667	0.0633333	0.13	0	0	0.283333	#NUM!	#NUM!	1.12399	10434.4	-17.5041	1.67426	-10.4548	1.39235e-25	5.97651e-24	{sp|Q2QLY4|METE2_ORYSJ; 5-methyltetrahydropteroyltriglutamate--homocysteine methyltransferase 2 OS=Oryza sativa subsp. japonica GN=Os12g0624000 PE=2 SV=1}	{sita:101772515; K00549 metE 5-methyltetrahydropteroyltriglutamate--homocysteine methyltransferase 2.1.1.14 ko01230; Metabolism; Global and overview maps; Biosynthesis of amino acids | ko00270; Metabolism; Amino acid metabolism; Cysteine and methionine metabolism | ko00450; Metabolism; Metabolism of other amino acids; Selenocompound metabolism}	{At5g17920; KOG2263 Methionine synthase II (cobalamin-independent) E Amino acid transport and metabolism ;}	{XM_004960200.2; PREDICTED: Setaria italica 5-methyltetrahydropteroyltriglutamate--homocysteine methyltransferase 1-like (LOC101772515), mRNA}	{NP_001306704.1; uncharacterized LOC541942 [Zea mays]}
i0_LQ_LWC_c1641/f1p4/714	4.12667	7.74	27.4733	9.12	4.92667	14.9967	1.14406	-0.651722	-0.87339	6993.68	-8.1881	0.327482	-25.0032	5.6425e-138	2.99816e-134	{sp|O22160|TL15A_ARATH; Thylakoid lumenal 15 kDa protein 1, chloroplastic OS=Arabidopsis thaliana GN=At2g44920 PE=1 SV=2}	{dosa:Os01t0144100-01; - - - - -}	{NA}	{XM_004968123.2; PREDICTED: Setaria italica thylakoid lumenal 15 kDa protein 1, chloroplastic (LOC101768962), mRNA}	{XP_004968180.1; PREDICTED: thylakoid lumenal 15 kDa protein 1, chloroplastic [Setaria italica]}
i0_LQ_LWC_c1642/f1p0/888	0.486667	0.406667	0.553333	0.29	0.28	0.403333	-0.746881	-0.53842	-0.456176	857.531	-13.341	1.56363	-8.53211	1.43704e-17	1.97548e-16	{NA}	{NA}	{NA}	{NA}	{NA}
i0_LQ_LWC_c1645/f1p3/991	37.9067	34.33	32.85	37.2967	20.22	32.92	-0.0234049	-0.763687	0.00307097	161.412	3.36608	0.410318	8.20359	2.33314e-16	2.65076e-15	{sp|Q9FI46|CRL_ARATH; Chromophore lyase CRL, chloroplastic OS=Arabidopsis thaliana GN=CRL PE=1 SV=1}	{sbi:SORBI_05g019560; - - - - -}	{NA}	{XM_004979308.2; PREDICTED: Setaria italica chromophore lyase CRL, chloroplastic (LOC101782652), mRNA}	{XP_004979365.1; PREDICTED: chromophore lyase CRL, chloroplastic [Setaria italica]}
i0_LQ_LWC_c1646/f1p0/590	0	0	0	0	0	0	0	0	0	191.155	-11.2353	1.6381	-6.85873	6.94743e-12	3.95779e-11	{sp|O64818|Y2309_ARATH; Uncharacterized protein At2g23090 OS=Arabidopsis thaliana GN=At2g23090 PE=1 SV=1}	{sita:101776406; - - - - -}	{NA}	{XM_004955281.2; PREDICTED: Setaria italica uncharacterized protein At2g23090-like (LOC101776406), mRNA}	{XP_004955338.1; PREDICTED: uncharacterized protein At2g23090-like [Setaria italica]}
i0_LQ_LWC_c1647/f1p2/857	0	0	0.166667	0	0	0.16	0	0	-0.0588937	7.34606	-6.26225	1.97064	-3.17776	0.00148415	0.00281995	{NA}	{NA}	{NA}	{NA}	{NA}
i0_LQ_LWC_c1650/f1p0/896	130.287	137.273	100.417	123.007	79.89	136.03	-0.0829529	-0.780965	0.437926	583.064	3.02642	0.449194	6.73744	1.61199e-11	8.70881e-11	{NA}	{NA}	{NA}	{NA}	{NA}
i0_LQ_LWC_c1655/f1p0/827	167.353	97.9967	76.0333	149.82	60.15	101.313	-0.159667	-0.704168	0.41412	283.973	7.44526	0.917508	8.11465	4.87174e-16	5.26084e-15	{sp|P47815|IF1A_WHEAT; Eukaryotic translation initiation factor 1A OS=Triticum aestivum PE=1 SV=2}	{sita:101764367; K03236 EIF1A translation initiation factor 1A - ko03013; Genetic Information Processing; Translation; RNA transport}	{At2g04520; KOG3403 Translation initiation factor 1A (eIF-1A) J Translation, ribosomal structure and biogenesis ;}	{XM_004952245.2; PREDICTED: Setaria italica eukaryotic translation initiation factor 1A-like (LOC101764367), mRNA}	{NP_001309937.1; uncharacterized protein LOC107548100 [Zea mays]}
i0_LQ_LWC_c1657/f1p7/693	36.9633	20.3167	23.04	44.2233	12.6833	22.68	0.258713	-0.67973	-0.0227201	53.4056	9.75815	1.2914	7.55627	4.14788e-14	3.30146e-13	{sp|Q7XI08|XB34_ORYSJ; Probable E3 ubiquitin-protein ligase XBOS34 OS=Oryza sativa subsp. japonica GN=XBOS34 PE=2 SV=1}	{sita:101775739; - - - - -}	{NA}	{XM_004956033.2; PREDICTED: Setaria italica probable E3 ubiquitin-protein ligase XBOS34 (LOC101775739), mRNA}	{XP_004956090.1; PREDICTED: probable E3 ubiquitin-protein ligase XBOS34 [Setaria italica]}
i0_LQ_LWC_c1658/f1p1/812	305.44	351.567	366.12	332.053	226.397	436.203	0.120526	-0.634946	0.252684	1253.88	14.097	1.19952	11.7522	6.87711e-32	5.75698e-30	{sp|A2YS06|ATG8C_ORYSI; Autophagy-related protein 8C OS=Oryza sativa subsp. indica GN=ATG8C PE=3 SV=2}	{egu:105051198; K08341 GABARAP, ATG8, LC3 GABA(A) receptor-associated protein - ko04371; Environmental Information Processing; Signal transduction; Apelin signaling pathway | ko04068; Environmental Information Processing; Signal transduction; FoxO signaling pathway | ko04140; Cellular Processes; Transport and catabolism; Autophagy - animal | ko04138; Cellular Processes; Transport and catabolism; …	{At1g62040; KOG1654 Microtubule-associated anchor protein involved in autophagy and membrane trafficking Z Cytoskeleton ;}	{XM_004972611.2; PREDICTED: Setaria italica autophagy-related protein 8C (LOC101778979), mRNA}	{XP_004972668.1; PREDICTED: autophagy-related protein 8C [Setaria italica]}
i0_LQ_LWC_c1661/f1p3/851	0	0	0	0	0	0	0	0	0	378.305	-12.0292	1.58318	-7.59812	3.00464e-14	2.44728e-13	{NA}	{NA}	{NA}	{NA}	{NA}
i0_LQ_LWC_c1667/f1p0/665	153.167	88.6833	75.5033	132.357	41.93	61.2733	-0.210671	-1.08068	-0.301281	175.762	6.67137	0.903461	7.38424	1.53323e-13	1.11989e-12	{NA}	{NA}	{NA}	{XM_004968464.1; PREDICTED: Setaria italica uncharacterized LOC101765430 (LOC101765430), mRNA}	{XP_004968521.1; PREDICTED: uncharacterized protein LOC101765430 [Setaria italica]}
i0_LQ_LWC_c1672/f1p2/509	2.61	0.36	3	0.686667	0	0.34	-1.92637	#NUM!	-3.14136	4.94292	-4.25669	1.56764	-2.71535	0.00662058	0.0113889	{NA}	{osa:4331658; - - - - -}	{At4g38540; KOG2614 Kynurenine 3-monooxygenase and related flavoprotein monooxygenases CR Energy production and conversion ; General function prediction only ;}	{XM_004985603.1; PREDICTED: Setaria italica FAD-dependent urate hydroxylase-like (LOC101778940), transcript variant X2, mRNA}	{XP_004985658.1; PREDICTED: FAD-dependent urate hydroxylase-like isoform X1 [Setaria italica]}
i0_LQ_LWC_c1676/f1p0/539	0	0	0	0	0	0	0	0	0	537.679	-12.6533	1.55422	-8.14126	3.91182e-16	4.28104e-15	{NA}	{NA}	{NA}	{NA}	{NA}
i0_LQ_LWC_c167/f2p0/733	1448.22	1118.81	1005.47	1629.19	857.967	1092.49	0.169874	-0.382967	0.11975	4326.92	2.37545	0.831703	2.85613	0.00428843	0.00759317	{sp|Q2HU65|H2A2_MEDTR; Probable histone H2A.2 OS=Medicago truncatula GN=MtrDRAFT_AC149210g4v1 PE=3 SV=1}	{obr:102718440; K11251 H2A histone H2A - ko05322; Human Diseases; Immune diseases; Systemic lupus erythematosus | ko05034; Human Diseases; Substance dependence; Alcoholism}	{At5g02560; KOG1756 Histone 2A B Chromatin structure and dynamics ;}	{XM_004984702.3; PREDICTED: Setaria italica histone H2A (LOC101771744), mRNA}	{KVH94614.1; Histone core [Cynara cardunculus var. scolymus]}
i0_LQ_LWC_c1680/f1p14/567	239.29	95.3833	66.8033	189.163	51.1433	72.9933	-0.339128	-0.899191	0.127845	135.845	11.4858	1.23178	9.32455	1.11459e-20	2.4152e-19	{NA}	{sita:101753786; - - - - -}	{NA}	{XM_004963635.1; PREDICTED: Setaria italica uncharacterized LOC101753786 (LOC101753786), mRNA}	{XP_004963692.1; PREDICTED: uncharacterized protein LOC101753786 [Setaria italica]}
i0_LQ_LWC_c1683/f1p0/900	0.753333	0.0966667	0.04	1.4	0.113333	0.266667	0.894067	0.229482	2.73697	436.2	-5.91753	0.312749	-18.921	7.65637e-80	7.80772e-77	{sp|C5X1F5|MTND1_SORBI; 1,2-dihydroxy-3-keto-5-methylthiopentene dioxygenase 1 OS=Sorghum bicolor GN=Sb01g021500 PE=3 SV=2}	{sbi:SORBI_01g021500; K08967 mtnD, mtnZ, ADI1 1,2-dihydroxy-3-keto-5-methylthiopentene dioxygenase [EC:1.13.11.53 1.13.11.54] 1.13.11.53,1.13.11.54 ko00270; Metabolism; Amino acid metabolism; Cysteine and methionine metabolism}	{At2g26400; KOG2107 Uncharacterized conserved protein, contains double-stranded beta-helix domain S Function unknown ;}	{XM_004983017.3; PREDICTED: Setaria italica 1,2-dihydroxy-3-keto-5-methylthiopentene dioxygenase 1 (LOC101774587), mRNA}	{KQK89016.1; hypothetical protein SETIT_037589mg [Setaria italica]}
i0_LQ_LWC_c168/f2p0/951	55.3433	37.1367	51.3567	69.2367	26.7033	53.3267	0.323127	-0.475824	0.0543056	1374.89	-2.01294	0.425547	-4.73024	2.24257e-06	6.15794e-06	{sp|P13284|GILT_HUMAN; Gamma-interferon-inducible lysosomal thiol reductase OS=Homo sapiens GN=IFI30 PE=1 SV=3}	{obr:102712234; K08059 IFI30, GILT interferon, gamma-inducible protein 30 - ko04612; Organismal Systems; Immune system; Antigen processing and presentation}	{At1g07080; KOG3160 Gamma-interferon inducible lysosomal thiol reductase O Posttranslational modification, protein turnover, chaperones ;}	{XM_004984817.3; PREDICTED: Setaria italica gamma-interferon-inducible lysosomal thiol reductase-like (LOC101781210), mRNA}	{KQK91294.1; hypothetical protein SETIT_036379mg [Setaria italica]}
i0_LQ_LWC_c1691/f1p1/595	61.5633	50.6633	48.3367	62.6833	26.7067	59.5667	0.0260106	-0.923742	0.301387	2729.5	-4.70488	0.316183	-14.8802	4.43069e-50	1.3234e-47	{NA}	{obr:102701814; - - - - -}	{At1g02160; KOG4618 Uncharacterized conserved protein S Function unknown ;}	{XR_001393156.1; PREDICTED: Setaria italica uncharacterized LOC106804219 (LOC106804219), ncRNA}	{XP_015691814.1; PREDICTED: uncharacterized protein LOC102701814 [Oryza brachyantha]}
i0_LQ_LWC_c1698/f1p0/393	1015.66	399.157	452.56	1322.23	282.78	431.75	0.380547	-0.497275	-0.0679129	249.531	12.4696	1.27707	9.76421	1.60354e-22	4.48445e-21	{sp|Q0DK10|RL11_ORYSJ; 60S ribosomal protein L11 OS=Oryza sativa subsp. japonica GN=RPL11 PE=2 SV=1}	{dosa:Os01t0205500-01; K02868 RP-L11e, RPL11 large subunit ribosomal protein L11e - ko03010; Genetic Information Processing; Translation; Ribosome}	{At2g42740; KOG0397 60S ribosomal protein L11 J Translation, ribosomal structure and biogenesis ;}	{XM_004976713.1; PREDICTED: Setaria italica 60S ribosomal protein L11 (LOC101768741), mRNA}	{XP_004968572.1; PREDICTED: 60S ribosomal protein L11-like [Setaria italica]}
i0_LQ_LWC_c169/f2p0/546	710.313	720.34	616.74	773.43	445.16	708.007	0.122815	-0.694354	0.199101	1341.93	1.6308	0.61972	2.63151	0.00850058	0.0143626	{NA}	{sbi:SORBI_04g022430; - - - - -}	{NA}	{XM_004975590.3; PREDICTED: Setaria italica uncharacterized LOC101765886 (LOC101765886), mRNA}	{XP_004975647.1; PREDICTED: uncharacterized protein LOC101765886 [Setaria italica]}
i0_LQ_LWC_c1704/f1p0/598	4398.45	953.243	846.693	5470.54	319.107	795.997	0.314686	-1.57881	-0.0890771	2225.81	6.20303	0.538323	11.5229	1.01182e-30	7.70368e-29	{sp|Q10N03|MT1B_ORYSJ; Metallothionein-like protein 1B OS=Oryza sativa subsp. japonica GN=MT1B PE=2 SV=1}	{osa:4332487; - - - - -}	{NA}	{XM_004980018.2; PREDICTED: Setaria italica metallothionein-like protein 1A (LOC101768638), mRNA}	{XP_004980075.1; PREDICTED: metallothionein-like protein 1A [Setaria italica]}
i0_LQ_LWC_c1708/f1p0/591	2.55333	1.04	1.00333	0.873333	0.523333	0.763333	-1.54778	-0.990781	-0.394416	847.564	-8.26153	0.720965	-11.459	2.11994e-30	1.56335e-28	{NA}	{NA}	{NA}	{NA}	{NA}
i0_LQ_LWC_c1709/f1p0/652	0	0	0	0	0	0	0	0	0	1639.14	-14.2422	1.53631	-9.27039	1.85473e-20	3.90019e-19	{NA}	{NA}	{NA}	{XM_004983333.1; PREDICTED: Setaria italica uncharacterized LOC101769472 (LOC101769472), mRNA}	{XP_004983390.1; PREDICTED: uncharacterized protein LOC101769472 [Setaria italica]}
i0_LQ_LWC_c1712/f1p0/958	0.27	0.206667	0.283333	0.153333	0.3	0.193333	-0.816288	0.537657	-0.55141	31.3337	-4.93157	1.17555	-4.19512	2.72729e-05	6.56523e-05	{NA}	{sita:101756027; K05350 bglB beta-glucosidase 3.2.1.21 ko00500; Metabolism; Carbohydrate metabolism; Starch and sucrose metabolism | ko00460; Metabolism; Metabolism of other amino acids; Cyanoamino acid metabolism | ko00940; Metabolism; Biosynthesis of other secondary metabolites; Phenylpropanoid biosynthesis}	{NA}	{XM_004958484.3; PREDICTED: Setaria italica beta-glucosidase 26 (LOC101756027), mRNA}	{NA}
i0_LQ_LWC_c1714/f1p0/605	13.0067	30.5867	25.5967	0	27.6767	5.23333	#NUM!	-0.144233	-2.29015	44.0287	-6.99704	1.94733	-3.59315	0.000326711	0.00068182	{sp|P49211|RL321_ARATH; 60S ribosomal protein L32-1 OS=Arabidopsis thaliana GN=RPL32A PE=2 SV=2}	{sbi:SORBI_02g029030; K02912 RP-L32e, RPL32 large subunit ribosomal protein L32e - ko03010; Genetic Information Processing; Translation; Ribosome}	{At4g18100; KOG0878 60S ribosomal protein L32 J Translation, ribosomal structure and biogenesis ;}	{XM_002460436.1; Sorghum bicolor hypothetical protein, mRNA}	{XP_002460481.1; hypothetical protein SORBIDRAFT_02g029030 [Sorghum bicolor]}
i0_LQ_LWC_c1716/f1p11/633	483.427	416.457	411.337	539.857	194.33	377.33	0.159279	-1.09966	-0.124493	1151.17	2.08072	0.370951	5.60916	2.0331e-08	7.16193e-08	{sp|Q9FGZ9|UBL5_ARATH; Ubiquitin-like protein 5 OS=Arabidopsis thaliana GN=UBL5 PE=3 SV=1}	{eus:EUTSA_v10002757mg; K13113 UBL5, HUB1 ubiquitin-like protein 5 - ko04212; Organismal Systems; Aging; Longevity regulating pathway - worm}	{At3g45180; KOG3493 Ubiquitin-like protein O Posttranslational modification, protein turnover, chaperones ;}	{XR_001164650.1; PREDICTED: Setaria italica uncharacterized LOC101770108 (LOC101770108), ncRNA}	{XP_004977514.1; PREDICTED: ubiquitin-like protein 5 [Setaria italica]}
i0_LQ_LWC_c1717/f1p0/958	138.727	147.29	124.917	164.203	92.9567	148.153	0.243238	-0.664029	0.246125	671.098	7.66263	1.18278	6.4785	9.26371e-11	4.49287e-10	{sp|P28186|RAE1C_ARATH; Ras-related protein RABE1c OS=Arabidopsis thaliana GN=RABE1C PE=1 SV=1}	{osa:4334590; K07901 RAB8A, MEL Ras-related protein Rab-8A - ko04152; Environmental Information Processing; Signal transduction; AMPK signaling pathway | ko04144; Cellular Processes; Transport and catabolism; Endocytosis | ko04530; Cellular Processes; Cellular community - eukaryotes; Tight junction | ko04972; Organismal Systems; Digestive system; Pancreatic secretion}	{At3g46060; KOG0078 GTP-binding protein SEC4, small G protein superfamily, and related Ras family GTP-binding proteins TU Signal transduction mechanisms ; Intracellular trafficking, secretion, and vesicular transport ;}	{XM_004981203.3; PREDICTED: Setaria italica ras-related protein RAB1BV (LOC101767699), mRNA}	{XP_004981260.1; PREDICTED: ras-related protein RAB1BV [Setaria italica]}
i0_LQ_LWC_c1719/f1p279/496	310.733	315.747	290.54	369.887	222.84	321.903	0.251406	-0.502759	0.147891	389.446	5.22382	0.68772	7.59586	3.05759e-14	2.48813e-13	{NA}	{sbi:SORBI_01g011720; - - - - -}	{NA}	{XM_004982092.1; PREDICTED: Setaria italica uncharacterized LOC101782674 (LOC101782674), mRNA}	{OEL27459.1; hypothetical protein BAE44_0011519 [Dichanthelium oligosanthes]}
i0_LQ_LWC_c1722/f1p3/429	15.7867	18.4	16.8	27.9967	7.44333	22.6267	0.826548	-1.30569	0.429563	149.204	-2.92327	0.716787	-4.0783	4.53666e-05	0.000106185	{NA}	{NA}	{NA}	{XM_004960460.2; PREDICTED: Setaria italica metallothionein-like protein 2C (LOC101771184), mRNA}	{NA}
i0_LQ_LWC_c1724/f1p0/913	28.3933	31.2633	22.3733	29.7033	29.24	26.4533	0.0650726	-0.0965283	0.241669	124.349	10.5587	1.255	8.41334	3.98496e-17	5.11583e-16	{sp|Q40374|PR1_MEDTR; Pathogenesis-related protein PR-1 OS=Medicago truncatula GN=PR-1 PE=2 SV=1}	{sita:101760739; - - - - -}	{At4g30320; KOG3017 Defense-related protein containing SCP domain S Function unknown ;}	{XM_004954105.3; PREDICTED: Setaria italica pathogenesis-related protein PR-1 (LOC101760739), mRNA}	{XP_004954162.2; PREDICTED: pathogenesis-related protein PR-1 [Setaria italica]}
i0_LQ_LWC_c1728/f1p0/364	3.78667	8.29333	4.64667	6.42333	2.62333	2.59667	0.762394	-1.66055	-0.839535	1886.04	-11.7077	1.09924	-10.6508	1.7291e-26	8.31258e-25	{NA}	{NA}	{NA}	{XM_004982838.1; PREDICTED: Setaria italica cyclin-dependent kinase inhibitor 4-like (LOC101772134), mRNA}	{NA}
i0_LQ_LWC_c1729/f1p2/350	264.667	114.42	102.603	223.813	67.0467	109.917	-0.241881	-0.771102	0.0993326	870.197	-4.04664	0.385986	-10.4839	1.02421e-25	4.48985e-24	{NA}	{NA}	{NA}	{XM_004972793.2; PREDICTED: Setaria italica small nuclear ribonucleoprotein E-like (LOC101786093), mRNA}	{NA}
i0_LQ_LWC_c1732/f1p0/590	8.30667	2.26333	60.04	4.08	1.68	3.98333	-1.0257	-0.429988	-3.91388	105.035	-3.79457	0.500396	-7.58313	3.37316e-14	2.72305e-13	{NA}	{NA}	{NA}	{NA}	{NP_001152911.1; uncharacterized protein LOC100276117 precursor [Zea mays]}
i0_LQ_LWC_c1737/f1p0/558	0	0	0	0	0	0	0	0	0	17.4232	-7.05785	1.74495	-4.04473	5.23838e-05	0.0001216	{NA}	{NA}	{NA}	{XR_001164259.1; PREDICTED: Setaria italica uncharacterized LOC105914519 (LOC105914519), transcript variant X3, ncRNA}	{NA}
i0_LQ_LWC_c1738/f1p2/356	0	0	0	0	0	0	0	0	0	389.106	-10.5132	1.84588	-5.69547	1.2303e-08	4.46179e-08	{sp|Q6CQE5|TAR1_KLULA; Protein TAR1 OS=Kluyveromyces lactis (strain ATCC 8585 / CBS 2359 / DSM 70799 / NBRC 1267 / NRRL Y-1140 / WM37) GN=TAR1-A PE=4 SV=2}	{egr:104434852; - - - - -}	{NA}	{KP327615.1; Tengia sp. MEN-2015 28S ribosomal RNA gene, partial sequence}	{OIV92089.1; hypothetical protein TanjilG_08731, partial [Lupinus angustifolius]}
i0_LQ_LWC_c1741/f1p0/949	21.1133	15.7567	18.1833	34.0433	14.13	17.71	0.689218	-0.157201	-0.0380525	176.151	1.50408	0.543627	2.76675	0.00566177	0.00984015	{NA}	{sita:101778707; - - - - -}	{NA}	{XM_012843464.1; PREDICTED: Setaria italica uncharacterized LOC101778707 (LOC101778707), transcript variant X1, mRNA}	{XP_012698918.1; PREDICTED: uncharacterized protein LOC101778707 isoform X1 [Setaria italica]}
i0_LQ_LWC_c1744/f1p5/501	709.083	527.617	445.297	683.303	238.95	548.57	-0.053429	-1.14278	0.300909	729.891	2.25161	0.436157	5.16238	2.43827e-07	7.52301e-07	{sp|Q9T070|COX6A_ARATH; Cytochrome c oxidase subunit 6a, mitochondrial OS=Arabidopsis thaliana GN=COX6A PE=2 SV=1}	{obr:102716946; K02266 COX6A cytochrome c oxidase subunit 6a - ko00190; Metabolism; Energy metabolism; Oxidative phosphorylation | ko04260; Organismal Systems; Circulatory system; Cardiac muscle contraction | ko05010; Human Diseases; Neurodegenerative diseases; Alzheimer's disease | ko05012; Human Diseases; Neurodegenerative diseases; Parkinson's disease | ko05016; Human Diseases; Neurodegenerati…	{At4g37830; KOG3469 Cytochrome c oxidase, subunit VIa/COX13 C Energy production and conversion ;}	{XM_004981546.2; PREDICTED: Setaria italica cytochrome c oxidase subunit 6a, mitochondrial (LOC101765525), mRNA}	{ACG24810.1; hypothetical protein [Zea mays]}
i0_LQ_LWC_c1748/f1p0/701	0	0	0	0.163333	0	0.0766667	0	0	0	1548.95	-11.3277	1.10232	-10.2763	9.01617e-25	3.47555e-23	{NA}	{zma:103645966; - - - - -}	{NA}	{XM_004976683.2; PREDICTED: Setaria italica uncharacterized LOC101756425 (LOC101756425), mRNA}	{XP_004976740.1; PREDICTED: uncharacterized protein LOC101756425 [Setaria italica]}
i0_LQ_LWC_c1756/f1p0/692	1207.93	870.04	796.86	1428.96	608.49	771.533	0.242425	-0.515848	-0.0465978	2199.94	14.3069	1.22618	11.6679	1.86038e-31	1.50135e-29	{sp|P19177|H2A_PETCR; Histone H2A OS=Petroselinum crispum PE=2 SV=1}	{sita:105913908; K11251 H2A histone H2A - ko05322; Human Diseases; Immune diseases; Systemic lupus erythematosus | ko05034; Human Diseases; Substance dependence; Alcoholism}	{At5g02560; KOG1756 Histone 2A B Chromatin structure and dynamics ;}	{XM_004970414.1; PREDICTED: Setaria italica histone H2A-like (LOC101768818), mRNA}	{KQL07595.1; hypothetical protein SETIT_003829mg, partial [Setaria italica]}
i0_LQ_LWC_c1757/f1p0/640	39.6567	33.6467	35.1667	41.2867	16.03	41.2533	0.0581125	-1.06969	0.230302	488.288	-2.55726	0.57075	-4.48053	7.4459e-06	1.92279e-05	{NA}	{sita:101782048; - - - - -}	{NA}	{XM_004952769.3; PREDICTED: Setaria italica uncharacterized LOC101782048 (LOC101782048), mRNA}	{XP_004952826.1; PREDICTED: uncharacterized protein LOC101782048 [Setaria italica]}
i0_LQ_LWC_c1762/f1p2/698	219.19	48.6567	174.527	187.263	52.3333	55.8867	-0.227114	0.105093	-1.64287	192.187	4.7394	1.67118	2.83596	0.0045688	0.00804991	{sp|P36886|PSAK_HORVU; Photosystem I reaction center subunit psaK, chloroplastic OS=Hordeum vulgare GN=PSAK PE=1 SV=1}	{sita:101755060; K02698 psaK photosystem I subunit X - ko00195; Metabolism; Energy metabolism; Photosynthesis}	{NA}	{XM_004955393.1; PREDICTED: Setaria italica photosystem I reaction center subunit psaK, chloroplastic (LOC101755060), mRNA}	{XP_004955450.1; PREDICTED: photosystem I reaction center subunit psaK, chloroplastic [Setaria italica]}
i0_LQ_LWC_c1765/f1p3/666	0	0	0	0	0	0	0	0	0	189.275	-8.95825	2.67972	-3.34298	0.000828839	0.0016347	{NA}	{NA}	{NA}	{NA}	{NA}
i0_LQ_LWC_c1768/f1p0/666	27.0667	10.1767	11.03	33.8433	10.2833	7.96333	0.322354	0.0150429	-0.469988	209.818	-1.80187	0.485082	-3.71456	0.000203555	0.000437482	{sp|Q75L42|CIPKH_ORYSJ; CBL-interacting protein kinase 17 OS=Oryza sativa subsp. japonica GN=CIPK17 PE=2 SV=1}	{osa:4325161; K07198 PRKAA, AMPK 5'-AMP-activated protein kinase, catalytic alpha subunit 2.7.11.11 ko04371; Environmental Information Processing; Signal transduction; Apelin signaling pathway | ko04068; Environmental Information Processing; Signal transduction; FoxO signaling pathway | ko04151; Environmental Information Processing; Signal transduction; PI3K-Akt signaling pathway | ko04152; Envir…	{At2g07050; KOG0497 Oxidosqualene-lanosterol cyclase and related proteins I Lipid transport and metabolism ;}	{XM_004960361.3; PREDICTED: Setaria italica CBL-interacting protein kinase 17-like (LOC101767148), mRNA}	{XP_004960418.1; PREDICTED: CBL-interacting protein kinase 17-like [Setaria italica]}
i0_LQ_LWC_c1773/f1p0/812	37.0633	26.53	22.99	45.5733	17.08	26.09	0.298197	-0.635317	0.18249	672.639	-2.29163	0.294995	-7.76836	7.95069e-15	7.11404e-14	{sp|Q641M3|TMM18_DANRE; Transmembrane protein 18 OS=Danio rerio GN=tmem18 PE=2 SV=1}	{sita:101767294; - - - - -}	{At1g34350; KOG1881 Anion exchanger adaptor protein Kanadaptin, contains FHA domain R General function prediction only ;}	{XM_004961917.2; PREDICTED: Setaria italica transmembrane protein 18-like (LOC101767294), mRNA}	{XP_004961974.1; PREDICTED: transmembrane protein 18-like [Setaria italica]}
i0_LQ_LWC_c1775/f1p0/591	45.82	15.56	18.3733	36.76	9.80333	16.06	-0.317841	-0.666498	-0.194141	2554.02	-5.92407	0.361961	-16.3666	3.31283e-60	1.54126e-57	{NA}	{sbi:SORBI_01g000880; - - - - -}	{NA}	{NA}	{OEL31019.1; hypothetical protein BAE44_0007956 [Dichanthelium oligosanthes]}
i0_LQ_LWC_c1776/f1p0/732	521.237	524.883	427.567	566.607	361.1	434.07	0.120409	-0.539598	0.0217783	1370.72	8.79741	0.604426	14.555	5.43068e-48	1.43525e-45	{sp|Q9C8S6|Y1322_ARATH; C2 domain-containing protein At1g63220 OS=Arabidopsis thaliana GN=At1g63220 PE=1 SV=1}	{sita:101786542; - - - - -}	{At1g63220; KOG1030 Predicted Ca2+-dependent phospholipid-binding protein R General function prediction only ;}	{XM_004959975.1; PREDICTED: Setaria italica C2 domain-containing protein At1g63220-like (LOC101786542), transcript variant X1, mRNA}	{XP_004960032.1; PREDICTED: C2 domain-containing protein At1g63220-like isoform X1 [Setaria italica]}
i0_LQ_LWC_c1777/f1p0/835	49.97	26.6133	291.573	54.39	16.2467	28.86	0.122279	-0.712005	-3.33672	117.983	8.17034	1.41223	5.78541	7.23344e-09	2.7079e-08	{sp|P31853|ATPX_SPIOL; ATP synthase subunit b', chloroplastic OS=Spinacia oleracea GN=ATPG PE=1 SV=2}	{obr:102708231; K02109 ATPF0B, atpF F-type H+-transporting ATPase subunit b - ko00190; Metabolism; Energy metabolism; Oxidative phosphorylation | ko00195; Metabolism; Energy metabolism; Photosynthesis}	{NA}	{XM_004984700.3; PREDICTED: Setaria italica ATP synthase subunit b', chloroplastic (LOC101770956), mRNA}	{XP_004984757.1; PREDICTED: ATP synthase subunit b', chloroplastic [Setaria italica]}
i0_LQ_LWC_c1778/f1p17/806	157.997	140.753	136.95	142.007	103.117	133.01	-0.153935	-0.448892	-0.0421146	459.765	12.7413	1.19943	10.6228	2.33403e-26	1.10162e-24	{NA}	{ats:F775_31295; K17402 MRPS23 small subunit ribosomal protein S23 - -}	{NA}	{XM_004978393.1; PREDICTED: Setaria italica uncharacterized LOC101759554 (LOC101759554), mRNA}	{XP_004978450.1; PREDICTED: uncharacterized protein LOC101759554 [Setaria italica]}
i0_LQ_LWC_c1779/f1p2/728	566.993	544.203	536.023	628.003	302.87	590.37	0.14744	-0.845447	0.139324	2037.35	2.02715	0.446351	4.54162	5.58241e-06	1.46378e-05	{sp|Q9XHS0|RS12_HORVU; 40S ribosomal protein S12 OS=Hordeum vulgare GN=RPS12 PE=2 SV=1}	{sita:101761518; K02951 RP-S12e, RPS12 small subunit ribosomal protein S12e - ko03010; Genetic Information Processing; Translation; Ribosome}	{At2g32060; KOG3406 40S ribosomal protein S12 J Translation, ribosomal structure and biogenesis ;}	{XM_004952805.2; PREDICTED: Setaria italica 40S ribosomal protein S12-like (LOC101761518), mRNA}	{XP_008656267.1; PREDICTED: 40S ribosomal protein S12-like [Zea mays]}
i0_LQ_LWC_c177/f2p0/790	316.093	127.09	113.883	311.91	123.58	149.36	-0.0192208	-0.0404052	0.391237	738.783	2.88564	0.340678	8.47028	2.44807e-17	3.2413e-16	{sp|Q69P80|COP51_ORYSJ; Copper transporter 5.1 OS=Oryza sativa subsp. japonica GN=COPT5.1 PE=2 SV=1}	{sita:101760217; K14686 SLC31A1, CTR1 solute carrier family 31 (copper transporter), member 1 - ko04978; Organismal Systems; Digestive system; Mineral absorption | ko01524; Human Diseases; Drug resistance: Antineoplastic; Platinum drug resistance}	{At5g20650; KOG3386 Copper transporter P Inorganic ion transport and metabolism ;}	{XM_004956876.2; PREDICTED: Setaria italica copper transporter 5.1 (LOC101760217), mRNA}	{KQL24662.1; hypothetical protein SETIT_031084mg [Setaria italica]}
i0_LQ_LWC_c1782/f1p13/363	0	0	0	0	0	0	0	0	0	411.62	-11.9598	1.49572	-7.996	1.28523e-15	1.30103e-14	{sp|Q6CQE5|TAR1_KLULA; Protein TAR1 OS=Kluyveromyces lactis (strain ATCC 8585 / CBS 2359 / DSM 70799 / NBRC 1267 / NRRL Y-1140 / WM37) GN=TAR1-A PE=4 SV=2}	{mtr:MTR_0055s0130; - - - - -}	{NA}	{KP327615.1; Tengia sp. MEN-2015 28S ribosomal RNA gene, partial sequence}	{KDP20463.1; hypothetical protein JCGZ_06008 [Jatropha curcas]}
i0_LQ_LWC_c1789/f1p0/717	4.61667	2.80333	2.79	3.08667	1.59	3.14667	-0.580802	-0.818117	0.173559	149.266	-4.38021	0.69084	-6.34042	2.29136e-10	1.0514e-09	#N/A	#N/A	#N/A	#N/A	#N/A
i0_LQ_LWC_c1791/f1p0/600	2587.64	1464.1	1355.67	2456.63	1301	1902.7	-0.0749564	-0.1704	0.489042	3174.33	10.3585	1.54697	6.69598	2.14233e-11	1.1363e-10	#N/A	#N/A	#N/A	#N/A	#N/A
i0_LQ_LWC_c1794/f1p0/949	265.327	185.717	203.333	282.88	96.7033	190.483	0.0924205	-0.941466	-0.094182	819.524	13.9065	1.19378	11.6491	2.31852e-31	1.85623e-29	{sp|O49627|ISU1_ARATH; Iron-sulfur cluster assembly protein 1 OS=Arabidopsis thaliana GN=ISU1 PE=2 SV=1}	{sbi:SORBI_03g030300; - - - - -}	{At4g22220; KOG3361 Iron binding protein involved in Fe-S cluster formation C Energy production and conversion ;}	{XM_004969321.1; PREDICTED: Setaria italica iron-sulfur cluster assembly protein 1-like (LOC101784203), mRNA}	{XP_004969378.1; PREDICTED: iron-sulfur cluster assembly protein 1-like [Setaria italica]}
i0_LQ_LWC_c1795/f1p4/944	26.18	33.47	30.7133	23.23	20.2133	33.8867	-0.172476	-0.727561	0.141853	129.219	10.8037	1.19724	9.02384	1.81601e-19	3.32799e-18	{NA}	{ini:109172765; - - - - -}	{NA}	{XM_004980881.2; PREDICTED: Setaria italica uncharacterized LOC101778768 (LOC101778768), mRNA}	{XP_004978406.1; PREDICTED: uncharacterized protein LOC101777534 [Setaria italica]}
i0_LQ_LWC_c1800/f1p0/811	49.8833	39.7533	26.8633	30.8067	17.6333	25.02	-0.695315	-1.17277	-0.102557	515.51	-1.99523	0.321643	-6.20323	5.53163e-10	2.40683e-09	{NA}	{NA}	{NA}	{XM_004971480.2; PREDICTED: Setaria italica protein TsetseEP-like (LOC101753422), mRNA}	{NA}
i0_LQ_LWC_c1802/f1p0/719	0	0	0.09	0	0	0	0	0	#NUM!	80.8066	-9.23662	2.37079	-3.89601	9.77887e-05	0.000219266	{sp|Q3E9X6|CRK21_ARATH; Cysteine-rich receptor-like protein kinase 21 OS=Arabidopsis thaliana GN=CRK21 PE=2 SV=1}	{sita:106804106; - - - - -}	{NA}	{XM_014804718.1; PREDICTED: Setaria italica G-type lectin S-receptor-like serine/threonine-protein kinase At1g11300 (LOC106804106), mRNA}	{KQL25602.1; hypothetical protein SETIT_028657mg [Setaria italica]}
i0_LQ_LWC_c1806/f1p0/500	1850.9	1358.84	1295.43	2009.87	877.067	1441.49	0.118878	-0.631614	0.154133	1584.04	8.28038	0.81607	10.1466	3.42956e-24	1.2213e-22	{sp|Q8LFH7|RL371_ARATH; 60S ribosomal protein L37-1 OS=Arabidopsis thaliana GN=RPL37A PE=3 SV=1}	{sita:101780565; K02922 RP-L37e, RPL37 large subunit ribosomal protein L37e - ko03010; Genetic Information Processing; Translation; Ribosome}	{At1g15250; KOG3475 60S ribosomal protein L37 J Translation, ribosomal structure and biogenesis ;}	{XM_004952111.3; PREDICTED: Setaria italica 60S ribosomal protein L37-1-like (LOC101780565), mRNA}	{XP_004952168.1; PREDICTED: 60S ribosomal protein L37-1-like [Setaria italica]}
i0_LQ_LWC_c1813/f1p0/851	340.127	324.093	343.857	532.17	265.973	364.7	0.645815	-0.285128	0.0849029	1351.32	4.21982	0.724291	5.82614	5.67236e-09	2.1498e-08	{sp|Q0ITS8|RL101_ORYSJ; 60S ribosomal protein L10-1 OS=Oryza sativa subsp. japonica GN=SC34 PE=2 SV=1}	{sita:101761124; K02866 RP-L10e, RPL10 large subunit ribosomal protein L10e - ko03010; Genetic Information Processing; Translation; Ribosome}	{At1g26910; KOG0857 60s ribosomal protein L10 J Translation, ribosomal structure and biogenesis ;}	{XM_004951296.2; PREDICTED: Setaria italica 60S ribosomal protein L10-1-like (LOC101761124), mRNA}	{XP_004951353.1; PREDICTED: 60S ribosomal protein L10-1-like [Setaria italica]}
i0_LQ_LWC_c1814/f1p4/346	51.5533	17.3967	16.9933	48.08	13.2567	22.0533	-0.100629	-0.392093	0.376028	6.48885	5.12202	1.9029	2.69168	0.00710923	0.0121665	{NA}	{NA}	{NA}	{XR_001393121.1; PREDICTED: Setaria italica uncharacterized LOC101758447 (LOC101758447), misc_RNA}	{NA}
i0_LQ_LWC_c1816/f1p0/463	11.71	8.99	13.7167	14.6333	2.53667	3.49	0.321517	-1.82539	-1.97463	4.10022	6.64885	1.94612	3.41647	0.000634395	0.00127175	{NA}	{sita:101773820; - - - - -}	{NA}	{XM_004952491.3; PREDICTED: Setaria italica chaperone protein DnaJ-like (LOC101773820), mRNA}	{XP_004952548.1; PREDICTED: chaperone protein DnaJ-like [Setaria italica]}
i0_LQ_LWC_c1817/f1p0/632	48.57	17.88	259.71	50.8733	18.5633	27.09	0.0668441	0.0541091	-3.26107	64.1028	10.3122	1.21738	8.4708	2.43711e-17	3.22848e-16	{NA}	{osa:4334225; - - - - -}	{NA}	{XM_004981587.3; PREDICTED: Setaria italica uncharacterized LOC101782522 (LOC101782522), mRNA}	{XP_004981644.1; PREDICTED: uncharacterized protein LOC101782522 [Setaria italica]}
i0_LQ_LWC_c1818/f1p6/717	1677.61	1485.4	1413.57	1922.57	1038.74	1565.69	0.196623	-0.516009	0.147455	4382.37	13.4117	0.800637	16.7513	5.53751e-63	2.89664e-60	{sp|P68428|H32_WHEAT; Histone H3.2 OS=Triticum aestivum PE=1 SV=2}	{egu:105041527; K11253 H3 histone H3 - ko05202; Human Diseases; Cancers: Overview; Transcriptional misregulation in cancer | ko05322; Human Diseases; Immune diseases; Systemic lupus erythematosus | ko05034; Human Diseases; Substance dependence; Alcoholism}	{At5g10400; KOG1745 Histones H3 and H4 B Chromatin structure and dynamics ;}	{XM_004952633.2; PREDICTED: Setaria italica histone H3.2 (LOC101765712), mRNA}	{KQK97345.1; hypothetical protein SETIT_012204mg, partial [Setaria italica]}
i0_LQ_LWC_c1820/f1p0/843	848.617	947.387	938.083	979.88	645.487	929.623	0.207492	-0.553566	-0.0130698	3831.1	4.21634	0.318555	13.2358	5.44827e-40	8.77258e-38	{sp|Q9FKC0|R13A4_ARATH; 60S ribosomal protein L13a-4 OS=Arabidopsis thaliana GN=RPL13AD PE=2 SV=1}	{bdi:100845636; K02872 RP-L13Ae, RPL13A large subunit ribosomal protein L13Ae - ko03010; Genetic Information Processing; Translation; Ribosome}	{At5g48760; KOG3204 60S ribosomal protein L13a J Translation, ribosomal structure and biogenesis ;}	{XM_004981668.3; PREDICTED: Setaria italica 60S ribosomal protein L13a-4 (LOC101782400), mRNA}	{ONM09475.1; 60S ribosomal protein L13a-1 [Zea mays]}
i0_LQ_LWC_c1824/f1p6/661	8.68	11.3	26.6467	10.5633	5.74667	16.44	0.283298	-0.975525	-0.696745	26.6584	5.91686	1.04277	5.67417	1.39366e-08	5.01819e-08	{NA}	{osa:4333109; - - - - -}	{NA}	{XM_002465086.1; Sorghum bicolor hypothetical protein, mRNA}	{KQK90435.1; hypothetical protein SETIT_038122mg [Setaria italica]}
i0_LQ_LWC_c1825/f1p0/703	0.05	0.15	0.423333	0.383333	0.18	0	2.9386	0.263034	#NUM!	103.931	-5.62876	0.742633	-7.57947	3.46979e-14	2.79658e-13	{NA}	{NA}	{NA}	{NA}	{NA}
i0_LQ_LWC_c1829/f1p0/378	259.593	115.633	132.467	235.077	69.7333	118.82	-0.143122	-0.729637	-0.156852	48.4149	9.97855	1.4116	7.06896	1.56094e-12	9.78894e-12	{sp|Q42553|IDI2_ARATH; Isopentenyl-diphosphate Delta-isomerase II, chloroplastic OS=Arabidopsis thaliana GN=IPP2 PE=1 SV=1}	{sita:101757504; K01823 idi, IDI isopentenyl-diphosphate Delta-isomerase 5.3.3.2 ko00900; Metabolism; Metabolism of terpenoids and polyketides; Terpenoid backbone biosynthesis}	{At3g02780; KOG0142 Isopentenyl pyrophosphate:dimethylallyl pyrophosphate isomerase Q Secondary metabolites biosynthesis, transport and catabolism ;}	{XM_014804639.1; PREDICTED: Setaria italica isopentenyl-diphosphate Delta-isomerase I (LOC101757504), transcript variant X1, mRNA}	{XP_004957946.2; PREDICTED: isopentenyl-diphosphate Delta-isomerase I isoform X2 [Setaria italica]}
i0_LQ_LWC_c1831/f1p5/886	258.967	255.147	246.557	276.293	142.48	294.86	0.0934343	-0.840567	0.258111	1020.27	5.02749	0.924928	5.43555	5.46286e-08	1.82174e-07	{NA}	{sbi:SORBI_01g011440; - - - - -}	{NA}	{XM_004982059.3; PREDICTED: Setaria italica uncharacterized LOC101769998 (LOC101769998), mRNA}	{XP_004982116.1; PREDICTED: uncharacterized protein LOC101769998 [Setaria italica]}
i0_LQ_LWC_c1834/f1p0/820	116.95	78.12	74.4433	118.99	48.4533	79.8033	0.0249485	-0.689096	0.100306	273.092	12.2278	1.21083	10.0987	5.59823e-24	1.93158e-22	{sp|O22969|Y2416_ARATH; Uncharacterized protein At2g34160 OS=Arabidopsis thaliana GN=At2g34160 PE=1 SV=1}	{sbi:SORBI_03g004340; - - - - -}	{NA}	{XM_004968314.2; PREDICTED: Setaria italica uncharacterized protein At2g34160-like (LOC101775291), mRNA}	{NP_001141319.1; uncharacterized protein LOC100284257 [Zea mays]}
i0_LQ_LWC_c1839/f1p0/516	0.256667	0.18	2.91	0.223333	0	0.473333	-0.200697	#NUM!	-2.62009	311.42	-10.9332	1.83971	-5.94288	2.80053e-09	1.10815e-08	{sp|Q0JF21|AGI_ORYSJ; Lectin OS=Oryza sativa subsp. japonica GN=Os04g0173800 PE=1 SV=1}	{ats:F775_30364; - - - - -}	{At2g43610; KOG4742 Predicted chitinase R General function prediction only ;}	{XM_015778470.1; PREDICTED: Oryza sativa Japonica Group lectin (LOC4335068), mRNA}	{KQL01141.1; hypothetical protein SETIT_014780mg [Setaria italica]}
i0_LQ_LWC_c1851/f1p0/973	10.5167	12.19	12.6433	11.88	7.64333	11.9467	0.175857	-0.673424	-0.0817687	58.5163	4.41054	0.969666	4.54852	5.40253e-06	1.41889e-05	{NA}	{dosa:Os01t0183633-01; - - - - -}	{NA}	{XM_004968391.1; PREDICTED: Setaria italica 60S ribosomal protein L18a-like protein (LOC101770175), transcript variant X2, mRNA}	{XP_004968448.1; PREDICTED: 60S ribosomal protein L18a-like protein [Setaria italica]}
i0_LQ_LWC_c1854/f1p0/672	334.523	196.757	167.503	1258.83	497.58	761.49	1.9119	1.33852	2.18464	1330.03	8.02305	0.548039	14.6396	1.57078e-48	4.27444e-46	#N/A	#N/A	#N/A	#N/A	#N/A
i0_LQ_LWC_c1857/f1p0/954	0	0	0.0366667	0	0	0.04	0	0	0.125531	751.03	-12.42	1.57618	-7.87982	3.27848e-15	3.11369e-14	{sp|Q8LJT8|TKI1_ARATH; TSL-kinase interacting protein 1 OS=Arabidopsis thaliana GN=TKI1 PE=1 SV=2}	{ats:F775_03007; - - - - -}	{At2g36960; KOG4468 Polycomb-group transcriptional regulator K Transcription ;}	{XM_004984992.3; PREDICTED: Setaria italica TSL-kinase interacting protein 1 (LOC101782144), mRNA}	{XP_004985049.1; PREDICTED: TSL-kinase interacting protein 1 [Setaria italica]}
i0_LQ_LWC_c1859/f1p0/769	0	0	0	0	0	0	0	0	0	723.078	-12.542	1.4515	-8.64073	5.58547e-18	8.18422e-17	{NA}	{NA}	{NA}	{XM_004968151.3; PREDICTED: Setaria italica metallothionein-like protein 2A (LOC101779360), mRNA}	{NA}
i0_LQ_LWC_c185/f2p0/997	0.15	0.12	0.196667	0.216667	0.0966667	0.12	0.530515	-0.311944	-0.712718	14.0004	-3.18758	1.21591	-2.62156	0.00875279	0.0147628	{NA}	{sbi:SORBI_09g024070; - - - - -}	{NA}	{XM_002439949.1; Sorghum bicolor hypothetical protein, mRNA}	{KQL14924.1; hypothetical protein SETIT_024696mg [Setaria italica]}
i0_LQ_LWC_c1864/f1p2/647	76.94	51.01	50.6867	96.0333	37.3733	53.8867	0.319801	-0.448771	0.0883221	516.317	-1.27465	0.303912	-4.19415	2.73898e-05	6.59212e-05	{sp|Q9LFD5|BPA1_ARATH; Binding partner of ACD11 1 OS=Arabidopsis thaliana GN=BPA1 PE=1 SV=1}	{osa:4334112; - - - - -}	{NA}	{XM_014804606.1; PREDICTED: Setaria italica binding partner of ACD11 1 (LOC101767834), mRNA}	{OEL31264.1; Binding partner of ACD11 1 [Dichanthelium oligosanthes]}
i0_LQ_LWC_c1865/f1p0/842	0	0	0	182.88	95.6367	125.7	0	0	0	399.184	-12.0939	1.50682	-8.02615	1.00581e-15	1.03521e-14	#N/A	#N/A	#N/A	#N/A	#N/A
i0_LQ_LWC_c1874/f1p0/847	10.77	3.2	3.10667	7.90333	1.75667	3.36333	-0.446485	-0.865231	0.114524	11.1752	7.4613	1.53993	4.84521	1.26476e-06	3.57404e-06	{sp|Q8LE47|PPR87_ARATH; Pentatricopeptide repeat-containing protein At1g61870, mitochondrial OS=Arabidopsis thaliana GN=PPR336 PE=2 SV=2}	{dosa:Os01t0793200-01; - - - - -}	{At1g61870; KOG4197 FOG: PPR repeat R General function prediction only ;}	{XM_004970171.3; PREDICTED: Setaria italica pentatricopeptide repeat-containing protein At1g61870, mitochondrial (LOC101776631), transcript variant X2, mRNA}	{XP_004970227.1; PREDICTED: pentatricopeptide repeat-containing protein At1g61870, mitochondrial [Setaria italica]}
i0_LQ_LWC_c1876/f1p0/670	0.193333	0.07	13.09	0.0566667	0.0666667	0	-1.77052	-0.0703893	#NUM!	476.606	-10.8646	1.46791	-7.40145	1.34709e-13	9.91888e-13	{NA}	{sita:101754558; - - - - -}	{NA}	{XM_004960507.1; PREDICTED: Setaria italica protein EMBRYO SAC DEVELOPMENT ARREST 3, chloroplastic (LOC101754558), mRNA}	{XP_004960564.1; PREDICTED: protein EMBRYO SAC DEVELOPMENT ARREST 3, chloroplastic [Setaria italica]}
i0_LQ_LWC_c1878/f1p0/493	0	0	0	0	0	0	0	0	0	51.8549	-10.0601	2.0658	-4.86984	1.11687e-06	3.17935e-06	{NA}	{NA}	{NA}	{XM_004977019.2; PREDICTED: Setaria italica importin subunit alpha-1b (LOC101753595), mRNA}	{NA}
i0_LQ_LWC_c1887/f1p0/985	117.253	42.9133	20.22	237.79	56.4833	64.9333	1.02006	0.396399	1.68318	284.342	13.1042	1.38925	9.43256	4.0019e-21	9.23896e-20	{sp|A2XMN2|GSTU1_ORYSI; Probable glutathione S-transferase GSTU1 OS=Oryza sativa subsp. indica GN=GSTU1 PE=1 SV=1}	{sbi:SORBI_02g038130; K00799 GST, gst glutathione S-transferase 2.5.1.18 ko00480; Metabolism; Metabolism of other amino acids; Glutathione metabolism | ko00980; Metabolism; Xenobiotics biodegradation and metabolism; Metabolism of xenobiotics by cytochrome P450 | ko00982; Metabolism; Xenobiotics biodegradation and metabolism; Drug metabolism - cytochrome P450 | ko05204; Human Diseases; Cancers: Ov…	{At1g17180; KOG0406 Glutathione S-transferase O Posttranslational modification, protein turnover, chaperones ;}	{XM_004981473.2; PREDICTED: Setaria italica probable glutathione S-transferase GSTU1 (LOC101772403), mRNA}	{KQK86785.1; hypothetical protein SETIT_038748mg, partial [Setaria italica]}
i0_LQ_LWC_c1888/f1p0/600	14.19	10.43	12.4267	22.4067	13.9467	24.4467	0.659053	0.419181	0.976198	30.486	2.78051	0.895243	3.10587	0.00189719	0.00354904	#N/A	#N/A	#N/A	#N/A	#N/A
i0_LQ_LWC_c1892/f1p0/925	30.7933	35.8767	35.6967	29.53	23.0833	39.41	-0.0604367	-0.636194	0.142772	869.53	-2.13602	0.262676	-8.13178	4.23041e-16	4.6132e-15	{sp|O49605|CP21A_ARATH; Peptidyl-prolyl cis-trans isomerase CYP21-1 OS=Arabidopsis thaliana GN=CYP21-1 PE=2 SV=1}	{sita:101778727; - - - - -}	{At4g34960; KOG0865 Cyclophilin type peptidyl-prolyl cis-trans isomerase O Posttranslational modification, protein turnover, chaperones ;}	{XM_004957425.2; PREDICTED: Setaria italica peptidyl-prolyl cis-trans isomerase CYP21-1 (LOC101778727), mRNA}	{XP_004957482.1; PREDICTED: peptidyl-prolyl cis-trans isomerase CYP21-1 [Setaria italica]}
i0_LQ_LWC_c1893/f1p7/606	0.0566667	0	0.0866667	0	0.08	0.0733333	#NUM!	0	-0.241008	1.82185	-4.21025	1.86543	-2.25699	0.0240087	0.0375301	{NA}	{NA}	{NA}	{NA}	{NA}
i0_LQ_LWC_c1895/f1p2/865	957.177	951.72	901.833	1095.4	506.7	1047.23	0.194601	-0.909405	0.215646	41.6968	3.4273	0.812294	4.21928	2.45081e-05	5.9342e-05	{sp|P42791|RL182_ARATH; 60S ribosomal protein L18-2 OS=Arabidopsis thaliana GN=RPL18B PE=1 SV=2}	{bdi:104581783; K02883 RP-L18e, RPL18 large subunit ribosomal protein L18e - ko03010; Genetic Information Processing; Translation; Ribosome}	{At3g05590; KOG1714 60s ribosomal protein L18 J Translation, ribosomal structure and biogenesis ;}	{XM_004977012.1; PREDICTED: Setaria italica 60S ribosomal protein L18-2 (LOC101785597), mRNA}	{XP_002439318.1; hypothetical protein SORBIDRAFT_09g004290 [Sorghum bicolor]}
i0_LQ_LWC_c1896/f1p0/779	0.07	0.106667	99.0933	0.0433333	0	0	-0.691878	#NUM!	#NUM!	24.3933	-6.92016	1.65822	-4.17323	3.00306e-05	7.18947e-05	{sp|A2WK50|IBBR_ORYSI; Bowman-Birk type bran trypsin inhibitor OS=Oryza sativa subsp. indica GN=RBBI3.3 PE=2 SV=2}	{dosa:Os01t0127600-01; - - - - -}	{NA}	{XM_004975930.3; PREDICTED: Setaria italica Bowman-Birk type bran trypsin inhibitor-like (LOC101761956), mRNA}	{XP_004975987.1; PREDICTED: Bowman-Birk type bran trypsin inhibitor-like [Setaria italica]}
i0_LQ_LWC_c1898/f1p2/916	31.8	19.05	338.52	22.8733	14.03	16.5233	-0.47536	-0.441276	-4.35666	5.06036	-6.08255	1.67407	-3.63339	0.000279723	0.000589499	{sp|P36213|PSAD_HORVU; Photosystem I reaction center subunit II, chloroplastic OS=Hordeum vulgare GN=psaD PE=1 SV=1}	{bdi:100826210; K02692 psaD photosystem I subunit II - ko00195; Metabolism; Energy metabolism; Photosynthesis}	{NA}	{XM_004981291.3; PREDICTED: Setaria italica photosystem I reaction center subunit II, chloroplastic (LOC101769456), mRNA}	{AFV94477.1; photosystem I reaction center subunit II [Saccharum hybrid cultivar GT28]}
i0_LQ_LWC_c1911/f1p0/653	6.42667	1.28667	31.0833	57.97	29.7667	23.6733	3.17316	4.53199	-0.392878	96.4537	-3.75296	0.641042	-5.85446	4.78551e-09	1.83275e-08	{NA}	{NA}	{NA}	{XM_004970088.3; PREDICTED: Setaria italica photosystem II reaction center W protein, chloroplastic-like (LOC101778150), mRNA}	{XP_002458578.1; hypothetical protein SORBIDRAFT_03g036090 [Sorghum bicolor]}
i0_LQ_LWC_c1915/f1p2/997	0.866667	0.43	0.266667	0.653333	0.263333	0.603333	-0.407658	-0.707447	1.17792	37.4207	-3.5331	1.22312	-2.8886	0.00386961	0.00690171	{NA}	{nnu:104598561; - - - - -}	{NA}	{XM_004983663.2; PREDICTED: Setaria italica putative lipid-binding protein AIR1 (LOC101773500), mRNA}	{XP_004983720.1; PREDICTED: putative lipid-binding protein AIR1 [Setaria italica]}
i0_LQ_LWC_c1919/f1p0/999	32.8	43.09	48.12	30.1567	30.6567	52.41	-0.121219	-0.491152	0.123205	204.464	11.1407	1.20515	9.24429	2.36811e-20	4.90817e-19	{NA}	{egu:105041266; - - - - -}	{NA}	{XM_004973056.1; PREDICTED: Setaria italica uncharacterized LOC101758698 (LOC101758698), mRNA}	{XP_004973113.1; PREDICTED: uncharacterized protein LOC101758698 [Setaria italica]}
i0_LQ_LWC_c1924/f1p4/762	138.28	115.27	87.8333	141.277	89.5667	107.147	0.0309307	-0.363983	0.286747	618.625	1.1009	0.353243	3.11656	0.00182975	0.00343267	{sp|Q8S919|UBC5B_ORYSJ; Ubiquitin-conjugating enzyme E2 5B OS=Oryza sativa subsp. japonica GN=UBC5B PE=2 SV=1}	{sita:101781975; - - - - -}	{At5g53300; KOG0417 Ubiquitin-protein ligase O Posttranslational modification, protein turnover, chaperones ;}	{XM_004960573.2; PREDICTED: Setaria italica ubiquitin-conjugating enzyme E2-17 kDa (LOC101781975), mRNA}	{KQL13519.1; hypothetical protein SETIT_023072mg [Setaria italica]}
i0_LQ_LWC_c1925/f1p0/864	468.69	371.183	345.293	467.613	247.37	390.393	-0.00331795	-0.585461	0.177106	1387.03	6.55859	0.995227	6.59004	4.39695e-11	2.23033e-10	{sp|Q9XET4|RS7_SECCE; 40S ribosomal protein S7 OS=Secale cereale GN=RPS7 PE=2 SV=1}	{zma:103650839; K02993 RP-S7e, RPS7 small subunit ribosomal protein S7e - ko03010; Genetic Information Processing; Translation; Ribosome}	{At1g48830; KOG3320 40S ribosomal protein S7 J Translation, ribosomal structure and biogenesis ;}	{XM_004983011.2; PREDICTED: Setaria italica 40S ribosomal protein S7-like (LOC101772415), mRNA}	{XP_004983068.1; PREDICTED: 40S ribosomal protein S7-like [Setaria italica]}
i0_LQ_LWC_c1931/f1p0/888	20.7733	27.64	29.2333	18.0633	17.97	31.9433	-0.201669	-0.621167	0.127901	132.876	3.01216	0.660997	4.557	5.18888e-06	1.36552e-05	{sp|Q6ATG6|RTL2_ORYSJ; Ribonuclease 3-like protein 2 OS=Oryza sativa subsp. japonica GN=Os05g0271300 PE=2 SV=2}	{sita:101755110; - - - - -}	{At3g20420; KOG0701 dsRNA-specific nuclease Dicer and related ribonucleases A RNA processing and modification ;}	{XM_004962460.2; PREDICTED: Setaria italica ribonuclease 3-like protein 2 (LOC101755110), transcript variant X5, mRNA}	{XP_012699752.1; PREDICTED: ribonuclease 3-like protein 2 isoform X1 [Setaria italica]}
i0_LQ_LWC_c1935/f1p4/836	0	0	0	0	0	0	0	0	0	207.757	-11.1669	1.58249	-7.05654	1.70694e-12	1.06474e-11	{sp|P23993|PSAL_HORVU; Photosystem I reaction center subunit XI, chloroplastic OS=Hordeum vulgare GN=PSAL PE=1 SV=1}	{sita:101786300; K02699 psaL photosystem I subunit XI - ko00195; Metabolism; Energy metabolism; Photosynthesis}	{NA}	{XM_004962521.3; PREDICTED: Setaria italica photosystem I reaction center subunit XI, chloroplastic (LOC101786300), mRNA}	{XP_008655244.1; PREDICTED: uncharacterized protein LOC100383080 isoform X1 [Zea mays]}
i0_LQ_LWC_c1936/f1p0/976	20.15	23.3933	21.0833	20.54	11.75	26.7333	0.0276563	-0.993437	0.342537	1243.26	-3.61319	0.288383	-12.5292	5.17125e-36	6.4374e-34	{sp|O97067|PTH2_DROME; Probable peptidyl-tRNA hydrolase 2 OS=Drosophila melanogaster GN=CG1307 PE=2 SV=2}	{egu:105040736; - - - - -}	{7298895; KOG3282 Uncharacterized conserved protein S Function unknown ;}	{XM_012844251.1; PREDICTED: Setaria italica probable peptidyl-tRNA hydrolase 2 (LOC101772255), transcript variant X2, mRNA}	{AQK94882.1; Peptidyl-tRNA hydrolase II (PTH2) family protein [Zea mays]}
i0_LQ_LWC_c1938/f1p0/783	0	0.33	0.12	81.7067	19.6	27.6233	0	5.89224	7.84671	181.556	1.3998	0.450477	3.10737	0.00188758	0.0035327	{sp|Q7NDG8|DNAJ_GLOVI; Chaperone protein DnaJ OS=Gloeobacter violaceus (strain PCC 7421) GN=dnaJ PE=3 SV=1}	{bdi:104581580; - - - - -}	{At3g13310; KOG0712 Molecular chaperone (DnaJ superfamily) O Posttranslational modification, protein turnover, chaperones ;}	{XM_004966861.1; PREDICTED: Setaria italica chaperone protein dnaJ 11, chloroplastic (LOC101763797), mRNA}	{XP_004966918.1; PREDICTED: chaperone protein dnaJ 11, chloroplastic [Setaria italica]}
i0_LQ_LWC_c1940/f1p0/764	826.963	194.567	247.587	656.523	89.22	197.86	-0.332977	-1.12483	-0.323454	755.425	1.7347	0.557137	3.1136	0.00184818	0.00346436	{sp|O22644|RL23A_FRIAG; 60S ribosomal protein L23A OS=Fritillaria agrestis GN=RPL23A PE=2 SV=1}	{sita:101782184; K02893 RP-L23Ae, RPL23A large subunit ribosomal protein L23Ae - ko03010; Genetic Information Processing; Translation; Ribosome}	{At3g55280; KOG1751 60s ribosomal protein L23 J Translation, ribosomal structure and biogenesis ;}	{XM_004953019.2; PREDICTED: Setaria italica 60S ribosomal protein L23a-like (LOC101782184), mRNA}	{XP_004953076.1; PREDICTED: 60S ribosomal protein L23a-like [Setaria italica]}
i0_LQ_LWC_c1941/f1p0/699	33.7467	6.32333	214.733	43.1633	12.9533	4.55333	0.355061	1.03457	-5.55948	27.6288	9.863	1.52656	6.46093	1.04064e-10	5.00857e-10	{sp|Q949Q5|PSAO_ARATH; Photosystem I subunit O OS=Arabidopsis thaliana GN=PSAO PE=1 SV=1}	{obr:102704139; K14332 psaO photosystem I subunit PsaO - ko00195; Metabolism; Energy metabolism; Photosynthesis}	{NA}	{XM_004975526.3; PREDICTED: Setaria italica photosystem I subunit O (LOC101771677), mRNA}	{XP_004975583.1; PREDICTED: photosystem I subunit O [Setaria italica]}
i0_LQ_LWC_c1942/f1p2/473	13.0567	1.52667	0.8	3.93333	4.13667	2.20333	-1.73096	1.43808	1.46162	64.9564	-4.27557	1.12266	-3.80844	0.000139849	0.000307396	{NA}	{NA}	{NA}	{XM_012842585.1; PREDICTED: Setaria italica uncharacterized LOC105913574 (LOC105913574), mRNA}	{NA}
i0_LQ_LWC_c1944/f1p0/744	0.243333	0.216667	0.183333	0.803333	0.0533333	0.3	1.72306	-2.02237	0.710493	37.522	-6.07609	1.22704	-4.95181	7.35262e-07	2.14024e-06	{NA}	{NA}	{NA}	{AC243243.1; Panicum virgatum clone PV_ABa051-K10, complete sequence}	{NA}
i0_LQ_LWC_c1946/f1p0/639	1262.72	956.863	936.447	4807.28	2492.69	3224.68	1.92869	1.38132	1.78389	6446.71	17.1132	1.23579	13.848	1.30755e-43	2.67219e-41	{NA}	{NA}	{NA}	{XM_004960460.2; PREDICTED: Setaria italica metallothionein-like protein 2C (LOC101771184), mRNA}	{XP_004960517.1; PREDICTED: metallothionein-like protein 2C [Setaria italica]}
i0_LQ_LWC_c1947/f1p0/676	0	0	0	7.64667	3.15667	4.69333	0	0	0	156.534	-2.81741	0.778102	-3.62088	0.000293605	0.000616914	{NA}	{NA}	{NA}	{XM_004966154.2; PREDICTED: Setaria italica squamosa promoter-binding-like protein 13 (LOC101767195), mRNA}	{XP_004966211.1; PREDICTED: squamosa promoter-binding-like protein 13 [Setaria italica]}
i0_LQ_LWC_c1951/f1p0/526	661.49	500.37	425.073	653.063	240.983	489.067	-0.0184964	-1.05406	0.202319	831.084	1.79375	0.439584	4.08056	4.49276e-05	0.000105214	{sp|Q9M9R9|NDB3B_ARATH; NADH dehydrogenase [ubiquinone] 1 beta subcomplex subunit 3-B OS=Arabidopsis thaliana GN=At1g14450 PE=3 SV=1}	{osa:9271539; - - - - -}	{NA}	{XM_002452254.1; Sorghum bicolor hypothetical protein, mRNA}	{OEL28326.1; hypothetical protein BAE44_0010650 [Dichanthelium oligosanthes]}
i0_LQ_LWC_c1954/f1p0/894	14.3967	13.3367	10.69	14.45	6.75	13.5	0.00533468	-0.982439	0.336698	219.772	-1.67951	0.355228	-4.72797	2.26776e-06	6.22239e-06	{sp|Q84WS8|U1125_ARATH; U11/U12 small nuclear ribonucleoprotein 25 kDa protein OS=Arabidopsis thaliana GN=SNRNP25 PE=2 SV=1}	{sita:101779825; K13153 SNRNP25 U11/U12 small nuclear ribonucleoprotein 25 kDa protein - -}	{NA}	{XM_004960134.1; PREDICTED: Setaria italica U11/U12 small nuclear ribonucleoprotein 25 kDa protein (LOC101779825), mRNA}	{XP_004960191.1; PREDICTED: U11/U12 small nuclear ribonucleoprotein 25 kDa protein [Setaria italica]}
i0_LQ_LWC_c1957/f1p0/843	0	0	0.0366667	26.55	15.69	10.0467	0	0	8.09803	23.041	-8.74784	2.24268	-3.90062	9.59448e-05	0.000215342	#N/A	#N/A	#N/A	#N/A	#N/A
i0_LQ_LWC_c1958/f1p1/998	4.72333	2.17667	2.77	2.20333	1.69333	2.84333	-1.10012	-0.362254	0.0376973	11.6047	7.19896	1.31073	5.49231	3.96708e-08	1.34623e-07	{NA}	{NA}	{NA}	{NA}	{XP_012698496.1; PREDICTED: LOW QUALITY PROTEIN: lysine--tRNA ligase-like [Setaria italica]}
i0_LQ_LWC_c195/f2p0/820	310.043	316.983	356.24	387.53	190.89	365.657	0.321838	-0.731665	0.0376401	1590.45	1.93882	0.382929	5.06313	4.12418e-07	1.23826e-06	{sp|Q6F332|CALM2_ORYSJ; Calmodulin-2 OS=Oryza sativa subsp. japonica GN=CAM2 PE=2 SV=3}	{sita:101778363; K02183 CALM calmodulin - ko04014; Environmental Information Processing; Signal transduction; Ras signaling pathway | ko04015; Environmental Information Processing; Signal transduction; Rap1 signaling pathway | ko04016; Environmental Information Processing; Signal transduction; MAPK signaling pathway - plant | ko04371; Environmental Information Processing; Signal transduction; Ape…	{At3g43810; KOG0027 Calmodulin and related proteins (EF-Hand superfamily) T Signal transduction mechanisms ;}	{XM_004961610.2; PREDICTED: Setaria italica calmodulin (LOC101778363), mRNA}	{AHY21740.1; calmodulin [Triticum turgidum subsp. durum]}
i0_LQ_LWC_c1962/f1p0/741	0.44	0.496667	0.49	1.77333	0.166667	1.22667	2.01089	-1.57531	1.32389	761.828	-8.44735	0.710401	-11.8909	1.31902e-32	1.18791e-30	{NA}	{NA}	{NA}	{AF488414.1; Pennisetum glaucum BAC 311G2 complete sequence}	{NA}
i0_LQ_LWC_c1963/f1p0/632	205.42	84.9967	64.63	168.407	36.03	67.1233	-0.286627	-1.23821	0.0546104	149.039	10.6151	1.88543	5.63004	1.80168e-08	6.39049e-08	{NA}	{sita:101783173; K11296 HMGB3 high mobility group protein B3 - -}	{NA}	{XM_004957520.2; PREDICTED: Setaria italica HMG1/2-like protein (LOC101783173), mRNA}	{ONM57119.1; High mobility group B protein 2 [Zea mays]}
i0_LQ_LWC_c1964/f1p0/885	26.56	18.3567	18.43	27.33	11.64	23.9967	0.0412303	-0.657213	0.380778	89.4311	6.1941	0.651061	9.51385	1.83738e-21	4.4537e-20	{NA}	{NA}	{NA}	{NA}	{NA}
i0_LQ_LWC_c1970/f1p0/920	58.43	46.0033	46.2367	72.6	28.43	53.6667	0.31326	-0.694324	0.214989	204.774	11.645	1.22046	9.54151	1.40767e-21	3.45861e-20	{sp|P35681|TCTP_ORYSJ; Translationally-controlled tumor protein homolog OS=Oryza sativa subsp. japonica GN=TCTP PE=1 SV=1}	{sbi:SORBI_04g000750; - - - - -}	{At3g16640; KOG1727 Microtubule-binding protein (translationally controlled tumor protein) DZ Cell cycle control, cell division, chromosome partitioning ; Cytoskeleton ;}	{XM_004979841.3; PREDICTED: Setaria italica translationally-controlled tumor protein homolog (LOC101766329), mRNA}	{XP_004979898.1; PREDICTED: translationally-controlled tumor protein homolog [Setaria italica]}
i0_LQ_LWC_c1972/f1p0/881	30.37	20.1633	25.6267	38.2433	10.8933	23.3333	0.332561	-0.888289	-0.135253	349.49	-0.732311	0.33839	-2.1641	0.0304563	0.0466816	{NA}	{sita:101757073; - - - - -}	{At5g58110; KOG2936 Uncharacterized conserved protein S Function unknown ;}	{XM_004966290.2; PREDICTED: Setaria italica uncharacterized LOC101786331 (LOC101786331), mRNA}	{XP_004966347.1; PREDICTED: uncharacterized protein LOC101786331 [Setaria italica]}
i0_LQ_LWC_c1977/f1p0/583	50.7733	42.8633	49.76	60.22	23.9333	38.19	0.246172	-0.840723	-0.381792	73.4426	4.03989	0.530556	7.61446	2.64799e-14	2.17751e-13	{NA}	{NA}	{NA}	{XR_215843.2; PREDICTED: Setaria italica uncharacterized LOC101756473 (LOC101756473), ncRNA}	{KQK88704.1; hypothetical protein SETIT_038183mg [Setaria italica]}
i0_LQ_LWC_c1980/f1p0/459	960.77	380.393	376.513	798.657	210.933	364.677	-0.266616	-0.850705	-0.0460831	530.287	1.31627	0.447388	2.94213	0.00325963	0.00588142	{sp|P49690|RL23_ARATH; 60S ribosomal protein L23 OS=Arabidopsis thaliana GN=RPL23A PE=2 SV=3}	{rcu:8265741; K02894 RP-L23e, RPL23 large subunit ribosomal protein L23e - ko03010; Genetic Information Processing; Translation; Ribosome}	{At1g04480; KOG0901 60S ribosomal protein L14/L17/L23 J Translation, ribosomal structure and biogenesis ;}	{XM_004954289.2; PREDICTED: Setaria italica 60S ribosomal protein L23 (LOC101764509), mRNA}	{XP_009395287.1; PREDICTED: 60S ribosomal protein L23-like [Musa acuminata subsp. malaccensis]}
i0_LQ_LWC_c1982/f1p0/715	1.42667	0.65	39.6667	2.24667	0.803333	1.47	0.655138	0.305559	-4.75404	5.29728	7.10959	1.49962	4.74092	2.12746e-06	5.85444e-06	{sp|A2Z9B8|GCSH_ORYSI; Glycine cleavage system H protein, mitochondrial OS=Oryza sativa subsp. indica GN=GDCSH PE=2 SV=1}	{sbi:SORBI_08g005210; K02437 gcvH, GCSH glycine cleavage system H protein - ko00630; Metabolism; Carbohydrate metabolism; Glyoxylate and dicarboxylate metabolism | ko00260; Metabolism; Amino acid metabolism; Glycine, serine and threonine metabolism}	{At1g32470; KOG3373 Glycine cleavage system H protein (lipoate-binding) E Amino acid transport and metabolism ;}	{XM_004977134.3; PREDICTED: Setaria italica glycine cleavage system H protein, mitochondrial-like (LOC101763998), mRNA}	{XP_004977191.1; PREDICTED: glycine cleavage system H protein, mitochondrial-like [Setaria italica]}
i0_LQ_LWC_c1985/f1p0/788	409.387	402.33	432.217	464.897	238.94	465.7	0.183446	-0.751731	0.107646	1499.7	3.56008	0.365979	9.72758	2.3001e-22	6.28958e-21	{sp|Q9FR35|PRX2C_ORYSJ; Peroxiredoxin-2C OS=Oryza sativa subsp. japonica GN=PRXIIC PE=1 SV=1}	{sbi:SORBI_03g030950; - - - - -}	{At1g65970; KOG0541 Alkyl hydroperoxide reductase/peroxiredoxin O Posttranslational modification, protein turnover, chaperones ;}	{XM_004969462.3; PREDICTED: Setaria italica peroxiredoxin-2C (LOC101770718), mRNA}	{XP_004969519.1; PREDICTED: peroxiredoxin-2C [Setaria italica]}
i0_LQ_LWC_c1986/f1p1/554	0	0	0	0	0	0	0	0	0	1031.41	-13.8353	1.65841	-8.34249	7.27405e-17	8.99187e-16	{NA}	{sbi:SORBI_04g002020; - - - - -}	{NA}	{EF057283.1; Panicum virgatum microsatellite PVSSR176 sequence}	{KQL28945.1; hypothetical protein SETIT_019411mg [Setaria italica]}
i0_LQ_LWC_c1997/f1p0/556	189.693	233.65	237.66	201.923	125.377	212.877	0.0901387	-0.89808	-0.158881	305.929	12.251	1.23125	9.95002	2.52132e-23	7.91248e-22	{sp|Q9C912|R35A3_ARATH; 60S ribosomal protein L35a-3 OS=Arabidopsis thaliana GN=RPL35AC PE=3 SV=1}	{sita:101757747; K02917 RP-L35Ae, RPL35A large subunit ribosomal protein L35Ae - ko03010; Genetic Information Processing; Translation; Ribosome}	{At1g74270; KOG0887 60S ribosomal protein L35A/L37 J Translation, ribosomal structure and biogenesis ;}	{XM_004954097.3; PREDICTED: Setaria italica 60S ribosomal protein L35a-1 (LOC101757747), mRNA}	{KQL31826.1; hypothetical protein SETIT_019343mg, partial [Setaria italica]}
i0_LQ_LWC_c2001/f1p0/844	103.893	92.38	162.853	103.93	58.68	74.7133	0.000509075	-0.654712	-1.12414	314.487	7.35823	0.729626	10.0849	6.4406e-24	2.20939e-22	{NA}	{sita:101769108; - - - - -}	{NA}	{XM_004952731.2; PREDICTED: Setaria italica uncharacterized LOC101769108 (LOC101769108), mRNA}	{XP_004952788.1; PREDICTED: uncharacterized protein LOC101769108 [Setaria italica]}
i0_LQ_LWC_c2002/f1p0/965	3	0.896667	24.2667	4.34	0.83	0.52	0.532733	-0.11146	-5.54432	1674.87	-6.56767	0.510424	-12.8671	6.89407e-38	9.77535e-36	{sp|Q5S1S6|PRXQ_WHEAT; Peroxiredoxin Q, chloroplastic OS=Triticum aestivum GN=PRX1 PE=1 SV=1}	{bdi:100838766; K03564 BCP, PRXQ, DOT5 peroxiredoxin Q/BCP 1.11.1.15 -}	{At3g26060; KOG0855 Alkyl hydroperoxide reductase, thiol specific antioxidant and related enzymes O Posttranslational modification, protein turnover, chaperones ;}	{XM_004964560.2; PREDICTED: Setaria italica peroxiredoxin Q, chloroplastic (LOC101761608), mRNA}	{XP_004964617.1; PREDICTED: peroxiredoxin Q, chloroplastic [Setaria italica]}
i0_LQ_LWC_c2003/f1p0/989	139.08	133.713	127.823	145.56	80.8333	140.323	0.065699	-0.726121	0.134604	647.323	5.08454	0.523575	9.7112	2.70141e-22	7.33333e-21	{sp|Q9S7M9|P24B2_ARATH; Transmembrane emp24 domain-containing protein p24beta2 OS=Arabidopsis thaliana GN=At3g07680 PE=1 SV=1}	{sbi:SORBI_07g026110; K20347 TMED2, EMP24 p24 family protein beta-1 - -}	{At3g07680; KOG1692 Putative cargo transport protein EMP24 (p24 protein family) U Intracellular trafficking, secretion, and vesicular transport ;}	{XM_004973953.2; PREDICTED: Setaria italica transmembrane emp24 domain-containing protein p24beta2-like (LOC101765594), mRNA}	{KQL02666.1; hypothetical protein SETIT_014123mg [Setaria italica]}
i0_LQ_LWC_c2005/f1p0/766	8.89	1.94667	1.22	10.6033	2.91667	3.78667	0.254263	0.583315	1.63405	446.38	-3.90617	0.44405	-8.79669	1.40913e-18	2.25383e-17	{sp|Q9FE62|YLS8_ARATH; Thioredoxin-like protein YLS8 OS=Arabidopsis thaliana GN=YLS8 PE=2 SV=1}	{pmum:103331161; K12859 TXNL4A, DIB1 U5 snRNP protein, DIM1 family - ko03040; Genetic Information Processing; Transcription; Spliceosome}	{At5g08290; KOG3414 Component of the U4/U6.U5 snRNP/mitosis protein DIM1 AD RNA processing and modification ; Cell cycle control, cell division, chromosome partitioning ;}	{XM_004973373.2; PREDICTED: Setaria italica thioredoxin-like protein YLS8 (LOC101767101), transcript variant X1, mRNA}	{KQL01770.1; hypothetical protein SETIT_015422mg, partial [Setaria italica]}
i0_LQ_LWC_c2012/f1p117/375	34.77	8.85333	159.703	22.46	5.11	7.12	-0.630485	-0.792897	-4.48737	5.90933	2.39522	1.00504	2.3832	0.0171628	0.0275282	{sp|Q9SDM1|CB121_HORVU; Chlorophyll a-b binding protein 1B-21, chloroplastic OS=Hordeum vulgare GN=LHC Ib-21 PE=1 SV=1}	{cmo:103494548; K08907 LHCA1 light-harvesting complex I chlorophyll a/b binding protein 1 - ko00196; Metabolism; Energy metabolism; Photosynthesis - antenna proteins}	{NA}	{XM_004965287.2; PREDICTED: Setaria italica chlorophyll a-b binding protein 1B-21, chloroplastic (LOC101784575), mRNA}	{OEL32860.1; Chlorophyll a-b binding protein 1B-21, chloroplastic [Dichanthelium oligosanthes]}
i0_LQ_LWC_c2013/f1p0/661	2.09667	2.09667	1.28667	2.63	1.23333	1.28	0.326965	-0.765535	-0.00749454	338.949	-5.96772	0.690965	-8.63679	5.78152e-18	8.45063e-17	{sp|Q7XIF5|CSLA7_ORYSJ; Probable mannan synthase 7 OS=Oryza sativa subsp. japonica GN=CSLA7 PE=2 SV=1}	{sita:101771567; - - - - -}	{NA}	{XM_004958355.3; PREDICTED: Setaria italica probable mannan synthase 7 (LOC101771567), mRNA}	{XP_004958412.1; PREDICTED: probable mannan synthase 7 [Setaria italica]}
i0_LQ_LWC_c2019/f1p1/728	97.6767	92.74	102.847	103.503	55.48	103.173	0.0835914	-0.741224	0.0045751	1723.79	-1.79611	0.285454	-6.29214	3.13127e-10	1.41093e-09	{NA}	{sita:101774373; - - - - -}	{NA}	{XM_004954408.2; PREDICTED: Setaria italica uncharacterized LOC101774373 (LOC101774373), mRNA}	{OEL34260.1; hypothetical protein BAE44_0004724 [Dichanthelium oligosanthes]}
i0_LQ_LWC_c2020/f1p0/697	13.9267	17.97	11.26	11.47	9.61	13.95	-0.279985	-0.902982	0.309058	47.1155	1.12455	0.459857	2.44542	0.0144682	0.0235091	{NA}	{sbi:SORBI_03g004490; - - - - -}	{NA}	{XM_004968287.3; PREDICTED: Setaria italica universal stress protein A-like protein (LOC101765429), mRNA}	{XP_004968344.1; PREDICTED: universal stress protein A-like protein [Setaria italica]}
i0_LQ_LWC_c2021/f1p0/639	0	0	0	0	0	0	0	0	0	37.5947	-9.66111	1.90556	-5.06997	3.97873e-07	1.19669e-06	{sp|P10690|PSBR_SPIOL; Photosystem II 10 kDa polypeptide, chloroplastic OS=Spinacia oleracea GN=PSBR PE=2 SV=1}	{fve:101305541; K03541 psbR photosystem II 10kDa protein - ko00195; Metabolism; Energy metabolism; Photosynthesis}	{NA}	{XM_004972573.3; PREDICTED: Setaria italica photosystem II 10 kDa polypeptide, chloroplastic (LOC101766967), mRNA}	{XP_002444002.1; hypothetical protein SORBIDRAFT_07g005660 [Sorghum bicolor]}
i0_LQ_LWC_c2022/f1p0/434	0	0	59.41	0	0	0	0	0	#NUM!	97.5327	-9.8814	1.47035	-6.72042	1.81204e-11	9.71681e-11	{NA}	{NA}	{NA}	{NA}	{NA}
i0_LQ_LWC_c2024/f1p0/434	0	0	0	0	0	0	0	0	0	3546.32	-15.6936	1.47003	-10.6757	1.32231e-26	6.45846e-25	{NA}	{NA}	{NA}	{XM_004975367.2; PREDICTED: Setaria italica ACT domain-containing protein ACR6-like (LOC101777096), mRNA}	{NA}
i0_LQ_LWC_c2026/f1p4/362	99.4	43.5433	58.93	140.6	17.6133	48.69	0.500279	-1.30578	-0.275377	18.0111	7.06915	1.17508	6.0159	1.78887e-09	7.26784e-09	{NA}	{NA}	{NA}	{XM_004958297.2; PREDICTED: Setaria italica 40S ribosomal protein S6 (LOC101782633), mRNA}	{NA}
i0_LQ_LWC_c2030/f1p0/945	362.24	338.903	321.117	423.45	284.077	338.61	0.225246	-0.254593	0.076527	1633.43	14.6982	1.19988	12.2497	1.68546e-34	1.84649e-32	{sp|Q84VG0|CML7_ORYSJ; Probable calcium-binding protein CML7 OS=Oryza sativa subsp. japonica GN=CML7 PE=2 SV=1}	{sbi:SORBI_07g001680; K13448 CML calcium-binding protein CML - ko04626; Organismal Systems; Environmental adaptation; Plant-pathogen interaction}	{At1g12310; KOG0027 Calmodulin and related proteins (EF-Hand superfamily) T Signal transduction mechanisms ;}	{XM_004972945.2; PREDICTED: Setaria italica probable calcium-binding protein CML7 (LOC101782054), mRNA}	{XP_004973002.1; PREDICTED: probable calcium-binding protein CML7 [Setaria italica]}
i0_LQ_LWC_c2032/f1p0/805	173.077	122.757	148.6	176.95	79.8667	171.73	0.0319305	-0.620136	0.208708	483.485	7.35006	1.26074	5.82996	5.54401e-09	2.10424e-08	{NA}	{NA}	{NA}	{NA}	{NA}
i0_LQ_LWC_c2034/f1p0/529	855.647	875.437	542.323	718.247	550.673	1469.95	-0.252536	-0.668806	1.43854	1931.16	1.03091	0.404782	2.54682	0.0108709	0.0180343	{sp|Q8H5T6|LTI6A_ORYSJ; Hydrophobic protein LTI6A OS=Oryza sativa subsp. japonica GN=LTI6A PE=2 SV=1}	{bdi:106865867; - - - - -}	{At3g05880; KOG1773 Stress responsive protein R General function prediction only ;}	{AY823549.1; Pennisetum glaucum low temperature and salt responsive protein mRNA, complete cds}	{KQL26843.1; hypothetical protein SETIT_031814mg [Setaria italica]}
i0_LQ_LWC_c2039/f1p3/480	0	0	4.06667	0	0	0.193333	0	0	-4.39468	869.33	-13.1099	1.4648	-8.94991	3.55777e-19	6.23905e-18	{NA}	{sita:101779706; - - - - -}	{NA}	{NA}	{OEL29200.1; hypothetical protein BAE44_0009781 [Dichanthelium oligosanthes]}
i0_LQ_LWC_c203/f2p0/766	997.377	900.587	837.96	1149.13	564.743	884.087	0.204336	-0.67327	0.0773064	3586.26	2.34962	0.200645	11.7103	1.12845e-31	9.2547e-30	{sp|Q9FF52|RL123_ARATH; 60S ribosomal protein L12-3 OS=Arabidopsis thaliana GN=RPL12C PE=2 SV=1}	{sita:101761001; K02870 RP-L12e, RPL12 large subunit ribosomal protein L12e - ko03010; Genetic Information Processing; Translation; Ribosome}	{At5g60670; KOG0886 40S ribosomal protein S2 J Translation, ribosomal structure and biogenesis ;}	{XM_004953483.2; PREDICTED: Setaria italica 60S ribosomal protein L12-1 (LOC101761001), mRNA}	{NP_001148350.1; 60S ribosomal protein L12 [Zea mays]}
i0_LQ_LWC_c2040/f1p11/924	0	0	0	0	0	0.0433333	0	0	0	574.809	-12.7888	1.56698	-8.16145	3.31025e-16	3.6656e-15	{sp|Q6NV31|WDR82_DANRE; WD repeat-containing protein 82 OS=Danio rerio GN=wdr82 PE=2 SV=1}	{sita:101757146; K14962 WDR82, SWD2, CPS35 COMPASS component SWD2 - ko03015; Genetic Information Processing; Translation; mRNA surveillance pathway}	{At5g14530; KOG1446 Histone H3 (Lys4) methyltransferase complex and RNA cleavage factor II complex, subunit SWD2 ABO RNA processing and modification ; Chromatin structure and dynamics ; Posttranslational modification, protein turnover, chaperones ;}	{XM_004961289.3; PREDICTED: Setaria italica WD repeat-containing protein 82-B (LOC101757146), mRNA}	{XP_004961346.1; PREDICTED: WD repeat-containing protein 82-B [Setaria italica]}
i0_LQ_LWC_c2041/f1p3/971	30.1367	36.1233	32.1067	38.8567	29.0033	46.0267	0.366642	-0.316712	0.519597	251.46	2.79711	0.693518	4.03322	5.50181e-05	0.00012739	{NA}	{sita:101776137; - - - - -}	{NA}	{XM_004956105.2; PREDICTED: Setaria italica uncharacterized LOC101776137 (LOC101776137), mRNA}	{XP_004956162.1; PREDICTED: uncharacterized protein LOC101776137 [Setaria italica]}
i0_LQ_LWC_c2043/f1p0/910	121.7	77.0567	81.3667	120.923	46.3033	74.6533	-0.00923651	-0.734804	-0.124231	400.69	2.42553	0.361828	6.70354	2.03427e-11	1.08314e-10	{sp|O49453|Y4844_ARATH; Uncharacterized protein At4g28440 OS=Arabidopsis thaliana GN=At4g28440 PE=1 SV=1}	{pda:103701977; K07466 RFA1, RPA1, rpa replication factor A1 - ko03030; Genetic Information Processing; Replication and repair; DNA replication | ko03420; Genetic Information Processing; Replication and repair; Nucleotide excision repair | ko03430; Genetic Information Processing; Replication and repair; Mismatch repair | ko03440; Genetic Information Processing; Replication and repair; Homologous …	{NA}	{XM_004971400.3; PREDICTED: Setaria italica uncharacterized protein At4g28440-like (LOC101778285), transcript variant X1, mRNA}	{XP_004971457.1; PREDICTED: uncharacterized protein At4g28440-like [Setaria italica]}
i0_LQ_LWC_c2050/f1p0/746	0	0	0	0.06	0	0.00333333	0	0	0	347.267	-10.4902	1.50176	-6.98528	2.84281e-12	1.71744e-11	{NA}	{sbi:SORBI_02g018910; K15156 MED14, RGR1 mediator of RNA polymerase II transcription subunit 14 - ko04919; Organismal Systems; Endocrine system; Thyroid hormone signaling pathway}	{NA}	{XM_004973167.2; PREDICTED: Setaria italica mediator of RNA polymerase II transcription subunit 14-like (LOC101777755), transcript variant X1, mRNA}	{XP_004973224.1; PREDICTED: mediator of RNA polymerase II transcription subunit 14-like isoform X1 [Setaria italica]}
i0_LQ_LWC_c2054/f1p0/623	14.2267	11.5367	10.0767	9.73	8.43667	12.97	-0.548086	-0.451481	0.36416	25.5388	4.15568	0.604145	6.87861	6.04396e-12	3.47246e-11	{sp|Q9CQ18|RNH2C_MOUSE; Ribonuclease H2 subunit C OS=Mus musculus GN=Rnaseh2c PE=1 SV=1}	{sita:101759764; K10745 RNASEH2C ribonuclease H2 subunit C - ko03030; Genetic Information Processing; Replication and repair; DNA replication}	{NA}	{XM_004951720.1; PREDICTED: Setaria italica ribonuclease H2 subunit C (LOC101759764), mRNA}	{XP_004951777.1; PREDICTED: ribonuclease H2 subunit C [Setaria italica]}
i0_LQ_LWC_c2059/f1p1/516	23.1967	35.77	36.83	189.65	81.39	113.127	3.03135	1.1861	1.61899	703.058	-2.65817	0.631284	-4.21073	2.54549e-05	6.15032e-05	#N/A	#N/A	#N/A	#N/A	#N/A
i0_LQ_LWC_c2060/f1p4/596	0.896667	0.463333	0.286667	0.563333	0.663333	0.83	-0.670583	0.517684	1.53374	82.1423	-7.15261	1.13161	-6.32073	2.60337e-10	1.18482e-09	{NA}	{NA}	{NA}	{NA}	{NA}
i0_LQ_LWC_c2062/f1p1/395	0	0	0	0	0	0	0	0	0	625.62	-12.8407	1.54493	-8.31154	9.44692e-17	1.14673e-15	{NA}	{sbi:SORBI_01g023641; - - - - -}	{NA}	{LT593966.1; Brachiaria fragrans genomic DNA containing ETS-18S-ITS1-5.8S-ITS2-26S region, specimen voucher H. Perrier de la Bathie 11217 (P)}	{XP_012702825.1; PREDICTED: uncharacterized protein LOC105914727 [Setaria italica]}
i0_LQ_LWC_c2063/f1p0/678	28.3933	8.46667	11.8733	21.3233	7.18	12.9633	-0.413119	-0.23781	0.126712	136.345	-1.42622	0.565012	-2.52423	0.0115951	0.019152	{NA}	{osa:4332804; - - - - -}	{NA}	{XM_004984370.1; PREDICTED: Setaria italica uncharacterized LOC101778651 (LOC101778651), mRNA}	{XP_004984427.1; PREDICTED: uncharacterized protein LOC101778651 [Setaria italica]}
i0_LQ_LWC_c2064/f1p0/910	4.21333	1.06	0.976667	4.75333	0.693333	0.756667	0.173978	-0.612443	-0.368208	256.92	-3.87266	0.857158	-4.51803	6.24182e-06	1.62814e-05	{sp|P81713|IBB3_WHEAT; Bowman-Birk type trypsin inhibitor OS=Triticum aestivum PE=1 SV=1}	{sbi:SORBI_01g003000; - - - - -}	{NA}	{XM_004981174.2; PREDICTED: Setaria italica Bowman-Birk type trypsin inhibitor-like (LOC101756194), mRNA}	{XP_004981231.1; PREDICTED: Bowman-Birk type trypsin inhibitor-like [Setaria italica]}
i0_LQ_LWC_c2065/f1p2/984	34.4433	22.2333	29.8767	33.3133	30.4667	34.7433	-0.0481251	0.454507	0.217717	174.051	3.92608	0.849875	4.6196	3.84481e-06	1.02734e-05	{NA}	{NA}	{NA}	{XM_004955483.3; PREDICTED: Setaria italica myb-like protein X (LOC101757761), mRNA}	{NA}
i0_LQ_LWC_c2069/f1p1/559	2.54667	2.18	2.20333	2.20667	0.693333	0.983333	-0.206741	-1.65271	-1.16394	266.744	-6.33052	0.458858	-13.7963	2.68437e-43	5.35585e-41	{NA}	{NA}	{NA}	{NA}	{NA}
i0_LQ_LWC_c2071/f1p3/396	10.0067	2.49333	10.1733	14.6867	1.37	11.6767	0.553546	-0.8639	0.198836	4.33014	6.49975	2.83847	2.28987	0.0220287	0.0346556	{sp|Q9ZQF9|MBR1_ARATH; E3 ubiquitin-protein ligase MBR1 OS=Arabidopsis thaliana GN=MBR1 PE=1 SV=1}	{osa:4324061; - - - - -}	{At2g15530; KOG0800 FOG: Predicted E3 ubiquitin ligase O Posttranslational modification, protein turnover, chaperones ;}	{XM_014805239.1; PREDICTED: Setaria italica E3 ubiquitin-protein ligase MBR1-like (LOC101772851), mRNA}	{XP_014660725.1; PREDICTED: E3 ubiquitin-protein ligase MBR1-like [Setaria italica]}
i0_LQ_LWC_c2074/f1p7/495	0	0	2.65667	0	0.13	0	0	0	#NUM!	42.9159	-6.94974	1.79556	-3.87051	0.000108608	0.000242239	{NA}	{osa:4327085; - - - - -}	{NA}	{XM_004968513.2; PREDICTED: Setaria italica uncharacterized LOC101753822 (LOC101753822), mRNA}	{KQL04895.1; hypothetical protein SETIT_003117mg [Setaria italica]}
i0_LQ_LWC_c2076/f1p4/610	14.37	15.11	10.7733	15.7967	5.50333	16.13	0.13656	-1.45713	0.582282	26.5796	3.63357	0.583657	6.22552	4.79957e-10	2.10756e-09	{sp|Q38950|2AAB_ARATH; Serine/threonine-protein phosphatase 2A 65 kDa regulatory subunit A beta isoform OS=Arabidopsis thaliana GN=PP2AA2 PE=1 SV=2}	{pda:103702393; K03456 PPP2R1 serine/threonine-protein phosphatase 2A regulatory subunit A - ko03015; Genetic Information Processing; Translation; mRNA surveillance pathway | ko04350; Environmental Information Processing; Signal transduction; TGF-beta signaling pathway | ko04390; Environmental Information Processing; Signal transduction; Hippo signaling pathway | ko04391; Environmental Informatio…	{At3g25800; KOG0211 Protein phosphatase 2A regulatory subunit A and related proteins T Signal transduction mechanisms ;}	{XM_004956333.3; PREDICTED: Setaria italica serine/threonine-protein phosphatase 2A 65 kDa regulatory subunit A beta isoform (LOC101773428), transcript variant X2, mRNA}	{XP_008783038.1; PREDICTED: serine/threonine-protein phosphatase 2A 65 kDa regulatory subunit A beta isoform-like [Phoenix dactylifera]}
i0_LQ_LWC_c2077/f1p2/788	0	0	0	0	0	0	0	0	0	59.4808	-10.1097	1.80856	-5.58991	2.2719e-08	7.95161e-08	{NA}	{NA}	{NA}	{XM_004978475.2; PREDICTED: Setaria italica non-specific lipid-transfer protein-like (LOC101756443), mRNA}	{NA}
i0_LQ_LWC_c2078/f1p0/820	18.63	16.06	62.46	23.1433	16.0867	10.9567	0.312969	0.00239352	-2.51112	218.556	-3.15498	0.392151	-8.04532	8.60174e-16	8.93146e-15	{sp|Q9C9A3|HIP20_ARATH; Heavy metal-associated isoprenylated plant protein 20 OS=Arabidopsis thaliana GN=HIPP20 PE=1 SV=1}	{dosa:Os01t0507700-01; - - - - -}	{At1g71050; KOG1603 Copper chaperone P Inorganic ion transport and metabolism ;}	{XM_004968759.2; PREDICTED: Setaria italica heavy metal-associated isoprenylated plant protein 26-like (LOC101756367), mRNA}	{OEL15368.1; Heavy metal-associated isoprenylated plant protein 20 [Dichanthelium oligosanthes]}
i0_LQ_LWC_c2085/f1p0/695	69.2933	35.54	38.3067	78.86	20.2833	36.6367	0.186577	-0.809149	-0.0643072	1220.3	-3.05398	0.338442	-9.02366	1.81915e-19	3.33314e-18	{sp|Q96319|ERH_ARATH; Enhancer of rudimentary homolog OS=Arabidopsis thaliana GN=At5g10810 PE=3 SV=1}	{sita:105913688; - - - - -}	{At5g10810; KOG1766 Enhancer of rudimentary R General function prediction only ;}	{XM_012843460.2; PREDICTED: Setaria italica enhancer of rudimentary homolog (LOC105913688), mRNA}	{XP_012698914.1; PREDICTED: enhancer of rudimentary homolog [Setaria italica]}
i0_LQ_LWC_c2086/f1p0/591	7.82667	11.9867	10.85	8.16	6.94667	12.7333	0.0601711	-0.787038	0.230915	627.816	-4.78327	0.370485	-12.9108	3.90985e-38	5.63091e-36	{NA}	{NA}	{NA}	{CP012616.1; Oryza sativa Indica Group cultivar RP Bio-226 chromosome 8 sequence}	{NA}
i0_LQ_LWC_c2087/f1p0/687	98.3667	74.46	74.57	109.143	54.8467	84.6967	0.149983	-0.441062	0.18371	4311.6	-4.03627	0.444298	-9.08459	1.04089e-19	1.97603e-18	{sp|A2XZI2|T2AG_ORYSI; Transcription initiation factor IIA subunit 2 OS=Oryza sativa subsp. indica GN=TFIIAy PE=3 SV=2}	{ats:F775_43751; K03123 TFIIA2, GTF2A2, TOA2 transcription initiation factor TFIIA small subunit - ko03022; Genetic Information Processing; Transcription; Basal transcription factors | ko05203; Human Diseases; Cancers: Overview; Viral carcinogenesis}	{At4g24440; KOG3463 Transcription initiation factor IIA, gamma subunit K Transcription ;}	{XM_004960504.3; PREDICTED: Setaria italica transcription initiation factor IIA subunit 2 (LOC101754167), mRNA}	{EMT29292.1; hypothetical protein F775_43751 [Aegilops tauschii]}
i0_LQ_LWC_c2088/f1p5/672	4.10667	2.47333	7.54667	3.96667	1.94667	2.71333	-0.0500407	-0.345451	-1.47577	250.33	-5.6212	1.04145	-5.39745	6.75929e-08	2.23064e-07	{sp|Q5Z974|FTSH1_ORYSJ; ATP-dependent zinc metalloprotease FTSH 1, chloroplastic OS=Oryza sativa subsp. japonica GN=FTSH1 PE=2 SV=1}	{sind:105179135; K03798 ftsH, hflB cell division protease FtsH 3.4.24.- -}	{At5g42270; KOG0731 AAA+-type ATPase containing the peptidase M41 domain O Posttranslational modification, protein turnover, chaperones ;}	{XM_004966449.3; PREDICTED: Setaria italica ATP-dependent zinc metalloprotease FTSH 1, chloroplastic (LOC101777445), mRNA}	{KXG20934.1; hypothetical protein SORBI_010G272800 [Sorghum bicolor]}
i0_LQ_LWC_c2089/f1p0/424	1.15	0	0	0	0	0	#NUM!	0	0	446.828	-12.6528	1.63402	-7.74336	9.68203e-15	8.52493e-14	{NA}	{ats:F775_22381; - - - - -}	{NA}	{XM_004968382.2; PREDICTED: Setaria italica uncharacterized LOC101767070 (LOC101767070), transcript variant X1, mRNA}	{XP_004968439.1; PREDICTED: uncharacterized protein LOC101767070 isoform X1 [Setaria italica]}
i0_LQ_LWC_c2092/f1p0/750	1642.74	1635.82	1787.22	3411.47	1206.31	2123.66	1.05429	-0.439406	0.248838	5803.84	6.23904	0.66108	9.43764	3.81269e-21	8.82839e-20	{sp|Q71U98|H33_ORYCO; Histone H3.3 OS=Oryza coarctata PE=2 SV=3}	{crb:CARUB_v10002094mg; K11253 H3 histone H3 - ko05202; Human Diseases; Cancers: Overview; Transcriptional misregulation in cancer | ko05322; Human Diseases; Immune diseases; Systemic lupus erythematosus | ko05034; Human Diseases; Substance dependence; Alcoholism}	{At4g40040; KOG1745 Histones H3 and H4 B Chromatin structure and dynamics ;}	{XM_004964372.2; PREDICTED: Setaria italica histone H3.3 (LOC101756345), mRNA}	{XP_006390289.1; hypothetical protein EUTSA_v10019309mg [Eutrema salsugineum]}
i0_LQ_LWC_c2094/f1p0/679	0.0533333	0	0	0	0	0.08	#NUM!	0	0	201.19	-11.3617	1.49746	-7.58733	3.26574e-14	2.64204e-13	{NA}	{ats:F775_03489; - - - - -}	{NA}	{XM_004972466.2; PREDICTED: Setaria italica uncharacterized LOC101758005 (LOC101758005), mRNA}	{OEL28411.1; hypothetical protein BAE44_0010571 [Dichanthelium oligosanthes]}
i0_LQ_LWC_c2098/f1p0/756	17.76	15.8667	15.9533	20.3267	10.89	18.45	0.194742	-0.542995	0.209763	82.3807	2.26671	1.02143	2.21916	0.0264759	0.0410506	{sp|Q8VZ37|AP3S_ARATH; AP-3 complex subunit sigma OS=Arabidopsis thaliana GN=At3g50860 PE=2 SV=1}	{bdi:100838420; K12399 AP3S AP-3 complex subunit sigma - ko04142; Cellular Processes; Transport and catabolism; Lysosome}	{At3g50860; KOG0936 Clathrin adaptor complex, small subunit U Intracellular trafficking, secretion, and vesicular transport ;}	{XM_004985053.3; PREDICTED: Setaria italica AP-3 complex subunit sigma-like (LOC101772547), mRNA}	{XP_004985110.1; PREDICTED: AP-3 complex subunit sigma-like [Setaria italica]}
i0_LQ_LWC_c2100/f1p5/540	222.877	30.1767	41.5267	391.253	20.98	64.4967	0.811857	-0.524419	0.635187	210.759	4.46268	0.611972	7.2923	3.04714e-13	2.12408e-12	{NA}	{NA}	{NA}	{XM_004970029.1; PREDICTED: Setaria italica uncharacterized LOC101755568 (LOC101755568), mRNA}	{KQL07129.1; hypothetical protein SETIT_004870mg [Setaria italica]}
i0_LQ_LWC_c2103/f1p0/557	0	0	0	0	0	0	0	0	0	325.548	-12.1618	1.55186	-7.83691	4.61787e-15	4.28892e-14	{sp|Q9Y706|CYB5_MORAP; Cytochrome b5 OS=Mortierella alpina PE=1 SV=1}	{sly:101261457; - - - - -}	{7304197; KOG0537 Cytochrome b5 C Energy production and conversion ;}	{NA}	{JAT55573.1; Cytochrome b5, partial [Anthurium amnicola]}
i0_LQ_LWC_c2106/f1p0/806	69.5933	41.34	42.2533	80.6733	27.1067	36.5267	0.213143	-0.608891	-0.210115	4439.21	-4.65223	0.490231	-9.48986	2.31337e-21	5.52522e-20	{sp|Q66LN0|PGES2_BOVIN; Prostaglandin E synthase 2 OS=Bos taurus GN=PTGES2 PE=1 SV=3}	{pxb:103946933; K05309 PTGES2 microsomal prostaglandin-E synthase 2 5.3.99.3 ko00590; Metabolism; Lipid metabolism; Arachidonic acid metabolism}	{At5g42150; KOG3029 Glutathione S-transferase-related protein R General function prediction only ;}	{XM_004968971.3; PREDICTED: Setaria italica prostaglandin E synthase 2 (LOC101778815), mRNA}	{XP_004969028.1; PREDICTED: prostaglandin E synthase 2 [Setaria italica]}
i0_LQ_LWC_c2107/f1p0/360	494.443	396.55	304.28	490.593	225.047	316.98	-0.0112776	-0.817279	0.0589923	123.511	2.95899	0.390421	7.57897	3.48314e-14	2.80667e-13	{NA}	{NA}	{NA}	{XM_004953970.2; PREDICTED: Setaria italica uncharacterized LOC101778045 (LOC101778045), mRNA}	{NA}
i0_LQ_LWC_c2108/f1p2/845	1.58333	0.426667	1.27	0.99	0.0833333	0.47	-0.677465	-2.35614	-1.4341	82.1783	-4.91242	0.672396	-7.30585	2.75521e-13	1.93582e-12	{sp|Q9LY41|ATL4_ARATH; E3 ubiquitin-protein ligase ATL4 OS=Arabidopsis thaliana GN=ATL4 PE=1 SV=1}	{sbi:SORBI_06g026320; - - - - -}	{At3g60220; KOG0800 FOG: Predicted E3 ubiquitin ligase O Posttranslational modification, protein turnover, chaperones ;}	{XM_004976530.2; PREDICTED: Setaria italica uncharacterized LOC101763053 (LOC101763053), mRNA}	{XP_004976587.1; PREDICTED: uncharacterized protein LOC101763053 [Setaria italica]}
i0_LQ_LWC_c210/f2p0/534	99.61	71.2167	114.583	145.037	46.7	187.78	0.542055	-0.608792	0.712646	368.186	-1.93357	0.456	-4.24028	2.23238e-05	5.43045e-05	#N/A	#N/A	#N/A	#N/A	#N/A
i0_LQ_LWC_c2111/f1p3/737	0	0	0	0	273.157	0	0	0	0	3.6688	-5.57977	2.4973	-2.23432	0.025462	0.0396044	{NA}	{NA}	{NA}	{XM_004953344.1; PREDICTED: Setaria italica tRNA pseudouridine synthase A, mitochondrial-like (LOC101773698), mRNA}	{NA}
i0_LQ_LWC_c2120/f1p2/920	147.457	29.3033	18.8667	621.96	278.003	234.547	2.07653	3.24597	3.63596	258.327	4.30167	0.696431	6.17673	6.5441e-10	2.82013e-09	#N/A	#N/A	#N/A	#N/A	#N/A
i0_LQ_LWC_c2122/f1p2/701	878.773	895.627	879.44	1087.49	605.257	836.957	0.307444	-0.56535	-0.0714322	2552.11	3.32376	0.41722	7.96645	1.63298e-15	1.62504e-14	{sp|P93554|NDK1_SACOF; Nucleoside diphosphate kinase 1 OS=Saccharum officinarum GN=NDPK1 PE=1 SV=1}	{sbi:SORBI_01g028830; K00940 ndk, NME nucleoside-diphosphate kinase 2.7.4.6 ko00230; Metabolism; Nucleotide metabolism; Purine metabolism | ko00240; Metabolism; Nucleotide metabolism; Pyrimidine metabolism | ko04016; Environmental Information Processing; Signal transduction; MAPK signaling pathway - plant}	{At4g09320; KOG0888 Nucleoside diphosphate kinase F Nucleotide transport and metabolism ;}	{XM_004983570.2; PREDICTED: Setaria italica nucleoside diphosphate kinase 1 (LOC101766493), mRNA}	{XP_004983627.1; PREDICTED: nucleoside diphosphate kinase 1 [Setaria italica]}
i0_LQ_LWC_c2126/f1p1/581	326.53	302.44	363.377	360.593	171.65	284.643	0.143157	-0.817179	-0.35231	516.895	13.2843	1.20811	10.9959	3.99973e-28	2.32336e-26	{sp|P55142|GRXC6_ORYSJ; Glutaredoxin-C6 OS=Oryza sativa subsp. japonica GN=GRXC6 PE=1 SV=2}	{vra:106758605; K03676 grxC, GLRX, GLRX2 glutaredoxin 3 - -}	{At5g40370; KOG1752 Glutaredoxin and related proteins O Posttranslational modification, protein turnover, chaperones ;}	{XM_004976115.2; PREDICTED: Setaria italica glutaredoxin-C6 (LOC101764531), mRNA}	{XP_004976172.1; PREDICTED: glutaredoxin-C6 [Setaria italica]}
i0_LQ_LWC_c2127/f1p1/846	98.42	40.6867	33.8433	77.4667	28.7233	38.3133	-0.345376	-0.502333	0.178975	162.538	11.6076	1.22017	9.5131	1.85066e-21	4.48266e-20	{sp|Q6AUW3|HS223_ORYSJ; 22.3 kDa class VI heat shock protein OS=Oryza sativa subsp. japonica GN=HSP22.3 PE=2 SV=1}	{sita:101754045; - - - - -}	{NA}	{XM_004961547.2; PREDICTED: Setaria italica 22.3 kDa class VI heat shock protein (LOC101754045), mRNA}	{XP_004961604.1; PREDICTED: 22.3 kDa class VI heat shock protein [Setaria italica]}
i0_LQ_LWC_c2130/f1p1/800	17.5767	18.48	34.4767	19.7967	10.7333	16.8267	0.171596	-0.783867	-1.03487	58.1508	4.42498	0.425282	10.4048	2.35693e-25	9.82447e-24	{sp|Q6EPN6|ISPF_ORYSJ; 2-C-methyl-D-erythritol 2,4-cyclodiphosphate synthase, chloroplastic OS=Oryza sativa subsp. japonica GN=ISPF PE=2 SV=1}	{osa:4330320; K01770 ispF 2-C-methyl-D-erythritol 2,4-cyclodiphosphate synthase 4.6.1.12 ko00900; Metabolism; Metabolism of terpenoids and polyketides; Terpenoid backbone biosynthesis}	{NA}	{XM_004953391.2; PREDICTED: Setaria italica 2-C-methyl-D-erythritol 2,4-cyclodiphosphate synthase, chloroplastic (LOC101757872), mRNA}	{NP_001144085.1; uncharacterized protein LOC100276918 [Zea mays]}
i0_LQ_LWC_c2135/f1p2/945	72.3133	74.7667	70.2967	87.31	50.44	67.25	0.271885	-0.567827	-0.063922	416.687	2.21019	0.352253	6.27444	3.50892e-10	1.57046e-09	{sp|Q8W4C8|ARL8C_ARATH; ADP-ribosylation factor-like protein 8c OS=Arabidopsis thaliana GN=ARL8C PE=2 SV=1}	{sita:101766277; K07955 ARL8 ADP-ribosylation factor-like protein 8 - -}	{At5g37680; KOG0075 GTP-binding ADP-ribosylation factor-like protein R General function prediction only ;}	{XM_004953770.2; PREDICTED: Setaria italica ADP-ribosylation factor-like protein 8A (LOC101766277), transcript variant X1, mRNA}	{KQL31382.1; hypothetical protein SETIT_018040mg [Setaria italica]}
i0_LQ_LWC_c2136/f1p3/823	25.99	13.34	16.6967	15.3967	9.15333	16.14	-0.755339	-0.54339	-0.0489195	48.9002	6.769	0.951856	7.11137	1.14896e-12	7.37226e-12	{sp|Q9M7N6|MAF1_SOLLC; MFP1 attachment factor 1 OS=Solanum lycopersicum GN=MAF1 PE=1 SV=1}	{sita:101754538; - - - - -}	{NA}	{XM_004958139.2; PREDICTED: Setaria italica MFP1 attachment factor 1-like (LOC101754538), mRNA}	{OEL16517.1; hypothetical protein BAE44_0022464 [Dichanthelium oligosanthes]}
i0_LQ_LWC_c2140/f1p0/952	828.463	668.18	599.263	901.94	472.563	725.813	0.122594	-0.499729	0.276408	3172.34	5.61452	0.842297	6.66572	2.63365e-11	1.38007e-10	{sp|P45633|RL10_MAIZE; 60S ribosomal protein L10 OS=Zea mays GN=RPL10 PE=2 SV=1}	{sbi:SORBI_01g015470; K02866 RP-L10e, RPL10 large subunit ribosomal protein L10e - ko03010; Genetic Information Processing; Translation; Ribosome}	{At1g26910; KOG0857 60s ribosomal protein L10 J Translation, ribosomal structure and biogenesis ;}	{XM_004960740.3; PREDICTED: Setaria italica 60S ribosomal protein L10 (LOC101781976), mRNA}	{XP_002466868.1; hypothetical protein SORBIDRAFT_01g015470 [Sorghum bicolor]}
i0_LQ_LWC_c2141/f1p2/940	21.0233	26.8	24.5633	25.52	19.6667	34.2133	0.279637	-0.446481	0.478052	133.53	10.9106	1.19923	9.09804	9.19781e-20	1.76235e-18	{NA}	{NA}	{NA}	{XM_004967474.3; PREDICTED: Setaria italica actin cytoskeleton-regulatory complex protein pan-1-like (LOC101785126), mRNA}	{NA}
i0_LQ_LWC_c2142/f1p0/653	37.0067	19.2633	19.8967	39.4	14.81	29.6133	0.0904104	-0.379286	0.57372	1364.96	-4.2921	0.310641	-13.8169	2.01547e-43	4.07768e-41	{NA}	{NA}	{NA}	{NA}	{NA}
i0_LQ_LWC_c2144/f1p1/864	1.15667	1.36333	2.83	1.91333	1.62	1.87333	0.726115	0.248855	-0.595194	7.72386	6.8741	1.53876	4.46729	7.92161e-06	2.03818e-05	{sp|O82353|ATL67_ARATH; RING-H2 finger protein ATL67 OS=Arabidopsis thaliana GN=ATL67 PE=2 SV=1}	{sbi:SORBI_03g033910; - - - - -}	{At2g46160; KOG0800 FOG: Predicted E3 ubiquitin ligase O Posttranslational modification, protein turnover, chaperones ;}	{XM_004969817.2; PREDICTED: Setaria italica RING-H2 finger protein ATL67-like (LOC101775301), mRNA}	{XP_004969874.1; PREDICTED: RING-H2 finger protein ATL67-like [Setaria italica]}
i0_LQ_LWC_c2145/f1p0/675	961.92	715.77	658.853	1044.71	524.723	632.463	0.119114	-0.447939	-0.0589755	2241.53	2.96096	0.716648	4.13168	3.60129e-05	8.53805e-05	{sp|P27807|H2B1_WHEAT; Histone H2B.1 OS=Triticum aestivum PE=1 SV=3}	{sita:101763424; K11252 H2B histone H2B - ko05203; Human Diseases; Cancers: Overview; Viral carcinogenesis | ko05322; Human Diseases; Immune diseases; Systemic lupus erythematosus | ko05034; Human Diseases; Substance dependence; Alcoholism}	{At3g46030; KOG1744 Histone H2B B Chromatin structure and dynamics ;}	{XM_004953580.3; PREDICTED: Setaria italica histone H2B.5 (LOC101763424), mRNA}	{AQL09913.1; Histone H2B [Zea mays]}
i0_LQ_LWC_c2146/f1p2/825	512.267	638.493	571.04	569.407	438.107	621.667	0.152564	-0.543389	0.122549	2187.75	15.0287	1.1986	12.5385	4.59416e-36	5.74026e-34	{sp|P41127|RL131_ARATH; 60S ribosomal protein L13-1 OS=Arabidopsis thaliana GN=RPL13B PE=1 SV=1}	{sbi:SORBI_09g028960; K02873 RP-L13e, RPL13 large subunit ribosomal protein L13e - ko03010; Genetic Information Processing; Translation; Ribosome}	{At3g49010; KOG3295 60S Ribosomal protein L13 J Translation, ribosomal structure and biogenesis ;}	{XM_004969540.3; PREDICTED: Setaria italica 60S ribosomal protein L13-2-like (LOC101767741), mRNA}	{XP_004969597.1; PREDICTED: 60S ribosomal protein L13-2-like [Setaria italica]}
i0_LQ_LWC_c2148/f1p2/605	85.2733	109.837	135.607	111.61	61.1833	132.683	0.3883	-0.844149	-0.0314409	212.667	11.6512	1.21891	9.55868	1.19273e-21	2.96368e-20	{NA}	{bdi:100838333; - - - - -}	{NA}	{XM_004984942.2; PREDICTED: Setaria italica uncharacterized LOC101762304 (LOC101762304), mRNA}	{XP_004984999.1; PREDICTED: uncharacterized protein LOC101762304 [Setaria italica]}
i0_LQ_LWC_c214/f2p0/660	1374.98	1529.53	1567.85	1577.59	763.33	1704.51	0.198312	-1.00271	0.120573	3431.73	15.8296	2.12433	7.45159	9.22247e-14	6.96963e-13	{sp|P49216|RS26_ORYSJ; 40S ribosomal protein S26 OS=Oryza sativa subsp. japonica GN=RPS26 PE=2 SV=2}	{dosa:Os01t0823300-00; K02976 RP-S26e, RPS26 small subunit ribosomal protein S26e - ko03010; Genetic Information Processing; Translation; Ribosome}	{At3g56340; KOG1768 40s ribosomal protein S26 J Translation, ribosomal structure and biogenesis ;}	{XM_004961687.2; PREDICTED: Setaria italica 40S ribosomal protein S26 (LOC101774286), mRNA}	{XP_015622447.1; PREDICTED: 40S ribosomal protein S26 [Oryza sativa Japonica Group]}
i0_LQ_LWC_c2151/f1p0/812	86.9833	46.61	57.1333	106.437	29.9	54.3967	0.291184	-0.640494	-0.0708145	227.573	3.41806	0.816893	4.18421	2.86154e-05	6.87184e-05	{sp|Q9FR35|PRX2C_ORYSJ; Peroxiredoxin-2C OS=Oryza sativa subsp. japonica GN=PRXIIC PE=1 SV=1}	{sbi:SORBI_03g030950; - - - - -}	{At1g65970; KOG0541 Alkyl hydroperoxide reductase/peroxiredoxin O Posttranslational modification, protein turnover, chaperones ;}	{XM_004969462.3; PREDICTED: Setaria italica peroxiredoxin-2C (LOC101770718), mRNA}	{XP_004969519.1; PREDICTED: peroxiredoxin-2C [Setaria italica]}
i0_LQ_LWC_c2152/f1p0/963	317.6	385.117	387.6	344.84	254.953	395.863	0.118716	-0.595062	0.0304339	1669.32	6.94129	1.04382	6.64986	2.93365e-11	1.52635e-10	{sp|A2ZBW5|VATL_ORYSI; V-type proton ATPase 16 kDa proteolipid subunit OS=Oryza sativa subsp. indica GN=VATP-P1 PE=2 SV=1}	{obr:102711860; K02155 ATPeV0C, ATP6L V-type H+-transporting ATPase 16kDa proteolipid subunit - ko00190; Metabolism; Energy metabolism; Oxidative phosphorylation | ko04145; Cellular Processes; Transport and catabolism; Phagosome | ko04142; Cellular Processes; Transport and catabolism; Lysosome | ko04966; Organismal Systems; Excretory system; Collecting duct acid secretion | ko04721; Organismal Sy…	{At2g16510; KOG0232 Vacuolar H+-ATPase V0 sector, subunits c/c' C Energy production and conversion ;}	{XM_004960491.2; PREDICTED: Setaria italica V-type proton ATPase 16 kDa proteolipid subunit-like (LOC101782787), mRNA}	{XP_006647358.1; PREDICTED: V-type proton ATPase 16 kDa proteolipid subunit-like [Oryza brachyantha]}
i0_LQ_LWC_c2156/f1p0/502	87.9967	44.51	46.47	89.69	24.08	65.5267	0.0274983	-0.886294	0.495782	5922.07	-7.35466	0.892176	-8.24352	1.67223e-16	1.94587e-15	{NA}	{sita:101764260; K02183 CALM calmodulin - ko04014; Environmental Information Processing; Signal transduction; Ras signaling pathway | ko04015; Environmental Information Processing; Signal transduction; Rap1 signaling pathway | ko04016; Environmental Information Processing; Signal transduction; MAPK signaling pathway - plant | ko04371; Environmental Information Processing; Signal transduction; Ape…	{NA}	{XM_004956966.2; PREDICTED: Setaria italica polcalcin Phl p 7-like (LOC101764260), mRNA}	{XP_004957023.1; PREDICTED: polcalcin Phl p 7-like [Setaria italica]}
i0_LQ_LWC_c2157/f1p0/631	0	0	0	0	0	0	0	0	0	159.893	-10.0801	2.39506	-4.20872	2.56821e-05	6.20091e-05	{NA}	{osa:107278667; - - - - -}	{CE09229; KOG2806 Chitinase G Carbohydrate transport and metabolism ;}	{XM_004970136.1; PREDICTED: Setaria italica uncharacterized LOC101762732 (LOC101762732), mRNA}	{XP_004970193.1; PREDICTED: uncharacterized protein LOC101762732 [Setaria italica]}
i0_LQ_LWC_c2159/f1p9/517	0.0466667	0	0	0.216667	0.126667	0.136667	2.21501	0	0	3.89219	-6.04109	2.01117	-3.00377	0.0026666	0.00487667	#N/A	#N/A	#N/A	#N/A	#N/A
i0_LQ_LWC_c215/f2p0/894	421.563	383.83	347.793	1007.61	518.033	864.89	1.25712	0.432577	1.31429	2593.34	2.15206	0.545059	3.94831	7.87054e-05	0.000178659	{sp|Q9SJI8|MBF1A_ARATH; Multiprotein-bridging factor 1a OS=Arabidopsis thaliana GN=MBF1A PE=2 SV=1}	{vra:106756299; K03627 MBF1 putative transcription factor - -}	{At2g42680; KOG3398 Transcription factor MBF1 K Transcription ;}	{XM_004973239.3; PREDICTED: Setaria italica multiprotein-bridging factor 1a (LOC101776661), mRNA}	{XP_004973296.1; PREDICTED: multiprotein-bridging factor 1a [Setaria italica]}
i0_LQ_LWC_c2161/f1p0/552	940.997	472.983	475.54	850.783	262.307	541.317	-0.145398	-0.850535	0.186906	759.612	13.7563	1.23327	11.1543	6.82229e-29	4.29668e-27	{sp|P46290|RL31_NICGU; 60S ribosomal protein L31 OS=Nicotiana glutinosa GN=RPL31 PE=2 SV=1}	{sita:101753151; K02910 RP-L31e, RPL31 large subunit ribosomal protein L31e - ko03010; Genetic Information Processing; Translation; Ribosome}	{At5g56710; KOG0893 60S ribosomal protein L31 J Translation, ribosomal structure and biogenesis ;}	{XM_004953643.1; PREDICTED: Setaria italica 60S ribosomal protein L31 (LOC101753151), mRNA}	{ACG25024.1; 60S ribosomal protein L31 [Zea mays]}
i0_LQ_LWC_c2162/f1p0/796	233.557	109.393	123.9	198.837	79.9233	108.077	-0.232189	-0.452836	-0.197121	358.698	8.18003	0.793245	10.3121	6.21243e-25	2.44423e-23	{sp|P42798|R15A1_ARATH; 40S ribosomal protein S15a-1 OS=Arabidopsis thaliana GN=RPS15AA PE=2 SV=2}	{obr:102718988; K02957 RP-S15Ae, RPS15A small subunit ribosomal protein S15Ae - ko03010; Genetic Information Processing; Translation; Ribosome}	{At5g59850; KOG1754 40S ribosomal protein S15/S22 J Translation, ribosomal structure and biogenesis ;}	{XM_004964929.3; PREDICTED: Setaria italica 40S ribosomal protein S15a-1-like (LOC101775526), mRNA}	{XP_004964986.1; PREDICTED: 40S ribosomal protein S15a-1-like [Setaria italica]}
i0_LQ_LWC_c2163/f1p3/773	2.26	1.37	42.3033	2.18667	1.15	2.80667	-0.0475895	-0.252542	-3.91384	8.1682	6.27252	1.33318	4.70493	2.53947e-06	6.92911e-06	{sp|Q8LCA1|CUT1B_ARATH; Protein CURVATURE THYLAKOID 1B, chloroplastic OS=Arabidopsis thaliana GN=CURT1B PE=1 SV=2}	{sita:101777378; - - - - -}	{NA}	{XM_004957592.3; PREDICTED: Setaria italica protein CURVATURE THYLAKOID 1B, chloroplastic-like (LOC101777378), transcript variant X2, mRNA}	{XP_004957649.1; PREDICTED: protein CURVATURE THYLAKOID 1B, chloroplastic-like isoform X2 [Setaria italica]}
i0_LQ_LWC_c2172/f1p0/776	68.5367	71.5867	72.1767	90.8533	48.72	77.2167	0.406663	-0.555177	0.0973798	1431.64	-2.00584	0.393632	-5.09572	3.47418e-07	1.05224e-06	{sp|O94520|YQ13_SCHPO; ER membrane protein complex subunit 4 OS=Schizosaccharomyces pombe (strain 972 / ATCC 24843) GN=SPCC1281.03c PE=3 SV=1}	{osa:4332886; - - - - -}	{At5g10780; KOG3318 Predicted membrane protein S Function unknown ;}	{XM_004984251.2; PREDICTED: Setaria italica ER membrane protein complex subunit 4 (LOC101767452), mRNA}	{XP_004984308.1; PREDICTED: ER membrane protein complex subunit 4 [Setaria italica]}
i0_LQ_LWC_c2173/f1p15/431	53.4867	39.5933	43.76	62.8767	17.0533	26.6833	0.233345	-1.2152	-0.713674	772.455	-4.10792	0.329745	-12.4579	1.26717e-35	1.54132e-33	{sp|C7J4U3|OST4A_ORYSJ; Dolichyl-diphosphooligosaccharide--protein glycosyltransferase subunit 4A OS=Oryza sativa subsp. japonica GN=OST4A PE=3 SV=1}	{bdi:100821475; - - - - -}	{NA}	{NM_001331157.1; Zea mays uncharacterized LOC100274924 (LOC100274924), mRNA}	{ONM59730.1; Dolichyl-diphosphooligosaccharide--protein glycosyltransferase subunit 4B [Zea mays]}
i0_LQ_LWC_c2174/f1p0/789	0	0	0.156667	0	0	0	0	0	#NUM!	478.755	-12.2636	1.51483	-8.09571	5.69317e-16	6.0841e-15	{NA}	{NA}	{NA}	{EU958472.1; Zea mays clone 1695038 mRNA sequence}	{NA}
i0_LQ_LWC_c2176/f1p3/775	67.97	27.1067	22.99	36.95	19.9767	19.81	-0.879324	-0.440332	-0.214778	81.6644	6.97073	1.00879	6.90998	4.84713e-12	2.81966e-11	{NA}	{NA}	{NA}	{XM_004963333.1; PREDICTED: Setaria italica loricrin-like (LOC101783746), mRNA}	{NA}
i0_LQ_LWC_c2178/f1p1/433	739.93	470.193	609.927	620.583	218.55	574.937	-0.253764	-1.10529	-0.0852328	487.598	1.30876	0.294956	4.43713	9.11642e-06	2.32892e-05	{sp|P31726|CYT1_MAIZE; Cystatin-1 OS=Zea mays GN=RAMDAZC7 PE=2 SV=1}	{obr:102713959; - - - - -}	{NA}	{AB037156.1; Coix lacryma-jobi mRNA for cystatin, complete cds}	{XP_004970285.1; PREDICTED: cystatin-1-like [Setaria italica]}
i0_LQ_LWC_c2179/f1p0/735	0.46	0.956667	1.25333	698.403	589.143	959.633	10.5682	9.26639	9.58057	2529.81	11.7982	0.637159	18.5168	1.51129e-76	1.37456e-73	#N/A	#N/A	#N/A	#N/A	#N/A
i0_LQ_LWC_c2180/f1p22/805	374.09	401.113	286.403	389.283	230.623	486.037	0.0574352	-0.798471	0.763017	1369.09	2.90008	0.353298	8.20859	2.23792e-16	2.55235e-15	{NA}	{osa:4333095; - - - - -}	{NA}	{XM_004983985.3; PREDICTED: Setaria italica uncharacterized LOC101766772 (LOC101766772), mRNA}	{XP_004984042.1; PREDICTED: uncharacterized protein LOC101766772 [Setaria italica]}
i0_LQ_LWC_c2182/f1p0/805	232.267	179.617	208.05	211.703	91.29	182.547	-0.133738	-0.976392	-0.188665	542.908	13.0793	1.20687	10.8374	2.2885e-27	1.20774e-25	{sp|Q6YWF1|GAP1_ORYSJ; GTPase activating protein 1 OS=Oryza sativa subsp. japonica GN=GAP1 PE=1 SV=1}	{sita:101776926; - - - - -}	{At1g48590; KOG1030 Predicted Ca2+-dependent phospholipid-binding protein R General function prediction only ;}	{XM_004952268.3; PREDICTED: Setaria italica GTPase activating protein 1 (LOC101776926), mRNA}	{XP_004952325.1; PREDICTED: GTPase activating protein 1 [Setaria italica]}
i0_LQ_LWC_c2183/f1p0/572	15.6333	19.4333	19.1567	84.3633	46.34	81.82	2.43199	1.25372	2.09461	30.3665	4.62474	0.599224	7.71787	1.1829e-14	1.02835e-13	#N/A	#N/A	#N/A	#N/A	#N/A
i0_LQ_LWC_c2189/f1p0/867	559.087	528.24	507.11	577.637	343.89	526.53	0.0470904	-0.619246	0.054217	2047.94	5.03324	0.317376	15.8589	1.21981e-56	5.08879e-54	{sp|Q9FKC0|R13A4_ARATH; 60S ribosomal protein L13a-4 OS=Arabidopsis thaliana GN=RPL13AD PE=2 SV=1}	{obr:102700692; K02872 RP-L13Ae, RPL13A large subunit ribosomal protein L13Ae - ko03010; Genetic Information Processing; Translation; Ribosome}	{At5g48760; KOG3204 60S ribosomal protein L13a J Translation, ribosomal structure and biogenesis ;}	{XM_004981668.3; PREDICTED: Setaria italica 60S ribosomal protein L13a-4 (LOC101782400), mRNA}	{XP_004981725.1; PREDICTED: 60S ribosomal protein L13a-4 [Setaria italica]}
i0_LQ_LWC_c2195/f1p5/633	858.86	770.987	712.55	999.63	570.837	749.057	0.218971	-0.433628	0.0720836	1717.18	5.69674	1.08107	5.26955	1.36757e-07	4.34854e-07	{sp|A2WWU2|H2B11_ORYSI; Histone H2B.11 OS=Oryza sativa subsp. indica GN=H2B.11 PE=3 SV=1}	{sita:101783335; K11252 H2B histone H2B - ko05203; Human Diseases; Cancers: Overview; Viral carcinogenesis | ko05322; Human Diseases; Immune diseases; Systemic lupus erythematosus | ko05034; Human Diseases; Substance dependence; Alcoholism}	{At5g59910; KOG1744 Histone H2B B Chromatin structure and dynamics ;}	{XM_004970463.2; PREDICTED: Setaria italica histone H2B.11 (LOC101754228), mRNA}	{XP_006654514.1; PREDICTED: histone H2B.11 [Oryza brachyantha]}
i0_LQ_LWC_c2197/f1p16/413	50.58	32.0133	37.8	52.3233	18.8367	34.25	0.0488874	-0.765129	-0.142282	20.5591	8.57688	1.49987	5.7184	1.07531e-08	3.93063e-08	{NA}	{NA}	{NA}	{XM_004961586.3; PREDICTED: Setaria italica probable sugar phosphate/phosphate translocator At2g25520 (LOC101769306), mRNA}	{NA}
i0_LQ_LWC_c2199/f1p0/410	33.3433	23.1633	15.6633	24.2067	11.7033	16.9533	-0.461994	-0.984923	0.114178	123.365	-2.75502	0.578152	-4.76521	1.88653e-06	5.22104e-06	{NA}	{bdi:100825968; - - - - -}	{NA}	{XM_004981448.2; PREDICTED: Setaria italica uncharacterized LOC101762553 (LOC101762553), mRNA}	{KQK86773.1; hypothetical protein SETIT_037211mg [Setaria italica]}
i0_LQ_LWC_c2203/f1p0/923	0.95	0.543333	9.71667	1.06333	0.82	0.223333	0.162595	0.593786	-5.44319	919.27	-7.74762	0.600791	-12.8957	4.7597e-38	6.8063e-36	{NA}	{osa:4327654; - - - - -}	{NA}	{XM_004969344.2; PREDICTED: Setaria italica uncharacterized LOC101758396 (LOC101758396), mRNA}	{XP_004969401.1; PREDICTED: uncharacterized protein LOC101758396 [Setaria italica]}
i0_LQ_LWC_c2204/f1p5/626	7.79333	2.06667	277.287	6.74667	3.16333	2.48667	-0.208066	0.61414	-6.80102	88.3182	-9.57645	1.50123	-6.37907	1.78171e-10	8.31184e-10	#N/A	#N/A	#N/A	#N/A	#N/A
i0_LQ_LWC_c2205/f1p1/755	0.816667	0.0566667	438.44	0.3	0.166667	0.25	-1.44478	1.55639	-10.7762	26.8865	-5.46266	1.2574	-4.34441	1.39649e-05	3.4887e-05	{sp|P32032|THN2_WHEAT; Alpha-2-purothionin OS=Triticum aestivum GN=THI1.2 PE=2 SV=1}	{bdi:100841700; - - - - -}	{NA}	{DQ875457.2; Cenchrus americanus alpha 1 purothionin-like mRNA, partial sequence}	{EMT02033.1; Alpha-2-purothionin [Aegilops tauschii]}
i0_LQ_LWC_c2209/f1p0/832	25.3	23.0067	25.4	26.4167	10.5033	25.4733	0.062311	-1.1312	0.00415926	80.0681	6.95906	1.50088	4.63665	3.54098e-06	9.50385e-06	{sp|Q8LBM4|ISAM1_ARATH; Iron-sulfur assembly protein IscA-like 1, mitochondrial OS=Arabidopsis thaliana GN=At2g16710 PE=2 SV=2}	{dosa:Os01t0105800-01; K13628 iscA, ISCA1 iron-sulfur cluster assembly protein - -}	{At2g16710; KOG1120 Fe-S cluster biosynthesis protein ISA1 (contains a HesB-like domain) P Inorganic ion transport and metabolism ;}	{XM_004967879.2; PREDICTED: Setaria italica iron-sulfur assembly protein IscA-like 1, mitochondrial (LOC101773261), mRNA}	{XP_004967936.1; PREDICTED: iron-sulfur assembly protein IscA-like 1, mitochondrial [Setaria italica]}
i0_LQ_LWC_c220/f2p0/958	37.25	38.3433	147.373	36.28	23.07	45.4733	-0.038066	-0.732958	-1.69638	172.556	9.43948	1.64671	5.73234	9.90546e-09	3.63659e-08	{sp|Q9ASV6|RR20_ARATH; 30S ribosomal protein S20, chloroplastic OS=Arabidopsis thaliana GN=RPS20 PE=2 SV=1}	{obr:102705858; K02968 RP-S20, rpsT small subunit ribosomal protein S20 - ko03010; Genetic Information Processing; Translation; Ribosome}	{NA}	{XM_004969475.2; PREDICTED: Setaria italica 30S ribosomal protein S20, chloroplastic (LOC101776512), mRNA}	{XP_004969532.1; PREDICTED: 30S ribosomal protein S20, chloroplastic [Setaria italica]}
i0_LQ_LWC_c2214/f1p7/360	64.93	45.24	36.3833	83.16	27.1633	46.52	0.357005	-0.735938	0.354573	3171.17	-7.64612	0.608098	-12.5738	2.94144e-36	3.72596e-34	{NA}	{NA}	{NA}	{XM_004981203.3; PREDICTED: Setaria italica ras-related protein RAB1BV (LOC101767699), mRNA}	{NA}
i0_LQ_LWC_c2230/f1p3/655	0	0	0	0	0	0	0	0	0	21.3434	-7.66166	2.01147	-3.80898	0.000139539	0.000306756	{NA}	{NA}	{NA}	{NA}	{NA}
i0_LQ_LWC_c2232/f1p12/667	130.14	112.923	84.98	138.607	88.2033	116.007	0.0909322	-0.356439	0.449012	271.478	12.0404	1.20185	10.0183	1.26692e-23	4.146e-22	{NA}	{osa:4326019; - - - - -}	{NA}	{XM_004968667.2; PREDICTED: Setaria italica rapid alkalinization factor (LOC101783249), mRNA}	{OEL20079.1; hypothetical protein BAE44_0018902 [Dichanthelium oligosanthes]}
i0_LQ_LWC_c2235/f1p0/850	6.88	4.95	4.08333	11.38	1.44333	1.59333	0.72602	-1.77802	-1.3577	66.7321	-1.63335	0.741087	-2.20399	0.0275251	0.0425401	{NA}	{zma:103645176; - - - - -}	{NA}	{NA}	{KQK96430.1; hypothetical protein SETIT_012412mg [Setaria italica]}
i0_LQ_LWC_c2238/f1p0/773	514.5	570.043	456.49	923.037	534.223	815.187	0.843217	-0.0936286	0.836547	880.496	3.15214	0.778906	4.04688	5.19045e-05	0.000120543	#N/A	#N/A	#N/A	#N/A	#N/A
i0_LQ_LWC_c2239/f1p0/989	46.3733	40.69	39.73	51.56	21.3033	40.7967	0.152957	-0.933595	0.0382225	1907.75	-2.82518	0.307867	-9.17661	4.44857e-20	8.88105e-19	{sp|Q8VZC9|VPS25_ARATH; Vacuolar protein sorting-associated protein 25 OS=Arabidopsis thaliana GN=VPS25 PE=1 SV=1}	{sbi:SORBI_03g030020; K12189 VPS25, EAP20 ESCRT-II complex subunit VPS25 - ko04144; Cellular Processes; Transport and catabolism; Endocytosis}	{Hs14150155; KOG4068 Uncharacterized conserved protein S Function unknown ;}	{XM_004958344.2; PREDICTED: Setaria italica vacuolar protein sorting-associated protein 25-like (LOC101767133), mRNA}	{XP_002458255.1; hypothetical protein SORBIDRAFT_03g030020 [Sorghum bicolor]}
i0_LQ_LWC_c2242/f1p0/973	22.49	18.92	47.2267	69.46	32.1	55.4	1.6269	0.762661	0.230284	730.244	-2.19401	0.513052	-4.27638	1.89953e-05	4.66391e-05	#N/A	#N/A	#N/A	#N/A	#N/A
i0_LQ_LWC_c2244/f1p0/800	97.4567	83.54	74.0733	105.307	56.2367	87.3533	0.111764	-0.570956	0.237908	274.509	12.0098	1.20165	9.99445	1.61175e-23	5.19865e-22	{sp|Q6DFN1|NDUF3_XENTR; NADH dehydrogenase [ubiquinone] 1 alpha subcomplex assembly factor 3 OS=Xenopus tropicalis GN=ndufaf3 PE=2 SV=1}	{sbi:SORBI_01g028480; K09008 NDUFAF3 NADH dehydrogenase [ubiquinone] 1 alpha subcomplex assembly factor 3 - -}	{At2g44525; KOG3363 Uncharacterized conserved nuclear protein S Function unknown ;}	{XM_004983527.2; PREDICTED: Setaria italica NADH dehydrogenase [ubiquinone] 1 alpha subcomplex assembly factor 3-like (LOC101784312), mRNA}	{XP_004983584.1; PREDICTED: NADH dehydrogenase [ubiquinone] 1 alpha subcomplex assembly factor 3-like [Setaria italica]}
i0_LQ_LWC_c2245/f1p0/840	85.5167	104.817	94.05	93.26	63.53	101.643	0.125053	-0.722358	0.112016	363.954	3.80548	0.378497	10.0542	8.80488e-24	2.95812e-22	{NA}	{sita:101766065; - - - - -}	{NA}	{XM_004976159.2; PREDICTED: Setaria italica uncharacterized LOC101780747 (LOC101780747), mRNA}	{XP_004962392.1; PREDICTED: uncharacterized protein LOC101766065 [Setaria italica]}
i0_LQ_LWC_c2251/f1p0/593	356.707	497.497	429.557	476.07	347.753	435.91	0.416436	-0.516623	0.0211818	862.039	8.04682	0.380205	21.1644	2.03189e-99	3.3086e-96	{NA}	{bvg:104890007; - - - - -}	{NA}	{XM_004984342.2; PREDICTED: Setaria italica uncharacterized LOC101767045 (LOC101767045), mRNA}	{KQK90906.1; hypothetical protein SETIT_038010mg [Setaria italica]}
i0_LQ_LWC_c2254/f1p0/368	284.277	101.757	133.307	242.617	34.7433	144.5	-0.228617	-1.55032	0.116321	35.6875	9.44151	1.32747	7.11239	1.1405e-12	7.32266e-12	{NA}	{NA}	{NA}	{XM_004952554.2; PREDICTED: Setaria italica peptidyl-prolyl cis-trans isomerase (LOC101767890), mRNA}	{NA}
i0_LQ_LWC_c2255/f1p0/572	0	0	0	0	0	0	0	0	0	13.6361	-7.29039	1.63635	-4.45527	8.37873e-06	2.14922e-05	{NA}	{NA}	{NA}	{NA}	{NA}
i0_LQ_LWC_c2256/f1p0/869	0	0	0.0366667	0	0	0	0	0	#NUM!	1213.16	-13.8144	1.52139	-9.08013	1.08448e-19	2.05184e-18	{NA}	{NA}	{NA}	{NA}	{NA}
i0_LQ_LWC_c2257/f1p0/698	681.127	693.593	544.743	732.62	443.26	695.92	0.105142	-0.645937	0.353345	1859.5	4.00613	0.229112	17.4855	1.84762e-68	1.20342e-65	{sp|Q9XJ54|NTF2_ORYSJ; Nuclear transport factor 2 OS=Oryza sativa subsp. japonica GN=NTF2 PE=2 SV=1}	{sita:101772088; - - - - -}	{At1g27970; KOG2104 Nuclear transport factor 2 U Intracellular trafficking, secretion, and vesicular transport ;}	{XM_004973949.3; PREDICTED: Setaria italica nuclear transport factor 2 (LOC101763975), mRNA}	{XP_004974006.1; PREDICTED: nuclear transport factor 2 [Setaria italica]}
i0_LQ_LWC_c2260/f1p2/724	247.323	224.133	192.507	244.047	112.36	225.57	-0.0192413	-0.996229	0.228667	601.902	7.64759	0.781813	9.78186	1.34715e-22	3.81284e-21	{sp|Q9M9B4|NDBAA_ARATH; NADH dehydrogenase [ubiquinone] 1 beta subcomplex subunit 10-A OS=Arabidopsis thaliana GN=At1g49140 PE=3 SV=1}	{sbi:SORBI_01g028100; K03966 NDUFB10 NADH dehydrogenase (ubiquinone) 1 beta subcomplex subunit 10 - ko00190; Metabolism; Energy metabolism; Oxidative phosphorylation | ko05010; Human Diseases; Neurodegenerative diseases; Alzheimer's disease | ko05012; Human Diseases; Neurodegenerative diseases; Parkinson's disease | ko05016; Human Diseases; Neurodegenerative diseases; Huntington's disease | ko049…	{At1g49140; KOG4009 NADH-ubiquinone oxidoreductase, subunit NDUFB10/PDSW C Energy production and conversion ;}	{XM_004983492.1; PREDICTED: Setaria italica NADH dehydrogenase [ubiquinone] 1 beta subcomplex subunit 10-A-like (LOC101768523), mRNA}	{KQK89758.1; hypothetical protein SETIT_039369mg, partial [Setaria italica]}
i0_LQ_LWC_c2263/f1p0/897	4.08333	5.33333	21.5367	4.82	3.02	6.69667	0.239286	-0.820489	-1.68528	21.9303	8.22461	1.26177	6.5183	7.11078e-11	3.49948e-10	{sp|Q8VY91|RR6_ARATH; 30S ribosomal protein S6 alpha, chloroplastic OS=Arabidopsis thaliana GN=RPS6 PE=2 SV=1}	{obr:102708509; K02990 RP-S6, MRPS6, rpsF small subunit ribosomal protein S6 - ko03010; Genetic Information Processing; Translation; Ribosome}	{NA}	{XM_004981034.3; PREDICTED: Setaria italica 30S ribosomal protein S6 alpha, chloroplastic (LOC101769317), mRNA}	{XP_004981091.1; PREDICTED: 30S ribosomal protein S6 alpha, chloroplastic [Setaria italica]}
i0_LQ_LWC_c2266/f1p0/889	6.67333	5.88667	21.6	8.27333	6.71	15.5767	0.310061	0.188862	-0.471645	45.6114	9.00938	1.27423	7.07044	1.5444e-12	9.69458e-12	{sp|Q9SX65|DNAT1_ARATH; 1,4-dihydroxy-2-naphthoyl-CoA thioesterase 1 OS=Arabidopsis thaliana GN=DHNAT1 PE=1 SV=1}	{ats:F775_05849; - - - - -}	{At1g48320; KOG3328 HGG motif-containing thioesterase R General function prediction only ;}	{XM_004963281.2; PREDICTED: Setaria italica 1,4-dihydroxy-2-naphthoyl-CoA thioesterase 1-like (LOC101756867), mRNA}	{XP_004963338.1; PREDICTED: 1,4-dihydroxy-2-naphthoyl-CoA thioesterase 1-like [Setaria italica]}
i0_LQ_LWC_c2267/f1p0/950	0.74	0.836667	7.74	0.996667	0.28	0.85	0.429586	-1.57923	-3.1868	149.992	-4.42438	0.475715	-9.30048	1.39811e-20	2.98602e-19	{sp|Q9C9A3|HIP20_ARATH; Heavy metal-associated isoprenylated plant protein 20 OS=Arabidopsis thaliana GN=HIPP20 PE=1 SV=1}	{obr:102712942; - - - - -}	{At1g71050; KOG1603 Copper chaperone P Inorganic ion transport and metabolism ;}	{XM_004968463.1; PREDICTED: Setaria italica heavy metal-associated isoprenylated plant protein 26-like (LOC101764754), mRNA}	{XP_004968520.1; PREDICTED: heavy metal-associated isoprenylated plant protein 26-like [Setaria italica]}
i0_LQ_LWC_c2270/f1p0/950	2.89333	1.83	1.68667	819.157	594.513	759.717	8.14526	8.34372	8.81514	20.8648	8.56422	1.38243	6.19506	5.82639e-10	2.52862e-09	#N/A	#N/A	#N/A	#N/A	#N/A
i0_LQ_LWC_c2272/f1p0/746	82.5167	62.8067	70.79	86.2	40.6333	71.2033	0.0630023	-0.628254	0.00839921	257.781	2.6439	0.863813	3.06073	0.00220795	0.00408946	{sp|Q84QC1|GCT23_ARATH; Gamma-glutamylcyclotransferase 2-3 OS=Arabidopsis thaliana GN=GGCT2;3 PE=1 SV=1}	{obr:102712078; - - - - -}	{At1g44790; KOG3182 Predicted cation transporter P Inorganic ion transport and metabolism ;}	{XM_012847864.1; PREDICTED: Setaria italica putative glutathione-specific gamma-glutamylcyclotransferase 2 (LOC101779265), partial mRNA}	{ACF84803.1; unknown [Zea mays]}
i0_LQ_LWC_c2276/f1p1/861	70.85	83.4533	158.477	83.0267	50.07	82.0333	0.228807	-0.737023	-0.949988	1816.11	-2.49572	0.179216	-13.9258	4.41856e-44	9.35188e-42	{sp|O82230|EBFC2_ARATH; Nucleoid-associated protein At2g24020, chloroplastic OS=Arabidopsis thaliana GN=At2g24020 PE=2 SV=2}	{sita:101757069; - - - - -}	{NA}	{XM_004951629.3; PREDICTED: Setaria italica nucleoid-associated protein At2g24020, chloroplastic-like (LOC101757069), mRNA}	{AQK69071.1; Nucleoid-associated protein chloroplastic [Zea mays]}
i0_LQ_LWC_c2280/f1p0/660	631.997	385.29	433.543	760.26	254.223	368.913	0.266576	-0.599848	-0.232894	938.182	6.55112	0.720566	9.09163	9.75629e-20	1.86053e-18	{sp|Q9FLF0|RS92_ARATH; 40S ribosomal protein S9-2 OS=Arabidopsis thaliana GN=RPS9C PE=1 SV=1}	{sita:101781992; K02997 RP-S9e, RPS9 small subunit ribosomal protein S9e - ko03010; Genetic Information Processing; Translation; Ribosome}	{At5g39850; KOG3301 Ribosomal protein S4 J Translation, ribosomal structure and biogenesis ;}	{XM_004962905.3; PREDICTED: Setaria italica 40S ribosomal protein S9-2-like (LOC101781992), mRNA}	{NP_001278530.1; 40S ribosomal protein S9 [Zea mays]}
i0_LQ_LWC_c2283/f1p6/635	63.89	37.5	46.5767	69.22	27.5667	25.64	0.115599	-0.443966	-0.861211	5287.7	-4.94182	0.408701	-12.0915	1.171e-33	1.17633e-31	{sp|P48502|QCR7_SOLTU; Cytochrome b-c1 complex subunit 7 OS=Solanum tuberosum PE=1 SV=1}	{zma:103649017; K00417 QCR7, UQCRB ubiquinol-cytochrome c reductase subunit 7 - ko00190; Metabolism; Energy metabolism; Oxidative phosphorylation | ko04260; Organismal Systems; Circulatory system; Cardiac muscle contraction | ko05010; Human Diseases; Neurodegenerative diseases; Alzheimer's disease | ko05012; Human Diseases; Neurodegenerative diseases; Parkinson's disease | ko05016; Human Diseases…	{At5g25450; KOG3440 Ubiquinol cytochrome c reductase, subunit QCR7 C Energy production and conversion ;}	{XM_004955728.2; PREDICTED: Setaria italica cytochrome b-c1 complex subunit 7-2-like (LOC101753044), mRNA}	{XP_008671592.1; PREDICTED: cytochrome b-c1 complex subunit 7-2-like, partial [Zea mays]}
i0_LQ_LWC_c2289/f1p0/995	108.18	116.283	86.6833	264.24	158.593	222.81	1.28842	0.447688	1.36199	4839.4	-2.1579	0.281003	-7.67926	1.6001e-14	1.36506e-13	#N/A	#N/A	#N/A	#N/A	#N/A
i0_LQ_LWC_c2291/f1p2/663	155.943	131.623	136.147	167.973	64.9833	131.583	0.10721	-1.01827	-0.0491849	299.278	11.3981	1.2213	9.33281	1.03101e-20	2.24279e-19	{sp|Q9VU02|SMD1_DROME; Probable small nuclear ribonucleoprotein Sm D1 OS=Drosophila melanogaster GN=SmD1 PE=1 SV=1}	{sita:101753973; K11087 SNRPD1, SMD1 small nuclear ribonucleoprotein D1 - ko03040; Genetic Information Processing; Transcription; Spliceosome | ko05322; Human Diseases; Immune diseases; Systemic lupus erythematosus}	{At4g02840; KOG3428 Small nuclear ribonucleoprotein SMD1 and related snRNPs A RNA processing and modification ;}	{XM_008679191.1; PREDICTED: Zea mays small nuclear ribonucleoprotein Sm D1 (LOC100286216), transcript variant X1, mRNA}	{XP_002454085.1; hypothetical protein SORBIDRAFT_04g024330 [Sorghum bicolor]}
i0_LQ_LWC_c2297/f1p0/609	512.35	572.45	575.477	806.26	540.397	857.08	0.654115	-0.0831309	0.574672	598.097	2.67694	0.55916	4.78742	1.68935e-06	4.70111e-06	#N/A	#N/A	#N/A	#N/A	#N/A
i0_LQ_LWC_c2299/f1p2/976	2.80333	1.96333	16.0333	2.85667	1.38667	2.48333	0.0271894	-0.501684	-2.69072	169.47	-4.53074	0.82902	-5.46517	4.62459e-08	1.55691e-07	{NA}	{sita:101782043; - - - - -}	{NA}	{XM_004952205.2; PREDICTED: Setaria italica uncharacterized LOC101782043 (LOC101782043), mRNA}	{XP_004952262.1; PREDICTED: uncharacterized protein LOC101782043 [Setaria italica]}
i0_LQ_LWC_c229/f2p0/591	1381.22	987.583	911.543	1627.46	563.483	1042.74	0.236676	-0.80953	0.194001	1903.14	6.79477	0.441234	15.3995	1.64994e-53	5.88595e-51	{sp|P62787|H4_MAIZE; Histone H4 OS=Zea mays GN=H4C7 PE=1 SV=2}	{gra:105789982; K11254 H4 histone H4 - ko05203; Human Diseases; Cancers: Overview; Viral carcinogenesis | ko05322; Human Diseases; Immune diseases; Systemic lupus erythematosus | ko05034; Human Diseases; Substance dependence; Alcoholism}	{At1g07820; KOG3467 Histone H4 B Chromatin structure and dynamics ;}	{XM_004976540.2; PREDICTED: Setaria italica histone H4 (LOC101768337), mRNA}	{KQJ84203.1; hypothetical protein BRADI_5g19360 [Brachypodium distachyon]}
i0_LQ_LWC_c2301/f1p5/870	15.6733	11.79	12.69	18.4167	7.65667	13.98	0.2327	-0.622775	0.139672	1289.27	-4.00769	0.426831	-9.38941	6.03401e-21	1.35613e-19	{sp|Q9LR02|H3L3_ARATH; Histone H3-like 3 OS=Arabidopsis thaliana GN=At1g75600 PE=2 SV=3}	{sita:101784681; K11253 H3 histone H3 - ko05202; Human Diseases; Cancers: Overview; Transcriptional misregulation in cancer | ko05322; Human Diseases; Immune diseases; Systemic lupus erythematosus | ko05034; Human Diseases; Substance dependence; Alcoholism}	{At1g75600; KOG1745 Histones H3 and H4 B Chromatin structure and dynamics ;}	{XM_004961625.1; PREDICTED: Setaria italica histone H3-like (LOC101784681), transcript variant X2, mRNA}	{XP_004961682.1; PREDICTED: histone H3-like isoform X2 [Setaria italica]}
i0_LQ_LWC_c2325/f1p0/305	0	0	0	0	0	0	0	0	0	391.781	-12.2989	1.55361	-7.91635	2.44578e-15	2.37376e-14	{NA}	{lang:109339973; - - - - -}	{NA}	{LT593968.1; Chasechloa madagascariensis genomic DNA containing ETS-18S-ITS1-5.8S-ITS2-26S region, specimen voucher J.M. Bosser 19160 (P)}	{KZV13926.1; hypothetical protein F511_44791 [Dorcoceras hygrometricum]}
i0_LQ_LWC_c2326/f1p1/301	0	0	0	0	0	0	0	0	0	56.8775	-9.09737	1.55712	-5.84242	5.14469e-09	1.96101e-08	{NA}	{NA}	{NA}	{NA}	{NA}
i0_LQ_LWC_c2332/f1p3/328	184.31	32.6567	37.9167	192.863	31.92	45.3433	0.0654445	-0.0329169	0.258058	14.4905	5.77305	1.91314	3.01757	0.00254806	0.00467318	{NA}	{NA}	{NA}	{XM_004968184.2; PREDICTED: Setaria italica histone H2B.2 (LOC101759746), mRNA}	{XP_002948600.1; hypothetical protein VOLCADRAFT_80244 [Volvox carteri f. nagariensis]}
i0_LQ_LWC_c2338/f1p9/339	0	0	0	0	0	0	0	0	0	369.239	-12.7113	1.62637	-7.81575	5.46361e-15	5.01673e-14	#N/A	#N/A	#N/A	#N/A	#N/A
i0_LQ_LWC_c2340/f1p1/290	35.9533	7.23	0.296667	42.24	1.65	23.66	0.232484	-2.13153	6.31746	3496.27	-10.912	0.819129	-13.3214	1.73789e-40	2.88572e-38	{NA}	{NA}	{NA}	{NA}	{NA}
i0_LQ_LWC_c2342/f1p0/232	26.1433	15.5533	18.0933	43.26	0	8.09667	0.726591	#NUM!	-1.16006	21.819	-5.4006	1.45226	-3.71876	0.000200205	0.000430621	{NA}	{NA}	{NA}	{XM_004957599.2; PREDICTED: Setaria italica ubiquitin-related modifier 1 homolog (LOC101780466), mRNA}	{NA}
i0_LQ_LWC_c2343/f1p5/323	0	0.733333	0	0	0	0	0	#NUM!	0	465.197	-12.3166	1.46855	-8.38691	4.99098e-17	6.31817e-16	{NA}	{NA}	{NA}	{NA}	{NA}
i0_LQ_LWC_c2344/f1p0/311	1.53667	6.26	6.72333	0	0	3.51333	#NUM!	#NUM!	-0.936336	5.55635	-6.59829	2.46044	-2.68175	0.00732371	0.0125054	{NA}	{NA}	{NA}	{NA}	{NA}
i0_LQ_LWC_c2347/f1p5/335	49.3633	53.7233	49.5367	58.4933	15.7533	21.9033	0.244832	-1.76989	-1.17735	7.5911	4.07437	0.837896	4.86262	1.15843e-06	3.29014e-06	{NA}	{NA}	{NA}	{NA}	{NA}
i0_LQ_LWC_c2348/f1p0/211	130.847	48.25	93.6033	144.19	0	11.6333	0.140094	#NUM!	-3.0083	65.0423	-5.11679	0.635148	-8.05606	7.87925e-16	8.23122e-15	{NA}	{NA}	{NA}	{NA}	{NA}
i0_LQ_LWC_c2355/f1p4/234	521.26	276.043	246.333	627.22	75.5133	304.76	0.266968	-1.87009	0.307062	1843.89	-6.92938	0.628978	-11.0169	3.16806e-28	1.85521e-26	{NA}	{NA}	{NA}	{XR_001163983.1; PREDICTED: Setaria italica uncharacterized LOC101765826 (LOC101765826), ncRNA}	{NA}
i0_LQ_LWC_c2357/f1p0/326	120.81	73.32	86.4467	149.187	43.3167	89.75	0.304379	-0.759285	0.0541016	131.741	-2.35098	0.557892	-4.21404	2.50841e-05	6.06493e-05	{NA}	{NA}	{NA}	{NA}	{NA}
i0_LQ_LWC_c2359/f1p2/323	525.487	171	155.333	658.337	103.75	210.103	0.325171	-0.720885	0.435732	1101.88	-3.95032	0.546941	-7.22257	5.10149e-13	3.44548e-12	{NA}	{NA}	{NA}	{XM_004953632.1; PREDICTED: Setaria italica fatty acid desaturase DES2 (LOC101783555), mRNA}	{NA}
i0_LQ_LWC_c2361/f1p26/276	65.86	10.88	25.7333	59.3967	6.98333	27.1	-0.149021	-0.639691	0.0746545	1.78606	5.4489	2.23188	2.44139	0.0146307	0.0237544	{NA}	{NA}	{NA}	{XM_004968117.3; PREDICTED: Setaria italica uncharacterized protein At2g39795, mitochondrial-like (LOC101766796), mRNA}	{NA}
i0_LQ_LWC_c2373/f1p0/241	0	0	0	0	0	0	0	0	0	178.183	-11.1169	1.5641	-7.10753	1.18137e-12	7.56819e-12	{NA}	{NA}	{NA}	{XM_004973610.1; PREDICTED: Setaria italica phenylalanine/tyrosine ammonia-lyase (LOC101766005), mRNA}	{NA}
i0_LQ_LWC_c2375/f1p0/212	0	0	0	0	0	0	0	0	0	23.6199	-7.55111	1.58388	-4.76749	1.86537e-06	5.16503e-06	{NA}	{NA}	{NA}	{NA}	{NA}
i0_LQ_LWC_c2382/f1p2/217	0	0	27.8867	0	0	0	0	0	#NUM!	54.5035	-9.46146	1.59635	-5.92693	3.08658e-09	1.21415e-08	{NA}	{NA}	{NA}	{NA}	{NA}
i0_LQ_LWC_c2386/f1p0/239	0	0	0	0	0	0	0	0	0	143.932	-10.8555	1.60693	-6.7554	1.42437e-11	7.74618e-11	{NA}	{NA}	{NA}	{NA}	{NA}
i0_LQ_LWC_c2388/f1p8/295	0	0	0	11.3733	0	0	0	0	0	30.0114	-9.10154	2.0874	-4.36023	1.29924e-05	3.25808e-05	{NA}	{NA}	{NA}	{BT084643.2; Zea mays full-length cDNA clone ZM_BFb0150P22 mRNA, complete cds}	{NA}
i0_LQ_LWC_c2399/f1p2/228	153.887	156.44	157.477	227.85	0	158.483	0.566216	#NUM!	0.00919305	72.6473	-4.74293	0.615619	-7.70433	1.31536e-14	1.13646e-13	{NA}	{NA}	{NA}	{XM_004957021.3; PREDICTED: Setaria italica uncharacterized LOC101753330 (LOC101753330), mRNA}	{NA}
i0_LQ_LWC_c2404/f1p4/270	27.3933	2.31	1.94667	33.0167	1.9	5.06667	0.26937	-0.281893	1.38003	221.011	-8.10657	1.27643	-6.35098	2.13945e-10	9.85275e-10	{NA}	{NA}	{NA}	{NA}	{NA}
i0_LQ_LWC_c2409/f1p1/246	514.51	162.427	207.55	379.15	37.6633	209.847	-0.44043	-2.10856	0.0158766	4.80988	6.78729	2.05327	3.3056	0.000947748	0.00185365	{NA}	{spen:107009140; - - - - -}	{At1g61780; KOG3476 Microtubule-associated protein CRIPT Z Cytoskeleton ;}	{XM_004972614.1; PREDICTED: Setaria italica cysteine-rich PDZ-binding protein (LOC101781391), mRNA}	{BAF23082.2; Os08g0190800 [Oryza sativa Japonica Group]}
i0_LQ_LWC_c2412/f1p0/237	13.47	4.45	14.0167	13.19	0	10.7967	-0.0303053	#NUM!	-0.376557	287.541	-11.862	1.54963	-7.65472	1.93735e-14	1.62909e-13	{NA}	{NA}	{NA}	{XM_004968617.3; PREDICTED: Setaria italica solute carrier family 25 member 44-like (LOC101761776), mRNA}	{NA}
i0_LQ_LWC_c2413/f1p5/323	2.29	11.71	13.3967	5.46	5.93333	13.6	1.25355	-0.980826	0.0217326	34.0439	-4.03133	0.866952	-4.65001	3.31926e-06	8.9363e-06	{sp|Q9FHQ6|UBQ9_ARATH; Polyubiquitin 9 OS=Arabidopsis thaliana GN=UBQ9 PE=3 SV=1}	{bpg:Bathy15g01410; K02927 RP-L40e, RPL40 large subunit ribosomal protein L40e - ko03010; Genetic Information Processing; Translation; Ribosome}	{At5g37640; KOG0001 Ubiquitin and ubiquitin-like proteins OR Posttranslational modification, protein turnover, chaperones ; General function prediction only ;}	{NA}	{NP_568552.1; ubiquitin 9 [Arabidopsis thaliana]}
i0_LQ_LWC_c2416/f1p5/282	0	0	0	0	0	0	0	0	0	175.16	-10.5758	1.45496	-7.26881	3.62673e-13	2.50266e-12	{NA}	{NA}	{NA}	{XM_004975790.3; PREDICTED: Setaria italica glyceraldehyde-3-phosphate dehydrogenase A, chloroplastic (LOC101774537), mRNA}	{NA}
i0_LQ_LWC_c2426/f1p0/327	226.403	163.64	148.853	379.44	97.42	233.827	0.744977	-0.748236	0.651548	39.7028	9.65349	1.30647	7.38897	1.47969e-13	1.08258e-12	{sp|A2WKS3|H2B10_ORYSI; Histone H2B.10 OS=Oryza sativa subsp. indica GN=H2B.10 PE=3 SV=1}	{ats:F775_05492; K11252 H2B histone H2B - ko05203; Human Diseases; Cancers: Overview; Viral carcinogenesis | ko05322; Human Diseases; Immune diseases; Systemic lupus erythematosus | ko05034; Human Diseases; Substance dependence; Alcoholism}	{At5g22880; KOG1744 Histone H2B B Chromatin structure and dynamics ;}	{XM_004968190.3; PREDICTED: Setaria italica histone H2B.3 (LOC101761632), mRNA}	{EMT14835.1; Histone H2B.2 [Aegilops tauschii]}
i0_LQ_LWC_c2436/f1p56/349	8.95	14.2233	21.3233	15.4567	13.5067	14.7867	0.78827	-0.0745879	-0.528136	3.74749	5.80132	1.61067	3.60179	0.000316029	0.000661031	{NA}	{osa:4323963; - - - - -}	{NA}	{XM_004968794.3; PREDICTED: Setaria italica transcription factor DIVARICATA-like (LOC101774492), mRNA}	{ACL53940.1; unknown [Zea mays]}
i0_LQ_LWC_c2449/f1p0/274	0	0	0	0	0	0	0	0	0	236.069	-10.8614	1.47754	-7.35101	1.96719e-13	1.41162e-12	{NA}	{NA}	{NA}	{NA}	{NA}
i0_LQ_LWC_c2452/f1p0/331	0	0	0	0	0	0	0	0	0	525.894	-13.2366	1.71459	-7.71996	1.16371e-14	1.0128e-13	{NA}	{NA}	{NA}	{XM_004978536.3; PREDICTED: Setaria italica clathrin heavy chain 1-like (LOC101782089), mRNA}	{NA}
i0_LQ_LWC_c2455/f1p0/264	0	0	0	0	0	0	0	0	0	22.7691	-6.99542	1.65663	-4.22267	2.41424e-05	5.85169e-05	{NA}	{sita:101782630; K01082 cysQ, MET22, BPNT1 3'(2'), 5'-bisphosphate nucleotidase 3.1.3.7 ko00920; Metabolism; Energy metabolism; Sulfur metabolism}	{NA}	{XM_004957954.2; PREDICTED: Setaria italica putative PAP-specific phosphatase, mitochondrial (LOC101782630), mRNA}	{KQL26230.1; hypothetical protein SETIT_033418mg, partial [Setaria italica]}
i0_LQ_LWC_c2456/f1p6/324	0	0	0	0	0	0	0	0	0	20.757	-8.6063	2.60397	-3.30508	0.000949507	0.0018568	{NA}	{NA}	{NA}	{NA}	{NA}
i0_LQ_LWC_c2457/f1p2/348	54.1167	61.07	47.8833	115.763	32.85	73.24	1.09703	-0.89457	0.613108	452.322	-4.82883	0.348091	-13.8723	9.32239e-44	1.92074e-41	#N/A	#N/A	#N/A	#N/A	#N/A
i0_LQ_LWC_c2461/f1p2/242	53.36	55.4533	55.5633	86.6233	38.3967	55.4167	0.698997	-0.530293	-0.00381322	137.371	-5.50257	0.708124	-7.77063	7.80944e-15	6.99696e-14	{NA}	{NA}	{NA}	{XM_002460685.1; Sorghum bicolor hypothetical protein, mRNA}	{NA}
i0_LQ_LWC_c2469/f1p0/224	28.0067	0	25.9433	159.323	92.6667	155.083	2.50812	0	2.57961	15.6735	-8.10907	1.85301	-4.37617	1.20782e-05	3.04121e-05	#N/A	#N/A	#N/A	#N/A	#N/A
i0_LQ_LWC_c246/f2p0/784	0.486667	0.25	0.576667	2.55	1.19333	2.60667	2.38949	2.255	2.1764	558.326	-7.87171	0.745843	-10.5541	4.86199e-26	2.21005e-24	{sp|P82007|NLTP1_HELAN; Non-specific lipid-transfer protein AP10 OS=Helianthus annuus PE=1 SV=2}	{bdi:100829054; - - - - -}	{NA}	{XM_004965494.3; PREDICTED: Setaria italica non-specific lipid-transfer protein 1-like (LOC101776075), mRNA}	{XP_004965551.1; PREDICTED: non-specific lipid-transfer protein 1-like [Setaria italica]}
i0_LQ_LWC_c2470/f1p0/343	1033.93	566.123	478.247	1124.61	274.13	622.407	0.121282	-1.04626	0.380103	264.802	1.1088	0.274789	4.03509	5.45804e-05	0.000126414	{NA}	{NA}	{NA}	{XR_214581.2; PREDICTED: Setaria italica uncharacterized LOC101781532 (LOC101781532), ncRNA}	{KQL22400.1; hypothetical protein SETIT_031240mg [Setaria italica]}
i0_LQ_LWC_c2472/f1p0/337	23.58	0	0	5.59667	0	0	-2.07492	0	0	1877.12	-10.7888	1.42173	-7.5885	3.23624e-14	2.62005e-13	{NA}	{NA}	{NA}	{XM_004953932.3; PREDICTED: Setaria italica SNW/SKI-interacting protein (LOC101762610), transcript variant X1, mRNA}	{NA}
i0_LQ_LWC_c2475/f1p4/263	64.4	0	71.6167	43.6	5.61333	0	-0.562733	0	#NUM!	8.08063	-5.14572	1.52051	-3.38421	0.000713847	0.00141989	{sp|Q5ZBY9|PSBW_ORYSJ; Photosystem II reaction center W protein, chloroplastic OS=Oryza sativa subsp. japonica GN=PSBW PE=2 SV=1}	{rcu:8288258; K02721 psbW photosystem II PsbW protein - ko00195; Metabolism; Energy metabolism; Photosynthesis}	{NA}	{XM_004961510.3; PREDICTED: Setaria italica photosystem II reaction center W protein, chloroplastic-like (LOC101774285), mRNA}	{XP_002440047.1; hypothetical protein SORBIDRAFT_09g025010 [Sorghum bicolor]}
i0_LQ_LWC_c2477/f1p0/270	167.553	113.617	58.25	99.58	57.52	56.5433	-0.750692	-0.982039	-0.0429011	5.65567	6.962	1.41591	4.91698	8.78889e-07	2.53319e-06	{NA}	{NA}	{NA}	{XM_004970302.2; PREDICTED: Setaria italica uncharacterized LOC101758274 (LOC101758274), transcript variant X2, mRNA}	{NA}
i0_LQ_LWC_c2481/f1p5/336	463.593	176.5	204.573	758.013	100.283	177.883	0.709363	-0.815586	-0.201687	68.4458	7.61404	1.12932	6.74216	1.56053e-11	8.44751e-11	{NA}	{NA}	{NA}	{XM_004970909.3; PREDICTED: Setaria italica fructose-bisphosphate aldolase cytoplasmic isozyme-like (LOC101756517), mRNA}	{NA}
i0_LQ_LWC_c2482/f1p2/220	45.2267	6.65	350.88	42.38	14.29	1.75333	-0.0937901	1.10358	-7.64473	7842.9	-14.9403	1.43723	-10.3952	2.60791e-25	1.08215e-23	#N/A	#N/A	#N/A	#N/A	#N/A
i0_LQ_LWC_c2484/f1p3/210	70.81	17.0333	118.567	125.74	0	13.48	0.828419	#NUM!	-3.13681	616.897	-9.26032	1.0406	-8.89899	5.63587e-19	9.58526e-18	{NA}	{NA}	{NA}	{KF184847.1; Saccharum hybrid cultivar R570 clone BAC 028K12 complete sequence}	{NA}
i0_LQ_LWC_c2488/f1p11/283	0	0	0	0.863333	0	0	0	0	0	1313.03	-12.1172	1.42011	-8.53259	1.43109e-17	1.96811e-16	{NA}	{NA}	{NA}	{NA}	{NA}
i0_LQ_LWC_c2493/f1p2/328	0	0	0	0	0	0	0	0	0	966.439	-13.5831	1.56742	-8.6659	4.47959e-18	6.66047e-17	{NA}	{sbi:SORBI_06g026870; - - - - -}	{NA}	{XM_004976579.1; PREDICTED: Setaria italica E3 ubiquitin-protein ligase PUB23-like (LOC101784922), mRNA}	{XP_004976636.1; PREDICTED: E3 ubiquitin-protein ligase PUB23-like [Setaria italica]}
i0_LQ_LWC_c2497/f1p0/325	0	2.43333	2.35667	2.02333	0	2.25	0	#NUM!	-0.0668227	329.912	-9.18699	1.08176	-8.49261	2.0204e-17	2.70953e-16	{sp|Q9M038|SFC1_ARATH; Mitochondrial succinate-fumarate transporter 1 OS=Arabidopsis thaliana GN=SFC1 PE=2 SV=1}	{osa:4332510; K15100 SLC25A1, CTP solute carrier family 25 (mitochondrial citrate transporter), member 1 - -}	{At5g01340; KOG0756 Mitochondrial tricarboxylate/dicarboxylate carrier proteins C Energy production and conversion ;}	{NA}	{ONL96959.1; Mitochondrial succinate-fumarate transporter 1 [Zea mays]}
i0_LQ_LWC_c2500/f1p2/318	30.5233	0	0	7.23667	0	0.283333	-2.07652	0	0	20.218	-4.61007	1.06922	-4.31161	1.6207e-05	4.01385e-05	{NA}	{NA}	{NA}	{XM_004965072.1; PREDICTED: Setaria italica dynamin-2A-like (LOC101764728), mRNA}	{NA}
i0_LQ_LWC_c2503/f1p0/328	955.423	421.88	530.837	1224.7	217.017	547.907	0.35822	-0.959027	0.0456621	465.048	-0.83019	0.268963	-3.08663	0.00202439	0.00377064	{NA}	{NA}	{NA}	{XM_004976502.2; PREDICTED: Setaria italica histone H1 (LOC101785186), mRNA}	{NA}
i0_LQ_LWC_c2504/f1p0/232	0	0	0	0	0	0	0	0	0	35.0913	-9.23031	4.15363	-2.22223	0.0262679	0.0407581	{NA}	{NA}	{NA}	{NA}	{NA}
i0_LQ_LWC_c2505/f1p0/285	0	0	0	0	0	0	0	0	0	23.1254	-7.40965	1.66665	-4.44584	8.7549e-06	2.24076e-05	{NA}	{NA}	{NA}	{XM_004980018.2; PREDICTED: Setaria italica metallothionein-like protein 1A (LOC101768638), mRNA}	{NA}
i0_LQ_LWC_c2513/f1p3/267	0	0	0	0	0	0	0	0	0	351.12	-12.5652	1.81529	-6.92189	4.45647e-12	2.61014e-11	{NA}	{NA}	{NA}	{NA}	{NA}
i0_LQ_LWC_c2514/f1p0/334	0	0	0	0	0	0	0	0	0	108.41	-10.3626	1.52454	-6.79717	1.06693e-11	5.91997e-11	{NA}	{NA}	{NA}	{NA}	{NA}
i0_LQ_LWC_c2516/f1p2/220	0	0	0	0	0	0	0	0	0	343.013	-11.8883	1.52106	-7.81584	5.45975e-15	5.0141e-14	{NA}	{NA}	{NA}	{NA}	{NA}
i0_LQ_LWC_c2519/f1p2/352	621.92	209.597	217.687	627.833	85.9733	184.543	0.0136526	-1.28565	-0.238293	53.1291	10.1494	1.29247	7.85276	4.06965e-15	3.81485e-14	{sp|Q9SIM4|RL141_ARATH; 60S ribosomal protein L14-1 OS=Arabidopsis thaliana GN=RPL14A PE=2 SV=1}	{sita:101774639; K02875 RP-L14e, RPL14 large subunit ribosomal protein L14e - ko03010; Genetic Information Processing; Translation; Ribosome}	{At2g20450; KOG3421 60S ribosomal protein L14 J Translation, ribosomal structure and biogenesis ;}	{XM_004953082.2; PREDICTED: Setaria italica 60S ribosomal protein L14-1-like (LOC101774639), mRNA}	{XP_002460616.1; hypothetical protein SORBIDRAFT_02g031930 [Sorghum bicolor]}
i0_LQ_LWC_c2521/f1p0/242	77.7333	46.51	33.46	47.21	42.9267	45.0333	-0.719441	-0.115667	0.428556	129.146	-6.30854	0.777122	-8.11783	4.74596e-16	5.13656e-15	{NA}	{NA}	{NA}	{XM_004970826.2; PREDICTED: Setaria italica uncharacterized LOC101759355 (LOC101759355), mRNA}	{NA}
i0_LQ_LWC_c2522/f1p1/248	1043.07	251.81	233.067	740.527	100.697	118.137	-0.494217	-1.32232	-0.980286	225.474	-3.84768	0.572856	-6.71665	1.85946e-11	9.9552e-11	{NA}	{NA}	{NA}	{NA}	{XP_004984082.1; PREDICTED: uncharacterized protein LOC101781736 [Setaria italica]}
i0_LQ_LWC_c2524/f1p1/299	0	0	0	4.12	0	1.67333	0	0	0	135.91	-8.17758	1.16134	-7.0415	1.90185e-12	1.17816e-11	{NA}	{NA}	{NA}	{XM_004961377.1; PREDICTED: Setaria italica zinc finger CCCH domain-containing protein 37-like (LOC101760101), mRNA}	{NA}
i0_LQ_LWC_c2526/f1p7/267	0	0	0	0	0	0	0	0	0	18.5292	-7.96797	1.6532	-4.81973	1.43755e-06	4.03431e-06	{NA}	{NA}	{NA}	{NA}	{NA}
i0_LQ_LWC_c2527/f1p2/311	46.3967	18.7	54.1333	45.83	3.29333	1.79	-0.0177289	-2.50542	-4.91849	115.963	-3.81836	0.763358	-5.00206	5.67218e-07	1.67553e-06	{NA}	{NA}	{NA}	{FP100815.1; Phyllostachys edulis cDNA clone: bphyst011i04, full insert sequence}	{NA}
i0_LQ_LWC_c2533/f1p4/214	0	0	16.4667	0	0	0	0	0	#NUM!	309.279	-11.7517	1.57628	-7.45531	8.96549e-14	6.78864e-13	{sp|Q5ZBY9|PSBW_ORYSJ; Photosystem II reaction center W protein, chloroplastic OS=Oryza sativa subsp. japonica GN=PSBW PE=2 SV=1}	{ini:109161088; K02721 psbW photosystem II PsbW protein - ko00195; Metabolism; Energy metabolism; Photosynthesis}	{NA}	{XM_004970088.3; PREDICTED: Setaria italica photosystem II reaction center W protein, chloroplastic-like (LOC101778150), mRNA}	{XP_002458578.1; hypothetical protein SORBIDRAFT_03g036090 [Sorghum bicolor]}
i0_LQ_LWC_c2535/f1p1/227	55.6867	11.6733	33.8267	34.1833	6.97333	22.99	-0.704039	-0.743296	-0.557155	796.463	-11.2217	1.38848	-8.08195	6.37402e-16	6.75451e-15	{NA}	{NA}	{NA}	{XR_001163789.2; PREDICTED: Setaria italica uncharacterized LOC105914156 (LOC105914156), ncRNA}	{NA}
i0_LQ_LWC_c2539/f1p0/262	0	0	0	0	0	0	0	0	0	78.982	-9.23867	1.4811	-6.23771	4.44021e-10	1.95897e-09	{sp|Q3E7T8|UBQ14_ARATH; Polyubiquitin 14 OS=Arabidopsis thaliana GN=UBQ14 PE=2 SV=2}	{bdi:104585556; K08770 UBC ubiquitin C - ko03320; Organismal Systems; Endocrine system; PPAR signaling pathway}	{At5g20620; KOG0001 Ubiquitin and ubiquitin-like proteins OR Posttranslational modification, protein turnover, chaperones ; General function prediction only ;}	{XM_012847842.2; PREDICTED: Setaria italica polyubiquitin-like (LOC105914852), mRNA}	{KJB81824.1; hypothetical protein B456_013G163500 [Gossypium raimondii]}
i0_LQ_LWC_c2540/f1p1/325	0	0	0	0	0	0	0	0	0	47.0506	-5.44363	2.44085	-2.23022	0.0257328	0.0399882	{NA}	{sita:101770884; - - - - -}	{NA}	{XM_004954984.1; PREDICTED: Setaria italica glycine-rich cell wall structural protein-like (LOC101770884), mRNA}	{OEL38537.1; hypothetical protein BAE44_0000443 [Dichanthelium oligosanthes]}
i0_LQ_LWC_c2541/f1p1/226	39.6433	37.5333	90.7233	42.0067	21.5633	82.07	0.08354	-0.799592	-0.144619	164.673	-6.63893	0.745207	-8.90884	5.157e-19	8.82284e-18	{NA}	{NA}	{NA}	{NA}	{NA}
i0_LQ_LWC_c2547/f1p0/231	0	0	0	0	0	0	0	0	0	1665.8	-13.9606	1.46815	-9.50897	1.9256e-21	4.65302e-20	{NA}	{NA}	{NA}	{NA}	{NA}
i0_LQ_LWC_c2548/f1p0/341	1661.21	3021.81	2960.57	3205.57	880.577	3282.44	0.948349	-1.77889	0.148897	532.636	13.1425	1.20385	10.917	9.55512e-28	5.29158e-26	{NA}	{NA}	{NA}	{BT086379.1; Zea mays full-length cDNA clone ZM_BFc0159M13 mRNA, complete cds}	{NA}
i0_LQ_LWC_c2550/f1p0/227	0	0	0	0	0	0	0	0	0	10.0472	-6.36166	1.68933	-3.76578	0.000166029	0.000361013	{NA}	{NA}	{NA}	{XM_004954458.3; PREDICTED: Setaria italica DEAD-box ATP-dependent RNA helicase 2 (LOC101758423), mRNA}	{NA}
i0_LQ_LWC_c2560/f1p0/280	257.263	290.543	143.827	444.77	115.01	138.243	0.789814	-1.33699	-0.0571213	711.692	-4.83499	0.651554	-7.42071	1.16498e-13	8.66185e-13	{NA}	{NA}	{NA}	{NA}	{NA}
i0_LQ_LWC_c2563/f1p8/306	83.66	67.5267	50.9867	98.8733	34.6533	31.5933	0.241043	-0.962463	-0.6905	703.28	-5.84269	0.299444	-19.5118	8.71006e-85	9.99251e-82	{NA}	{NA}	{NA}	{XM_004984813.1; PREDICTED: Setaria italica NADH dehydrogenase [ubiquinone] 1 alpha subcomplex subunit 8-B-like (LOC101779731), mRNA}	{NA}
i0_LQ_LWC_c2564/f1p1/329	13.5267	20.56	13.6633	32.22	6.07333	18.24	1.25215	-1.75928	0.416796	55.7507	-2.95709	0.863765	-3.42348	0.000618239	0.00124133	{NA}	{NA}	{NA}	{XM_004957900.2; PREDICTED: Setaria italica uncharacterized LOC101761690 (LOC101761690), mRNA}	{NA}
i0_LQ_LWC_c2566/f1p2/211	0	0	0	0	0	0	0	0	0	435.217	-11.8402	1.45361	-8.14535	3.78171e-16	4.14899e-15	{NA}	{NA}	{NA}	{NA}	{NA}
i0_LQ_LWC_c2567/f1p5/340	522.803	274.233	230.51	483.33	155.733	260.507	-0.11326	-0.816326	0.176491	713.971	-2.53932	0.413014	-6.14826	7.8339e-10	3.34032e-09	{NA}	{sita:101752542; K06875 PDCD5, TFAR19 programmed cell death protein 5 - -}	{NA}	{XM_004961278.1; PREDICTED: Setaria italica DNA-binding protein DDB_G0278111 (LOC101752542), mRNA}	{XP_012456996.1; PREDICTED: DNA-binding protein DDB_G0278111 isoform X3 [Gossypium raimondii]}
i0_LQ_LWC_c2592/f3p0/892	4.71333	2.77	95.3867	10.42	6.81333	6.86667	1.14454	1.29847	-3.79611	788.987	-6.88782	0.758505	-9.08078	1.078e-19	2.04225e-18	#N/A	#N/A	#N/A	#N/A	#N/A
i0_LQ_LWC_c2617/f1p7/436	585.353	363.38	317.223	663.693	179.023	353.733	0.181209	-1.02133	0.157163	252.532	3.25924	0.549252	5.93395	2.95734e-09	1.16558e-08	{sp|O82702|VATG1_TOBAC; V-type proton ATPase subunit G 1 OS=Nicotiana tabacum GN=VATG1 PE=3 SV=1}	{sbi:SORBI_06g027500; K02152 ATPeV1G, ATP6G V-type H+-transporting ATPase subunit G - ko00190; Metabolism; Energy metabolism; Oxidative phosphorylation | ko04150; Environmental Information Processing; Signal transduction; mTOR signaling pathway | ko04145; Cellular Processes; Transport and catabolism; Phagosome | ko04966; Organismal Systems; Excretory system; Collecting duct acid secretion | ko047…	{At3g01390; KOG1772 Vacuolar H+-ATPase V1 sector, subunit G C Energy production and conversion ;}	{XM_004955735.2; PREDICTED: Setaria italica V-type proton ATPase subunit G 1-like (LOC101756411), mRNA}	{XP_004976695.1; PREDICTED: V-type proton ATPase subunit G1-like [Setaria italica]}
i0_LQ_LWC_c2638/f1p0/449	2.27667	0.206667	398.843	1.04667	0.823333	0.473333	-1.12112	1.99417	-9.71875	14.748	-6.13601	2.13449	-2.8747	0.00404415	0.0071923	#N/A	#N/A	#N/A	#N/A	#N/A
i0_LQ_LWC_c263/f2p0/733	66.28	41.1833	44.7	67.37	32.3633	54.2267	0.0235327	-0.3477	0.278728	147.67	6.35022	1.79023	3.54715	0.000389418	0.000804125	{NA}	{sita:101774099; - - - - -}	{NA}	{XM_004975477.3; PREDICTED: Setaria italica uncharacterized LOC101753326 (LOC101753326), mRNA}	{XP_004975534.1; PREDICTED: uncharacterized protein LOC101753326 [Setaria italica]}
i0_LQ_LWC_c2640/f1p0/915	440.117	312.28	356.037	461.23	188.863	315.397	0.0676003	-0.725498	-0.174858	341.066	-10.2664	1.44965	-7.08195	1.42139e-12	8.9805e-12	{NA}	{osa:4327895; - - - - -}	{NA}	{XM_004970108.2; PREDICTED: Setaria italica uncharacterized LOC101784875 (LOC101784875), mRNA}	{XP_004970165.1; PREDICTED: uncharacterized protein LOC101784875 [Setaria italica]}
i0_LQ_LWC_c2646/f1p1/622	642.983	572.31	560.49	1698.45	860.93	1505.37	1.40136	0.589099	1.42536	1799.27	14.9219	1.20073	12.4273	1.85742e-35	2.22972e-33	{sp|Q9M352|RL362_ARATH; 60S ribosomal protein L36-2 OS=Arabidopsis thaliana GN=RPL36B PE=2 SV=1}	{sita:101785624; K02920 RP-L36e, RPL36 large subunit ribosomal protein L36e - ko03010; Genetic Information Processing; Translation; Ribosome}	{At3g53740; KOG3452 60S ribosomal protein L36 J Translation, ribosomal structure and biogenesis ;}	{XM_004961795.3; PREDICTED: Setaria italica 60S ribosomal protein L36-3-like (LOC101785624), transcript variant X2, mRNA}	{XP_004961851.1; PREDICTED: 60S ribosomal protein L36-3-like [Setaria italica]}
i0_LQ_LWC_c2653/f1p1/210	0	0	13.3967	18.8633	0	0	0	0	#NUM!	1911.36	-11.5854	1.0382	-11.1591	6.46767e-29	4.08353e-27	{NA}	{NA}	{NA}	{XM_004962354.2; PREDICTED: Setaria italica patellin-6 (LOC101774836), mRNA}	{NA}
i0_LQ_LWC_c2654/f1p0/212	189.577	92.58	48.8733	510.893	13.25	24.1767	1.43024	-2.80471	-1.01543	3495.41	-10.1549	0.534198	-19.0097	1.41858e-80	1.47645e-77	{NA}	{NA}	{NA}	{NA}	{NA}
i0_LQ_LWC_c2655/f1p1/201	0	0	0	0	0	0	0	0	0	1847.97	-14.1993	1.47047	-9.65633	4.62111e-22	1.21461e-20	{NA}	{NA}	{NA}	{NA}	{NA}
i0_LQ_LWC_c2658/f1p2/208	1150.26	664.66	475.177	1365.91	575.127	786.6	0.247899	-0.208737	0.727166	178.379	-5.15901	1.1926	-4.32585	1.51944e-05	3.77725e-05	{NA}	{NA}	{NA}	{NA}	{NA}
i0_LQ_LWC_c265/f2p0/731	41.3033	14.5833	79.2033	42.1	12.2733	9.27667	0.027562	-0.248793	-3.09388	38.1971	-9.20172	1.74376	-5.27695	1.31353e-07	4.1857e-07	#N/A	#N/A	#N/A	#N/A	#N/A
i0_LQ_LWC_c2665/f1p13/207	6.74333	0	0	7.24	5.74333	11.9867	0.102528	0	0	1530.1	-14.025	1.60864	-8.71856	2.81753e-18	4.30919e-17	#N/A	#N/A	#N/A	#N/A	#N/A
i0_LQ_LWC_c2670/f1p3/200	0	0	0	83.6267	35.0567	82.3367	0	0	0	179.065	-10.6271	1.48775	-7.14307	9.1271e-13	5.94174e-12	#N/A	#N/A	#N/A	#N/A	#N/A
i0_LQ_LWC_c2672/f1p0/206	0	0	0	0	0	0	0	0	0	230.725	-11.6645	1.61427	-7.22589	4.97837e-13	3.36684e-12	{NA}	{NA}	{NA}	{NA}	{NA}
i0_LQ_LWC_c279/f2p0/473	601.227	406.603	411.133	736.577	245.533	420.773	0.292927	-0.727703	0.0334369	497.109	2.71866	0.384024	7.07939	1.44788e-12	9.13468e-12	{sp|O04066|ACBP_RICCO; Acyl-CoA-binding protein OS=Ricinus communis PE=3 SV=1}	{mus:103982409; K08762 DBI, ACBP diazepam-binding inhibitor (GABA receptor modulator, acyl-CoA-binding protein) - ko03320; Organismal Systems; Endocrine system; PPAR signaling pathway}	{At1g31812; KOG0817 Acyl-CoA-binding protein I Lipid transport and metabolism ;}	{XM_004972704.3; PREDICTED: Setaria italica acyl-CoA-binding protein-like (LOC101783678), mRNA}	{XP_010112988.1; Acyl-CoA-binding protein [Morus notabilis]}
i0_LQ_LWC_c309/f1p0/916	14.1433	3.97667	6.75333	25.26	5.80333	3.45667	0.836732	0.545322	-0.966218	49.9467	6.08219	0.868727	7.00127	2.53657e-12	1.54444e-11	{sp|Q6Z4N4|40G3_ORYSJ; Ricin B-like lectin R40G3 OS=Oryza sativa subsp. japonica GN=R40G3 PE=2 SV=1}	{sita:101785333; - - - - -}	{NA}	{XM_004959841.3; PREDICTED: Setaria italica uncharacterized LOC101785333 (LOC101785333), mRNA}	{XP_004959898.1; PREDICTED: uncharacterized protein LOC101785333 [Setaria italica]}
i0_LQ_LWC_c311/f1p0/808	266.027	220.197	136.377	394.49	172.067	185.61	0.568418	-0.355825	0.444678	973.134	14.5557	1.2281	11.8522	2.09609e-32	1.84655e-30	{sp|Q67XG0|GLB3_ARATH; Two-on-two hemoglobin-3 OS=Arabidopsis thaliana GN=GLB3 PE=1 SV=1}	{bdi:100825579; - - - - -}	{NA}	{XM_004965942.1; PREDICTED: Setaria italica two-on-two hemoglobin-3 (LOC101784581), mRNA}	{XP_004965999.1; PREDICTED: two-on-two hemoglobin-3 [Setaria italica]}
i0_LQ_LWC_c314/f1p0/738	64.51	61.9367	63.6733	92.4567	42.1967	60.36	0.519255	-0.553665	-0.0770965	205.855	3.43914	0.722366	4.76094	1.92691e-06	5.32595e-06	{sp|Q6ZBP3|H2B2_ORYSJ; Histone H2B.2 OS=Oryza sativa subsp. japonica GN=H2B.2 PE=3 SV=1}	{obr:102718685; K11252 H2B histone H2B - ko05203; Human Diseases; Cancers: Overview; Viral carcinogenesis | ko05322; Human Diseases; Immune diseases; Systemic lupus erythematosus | ko05034; Human Diseases; Substance dependence; Alcoholism}	{At3g45980; KOG1744 Histone H2B B Chromatin structure and dynamics ;}	{XM_004969338.3; PREDICTED: Setaria italica histone H2B.1-like (LOC101755970), mRNA}	{AQL09913.1; Histone H2B [Zea mays]}
i0_LQ_LWC_c315/f1p0/478	511.553	186.733	170.17	493.343	115.06	198.57	-0.0522926	-0.698593	0.222671	204.967	11.9822	1.23404	9.70974	2.74037e-22	7.4311e-21	{sp|Q9XJ54|NTF2_ORYSJ; Nuclear transport factor 2 OS=Oryza sativa subsp. japonica GN=NTF2 PE=2 SV=1}	{sita:101772088; - - - - -}	{At1g27970; KOG2104 Nuclear transport factor 2 U Intracellular trafficking, secretion, and vesicular transport ;}	{XM_004973949.3; PREDICTED: Setaria italica nuclear transport factor 2 (LOC101763975), mRNA}	{XP_004974006.1; PREDICTED: nuclear transport factor 2 [Setaria italica]}
i0_LQ_LWC_c316/f1p0/565	0.203333	0.553333	0.313333	0.67	0	1.38333	1.72031	#NUM!	2.14238	31.9844	-5.01066	0.768147	-6.52305	6.88936e-11	3.39813e-10	{NA}	{ats:F775_31739; - - - - -}	{NA}	{EU955175.1; Zea mays clone 1515772 hypothetical protein mRNA, complete cds}	{KQL07610.1; hypothetical protein SETIT_003469mg [Setaria italica]}
i0_LQ_LWC_c324/f1p0/471	24.7633	9.57667	33.5333	24.1133	7.74333	7.67333	-0.0383744	-0.306569	-2.12767	10.1312	7.68427	1.33865	5.74031	9.45019e-09	3.47995e-08	{NA}	{bdi:104581804; - - - - -}	{At3g12340; KOG0552 FKBP-type peptidyl-prolyl cis-trans isomerase O Posttranslational modification, protein turnover, chaperones ;}	{XM_004986997.3; PREDICTED: Setaria italica uncharacterized LOC101752714 (LOC101752714), mRNA}	{XP_002468065.1; hypothetical protein SORBIDRAFT_01g038960 [Sorghum bicolor]}
i0_LQ_LWC_c328/f1p0/897	1.80667	0.776667	0.92	1.48333	0.976667	1.54333	-0.284488	0.330571	0.746344	64.6007	-4.07609	0.873503	-4.66637	3.06565e-06	8.28623e-06	{NA}	{NA}	{NA}	{XM_004973649.2; PREDICTED: Setaria italica mitochondrial uncoupling protein 5-like (LOC101782201), mRNA}	{NA}
i0_LQ_LWC_c329/f1p0/560	0.0633333	0.63	0.423333	0.713333	0.583333	0.173333	3.49354	-0.111031	-1.28824	13.6757	-3.44464	1.21299	-2.83979	0.00451434	0.00796077	{sp|P04146|COPIA_DROME; Copia protein OS=Drosophila melanogaster GN=GIP PE=1 SV=3}	{cit:107175998; - - - - -}	{At2g20460; KOG0017 FOG: Transposon-encoded proteins with TYA, reverse transcriptase, integrase domains in various combinations R General function prediction only ;}	{KX608895.1; Saccharum hybrid cultivar R570 retrotransposons LTR Copia Maximus Sh029N14_te00005, LTR Gypsy Tat Sh029N14_te00007, and LTR Copia Maximus Sh029N14_te00005, probable calcium-activated outward-rectifying potassium channel 5 (Sh029N14_g0100) pseudogene, and retrotransposon LTR Gypsy Sh029N14_te00010, complete sequence; Phytochrome C (Sh029N14_g0130) gene, complete cds; retrotransposons …	{ABA93730.1; retrotransposon protein, putative, unclassified [Oryza sativa Japonica Group]}
i0_LQ_LWC_c330/f1p0/885	0.876667	1.30667	1.72333	1.39667	0.203333	1.76333	0.671887	-2.68397	0.0331034	205.219	-4.73774	0.925916	-5.11681	3.10748e-07	9.46857e-07	{sp|Q9FIG7|DIR2_ARATH; Dirigent protein 2 OS=Arabidopsis thaliana GN=DIR2 PE=2 SV=1}	{zma:103648339; - - - - -}	{NA}	{XM_002448675.1; Sorghum bicolor hypothetical protein, mRNA}	{XP_002448720.1; hypothetical protein SORBIDRAFT_06g032050 [Sorghum bicolor]}
i0_LQ_LWC_c331/f1p0/934	64.0233	55.3767	46.4067	71.6233	40.56	60.53	0.161832	-0.449221	0.383318	1598.22	-1.85906	0.351904	-5.28288	1.2717e-07	4.05891e-07	{sp|Q39131|LAML_ARATH; Lamin-like protein OS=Arabidopsis thaliana GN=At5g15350 PE=1 SV=1}	{osa:4334174; - - - - -}	{NA}	{XM_004981644.2; PREDICTED: Setaria italica lamin-like protein (LOC101772004), mRNA}	{XP_004981701.1; PREDICTED: lamin-like protein [Setaria italica]}
i0_LQ_LWC_c332/f1p0/777	147.887	177.243	152.657	143.987	94.77	177.707	-0.0385568	-0.903229	0.219207	743.49	1.07684	0.200336	5.37517	7.65106e-08	2.50845e-07	{sp|Q87JZ5|Y4103_VIBPA; Macro domain-containing protein VPA0103 OS=Vibrio parahaemolyticus serotype O3:K6 (strain RIMD 2210633) GN=VPA0103 PE=4 SV=1}	{bdi:100824222; - - - - -}	{At2g40600; KOG2633 Hismacro and SEC14 domain-containing proteins BK Chromatin structure and dynamics ; Transcription ;}	{XM_004984400.3; PREDICTED: Setaria italica macro domain-containing protein VPA0103 (LOC101756083), mRNA}	{XP_004984457.1; PREDICTED: macro domain-containing protein VPA0103 [Setaria italica]}
i0_LQ_LWC_c337/f1p0/990	1009.46	842.17	911.84	1138.04	461.21	930.617	0.172972	-0.868688	0.0294063	4098.25	10.029	0.73544	13.6368	2.41957e-42	4.60891e-40	{sp|A2Y5G8|H2A4_ORYSI; Probable histone H2A.4 OS=Oryza sativa subsp. indica GN=OsI_019561 PE=3 SV=1}	{cmo:103490019; K11251 H2A histone H2A - ko05322; Human Diseases; Immune diseases; Systemic lupus erythematosus | ko05034; Human Diseases; Substance dependence; Alcoholism}	{At5g02560; KOG1756 Histone 2A B Chromatin structure and dynamics ;}	{XM_004961778.3; PREDICTED: Setaria italica probable histone H2A.4 (LOC101779834), mRNA}	{XP_008447608.1; PREDICTED: probable histone H2A.4 [Cucumis melo]}
i0_LQ_LWC_c339/f1p0/1003	0	0	0	0	0	0	0	0	0	184.643	-11.596	1.81451	-6.3907	1.65127e-10	7.74338e-10	{NA}	{NA}	{NA}	{XM_004969005.2; PREDICTED: Setaria italica histidine-rich glycoprotein-like (LOC101759083), mRNA}	{XP_004969062.1; PREDICTED: histidine-rich glycoprotein-like [Setaria italica]}
i0_LQ_LWC_c340/f1p0/842	126.23	120.44	148.673	252.853	121.527	250.327	1.00225	0.0129583	0.751666	380.65	12.4897	1.21314	10.2954	7.3938e-25	2.87985e-23	{sp|P42856|ZB14_MAIZE; 14 kDa zinc-binding protein OS=Zea mays GN=ZBP14 PE=1 SV=1}	{sbi:SORBI_01g036830; K02503 HINT1, hinT, hit histidine triad (HIT) family protein - -}	{At3g56490; KOG3275 Zinc-binding protein of the histidine triad (HIT) family T Signal transduction mechanisms ;}	{XM_004984485.3; PREDICTED: Setaria italica 14 kDa zinc-binding protein (LOC101754589), mRNA}	{AGT16429.1; zinc-binding protein [Saccharum hybrid cultivar R570]}
i0_LQ_LWC_c341/f1p0/894	41.4667	38.76	38.8033	40.9233	24.4033	39.42	-0.0190284	-0.66749	0.0227472	148.536	11.118	1.8243	6.09438	1.09865e-09	4.58826e-09	{NA}	{zma:103630932; - - - - -}	{NA}	{XM_004985896.2; PREDICTED: Setaria italica uncharacterized LOC101756232 (LOC101756232), mRNA}	{XP_008650185.1; PREDICTED: uncharacterized protein LOC103630932 [Zea mays]}
i0_LQ_LWC_c342/f1p0/873	105.59	129.427	162.313	123.31	87.0833	145.667	0.223817	-0.571666	-0.156111	528.415	3.7093	0.866458	4.281	1.86059e-05	4.57276e-05	{sp|P51823|ARF2_ORYSJ; ADP-ribosylation factor 2 OS=Oryza sativa subsp. japonica GN=ARF PE=2 SV=2}	{obr:102702606; K07937 ARF1 ADP-ribosylation factor 1 - ko04072; Environmental Information Processing; Signal transduction; Phospholipase D signaling pathway | ko04144; Cellular Processes; Transport and catabolism; Endocytosis | ko05110; Human Diseases; Infectious diseases: Bacterial; Vibrio cholerae infection | ko05134; Human Diseases; Infectious diseases: Bacterial; Legionellosis}	{At1g10630; KOG0070 GTP-binding ADP-ribosylation factor Arf1 U Intracellular trafficking, secretion, and vesicular transport ;}	{XM_004967708.2; PREDICTED: Setaria italica ADP-ribosylation factor 2-like (LOC101774077), mRNA}	{KXG32218.1; hypothetical protein SORBI_003G122200, partial [Sorghum bicolor]}
i0_LQ_LWC_c343/f1p0/546	0.0433333	0	0	0.153333	0	0.276667	1.82312	0	0	56.6682	-7.76771	2.06213	-3.76683	0.000165333	0.000359569	#N/A	#N/A	#N/A	#N/A	#N/A
i0_LQ_LWC_c346/f1p0/373	3.24667	7.55333	5.89	12.8567	0.446667	5.51333	1.98549	-4.07984	-0.0953428	2.60282	6.48694	2.82622	2.29527	0.0217179	0.0342002	{NA}	{NA}	{NA}	{XM_004975722.3; PREDICTED: Setaria italica polyadenylate-binding protein RBP47-like (LOC101783970), mRNA}	{NA}
i0_LQ_LWC_c348/f1p0/749	0.686667	0.233333	30.1267	0.47	0.11	0.683333	-0.546949	-1.08489	-5.46231	2.03373	5.03953	2.35611	2.13892	0.0324424	0.0494928	{sp|D9HP20|CNR4_MAIZE; Cell number regulator 4 OS=Zea mays GN=CNR4 PE=2 SV=1}	{osa:9272590; - - - - -}	{NA}	{XM_004983383.2; PREDICTED: Setaria italica cell number regulator 4-like (LOC101756883), transcript variant X1, mRNA}	{XP_004983440.1; PREDICTED: cell number regulator 4-like isoform X1 [Setaria italica]}
i0_LQ_LWC_c349/f1p0/942	66.34	64.33	60.0833	72.0133	50.88	64.0767	0.118385	-0.338393	0.0928342	301.377	10.3184	1.80751	5.70863	1.1389e-08	4.14762e-08	{sp|P42027|NDUS7_BRAOL; NADH dehydrogenase [ubiquinone] iron-sulfur protein 7, mitochondrial OS=Brassica oleracea PE=2 SV=1}	{dosa:Os01t0720300-00; K03940 NDUFS7 NADH dehydrogenase (ubiquinone) Fe-S protein 7 [EC:1.6.5.3 1.6.99.3] 1.6.5.3,1.6.99.3 ko00190; Metabolism; Energy metabolism; Oxidative phosphorylation | ko05010; Human Diseases; Neurodegenerative diseases; Alzheimer's disease | ko05012; Human Diseases; Neurodegenerative diseases; Parkinson's disease | ko05016; Human Diseases; Neurodegenerative diseases; Hunti…	{At5g11770; KOG1687 NADH-ubiquinone oxidoreductase, NUFS7/PSST/20 kDa subunit C Energy production and conversion ;}	{XM_002458371.1; Sorghum bicolor hypothetical protein, mRNA}	{NP_001131270.1; NADH-ubiquinone oxidoreductase subunit [Zea mays]}
i0_LQ_LWC_c34/f7p0/636	0	0	0	0	0	0	0	0	0	7.58323	-6.47278	2.19451	-2.94953	0.00318257	0.00575141	{NA}	{aly:ARALYDRAFT_491330; - - - - -}	{NA}	{XM_004983333.1; PREDICTED: Setaria italica uncharacterized LOC101769472 (LOC101769472), mRNA}	{KQK89519.1; hypothetical protein SETIT_037860mg [Setaria italica]}
i0_LQ_LWC_c356/f1p0/463	108.81	42.7867	44.16	138.607	22.8467	42.99	0.349185	-0.905178	-0.0387391	68.6767	2.33355	0.337245	6.91943	4.53452e-12	2.65054e-11	{sp|Q86V88|MGDP1_HUMAN; Magnesium-dependent phosphatase 1 OS=Homo sapiens GN=MDP1 PE=1 SV=1}	{obr:102710387; K17619 MDP1 magnesium-dependent phosphatase 1 [EC:3.1.3.48 3.1.3.-] 3.1.3.48,3.1.3.- -}	{SPBP8B7.31; KOG4549 Magnesium-dependent phosphatase R General function prediction only ;}	{XM_004981788.3; PREDICTED: Setaria italica magnesium-dependent phosphatase 1 (LOC101762007), mRNA}	{XP_004981845.1; PREDICTED: magnesium-dependent phosphatase 1 [Setaria italica]}
i0_LQ_LWC_c357/f1p0/537	2.11667	0.113333	0	0.296667	0	0.136667	-2.83488	#NUM!	0	268.836	-10.1587	1.48013	-6.86344	6.72234e-12	3.83666e-11	{NA}	{NA}	{NA}	{XM_004962668.3; PREDICTED: Setaria italica UNC93-like protein 3 (LOC101753092), transcript variant X2, mRNA}	{NA}
i0_LQ_LWC_c358/f1p0/352	0	1.1	0	0	0	0	0	#NUM!	0	13.4452	-6.71006	1.95993	-3.42362	0.000617929	0.00124081	{NA}	{NA}	{NA}	{XM_004961314.2; PREDICTED: Setaria italica nucleosome assembly protein 1;2 (LOC101767418), mRNA}	{AQK95816.1; Nucleosome assembly protein 1 [Zea mays]}
i0_LQ_LWC_c361/f1p0/976	1428.3	957.5	900.8	1404.64	568.043	893.863	-0.0240986	-0.753271	-0.0111526	4148.11	16.1303	2.15534	7.48386	7.21735e-14	5.53469e-13	{sp|Q40680|EF1D1_ORYSJ; Elongation factor 1-delta 1 OS=Oryza sativa subsp. japonica GN=Os07g0614500 PE=2 SV=3}	{sita:101755898; K03232 EEF1B elongation factor 1-beta - -}	{At1g30230; KOG1668 Elongation factor 1 beta/delta chain K Transcription ;}	{XM_004958231.2; PREDICTED: Setaria italica elongation factor 1-delta 1 (LOC101755898), mRNA}	{XP_002463179.1; hypothetical protein SORBIDRAFT_02g039166 [Sorghum bicolor]}
i0_LQ_LWC_c362/f1p0/1005	0.626667	0.22	1.01667	1.57333	0.46	0.63	1.32805	1.06413	-0.690423	6305.02	-9.05433	0.278055	-32.5631	1.36449e-232	3.44386e-228	{NA}	{sbi:SORBI_09g024070; - - - - -}	{NA}	{XM_004963209.1; PREDICTED: Setaria italica non-specific lipid-transfer protein-like protein At2g13820 (LOC101763089), mRNA}	{KQL14902.1; hypothetical protein SETIT_024971mg [Setaria italica]}
i0_LQ_LWC_c365/f1p0/980	73.43	70.23	61.9433	74.9567	36.8067	79.4933	0.0296872	-0.93212	0.359885	322.57	11.418	1.19176	9.58078	9.63137e-22	2.43149e-20	{sp|P27788|FER3_MAIZE; Ferredoxin-3, chloroplastic OS=Zea mays GN=FDX3 PE=2 SV=1}	{sita:101767380; K02639 petF ferredoxin - ko00195; Metabolism; Energy metabolism; Photosynthesis}	{NA}	{XM_004955843.2; PREDICTED: Setaria italica ferredoxin-3, chloroplastic-like (LOC101767380), mRNA}	{XP_004955900.1; PREDICTED: ferredoxin-3, chloroplastic-like [Setaria italica]}
i0_LQ_LWC_c366/f1p0/601	269.8	505.653	559.343	251.367	162.05	641.417	-0.102097	-1.64171	0.197528	734.828	12.7775	1.24967	10.2247	1.53754e-24	5.75123e-23	{NA}	{sita:101761345; - - - - -}	{NA}	{XM_004962854.2; PREDICTED: Setaria italica uncharacterized LOC101761345 (LOC101761345), mRNA}	{XP_004962911.1; PREDICTED: uncharacterized protein LOC101761345 [Setaria italica]}
i0_LQ_LWC_c368/f1p0/854	34.1633	14.2333	7.59333	12.5167	6.99667	12.1767	-1.4486	-1.02453	0.681314	42.4426	9.46993	1.47879	6.40386	1.51497e-10	7.13769e-10	{sp|O34569|YOAA_BACSU; Uncharacterized N-acetyltransferase YoaA OS=Bacillus subtilis (strain 168) GN=yoaA PE=3 SV=2}	{obr:102710483; - - - - -}	{NA}	{XM_004982174.2; PREDICTED: Setaria italica uncharacterized N-acetyltransferase YoaA (LOC101781723), mRNA}	{XP_004982231.1; PREDICTED: uncharacterized N-acetyltransferase YoaA [Setaria italica]}
i0_LQ_LWC_c370/f1p0/779	72.1333	30.5933	30.1967	110.537	12.6767	28.99	0.615787	-1.27104	-0.058834	112.286	3.04752	1.0065	3.02785	0.002463	0.00452788	{sp|P69071|H3_DERIM; Histone H3, embryonic OS=Dermasterias imbricata PE=2 SV=2}	{ota:Ot05g03850; K11253 H3 histone H3 - ko05202; Human Diseases; Cancers: Overview; Transcriptional misregulation in cancer | ko05322; Human Diseases; Immune diseases; Systemic lupus erythematosus | ko05034; Human Diseases; Substance dependence; Alcoholism}	{7291014; KOG1745 Histones H3 and H4 B Chromatin structure and dynamics ;}	{XM_004970640.3; PREDICTED: Setaria italica histone H3.2 (LOC101754229), mRNA}	{KXG31833.1; hypothetical protein SORBI_003G065000, partial [Sorghum bicolor]}
i0_LQ_LWC_c373/f1p0/966	13.2733	22.4467	31.5467	14.5433	13.78	22.6367	0.131827	-0.703925	-0.478826	316.931	-2.6659	0.832914	-3.20069	0.001371	0.00261901	{sp|Q9MA75|VIP1_ARATH; Transcription factor VIP1 OS=Arabidopsis thaliana GN=VIP1 PE=1 SV=1}	{pda:103703162; K20557 VIP1 transcription factor VIP1 - ko04016; Environmental Information Processing; Signal transduction; MAPK signaling pathway - plant}	{NA}	{XM_004978695.3; PREDICTED: Setaria italica transcription factor VIP1-like (LOC101777244), mRNA}	{XP_004978752.1; PREDICTED: transcription factor VIP1-like [Setaria italica]}
i0_LQ_LWC_c374/f1p0/592	59.2367	44.1333	39.43	70.1967	27.53	41.0133	0.244912	-0.680864	0.0567993	78.125	10.4742	1.25003	8.37917	5.33044e-17	6.7159e-16	{NA}	{sita:101758071; - - - - -}	{NA}	{XM_004962847.2; PREDICTED: Setaria italica uncharacterized LOC101758071 (LOC101758071), mRNA}	{KQK94720.1; hypothetical protein SETIT_028183mg, partial [Setaria italica]}
i0_LQ_LWC_c375/f1p0/920	47.7233	54.9833	56.9667	54.7733	39.2467	52.5833	0.198779	-0.486424	-0.115512	419.908	0.826718	0.281547	2.93634	0.00332112	0.00598508	{sp|Q01QR6|RL9_SOLUE; 50S ribosomal protein L9 OS=Solibacter usitatus (strain Ellin6076) GN=rplI PE=3 SV=1}	{sbi:SORBI_07g028700; K02939 RP-L9, MRPL9, rplI large subunit ribosomal protein L9 - ko03010; Genetic Information Processing; Translation; Ribosome}	{At5g53070; KOG4607 Mitochondrial ribosomal protein L9 J Translation, ribosomal structure and biogenesis ;}	{XM_004972941.1; PREDICTED: Setaria italica 50S ribosomal protein L9 (LOC101780579), mRNA}	{XP_004972998.1; PREDICTED: 50S ribosomal protein L9 [Setaria italica]}
i0_LQ_LWC_c376/f1p0/591	100.667	91.2033	75.26	124.253	47.2067	88.5833	0.303699	-0.950096	0.235152	181.324	2.97698	0.46889	6.349	2.16725e-10	9.97441e-10	{sp|Q3ZCG8|EMC6_BOVIN; ER membrane protein complex subunit 6 OS=Bos taurus GN=EMC6 PE=3 SV=1}	{sita:101768761; - - - - -}	{At5g49540; KOG4455 Uncharacterized conserved protein S Function unknown ;}	{XM_004961237.2; PREDICTED: Setaria italica ER membrane protein complex subunit 6-like (LOC101768761), mRNA}	{KQL14426.1; hypothetical protein SETIT_023581mg [Setaria italica]}
i0_LQ_LWC_c380/f1p0/808	0.323333	0.273333	0.15	0.33	0.0966667	0.183333	0.0294438	-1.49957	0.289507	232.178	-7.49105	1.09931	-6.81432	9.47091e-12	5.29814e-11	{sp|Q8VYS0|RD19D_ARATH; Probable cysteine protease RD19D OS=Arabidopsis thaliana GN=RD19D PE=2 SV=1}	{sita:101766321; K01373 CTSF cathepsin F 3.4.22.41 ko04142; Cellular Processes; Transport and catabolism; Lysosome | ko04210; Cellular Processes; Cell growth and death; Apoptosis}	{At3g54940; KOG1542 Cysteine proteinase Cathepsin F O Posttranslational modification, protein turnover, chaperones ;}	{XM_004959613.2; PREDICTED: Setaria italica probable cysteine proteinase A494 (LOC101766321), mRNA}	{XP_004959670.1; PREDICTED: probable cysteine proteinase A494 [Setaria italica]}
i0_LQ_LWC_c383/f1p0/691	432.3	464.517	385.467	429.253	346.77	450.823	-0.0102035	-0.421751	0.225956	1324.56	2.08562	0.58419	3.5701	0.000356842	0.000740689	{sp|Q8GYN5|RIN4_ARATH; RPM1-interacting protein 4 OS=Arabidopsis thaliana GN=RIN4 PE=1 SV=1}	{bdi:100826114; - - - - -}	{NA}	{XM_004965188.3; PREDICTED: Setaria italica RPM1-interacting protein 4-like (LOC101778519), mRNA}	{KQL10335.1; hypothetical protein SETIT_008331mg, partial [Setaria italica]}
i0_LQ_LWC_c384/f1p0/659	0	0.113333	0	0	0	0	0	#NUM!	0	5.32434	-6.27267	2.41928	-2.59279	0.00952013	0.0159586	{sp|Q38953|DEAH5_ARATH; Probable pre-mRNA-splicing factor ATP-dependent RNA helicase DEAH5 OS=Arabidopsis thaliana GN=At3g26560 PE=1 SV=2}	{sbi:SORBI_01g044300; K12818 DHX8, PRP22 ATP-dependent RNA helicase DHX8/PRP22 3.6.4.13 ko03040; Genetic Information Processing; Transcription; Spliceosome}	{At3g26560; KOG0922 DEAH-box RNA helicase A RNA processing and modification ;}	{XM_004952251.2; PREDICTED: Setaria italica probable pre-mRNA-splicing factor ATP-dependent RNA helicase (LOC101768701), mRNA}	{ACN34981.1; unknown [Zea mays]}
i0_LQ_LWC_c390/f1p0/617	94.1967	118.137	106.843	124.45	61.55	99.4233	0.401818	-0.940626	-0.103841	195.752	11.7261	1.20959	9.69422	3.19052e-22	8.57118e-21	{sp|Q9WTR7|SC11C_RAT; Signal peptidase complex catalytic subunit SEC11C OS=Rattus norvegicus GN=Sec11c PE=2 SV=3}	{sita:101772661; K13280 SEC11, sipW signal peptidase, endoplasmic reticulum-type 3.4.-.- ko03060; Genetic Information Processing; Folding, sorting and degradation; Protein export}	{At1g52600; KOG3342 Signal peptidase I U Intracellular trafficking, secretion, and vesicular transport ;}	{XM_004962188.2; PREDICTED: Setaria italica signal peptidase complex catalytic subunit SEC11A-like (LOC101772661), mRNA}	{AQK85223.1; Peptidase S24/S26A/S26B/S26C family protein [Zea mays]}
i0_LQ_LWC_c395/f1p0/851	4.86	4.16667	11.04	4.59667	3.02	5.10667	-0.0803683	-0.464345	-1.11229	17.5277	7.04861	1.28011	5.50626	3.66541e-08	1.24953e-07	{NA}	{osa:4333109; - - - - -}	{NA}	{XM_002465086.1; Sorghum bicolor hypothetical protein, mRNA}	{KQK90435.1; hypothetical protein SETIT_038122mg [Setaria italica]}
i0_LQ_LWC_c397/f1p0/637	86.94	39.07	34.15	75.5967	26.25	54.2333	-0.201697	-0.573744	0.667294	115.395	11.2119	1.26196	8.88452	6.41955e-19	1.0798e-17	{NA}	{NA}	{NA}	{AP014964.1; Oryza sativa Japonica Group DNA, chromosome 8, cultivar: Nipponbare, complete sequence}	{KQL00640.1; hypothetical protein SETIT_014801mg [Setaria italica]}
i0_LQ_LWC_c399/f1p0/723	26.8633	25.3833	27.2933	28.68	14.4067	28.7133	0.0944067	-0.817145	0.0731722	71.8135	10.2125	1.19939	8.51471	1.67002e-17	2.27255e-16	{sp|Q9CAF9|IOJAM_ARATH; Protein Iojap-related, mitochondrial OS=Arabidopsis thaliana GN=At1g67620 PE=2 SV=1}	{sita:101779028; - - - - -}	{At1g67620; KOG3212 Uncharacterized conserved protein related to IojAP S Function unknown ;}	{XM_004960651.2; PREDICTED: Setaria italica protein Iojap-related, mitochondrial (LOC101779028), mRNA}	{XP_004960708.1; PREDICTED: protein Iojap-related, mitochondrial [Setaria italica]}
i0_LQ_LWC_c401/f1p0/591	663.27	361.067	799.437	922.76	460.083	1200.77	0.476359	0.34963	0.5869	1786.7	5.73381	0.49151	11.6657	1.90796e-31	1.53851e-29	{NA}	{osa:4325793; - - - - -}	{NA}	{NA}	{KQL04215.1; hypothetical protein SETIT_003168mg [Setaria italica]}
i0_LQ_LWC_c402/f1p0/969	0	0	0	0	0	0	0	0	0	383.217	-12.9668	2.06703	-6.27314	3.53836e-10	1.58273e-09	{sp|Q9ZTP5|RPE_ORYSJ; Ribulose-phosphate 3-epimerase, chloroplastic OS=Oryza sativa subsp. japonica GN=RPE PE=1 SV=2}	{obr:102723028; K01783 rpe, RPE ribulose-phosphate 3-epimerase 5.1.3.1 ko01200; Metabolism; Global and overview maps; Carbon metabolism | ko01230; Metabolism; Global and overview maps; Biosynthesis of amino acids | ko00030; Metabolism; Carbohydrate metabolism; Pentose phosphate pathway | ko00040; Metabolism; Carbohydrate metabolism; Pentose and glucuronate interconversions | ko00710; Metabolism; …	{At5g61410; KOG3111 D-ribulose-5-phosphate 3-epimerase G Carbohydrate transport and metabolism ;}	{XM_004985502.2; PREDICTED: Setaria italica ribulose-phosphate 3-epimerase, chloroplastic (LOC101774062), mRNA}	{OEL13800.1; Ribulose-phosphate 3-epimerase, chloroplastic [Dichanthelium oligosanthes]}
i0_LQ_LWC_c408/f1p0/988	64.7367	22.8067	27.5967	108.483	34.88	44.1967	0.744818	0.612944	0.679444	799.14	-2.73884	0.55747	-4.91299	8.96991e-07	2.58219e-06	{NA}	{sita:101785046; - - - - -}	{NA}	{XM_004957960.3; PREDICTED: Setaria italica uncharacterized LOC101785046 (LOC101785046), mRNA}	{OEL35412.1; hypothetical protein BAE44_0003570 [Dichanthelium oligosanthes]}
i0_LQ_LWC_c410/f1p0/881	53.1567	39.3167	45.13	43.33	26.8133	54.78	-0.294884	-0.55219	0.279562	920.138	-1.7881	0.212764	-8.40414	4.31001e-17	5.51071e-16	{sp|Q338P8|CML8_ORYSJ; Probable calcium-binding protein CML8 OS=Oryza sativa subsp. japonica GN=CML8 PE=2 SV=1}	{ats:F775_27078; K16465 CETN1 centrin-1 - -}	{At3g50360; KOG0028 Ca2+-binding protein (centrin/caltractin), EF-Hand superfamily protein ZD Cytoskeleton ; Cell cycle control, cell division, chromosome partitioning ;}	{XM_012843055.2; PREDICTED: Setaria italica probable calcium-binding protein CML8 (LOC101779055), transcript variant X1, mRNA}	{XP_012698509.1; PREDICTED: probable calcium-binding protein CML8 [Setaria italica]}
i0_LQ_LWC_c411/f1p0/983	1.75667	2.26333	0.513333	2.14333	1.74667	4.53333	0.287016	-0.373845	3.1426	291.265	-7.12689	1.29629	-5.4979	3.8435e-08	1.30639e-07	#N/A	#N/A	#N/A	#N/A	#N/A
i0_LQ_LWC_c413/f1p0/868	262.95	215.227	226.203	261.92	133.75	238	-0.00566227	-0.686318	0.0733414	946.976	4.00135	0.418425	9.56289	1.14515e-21	2.85954e-20	{sp|Q42551|SCE1_ARATH; SUMO-conjugating enzyme SCE1 OS=Arabidopsis thaliana GN=SCE1 PE=1 SV=1}	{zma:100283731; K10577 UBE2I, UBC9 ubiquitin-conjugating enzyme E2 I - ko03013; Genetic Information Processing; Translation; RNA transport | ko04120; Genetic Information Processing; Folding, sorting and degradation; Ubiquitin mediated proteolysis | ko04064; Environmental Information Processing; Signal transduction; NF-kappa B signaling pathway | ko05206; Human Diseases; Cancers: Overview; MicroRN…	{At3g57870; KOG0424 Ubiquitin-protein ligase O Posttranslational modification, protein turnover, chaperones ;}	{XM_004985861.3; PREDICTED: Setaria italica SUMO-conjugating enzyme SCE1 (LOC101776895), mRNA}	{XP_004985918.1; PREDICTED: SUMO-conjugating enzyme SCE1 [Setaria italica]}
i0_LQ_LWC_c415/f1p0/551	0.753333	0.253333	11.0733	1.63333	0	3.43333	1.11646	#NUM!	-1.68941	389.805	-7.00808	0.615553	-11.385	4.96668e-30	3.55618e-28	{sp|A2XBN5|NLTPX_ORYSI; Non-specific lipid-transfer protein 2 OS=Oryza sativa subsp. indica GN=LTP-2 PE=3 SV=2}	{sbi:SORBI_01g049830; - - - - -}	{NA}	{NA}	{XP_004986022.1; PREDICTED: non-specific lipid-transfer protein 2P-like [Setaria italica]}
i0_LQ_LWC_c417/f1p0/649	624.197	320.833	397.457	713.49	372.12	445.743	0.192893	0.213944	0.165416	1172.34	3.48791	0.564002	6.18421	6.24123e-10	2.69744e-09	{NA}	{NA}	{NA}	{EU963830.1; Zea mays clone 273175 hypothetical protein mRNA, complete cds}	{NA}
i0_LQ_LWC_c420/f1p0/1011	150.123	137.15	160.88	122.533	93.4267	149.09	-0.292974	-0.553848	-0.109801	649.92	8.40394	0.652753	12.8746	6.25582e-38	8.90788e-36	{sp|Q9LSE4|CCB1_ARATH; Protein COFACTOR ASSEMBLY OF COMPLEX C SUBUNIT B CCB1, chloroplastic OS=Arabidopsis thaliana GN=CCB1 PE=1 SV=1}	{mus:104000652; - - - - -}	{NA}	{XM_004979324.2; PREDICTED: Setaria italica protein COFACTOR ASSEMBLY OF COMPLEX C SUBUNIT B CCB1, chloroplastic (LOC101755505), mRNA}	{XP_004979381.1; PREDICTED: protein COFACTOR ASSEMBLY OF COMPLEX C SUBUNIT B CCB1, chloroplastic [Setaria italica]}
i0_LQ_LWC_c421/f1p0/891	5.89667	8.57667	18.66	5.35667	4.04667	6.22667	-0.138564	-1.08368	-1.58342	110.943	-1.27305	0.412802	-3.08392	0.00204292	0.00380341	{NA}	{obr:102703943; - - - - -}	{NA}	{XM_004985663.2; PREDICTED: Setaria italica uncharacterized protein SYNPCC7002_A1590 (LOC101766783), mRNA}	{XP_004985720.1; PREDICTED: uncharacterized protein SYNPCC7002_A1590 [Setaria italica]}
i0_LQ_LWC_c422/f1p0/449	215.42	113.863	91.8633	260.533	76.83	158.58	0.274316	-0.567562	0.78765	4453.12	-4.1878	0.252631	-16.5768	1.02608e-61	5.05315e-59	{sp|Q2QQ99|SP1L3_ORYSJ; Protein SPIRAL1-like 3 OS=Oryza sativa subsp. japonica GN=Os12g0502000 PE=3 SV=1}	{sita:101774578; K18635 SPR1 protein SPIRAL1 and related proteins - -}	{NA}	{XM_004962887.2; PREDICTED: Setaria italica protein SPIRAL1-like 3 (LOC101774578), mRNA}	{XP_004962944.1; PREDICTED: protein SPIRAL1-like 3 [Setaria italica]}
i0_LQ_LWC_c423/f1p0/871	0	0	0	0	0	0	0	0	0	3763.37	-15.4094	1.50642	-10.2292	1.46751e-24	5.50557e-23	{NA}	{NA}	{NA}	{NA}	{NA}
i0_LQ_LWC_c427/f1p0/670	21.9233	9.64333	6.49667	1912.98	2312.18	4495.56	6.44721	7.90551	9.43458	90.4564	-1.99204	0.596477	-3.33968	0.00083876	0.00165291	#N/A	#N/A	#N/A	#N/A	#N/A
i0_LQ_LWC_c428/f1p0/983	3.38667	2.54667	3.13667	5.29667	1.31667	2.46667	0.645219	-0.95172	-0.346669	22.3713	2.26721	0.641067	3.53663	0.000405273	0.00083468	{sp|Q500W4|PLI2C_ARATH; LIM domain-containing protein PLIM2c OS=Arabidopsis thaliana GN=PLIM2C PE=1 SV=1}	{sita:101785557; - - - - -}	{At3g61230; KOG1700 Regulatory protein MLP and related LIM proteins TZ Signal transduction mechanisms ; Cytoskeleton ;}	{XM_004953198.1; PREDICTED: Setaria italica LIM domain-containing protein PLIM2c-like (LOC101785557), mRNA}	{XP_004953255.1; PREDICTED: LIM domain-containing protein PLIM2c-like [Setaria italica]}
i0_LQ_LWC_c429/f1p0/846	9.53333	8.16	7.9	6.98	4.24333	8.48333	-0.449754	-0.943371	0.102779	2449.35	-6.71683	0.533239	-12.5963	2.21315e-36	2.83544e-34	{sp|P11428|SODC2_MAIZE; Superoxide dismutase [Cu-Zn] 2 OS=Zea mays GN=SODCC.1 PE=2 SV=2}	{sita:101783048; K04565 SOD1 superoxide dismutase, Cu-Zn family 1.15.1.1 ko04146; Cellular Processes; Transport and catabolism; Peroxisome | ko04213; Organismal Systems; Aging; Longevity regulating pathway - multiple species | ko05014; Human Diseases; Neurodegenerative diseases; Amyotrophic lateral sclerosis (ALS) | ko05016; Human Diseases; Neurodegenerative diseases; Huntington's disease | ko050…	{At1g08830; KOG0441 Cu2+/Zn2+ superoxide dismutase SOD1 P Inorganic ion transport and metabolism ;}	{XM_004958551.3; PREDICTED: Setaria italica superoxide dismutase [Cu-Zn] 2 (LOC101783048), mRNA}	{XP_004958608.1; PREDICTED: superoxide dismutase [Cu-Zn] 2 [Setaria italica]}
i0_LQ_LWC_c430/f1p0/689	728.36	395.537	387.363	709.187	250.913	406.613	-0.0384863	-0.656622	0.0699701	3482.49	-0.517995	0.172645	-3.00035	0.00269669	0.00492814	{sp|P40978|RS19_ORYSJ; 40S ribosomal protein S19 OS=Oryza sativa subsp. japonica GN=RPS19A PE=2 SV=1}	{osa:4333150; K02966 RP-S19e, RPS19 small subunit ribosomal protein S19e - ko03010; Genetic Information Processing; Translation; Ribosome}	{At5g61170; KOG3411 40S ribosomal protein S19 J Translation, ribosomal structure and biogenesis ;}	{XM_004986006.1; PREDICTED: Setaria italica 40S ribosomal protein S19-like (LOC101764338), mRNA}	{XP_004983991.1; PREDICTED: 40S ribosomal protein S19 [Setaria italica]}
i0_LQ_LWC_c432/f1p0/874	303.433	350.303	292.527	352.963	201.673	315.543	0.218139	-0.796584	0.10927	5674.43	-1.7467	0.340881	-5.12407	2.99015e-07	9.12731e-07	{sp|Q9FJW4|NDUS4_ARATH; NADH dehydrogenase [ubiquinone] iron-sulfur protein 4, mitochondrial OS=Arabidopsis thaliana GN=FRO1 PE=2 SV=1}	{sita:101773438; K03937 NDUFS4 NADH dehydrogenase (ubiquinone) Fe-S protein 4 - ko00190; Metabolism; Energy metabolism; Oxidative phosphorylation | ko05010; Human Diseases; Neurodegenerative diseases; Alzheimer's disease | ko05012; Human Diseases; Neurodegenerative diseases; Parkinson's disease | ko05016; Human Diseases; Neurodegenerative diseases; Huntington's disease | ko04932; Human Diseases; …	{At5g67590; KOG3389 NADH:ubiquinone oxidoreductase, NDUFS4/18 kDa subunit C Energy production and conversion ;}	{XM_004958101.2; PREDICTED: Setaria italica NADH dehydrogenase [ubiquinone] iron-sulfur protein 4, mitochondrial (LOC101773438), mRNA}	{XP_004958158.1; PREDICTED: NADH dehydrogenase [ubiquinone] iron-sulfur protein 4, mitochondrial [Setaria italica]}
i0_LQ_LWC_c434/f1p0/884	0.383333	0.173333	0.13	2178.69	1050.31	898.517	12.4726	12.565	12.7548	277.477	-6.13501	0.567366	-10.8132	2.98235e-27	1.55843e-25	{NA}	{NA}	{NA}	{XM_004967770.3; PREDICTED: Setaria italica late embryogenesis abundant protein Lea5-like (LOC101762585), mRNA}	{NA}
i0_LQ_LWC_c437/f1p0/706	99.04	46.52	21.0433	60.76	29.3033	17.5067	-0.704889	-0.666786	-0.265459	2850.18	-4.45995	0.367395	-12.1394	6.53011e-34	6.72714e-32	{NA}	{NA}	{NA}	{XM_004984931.2; PREDICTED: Setaria italica protein RADIALIS-like 3 (LOC101757965), mRNA}	{XP_004984988.1; PREDICTED: protein RADIALIS-like 3 [Setaria italica]}
i0_LQ_LWC_c440/f1p0/798	0	0	0	0	0.05	0	0	0	0	293.448	-11.9581	1.67645	-7.13296	9.82308e-13	6.362e-12	{NA}	{NA}	{NA}	{XM_004982999.3; PREDICTED: Setaria italica E3 ubiquitin-protein ligase RBBP6-like (LOC101767182), transcript variant X2, mRNA}	{NA}
i0_LQ_LWC_c442/f1p0/768	36.9333	24.02	19.1	60.4833	14.25	22.91	0.711614	-0.753274	0.262405	2074.54	-3.26031	0.313307	-10.4061	2.32544e-25	9.70122e-24	{NA}	{obr:102721532; - - - - -}	{NA}	{XM_004981874.2; PREDICTED: Setaria italica uncharacterized LOC101764713 (LOC101764713), mRNA}	{XP_004981931.1; PREDICTED: uncharacterized protein LOC101764713 [Setaria italica]}
i0_LQ_LWC_c444/f1p0/584	0	0	0	0	0	0	0	0	0	93.8282	-10.4213	1.73551	-6.00472	1.91666e-09	7.75491e-09	{NA}	{NA}	{NA}	{NA}	{NA}
i0_LQ_LWC_c446/f1p0/837	150.757	101.677	92.4133	193.003	68.6233	88.14	0.356404	-0.567218	-0.0683041	450.832	13.4413	1.24859	10.7651	5.02917e-27	2.56819e-25	{sp|A2WWV5|ERG1_ORYSI; Elicitor-responsive protein 1 OS=Oryza sativa subsp. indica GN=ERG1 PE=2 SV=2}	{sbi:SORBI_03g039490; - - - - -}	{At3g55470; KOG1030 Predicted Ca2+-dependent phospholipid-binding protein R General function prediction only ;}	{XM_004970481.3; PREDICTED: Setaria italica triosephosphate isomerase, cytosolic (LOC101760718), mRNA}	{XP_004970538.2; PREDICTED: triosephosphate isomerase, cytosolic [Setaria italica]}
i0_LQ_LWC_c449/f1p0/835	20.16	12.33	81.44	13.7467	13.45	19.5367	-0.552414	0.125433	-2.05955	189.567	-0.711203	0.278162	-2.55679	0.0105642	0.0175702	{sp|Q06030|RK121_SECCE; 50S ribosomal protein L12-1, chloroplastic OS=Secale cereale GN=RPL12-1 PE=2 SV=1}	{sbi:SORBI_03g030270; K02935 RP-L7, MRPL12, rplL large subunit ribosomal protein L7/L12 - ko03010; Genetic Information Processing; Translation; Ribosome}	{At3g27850; KOG1715 Mitochondrial/chloroplast ribosomal protein L12 J Translation, ribosomal structure and biogenesis ;}	{XM_004969320.2; PREDICTED: Setaria italica 50S ribosomal protein L12, chloroplastic-like (LOC101783790), mRNA}	{XP_004969377.1; PREDICTED: 50S ribosomal protein L12, chloroplastic-like [Setaria italica]}
i0_LQ_LWC_c450/f1p0/595	645.463	448.963	409.863	740.583	222.847	428.863	0.198327	-1.01055	0.065375	739.039	12.6896	1.23722	10.2566	1.10568e-24	4.20122e-23	{sp|Q0DF13|SDH8A_ORYSJ; Succinate dehydrogenase subunit 8A, mitochondrial OS=Oryza sativa subsp. japonica GN=SDH8A PE=3 SV=2}	{sbi:SORBI_10g001510; - - - - -}	{NA}	{XM_002436334.1; Sorghum bicolor hypothetical protein, mRNA}	{KQL09048.1; hypothetical protein SETIT_007411mg [Setaria italica]}
i0_LQ_LWC_c451/f1p0/903	110.65	112.453	117.453	130.967	82.5033	127.497	0.243196	-0.446802	0.118372	1851.11	-1.69495	0.582685	-2.90886	0.00362744	0.00649791	{sp|Q8LEZ8|AP1S1_ARATH; AP-1 complex subunit sigma-1 OS=Arabidopsis thaliana GN=AAP19-1 PE=1 SV=1}	{bdi:100833430; K12394 AP1S1_2 AP-1 complex subunit sigma 1/2 - ko04142; Cellular Processes; Transport and catabolism; Lysosome}	{At4g35410; KOG0934 Clathrin adaptor complex, small subunit U Intracellular trafficking, secretion, and vesicular transport ;}	{XM_004965883.2; PREDICTED: Setaria italica AP-1 complex subunit sigma-1 (LOC101760699), mRNA}	{KXG37427.1; hypothetical protein SORBI_001G067900 [Sorghum bicolor]}
i0_LQ_LWC_c452/f1p0/742	54.2967	71.0433	71.11	71.73	42.27	78.5633	0.401713	-0.749065	0.143804	875.422	-1.97294	0.679854	-2.90201	0.00370776	0.00663096	{sp|Q54CU7|TPC2L_DICDI; Trafficking protein particle complex subunit 2-like protein OS=Dictyostelium discoideum GN=trappc2l PE=3 SV=1}	{sita:101754010; K20301 TRAPPC2, TRS20 trafficking protein particle complex subunit 2 - -}	{At2g20930; KOG3444 Uncharacterized conserved protein S Function unknown ;}	{XM_004957450.2; PREDICTED: Setaria italica trafficking protein particle complex subunit 2-like protein (LOC101754010), mRNA}	{BAK00315.1; predicted protein, partial [Hordeum vulgare subsp. vulgare]}
i0_LQ_LWC_c456/f1p0/843	0.123333	0.61	3.42333	7.46667	3.91667	4.09	5.91983	2.68275	0.256699	39.0733	-4.62801	1.13626	-4.073	4.64105e-05	0.000108462	#N/A	#N/A	#N/A	#N/A	#N/A
i0_LQ_LWC_c457/f1p0/1007	2.58	1.50667	3.67333	1.87333	0.996667	1.72667	-0.461763	-0.596177	-1.0891	678.41	-6.13449	0.508695	-12.0593	1.73288e-33	1.7118e-31	{sp|Q8LBA0|NIPL2_ARATH; NEP1-interacting protein-like 2 OS=Arabidopsis thaliana GN=ATL24 PE=1 SV=2}	{sita:101764765; K19041 RNF38_44 E3 ubiquitin-protein ligase RNF38/44 2.3.2.27 -}	{At1g74410; KOG0800 FOG: Predicted E3 ubiquitin ligase O Posttranslational modification, protein turnover, chaperones ;}	{XM_004951648.2; PREDICTED: Setaria italica RING-H2 finger protein ATL56 (LOC101764765), mRNA}	{XP_004951705.1; PREDICTED: RING-H2 finger protein ATL56 [Setaria italica]}
i0_LQ_LWC_c460/f1p0/943	107.543	55.9433	50.7467	431.96	290.95	415.987	2.00598	2.37873	3.03515	238.014	2.25329	0.556275	4.05067	5.10719e-05	0.000118713	#N/A	#N/A	#N/A	#N/A	#N/A
i0_LQ_LWC_c461/f1p0/855	0	0	0	0.58	0.0666667	1.05667	0	0	0	47.0783	-4.66688	1.25834	-3.70877	0.000208273	0.000447098	{sp|P05348|RBS_MAIZE; Ribulose bisphosphate carboxylase small chain, chloroplastic OS=Zea mays GN=RBCS PE=1 SV=1}	{sita:101763225; K01602 rbcS ribulose-bisphosphate carboxylase small chain 4.1.1.39 ko01200; Metabolism; Global and overview maps; Carbon metabolism | ko00630; Metabolism; Carbohydrate metabolism; Glyoxylate and dicarboxylate metabolism | ko00710; Metabolism; Energy metabolism; Carbon fixation in photosynthetic organisms}	{NA}	{XM_004962558.2; PREDICTED: Setaria italica ribulose bisphosphate carboxylase small chain, chloroplastic-like (LOC101770259), mRNA}	{XP_004962301.1; PREDICTED: ribulose bisphosphate carboxylase small chain, chloroplastic-like [Setaria italica]}
i0_LQ_LWC_c463/f1p0/573	1536.52	763.943	735.2	1667.49	411.067	829.663	0.118011	-0.894093	0.174389	1361.82	14.6987	1.24233	11.8315	2.68246e-32	2.33058e-30	{sp|P62787|H4_MAIZE; Histone H4 OS=Zea mays GN=H4C7 PE=1 SV=2}	{bna:106392865; K11254 H4 histone H4 - ko05203; Human Diseases; Cancers: Overview; Viral carcinogenesis | ko05322; Human Diseases; Immune diseases; Systemic lupus erythematosus | ko05034; Human Diseases; Substance dependence; Alcoholism}	{At1g07820; KOG3467 Histone H4 B Chromatin structure and dynamics ;}	{XM_004985892.3; PREDICTED: Setaria italica histone H4 (LOC101754599), mRNA}	{KQK23952.1; hypothetical protein BRADI_1g77228, partial [Brachypodium distachyon]}
i0_LQ_LWC_c465/f1p0/985	7.07	4.28667	4.71	5.11333	3.12	5.89667	-0.467446	-0.45831	0.324173	23.3762	8.19783	1.8122	4.52369	6.07704e-06	1.5875e-05	{sp|Q0DTM7|CCJ18_ORYSJ; Cyclin-J18-like OS=Oryza sativa subsp. japonica GN=Os03g0237900 PE=3 SV=2}	{zma:103633314; - - - - -}	{NA}	{XM_004987029.2; PREDICTED: Setaria italica cyclin-J18-like (LOC101772167), mRNA}	{XP_004987086.1; PREDICTED: cyclin-J18-like [Setaria italica]}
i0_LQ_LWC_c472/f1p0/569	2.08667	1.47667	1.91333	1.26667	1.30333	1.33	-0.720163	-0.180138	-0.524662	164.841	-7.13861	0.848554	-8.41268	4.00739e-17	5.14333e-16	{NA}	{bdi:100832114; - - - - -}	{NA}	{XM_004965983.2; PREDICTED: Setaria italica uncharacterized LOC101766779 (LOC101766779), mRNA}	{OEL30385.1; hypothetical protein BAE44_0008598 [Dichanthelium oligosanthes]}
i0_LQ_LWC_c474/f1p0/926	4.03667	5.76667	305.177	3.37333	3.52333	8.48333	-0.25899	-0.710797	-5.16887	657.71	-13.0541	1.68267	-7.75798	8.62951e-15	7.6664e-14	#N/A	#N/A	#N/A	#N/A	#N/A
i0_LQ_LWC_c478/f1p0/506	0.94	1.39	0.443333	0.24	0.263333	0.293333	-1.96963	-2.40012	-0.595851	2634.82	-12.9591	1.45359	-8.91529	4.86533e-19	8.35355e-18	{NA}	{NA}	{NA}	{XR_001164748.1; PREDICTED: Setaria italica uncharacterized LOC105915049 (LOC105915049), transcript variant X3, ncRNA}	{NA}
i0_LQ_LWC_c480/f1p0/469	315.66	60.74	27.2667	200.11	122.86	104.423	-0.657578	1.0163	1.93723	1669.88	-3.23705	0.819192	-3.95152	7.76579e-05	0.000176388	{NA}	{NA}	{NA}	{XM_004957106.2; PREDICTED: Setaria italica fibrous sheath CABYR-binding protein-like (LOC101753176), mRNA}	{NA}
i0_LQ_LWC_c483/f1p0/968	19.8267	28.1733	30.4733	22.4933	17.9133	28.8867	0.182055	-0.653296	-0.0771436	1381.5	-3.98995	0.565492	-7.05571	1.71726e-12	1.07078e-11	{sp|Q0JQ97|GRXS1_ORYSJ; Monothiol glutaredoxin-S1, mitochondrial OS=Oryza sativa subsp. japonica GN=GRXS1 PE=2 SV=2}	{sbi:SORBI_06g019580; K07390 grxD, GLRX5 monothiol glutaredoxin - -}	{At3g15660; KOG0911 Glutaredoxin-related protein O Posttranslational modification, protein turnover, chaperones ;}	{XM_004975858.1; PREDICTED: Setaria italica monothiol glutaredoxin-S1, mitochondrial-like (LOC101767522), mRNA}	{XP_004975915.1; PREDICTED: monothiol glutaredoxin-S1, mitochondrial-like [Setaria italica]}
i0_LQ_LWC_c485/f1p0/679	0.5	0	0.303333	0.4	0.116667	0	-0.321928	0	#NUM!	38.13	-5.09634	1.11009	-4.59092	4.413e-06	1.17135e-05	{sp|Q43153|CYSC_SPIOL; Bifunctional L-3-cyanoalanine synthase/cysteine synthase, mitochondrial OS=Spinacia oleracea GN=CYSC PE=1 SV=1}	{sbi:SORBI_06g001610; K13034 ATCYSC1 L-3-cyanoalanine synthase/ cysteine synthase [EC:2.5.1.47 4.4.1.9] 2.5.1.47,4.4.1.9 ko01200; Metabolism; Global and overview maps; Carbon metabolism | ko01230; Metabolism; Global and overview maps; Biosynthesis of amino acids | ko00920; Metabolism; Energy metabolism; Sulfur metabolism | ko00270; Metabolism; Amino acid metabolism; Cysteine and methionine metabo…	{At3g61440; KOG1252 Cystathionine beta-synthase and related enzymes E Amino acid transport and metabolism ;}	{XM_004975013.3; PREDICTED: Setaria italica bifunctional L-3-cyanoalanine synthase/cysteine synthase 2, mitochondrial (LOC101779131), mRNA}	{OEL30410.1; L-3-cyanoalanine synthase 2, mitochondrial [Dichanthelium oligosanthes]}
i0_LQ_LWC_c488/f1p0/979	114.22	119.807	113.837	133.047	85.3733	112.483	0.220117	-0.488851	-0.0172541	544.386	10.6753	0.875436	12.1942	3.33595e-34	3.53027e-32	{NA}	{sita:101759088; - - - - -}	{At3g15680; KOG4198 RNA-binding Ran Zn-finger protein and related proteins R General function prediction only ;}	{XM_004951463.1; PREDICTED: Setaria italica transcription initiation factor TFIID subunit 15b-like (LOC101759088), transcript variant X1, mRNA}	{XP_004951520.1; PREDICTED: transcription initiation factor TFIID subunit 15b-like isoform X1 [Setaria italica]}
i0_LQ_LWC_c489/f1p0/366	1.32	1.07	5.18333	1.41667	0.613333	1.99333	0.101962	-0.802868	-1.3787	2.53402	-4.90233	1.75732	-2.78966	0.00527629	0.00921365	#N/A	#N/A	#N/A	#N/A	#N/A
i0_LQ_LWC_c490/f1p0/962	73.71	60.11	47.72	66.5233	49.3767	41.99	-0.148	-0.283776	-0.184548	2520.91	-6.02264	0.596604	-10.0949	5.82117e-24	2.00576e-22	#N/A	#N/A	#N/A	#N/A	#N/A
i0_LQ_LWC_c493/f1p0/836	80.6467	75.6267	77.5933	84.3133	44.01	73.5133	0.0641459	-0.781064	-0.0779268	258.696	10.2204	1.52084	6.72024	1.81423e-11	9.727e-11	{sp|Q567B1|OTU1_DANRE; Ubiquitin thioesterase OTU1 OS=Danio rerio GN=yod1 PE=2 SV=1}	{sita:101765577; K13719 OTU1, YOD1 ubiquitin thioesterase OTU1 3.1.2.- ko04141; Genetic Information Processing; Folding, sorting and degradation; Protein processing in endoplasmic reticulum}	{At1g50670; KOG3288 OTU-like cysteine protease TO Signal transduction mechanisms ; Posttranslational modification, protein turnover, chaperones ;}	{XM_004951813.1; PREDICTED: Setaria italica ubiquitin thioesterase OTU1 (LOC101765577), mRNA}	{XP_004951870.1; PREDICTED: ubiquitin thioesterase OTU1 [Setaria italica]}
i0_LQ_LWC_c497/f1p0/899	0.516667	0	0	0.123333	0	0.05	-2.06667	0	0	32.6137	-5.38198	1.56265	-3.44414	0.00057288	0.00115536	{sp|Q7XKI5|TIP32_ORYSJ; Probable aquaporin TIP3-2 OS=Oryza sativa subsp. japonica GN=TIP3-2 PE=2 SV=2}	{zma:103646186; K09873 TIP aquaporin TIP - -}	{At1g17810; KOG0223 Aquaporin (major intrinsic protein family) G Carbohydrate transport and metabolism ;}	{XM_002446779.1; Sorghum bicolor hypothetical protein, mRNA}	{XP_008669132.1; PREDICTED: probable aquaporin TIP3-2 [Zea mays]}
i0_LQ_LWC_c498/f1p0/826	3.76	2.09	179.823	2.84333	2.49	3.96667	-0.403149	0.252643	-5.50251	264.632	-3.62067	0.558846	-6.47884	9.24278e-11	4.48315e-10	{sp|Q8RXS1|PNSB4_ARATH; Photosynthetic NDH subunit of subcomplex B 4, chloroplastic OS=Arabidopsis thaliana GN=PNSB4 PE=2 SV=1}	{sita:101752621; - - - - -}	{NA}	{XM_004953819.2; PREDICTED: Setaria italica photosynthetic NDH subunit of subcomplex B 4, chloroplastic (LOC101752621), mRNA}	{XP_002454291.1; hypothetical protein SORBIDRAFT_04g028110 [Sorghum bicolor]}
i0_LQ_LWC_c500/f1p0/940	2.57333	2.92	3.31667	3.47333	1.88	2.18	0.432683	-0.635236	-0.605406	2120.53	-7.30906	0.53542	-13.6511	1.98892e-42	3.82468e-40	{NA}	{sbi:SORBI_06g026130; K03424 tatD TatD DNase family protein 3.1.21.- -}	{At5g17570; KOG3020 TatD-related DNase L Replication, recombination and repair ;}	{XM_004976510.2; PREDICTED: Setaria italica tat-linked quality control protein TatD (LOC101754149), transcript variant X1, mRNA}	{XP_004976567.1; PREDICTED: tat-linked quality control protein TatD [Setaria italica]}
i0_LQ_LWC_c501/f1p0/665	504.46	272.823	270.767	499.973	170.023	292.36	-0.0128887	-0.682234	0.110696	762.638	4.35441	0.794602	5.47999	4.25343e-08	1.43809e-07	{sp|P49211|RL321_ARATH; 60S ribosomal protein L32-1 OS=Arabidopsis thaliana GN=RPL32A PE=2 SV=2}	{sbi:SORBI_02g029030; K02912 RP-L32e, RPL32 large subunit ribosomal protein L32e - ko03010; Genetic Information Processing; Translation; Ribosome}	{At4g18100; KOG0878 60S ribosomal protein L32 J Translation, ribosomal structure and biogenesis ;}	{XM_004957205.2; PREDICTED: Setaria italica 60S ribosomal protein L32-1-like (LOC101760069), mRNA}	{XP_002460481.1; hypothetical protein SORBIDRAFT_02g029030 [Sorghum bicolor]}
i0_LQ_LWC_c507/f1p0/881	28.1133	23.91	16.7267	53.5	32.5633	75.9533	0.928284	0.445634	2.18296	103.865	1.63224	0.738483	2.21026	0.0270869	0.0419227	#N/A	#N/A	#N/A	#N/A	#N/A
i0_LQ_LWC_c509/f1p0/815	15.8467	12.04	27.8033	17.1933	7.17667	13.38	0.11767	-0.74645	-1.05518	407.804	-2.56748	0.361451	-7.10327	1.21843e-12	7.78685e-12	{NA}	{jcu:105636396; - - - - -}	{At2g27290; KOG4526 Predicted membrane protein S Function unknown ;}	{XM_004975535.3; PREDICTED: Setaria italica uncharacterized LOC101775057 (LOC101775057), mRNA}	{XP_004975592.1; PREDICTED: uncharacterized protein LOC101775057 [Setaria italica]}
i0_LQ_LWC_c50/f6p0/905	8.07	5.48	4.1	3.99667	0.653333	1.04667	-1.01377	-3.06828	-1.96982	6.72182	7.60407	1.48184	5.13149	2.87455e-07	8.79227e-07	{sp|A2Y5G8|H2A4_ORYSI; Probable histone H2A.4 OS=Oryza sativa subsp. indica GN=OsI_019561 PE=3 SV=1}	{cmo:103490019; K11251 H2A histone H2A - ko05322; Human Diseases; Immune diseases; Systemic lupus erythematosus | ko05034; Human Diseases; Substance dependence; Alcoholism}	{At5g02560; KOG1756 Histone 2A B Chromatin structure and dynamics ;}	{XM_004961778.3; PREDICTED: Setaria italica probable histone H2A.4 (LOC101779834), mRNA}	{XP_004142082.1; PREDICTED: probable histone H2A.4 [Cucumis sativus]}
i0_LQ_LWC_c517/f1p0/821	2.23	3.61	12.4333	2.58667	1.80667	3.13	0.21405	-0.998668	-1.98998	9.98084	7.20633	1.3447	5.35905	8.36607e-08	2.73134e-07	{sp|Q9LVV5|TL15B_ARATH; Thylakoid lumenal 15.0 kDa protein 2, chloroplastic OS=Arabidopsis thaliana GN=At5g52970 PE=1 SV=2}	{egr:104439574; - - - - -}	{NA}	{XM_004975142.2; PREDICTED: Setaria italica thylakoid lumenal 15.0 kDa protein 2, chloroplastic (LOC101785584), mRNA}	{XP_004975199.1; PREDICTED: thylakoid lumenal 15.0 kDa protein 2, chloroplastic [Setaria italica]}
i0_LQ_LWC_c520/f1p0/418	294.733	228.183	210.567	343.433	185.033	185.977	0.22062	-0.302408	-0.179155	669.779	-1.83627	0.715559	-2.56621	0.0102817	0.0171328	{NA}	{NA}	{NA}	{XM_004951944.3; PREDICTED: Setaria italica probable ATP synthase 24 kDa subunit, mitochondrial (LOC101781114), mRNA}	{NA}
i0_LQ_LWC_c521/f1p0/667	544.233	784.3	681.49	556.553	414.573	771.603	0.0322946	-0.919778	0.179167	1588.24	4.27777	0.252178	16.9633	1.5352e-64	8.61054e-62	{sp|D4AYQ6|NPC2_ARTBC; Phosphatidylglycerol/phosphatidylinositol transfer protein OS=Arthroderma benhamiae (strain ATCC MYA-4681 / CBS 112371) GN=ARB_01325 PE=1 SV=1}	{sita:101773301; - - - - -}	{At3g11780; KOG4680 Uncharacterized conserved protein, contains ML domain R General function prediction only ;}	{XM_004955438.3; PREDICTED: Setaria italica putative phosphatidylglycerol/phosphatidylinositol transfer protein DDB_G0278295 (LOC101773301), mRNA}	{XP_004955495.1; PREDICTED: putative phosphatidylglycerol/phosphatidylinositol transfer protein DDB_G0278295 [Setaria italica]}
i0_LQ_LWC_c522/f1p0/513	2.56667	3.01333	5.54333	5.88333	1.45333	4.11667	1.19674	-1.05199	-0.429277	231.046	-5.63157	0.627628	-8.97278	2.89112e-19	5.13871e-18	{NA}	{NA}	{NA}	{NA}	{NA}
i0_LQ_LWC_c524/f1p0/731	26.32	10.4167	9.80333	17.3	5.66	10.8367	-0.605387	-0.88002	0.144577	142.204	-1.53643	0.285372	-5.38394	7.28736e-08	2.3952e-07	{sp|Q9FX53|TGT1_ARATH; Trihelix transcription factor GT-1 OS=Arabidopsis thaliana GN=GT-1 PE=1 SV=1}	{sbi:SORBI_06g020670; - - - - -}	{At1g13450; KOG4282 Transcription factor GT-2 and related proteins, contains trihelix DNA-binding/SANT domain K Transcription ;}	{XM_004975957.3; PREDICTED: Setaria italica trihelix transcription factor GT-1-like (LOC101773178), mRNA}	{KQK97794.1; hypothetical protein SETIT_010147mg [Setaria italica]}
i0_LQ_LWC_c527/f1p0/877	0.0933333	0	0.09	0.25	0.04	0	1.42146	0	#NUM!	95.2867	-8.53959	1.51408	-5.64013	1.69921e-08	6.04913e-08	{NA}	{NA}	{NA}	{NA}	{NA}
i0_LQ_LWC_c530/f1p0/608	277.79	272.077	270.857	266.86	204.87	299.277	-0.0579116	-0.409304	0.14395	571.641	4.46363	0.817839	5.45784	4.81961e-08	1.61862e-07	{sp|Q9LMK0|R35A1_ARATH; 60S ribosomal protein L35a-1 OS=Arabidopsis thaliana GN=RPL35AA PE=3 SV=1}	{sita:101763623; K02917 RP-L35Ae, RPL35A large subunit ribosomal protein L35Ae - ko03010; Genetic Information Processing; Translation; Ribosome}	{At1g74270; KOG0887 60S ribosomal protein L35A/L37 J Translation, ribosomal structure and biogenesis ;}	{XM_004961226.3; PREDICTED: Setaria italica 60S ribosomal protein L35a-1-like (LOC101763623), mRNA}	{XP_004961283.1; PREDICTED: 60S ribosomal protein L35a-1-like [Setaria italica]}
i0_LQ_LWC_c532/f1p0/814	44.6933	39.9633	39.68	46.5367	21.5267	35.94	0.0583082	-0.892552	-0.142822	110.532	10.6395	1.26737	8.39494	4.66142e-17	5.92774e-16	{NA}	{NA}	{NA}	{NA}	{NA}
i0_LQ_LWC_c534/f1p8/741	25.0167	12.2767	34.0467	23.6167	7.78667	15.27	-0.0830842	-0.656841	-1.15681	44.184	9.76336	1.21208	8.05502	7.94677e-16	8.29575e-15	{sp|Q9FEC1|OHP2_ARATH; Light-harvesting complex-like protein OHP2, chloroplastic OS=Arabidopsis thaliana GN=OHP2 PE=2 SV=1}	{osa:4324453; - - - - -}	{NA}	{XM_004968988.2; PREDICTED: Setaria italica classical arabinogalactan protein 9 (LOC101786068), mRNA}	{XP_004969045.1; PREDICTED: classical arabinogalactan protein 9 [Setaria italica]}
i0_LQ_LWC_c537/f1p0/1004	923.283	648.95	320.687	540.007	492.65	397.497	-0.773796	-0.397544	0.309778	2651.25	4.34303	0.545781	7.95747	1.75599e-15	1.7406e-14	{NA}	{sita:101766336; - - - - -}	{NA}	{XM_004961832.3; PREDICTED: Setaria italica uncharacterized LOC101766336 (LOC101766336), mRNA}	{KQL15224.1; hypothetical protein SETIT_024803mg, partial [Setaria italica]}
i0_LQ_LWC_c539/f1p0/660	52.6933	32.75	38.8367	34.65	25.34	61.1	-0.604765	-0.370078	0.653753	2174.34	-4.89558	0.549967	-8.90158	5.50554e-19	9.38255e-18	{sp|Q94748|DYL2_SCHMA; Probable dynein light chain OS=Schistosoma mansoni PE=3 SV=1}	{ats:F775_30572; K10418 DYNLL dynein light chain LC8-type - ko04962; Organismal Systems; Excretory system; Vasopressin-regulated water reabsorption}	{At1g52250; KOG3430 Dynein light chain type 1 Z Cytoskeleton ;}	{XM_004969977.1; PREDICTED: Setaria italica dynein light chain LC6, flagellar outer arm (LOC101770043), mRNA}	{XP_004970034.1; PREDICTED: dynein light chain LC6, flagellar outer arm [Setaria italica]}
i0_LQ_LWC_c540/f1p0/812	94.8067	68.2033	66.9967	117.8	87.57	132.15	0.313279	0.360594	0.980015	204.294	11.3662	1.20303	9.44795	3.45526e-21	8.03762e-20	{sp|Q9M2S7|FK201_ARATH; Peptidyl-prolyl cis-trans isomerase FKBP20-1 OS=Arabidopsis thaliana GN=FKBP20-1 PE=1 SV=1}	{sita:101756050; K01802 E5.2.1.8 peptidylprolyl isomerase 5.2.1.8 -}	{At3g55520; KOG0543 FKBP-type peptidyl-prolyl cis-trans isomerase O Posttranslational modification, protein turnover, chaperones ;}	{XM_004961807.2; PREDICTED: Setaria italica peptidyl-prolyl cis-trans isomerase FKBP20-1 (LOC101756050), mRNA}	{XP_004961864.1; PREDICTED: peptidyl-prolyl cis-trans isomerase FKBP20-1 [Setaria italica]}
i0_LQ_LWC_c541/f1p0/651	0	0	0	0	0	0	0	0	0	7.40238	-6.60807	1.95333	-3.38298	0.000717029	0.00142582	{NA}	{NA}	{NA}	{NA}	{NA}
i0_LQ_LWC_c548/f1p0/778	430.933	313.353	287.353	461.013	200.487	386.28	0.0973438	-0.644284	0.426821	1127.97	14.2178	1.20545	11.7946	4.16299e-32	3.5587e-30	{sp|Q9FDZ9|RL212_ARATH; 60S ribosomal protein L21-2 OS=Arabidopsis thaliana GN=RPL21E PE=2 SV=1}	{sbi:SORBI_01g019840; K02889 RP-L21e, RPL21 large subunit ribosomal protein L21e - ko03010; Genetic Information Processing; Translation; Ribosome}	{At1g57860; KOG1732 60S ribosomal protein L21 J Translation, ribosomal structure and biogenesis ;}	{XM_004985694.3; PREDICTED: Setaria italica 60S ribosomal protein L21-2-like (LOC101778797), mRNA}	{KQK92635.1; hypothetical protein SETIT_039576mg [Setaria italica]}
i0_LQ_LWC_c550/f1p0/738	218.433	168.63	172.123	153.427	127.877	145.173	-0.509644	-0.399108	-0.245666	1671.53	-1.68734	0.711563	-2.37131	0.017725	0.0283579	{sp|Q9LVT8|RGGC_ARATH; RGG repeats nuclear RNA binding protein C OS=Arabidopsis thaliana GN=RGGC PE=1 SV=1}	{sbi:SORBI_03g033140; K13199 SERBP1 plasminogen activator inhibitor 1 RNA-binding protein - -}	{At5g47210; KOG2945 Predicted RNA-binding protein R General function prediction only ;}	{XM_004969730.3; PREDICTED: Setaria italica RNA-binding protein FUS-like (LOC101775556), mRNA}	{XP_004969787.1; PREDICTED: RNA-binding protein FUS-like [Setaria italica]}
i0_LQ_LWC_c552/f1p0/684	0.103333	0.28	0.206667	0.296667	0.183333	0.323333	1.52154	-0.610958	0.645717	301.804	-8.00975	0.762681	-10.5021	8.44898e-26	3.7428e-24	{NA}	{NA}	{NA}	{NA}	{NA}
i0_LQ_LWC_c553/f1p0/991	17.7833	1.40667	3.95667	8.37333	2.24	6.74	-1.08665	0.671218	0.768463	51.5011	1.5702	0.550481	2.85242	0.00433882	0.00767565	{NA}	{bdi:100836827; - - - - -}	{NA}	{XM_004964521.2; PREDICTED: Setaria italica uncharacterized LOC101780271 (LOC101780271), mRNA}	{XP_004964578.1; PREDICTED: uncharacterized protein LOC101780271 [Setaria italica]}
i0_LQ_LWC_c556/f1p0/993	37.8567	40.7667	39.9967	33.4467	25.0467	44.4033	-0.178685	-0.702771	0.150788	168.625	10.7945	1.198	9.01045	2.0522e-19	3.73708e-18	{sp|Q9SZE4|VP322_ARATH; Vacuolar protein sorting-associated protein 32 homolog 2 OS=Arabidopsis thaliana GN=VPS32.2 PE=1 SV=1}	{pda:103705905; K12194 CHMP4, SNF7, VPS32 charged multivesicular body protein 4 - ko04144; Cellular Processes; Transport and catabolism; Endocytosis}	{At4g29160; KOG1656 Protein involved in glucose derepression and pre-vacuolar endosome protein sorting U Intracellular trafficking, secretion, and vesicular transport ;}	{XM_004978434.2; PREDICTED: Setaria italica vacuolar protein sorting-associated protein 32 homolog 2-like (LOC101775079), mRNA}	{XP_004978491.1; PREDICTED: vacuolar protein sorting-associated protein 32 homolog 2-like [Setaria italica]}
i0_LQ_LWC_c558/f1p0/727	50.8467	25.6333	23.5133	29.15	12.69	35.38	-0.802657	-1.01433	0.589455	77.9815	3.48076	0.84918	4.09897	4.14987e-05	9.76028e-05	{sp|Q94JJ4|H2B4_ORYSJ; Histone H2B.4 OS=Oryza sativa subsp. japonica GN=H2B.4 PE=3 SV=1}	{zma:103647911; K11252 H2B histone H2B - ko05203; Human Diseases; Cancers: Overview; Viral carcinogenesis | ko05322; Human Diseases; Immune diseases; Systemic lupus erythematosus | ko05034; Human Diseases; Substance dependence; Alcoholism}	{At5g22880; KOG1744 Histone H2B B Chromatin structure and dynamics ;}	{XM_004968190.3; PREDICTED: Setaria italica histone H2B.3 (LOC101761632), mRNA}	{ACG33311.1; histone H2B.1 [Zea mays]}
i0_LQ_LWC_c562/f1p0/390	41.1867	40.0933	39.1133	48.2533	30.13	65.58	0.228451	-0.412162	0.745595	338.579	-4.20553	0.402746	-10.4421	1.59188e-25	6.78107e-24	#N/A	#N/A	#N/A	#N/A	#N/A
i0_LQ_LWC_c564/f1p0/975	0.906667	0	209.517	0.723333	0	0.36	-0.325912	0	-9.18485	25.1626	-6.9522	1.67877	-4.14125	3.45422e-05	8.20786e-05	{sp|Q43193|NLTP1_SORBI; Non-specific lipid-transfer protein 1 OS=Sorghum bicolor GN=LTP1 PE=3 SV=1}	{NA}	{NA}	{NA}	{XP_004977380.1; PREDICTED: non-specific lipid-transfer protein-like [Setaria italica]}
i0_LQ_LWC_c565/f1p0/386	63.8933	24.06	31.99	57.5867	15.62	12.1067	-0.149931	-0.623242	-1.40182	7.626	4.25831	1.35142	3.15099	0.0016272	0.00307364	{NA}	{NA}	{NA}	{NA}	{KQL13518.1; hypothetical protein SETIT_023794mg [Setaria italica]}
i0_LQ_LWC_c569/f1p0/706	0	0	0	0	0	0	0	0	0	1290.36	-13.95	1.55344	-8.9801	2.70513e-19	4.82682e-18	{NA}	{NA}	{NA}	{NA}	{NA}
i0_LQ_LWC_c572/f1p0/858	116.863	223.283	307.473	156.137	171.223	368.503	0.417987	-0.382996	0.261216	1062.98	13.6394	1.21883	11.1905	4.53928e-29	2.92252e-27	{NA}	{sita:101768197; - - - - -}	{NA}	{XM_004956084.3; PREDICTED: Setaria italica uncharacterized LOC101768197 (LOC101768197), mRNA}	{XP_004956141.1; PREDICTED: uncharacterized protein LOC101768197 [Setaria italica]}
i0_LQ_LWC_c574/f1p0/705	7.68	5.52333	11.1967	6.17	4.89667	8.46667	-0.315836	-0.173739	-0.403203	189.22	-2.66361	0.553039	-4.81631	1.46234e-06	4.10036e-06	{NA}	{NA}	{NA}	{NA}	{NA}
i0_LQ_LWC_c575/f1p0/767	239.9	193.083	177.557	253.48	118.987	214.09	0.0794388	-0.698424	0.269938	912.724	1.6696	0.702949	2.37514	0.0175422	0.0280873	{sp|P36397|ARF1_ARATH; ADP-ribosylation factor 1 OS=Arabidopsis thaliana GN=ARF1 PE=1 SV=2}	{bdi:100825440; K07937 ARF1 ADP-ribosylation factor 1 - ko04072; Environmental Information Processing; Signal transduction; Phospholipase D signaling pathway | ko04144; Cellular Processes; Transport and catabolism; Endocytosis | ko05110; Human Diseases; Infectious diseases: Bacterial; Vibrio cholerae infection | ko05134; Human Diseases; Infectious diseases: Bacterial; Legionellosis}	{At2g47170; KOG0070 GTP-binding ADP-ribosylation factor Arf1 U Intracellular trafficking, secretion, and vesicular transport ;}	{XM_012842783.2; PREDICTED: Setaria italica ADP-ribosylation factor (LOC101786167), mRNA}	{XP_003557370.1; PREDICTED: ADP-ribosylation factor 1 [Brachypodium distachyon]}
i0_LQ_LWC_c576/f1p0/381	30.7367	9.66	7.6	31.8267	2.73667	6.98	0.0502753	-1.8196	-0.122772	359.109	-5.25134	0.50721	-10.3534	4.03958e-25	1.6313e-23	{NA}	{sita:101754795; - - - - -}	{NA}	{XM_004956139.2; PREDICTED: Setaria italica uncharacterized LOC101754795 (LOC101754795), mRNA}	{KQL23590.1; hypothetical protein SETIT_033026mg, partial [Setaria italica]}
i0_LQ_LWC_c580/f1p0/882	15.84	20.0567	91.51	16.4	14.9	27.3467	0.0501235	-0.42877	-1.74256	94.884	10.301	1.20285	8.56387	1.09143e-17	1.52826e-16	{sp|O80363|RK17_TOBAC; 50S ribosomal protein L17, chloroplastic OS=Nicotiana tabacum GN=RPL17 PE=2 SV=1}	{sbi:SORBI_01g003690; K02879 RP-L17, MRPL17, rplQ large subunit ribosomal protein L17 - ko03010; Genetic Information Processing; Translation; Ribosome}	{At3g54210; KOG3280 Mitochondrial/chloroplast ribosomal protein L17 J Translation, ribosomal structure and biogenesis ;}	{XM_004981236.3; PREDICTED: Setaria italica 50S ribosomal protein L17 (LOC101780782), mRNA}	{XP_004981293.1; PREDICTED: 50S ribosomal protein L17 [Setaria italica]}
i0_LQ_LWC_c581/f1p0/650	56.7233	37.3167	31.41	81.97	28.2533	42.7967	0.531154	-0.401399	0.446274	127.942	7.59119	1.18385	6.41232	1.43325e-10	6.77163e-10	{NA}	{sbi:SORBI_10g003250; - - - - -}	{NA}	{XM_004964499.1; PREDICTED: Setaria italica uncharacterized LOC101771864 (LOC101771864), mRNA}	{XP_004964556.1; PREDICTED: uncharacterized protein LOC101771864 [Setaria italica]}
i0_LQ_LWC_c583/f1p0/760	36.6133	11.24	106.32	23.76	15.6267	17.3333	-0.623834	0.475368	-2.61679	55.7898	7.10642	1.2546	5.6643	1.47625e-08	5.29534e-08	{NA}	{osa:4334638; - - - - -}	{NA}	{XM_004981148.3; PREDICTED: Setaria italica uncharacterized LOC101780914 (LOC101780914), mRNA}	{XP_004981205.1; PREDICTED: uncharacterized protein LOC101780914 [Setaria italica]}
i0_LQ_LWC_c590/f1p0/937	48.86	63.79	53.17	45.8033	43.86	65.16	-0.0932013	-0.540424	0.293374	1249.36	-1.50138	0.223469	-6.71849	1.83613e-11	9.83657e-11	{NA}	{bdi:100835923; - - - - -}	{NA}	{XM_004969054.2; PREDICTED: Setaria italica uncharacterized LOC101778956 (LOC101778956), mRNA}	{XP_004969111.1; PREDICTED: uncharacterized protein LOC101778956 [Setaria italica]}
i0_LQ_LWC_c591/f1p3/830	253.203	148	138.16	227.673	95.5367	152.067	-0.153331	-0.631471	0.138364	528.461	4.68879	2.1693	2.16142	0.0306626	0.0469678	{sp|Q53YF3|SPC3B_ARATH; Signal peptidase complex subunit 3B OS=Arabidopsis thaliana GN=At5g27430 PE=2 SV=1}	{sita:101758318; K12948 SPCS3, SPC3 signal peptidase complex subunit 3 3.4.-.- ko03060; Genetic Information Processing; Folding, sorting and degradation; Protein export}	{At5g27430; KOG3372 Signal peptidase complex subunit U Intracellular trafficking, secretion, and vesicular transport ;}	{XM_004957544.3; PREDICTED: Setaria italica signal peptidase complex subunit 3B (LOC101758318), mRNA}	{XP_002462815.1; hypothetical protein SORBIDRAFT_02g032420 [Sorghum bicolor]}
i0_LQ_LWC_c592/f1p0/902	4.27333	3.35667	5.94333	4.16667	2.95667	4.88333	-0.0364682	-0.183058	-0.283406	17.5548	7.89645	1.4595	5.41036	6.28977e-08	2.08264e-07	{NA}	{NA}	{NA}	{XM_004975081.1; PREDICTED: Setaria italica uncharacterized LOC101756817 (LOC101756817), mRNA}	{XP_004975138.1; PREDICTED: uncharacterized protein LOC101756817 [Setaria italica]}
i0_LQ_LWC_c598/f1p0/609	7.34667	1.11	34.7367	7.38333	1.19	0.863333	0.00718247	0.100402	-5.3304	6.52402	7.89246	1.85523	4.25416	2.09835e-05	5.12218e-05	{NA}	{sita:101759795; - - - - -}	{NA}	{XM_004955824.3; PREDICTED: Setaria italica uncharacterized LOC101759795 (LOC101759795), mRNA}	{XP_004955881.1; PREDICTED: uncharacterized protein LOC101759795 [Setaria italica]}
i0_LQ_LWC_c599/f1p0/528	16.3	8.35333	12.56	47.2033	7.04667	21.4833	1.53402	-0.245411	0.774381	2124.91	-7.11528	0.443391	-16.0474	5.95857e-58	2.63842e-55	#N/A	#N/A	#N/A	#N/A	#N/A
i0_LQ_LWC_c601/f1p0/573	0	0	0	0	0	0	0	0	0	773.814	-13.0652	1.51934	-8.59926	8.02351e-18	1.1454e-16	{sp|Q762B4|BP103_ORYSJ; Proton pump-interactor BIP103 OS=Oryza sativa subsp. japonica GN=BIP103 PE=1 SV=1}	{sita:101772214; - - - - -}	{NA}	{NA}	{KQL24218.1; hypothetical protein SETIT_029136mg [Setaria italica]}
i0_LQ_LWC_c602/f1p0/846	166.81	99.85	179.203	349.72	45.2433	82.1167	1.06799	-1.14206	-1.12585	795.571	1.5506	0.476484	3.25425	0.00113694	0.00219795	{sp|Q9LZH5|LTPG2_ARATH; Non-specific lipid transfer protein GPI-anchored 2 OS=Arabidopsis thaliana GN=LTPG2 PE=2 SV=1}	{sbi:SORBI_01g005430; - - - - -}	{NA}	{XM_004981407.2; PREDICTED: Setaria italica non-specific lipid-transfer protein-like protein At2g13820 (LOC101781320), mRNA}	{OEL36317.1; hypothetical protein BAE44_0002670 [Dichanthelium oligosanthes]}
i0_LQ_LWC_c608/f1p0/959	80.6233	75.67	61.4267	83.0933	41.4633	74.26	0.0435353	-0.867885	0.27372	433.13	2.91305	0.159904	18.2175	3.74594e-74	2.95452e-71	{sp|P36397|ARF1_ARATH; ADP-ribosylation factor 1 OS=Arabidopsis thaliana GN=ARF1 PE=1 SV=2}	{thj:104802137; K07937 ARF1 ADP-ribosylation factor 1 - ko04072; Environmental Information Processing; Signal transduction; Phospholipase D signaling pathway | ko04144; Cellular Processes; Transport and catabolism; Endocytosis | ko05110; Human Diseases; Infectious diseases: Bacterial; Vibrio cholerae infection | ko05134; Human Diseases; Infectious diseases: Bacterial; Legionellosis}	{At3g62290; KOG0070 GTP-binding ADP-ribosylation factor Arf1 U Intracellular trafficking, secretion, and vesicular transport ;}	{XM_004970271.3; PREDICTED: Setaria italica ADP-ribosylation factor 1 (LOC101781776), mRNA}	{XP_011087519.1; PREDICTED: ADP-ribosylation factor 1 isoform X1 [Sesamum indicum]}
i0_LQ_LWC_c610/f1p0/498	21.78	17.9033	16.5933	21.4467	9.18	14.43	-0.0222505	-0.963662	-0.201532	34.7072	2.9225	1.08905	2.68354	0.00728465	0.0124439	{NA}	{NA}	{NA}	{XM_004984474.1; PREDICTED: Setaria italica mitochondrial import receptor subunit TOM40-1-like (LOC101785506), mRNA}	{NA}
i0_LQ_LWC_c612/f1p0/995	77.0067	87.9433	73.2	78.46	50.22	78.2033	0.026974	-0.808312	0.0953865	341.664	12.2306	1.20998	10.108	5.08886e-24	1.76427e-22	{sp|Q9M015|Y5161_ARATH; Uncharacterized protein At5g01610 OS=Arabidopsis thaliana GN=At5g01610 PE=1 SV=1}	{sita:101770258; - - - - -}	{NA}	{XM_012844268.2; PREDICTED: Setaria italica uncharacterized protein At5g01610-like (LOC101770258), mRNA}	{XP_002439602.1; hypothetical protein SORBIDRAFT_09g016210 [Sorghum bicolor]}
i0_LQ_LWC_c613/f1p0/893	21.2733	23.63	22.6633	22.34	12.7267	15.8867	0.0705831	-0.892765	-0.512544	69.0963	21.4276	2.47087	8.67209	4.24255e-18	6.32573e-17	{NA}	{sbi:SORBI_03g012530; - - - - -}	{NA}	{XM_004967492.3; PREDICTED: Setaria italica uncharacterized LOC101757450 (LOC101757450), mRNA}	{XP_004967549.1; PREDICTED: uncharacterized protein LOC101757450 [Setaria italica]}
i0_LQ_LWC_c615/f1p0/797	0.566667	0.2	0.766667	0.53	0.28	0.423333	-0.096508	0.485427	-0.856805	14.0384	-2.55707	0.98404	-2.59854	0.00936213	0.0157126	{sp|Q2QYL3|NLTP3_ORYSJ; Non-specific lipid-transfer protein 3 OS=Oryza sativa subsp. japonica GN=LTP110-A PE=2 SV=1}	{sbi:SORBI_08g002700; - - - - -}	{NA}	{XM_004978476.3; PREDICTED: Setaria italica non-specific lipid-transfer protein 3-like (LOC101756844), mRNA}	{XP_004978533.1; PREDICTED: non-specific lipid-transfer protein 3-like [Setaria italica]}
i0_LQ_LWC_c616/f1p0/752	19.3233	35.0233	42.28	14.7933	22.6833	57.22	-0.385397	-0.626684	0.436544	112.405	9.81926	1.2252	8.01444	1.10636e-15	1.13178e-14	{NA}	{NA}	{NA}	{XM_004961161.3; PREDICTED: Setaria italica fasciclin-like arabinogalactan protein 13 (LOC101774567), mRNA}	{NA}
i0_LQ_LWC_c628/f1p0/896	0.03	0.07	0.306667	0.04	0.0466667	0.193333	0.415037	-0.584962	-0.665581	271.049	-11.5505	1.49865	-7.70726	1.28552e-14	1.11296e-13	{NA}	{NA}	{NA}	{NA}	{NA}
i0_LQ_LWC_c630/f1p0/844	1531.64	363.527	133.507	1733.24	455.677	155.51	0.178395	0.325949	0.220096	3089.56	12.0836	1.12893	10.7036	9.79157e-27	4.85763e-25	{sp|P94044|FER6_MAIZE; Ferredoxin-6, chloroplastic OS=Zea mays GN=FDX6 PE=2 SV=1}	{sita:101783336; K02639 petF ferredoxin - ko00195; Metabolism; Energy metabolism; Photosynthesis}	{NA}	{XM_004961872.3; PREDICTED: Setaria italica ferredoxin-6, chloroplastic-like (LOC101783336), mRNA}	{XP_004961929.1; PREDICTED: ferredoxin-6, chloroplastic-like [Setaria italica]}
i0_LQ_LWC_c631/f1p0/767	85.07	72.62	71.7167	99.4433	47.38	70.0767	0.225224	-0.616089	-0.0333743	238.189	6.02108	2.14423	2.80803	0.0049845	0.00873525	{NA}	{sita:101753975; K16833 PPP1R2, IPP2 protein phosphatase inhibitor 2 - -}	{NA}	{XM_004952955.3; PREDICTED: Setaria italica protein phosphatase inhibitor 2-like (LOC101753975), transcript variant X3, mRNA}	{XP_004953010.1; PREDICTED: protein phosphatase inhibitor 2-like [Setaria italica]}
i0_LQ_LWC_c632/f1p0/960	0.0233333	0	0	0	0	0	#NUM!	0	0	486.107	-11.7278	1.7237	-6.80386	1.01855e-11	5.6674e-11	{sp|Q9FNK5|FB285_ARATH; F-box protein At5g46170 OS=Arabidopsis thaliana GN=At5g46170 PE=2 SV=1}	{sbi:SORBI_03g037710; - - - - -}	{NA}	{XM_004970263.1; PREDICTED: Setaria italica F-box protein At1g30200-like (LOC101779097), mRNA}	{XP_004970320.1; PREDICTED: F-box protein At1g30200-like [Setaria italica]}
i0_LQ_LWC_c633/f1p0/858	0	0	0	0	0	0	0	0	0	83.7757	-9.82952	1.515	-6.48814	8.69023e-11	4.22998e-10	{sp|P04907|GSTF3_MAIZE; Glutathione S-transferase 3 OS=Zea mays GN=GST3 PE=1 SV=4}	{dosa:Os01t0933900-01; K00799 GST, gst glutathione S-transferase 2.5.1.18 ko00480; Metabolism; Metabolism of other amino acids; Glutathione metabolism | ko00980; Metabolism; Xenobiotics biodegradation and metabolism; Metabolism of xenobiotics by cytochrome P450 | ko00982; Metabolism; Xenobiotics biodegradation and metabolism; Drug metabolism - cytochrome P450 | ko05204; Human Diseases; Cancers: O…	{At3g62760; KOG0867 Glutathione S-transferase O Posttranslational modification, protein turnover, chaperones ;}	{XM_004971121.2; PREDICTED: Setaria italica glutathione S-transferase 3 (LOC101771251), mRNA}	{XP_004971178.1; PREDICTED: glutathione S-transferase 3 [Setaria italica]}
i0_LQ_LWC_c634/f1p2/569	833.663	527.007	527.94	940.16	281.107	610.573	0.173441	-0.906704	0.209791	940.924	13.1378	1.23788	10.6131	2.58891e-26	1.21793e-24	{sp|Q9FDZ9|RL212_ARATH; 60S ribosomal protein L21-2 OS=Arabidopsis thaliana GN=RPL21E PE=2 SV=1}	{sbi:SORBI_01g019840; K02889 RP-L21e, RPL21 large subunit ribosomal protein L21e - ko03010; Genetic Information Processing; Translation; Ribosome}	{At1g57860; KOG1732 60S ribosomal protein L21 J Translation, ribosomal structure and biogenesis ;}	{XM_004982882.2; PREDICTED: Setaria italica 60S ribosomal protein L21-2 (LOC101753652), mRNA}	{OEL26853.1; 60S ribosomal protein L21-2 [Dichanthelium oligosanthes]}
i0_LQ_LWC_c635/f1p0/804	66.4333	57.5867	59.5067	56.9133	33.18	70.4767	-0.223141	-0.795421	0.244094	191.701	11.2182	1.1958	9.3813	6.51624e-21	1.4577e-19	{sp|Q9AS75|TRH41_ORYSJ; Thioredoxin H4-1 OS=Oryza sativa subsp. japonica GN=Os01g0168200 PE=2 SV=1}	{obr:102705197; K03671 trxA thioredoxin 1 - ko04621; Organismal Systems; Immune system; NOD-like receptor signaling pathway | ko05418; Human Diseases; Cardiovascular diseases; Fluid shear stress and atherosclerosis}	{At3g08710; KOG0907 Thioredoxin O Posttranslational modification, protein turnover, chaperones ;}	{XM_004968270.3; PREDICTED: Setaria italica thioredoxin H4-1-like (LOC101757059), transcript variant X2, mRNA}	{XP_004968326.1; PREDICTED: thioredoxin H4-1-like [Setaria italica]}
i0_LQ_LWC_c636/f1p0/948	53.07	54.22	45.0233	57.7667	38.86	56.21	0.122341	-0.480539	0.320154	1727.96	-2.71137	0.586371	-4.62399	3.76428e-06	1.00724e-05	{sp|Q6PBM8|RBM18_DANRE; Probable RNA-binding protein 18 OS=Danio rerio GN=rbm18 PE=2 SV=1}	{bdi:100821956; - - - - -}	{NA}	{XM_004983765.1; PREDICTED: Setaria italica probable RNA-binding protein 18 (LOC101784439), mRNA}	{KQK90173.1; hypothetical protein SETIT_038770mg, partial [Setaria italica]}
i0_LQ_LWC_c637/f1p0/830	5.77	4.10667	4.04333	3.14333	2.82667	3.38333	-0.876276	-0.538866	-0.2571	271.53	-4.48381	0.454156	-9.87284	5.45982e-23	1.63418e-21	{NA}	{NA}	{NA}	{NA}	{NA}
i0_LQ_LWC_c638/f1p0/381	192.7	113.63	132.707	165.9	50.75	123.823	-0.216043	-1.16286	-0.0999576	185.228	-0.982445	0.432103	-2.27363	0.022988	0.0360502	{NA}	{NA}	{NA}	{XM_004972611.2; PREDICTED: Setaria italica autophagy-related protein 8C (LOC101778979), mRNA}	{NA}
i0_LQ_LWC_c639/f1p0/935	48.08	18.0433	14.5667	64.2733	11.3633	24.1633	0.418783	-0.66708	0.730149	431.728	-1.97138	0.397916	-4.95427	7.26028e-07	2.11488e-06	#N/A	#N/A	#N/A	#N/A	#N/A
i0_LQ_LWC_c641/f1p0/737	48.41	14.74	1086.83	66.86	20.49	17.7967	0.465838	0.475183	-5.93238	446.953	-12.292	1.58046	-7.7775	7.39715e-15	6.65171e-14	{sp|O65101|PSAH_MAIZE; Photosystem I reaction center subunit VI, chloroplastic OS=Zea mays GN=PSAH PE=2 SV=1}	{sita:101785215; K02695 psaH photosystem I subunit VI - ko00195; Metabolism; Energy metabolism; Photosynthesis}	{NA}	{XM_004961189.2; PREDICTED: Setaria italica photosystem I reaction center subunit VI, chloroplastic (LOC101785215), mRNA}	{XP_004961246.1; PREDICTED: photosystem I reaction center subunit VI, chloroplastic [Setaria italica]}
i0_LQ_LWC_c642/f1p0/761	5.05667	2.14	2.56333	5.40667	1.47333	3.31333	0.0965527	-0.538527	0.370262	8.64191	7.16235	1.39305	5.14151	2.72545e-07	8.36205e-07	{NA}	{sita:101752746; - - - - -}	{NA}	{XM_004954171.2; PREDICTED: Setaria italica uncharacterized LOC101752746 (LOC101752746), mRNA}	{XP_004954228.1; PREDICTED: uncharacterized protein LOC101752746 [Setaria italica]}
i0_LQ_LWC_c644/f1p0/678	448.343	299.12	303.403	440.893	162.313	327.017	-0.0241743	-0.881943	0.108127	756.924	6.31727	2.41907	2.61144	0.00901613	0.0151732	{sp|Q9SIM4|RL141_ARATH; 60S ribosomal protein L14-1 OS=Arabidopsis thaliana GN=RPL14A PE=2 SV=1}	{sita:101774639; K02875 RP-L14e, RPL14 large subunit ribosomal protein L14e - ko03010; Genetic Information Processing; Translation; Ribosome}	{At2g20450; KOG3421 60S ribosomal protein L14 J Translation, ribosomal structure and biogenesis ;}	{XM_004953082.2; PREDICTED: Setaria italica 60S ribosomal protein L14-1-like (LOC101774639), mRNA}	{XP_004953139.1; PREDICTED: 60S ribosomal protein L14-1-like [Setaria italica]}
i0_LQ_LWC_c645/f1p16/605	160.71	181.237	186.643	190.053	125.037	183.97	0.241945	-0.535524	-0.0208135	341.234	12.4236	1.20143	10.3406	4.61543e-25	1.85052e-23	{sp|Q0DWQ7|CCB12_ORYSJ; Cyclin-B1-2 OS=Oryza sativa subsp. japonica GN=CYCB1-2 PE=3 SV=1}	{sita:101762351; K11599 POMP, UMP1 proteasome maturation protein - ko03050; Genetic Information Processing; Folding, sorting and degradation; Proteasome}	{At1g67250; KOG3061 Proteasome maturation factor O Posttranslational modification, protein turnover, chaperones ;}	{XM_004954195.2; PREDICTED: Setaria italica cyclin-B1-2-like (LOC101762351), mRNA}	{XP_004954252.1; PREDICTED: cyclin-B1-2-like [Setaria italica]}
i0_LQ_LWC_c647/f1p0/558	0	0.11	0.246667	2.46333	4.52667	9.08	0	5.36287	5.20206	23.6744	-20.8489	5.2984	-3.93495	8.32155e-05	0.000188304	#N/A	#N/A	#N/A	#N/A	#N/A
i0_LQ_LWC_c648/f1p0/941	1236.95	1346.98	1263.37	2129.82	835.05	1603.07	0.783946	-0.68979	0.343557	6497.37	16.767	1.19856	13.9893	1.81229e-44	3.9347e-42	{sp|P69322|UBIQP_PEA; Polyubiquitin OS=Pisum sativum GN=PU1 PE=2 SV=2}	{dosa:Os02t0161900-01; K08770 UBC ubiquitin C - ko03320; Organismal Systems; Endocrine system; PPAR signaling pathway}	{At5g03240; KOG0001 Ubiquitin and ubiquitin-like proteins OR Posttranslational modification, protein turnover, chaperones ; General function prediction only ;}	{XM_004968063.2; PREDICTED: Setaria italica polyubiquitin 11 (LOC101780420), mRNA}	{KXG20688.1; hypothetical protein SORBI_010G239500 [Sorghum bicolor]}
i0_LQ_LWC_c655/f1p0/562	4.22333	1.33667	4.05	6.61	0.82	2.07667	0.646268	-0.704944	-0.963652	67.1267	-3.3691	0.573543	-5.87418	4.2493e-09	1.63852e-08	{NA}	{rcu:8264259; K01859 E5.5.1.6 chalcone isomerase 5.5.1.6 ko00941; Metabolism; Biosynthesis of other secondary metabolites; Flavonoid biosynthesis}	{NA}	{KX756179.1; Cenchrus americanus chloroplast, complete genome}	{CDY20228.1; BnaC09g30110D [Brassica napus]}
i0_LQ_LWC_c656/f1p0/794	69.2433	44.0333	39.94	66.7067	27.5533	41.7833	-0.0538442	-0.676369	0.0650933	201.436	1.82493	0.404811	4.50811	6.54072e-06	1.70202e-05	{sp|Q9ZW33|TIM10_ARATH; Mitochondrial import inner membrane translocase subunit TIM10 OS=Arabidopsis thaliana GN=TIM10 PE=1 SV=1}	{obr:102716491; K17778 TIM10 mitochondrial import inner membrane translocase subunit TIM10 - -}	{At2g29530; KOG3480 Mitochondrial import inner membrane translocase, subunits TIM10/TIM12 U Intracellular trafficking, secretion, and vesicular transport ;}	{XM_004981156.2; PREDICTED: Setaria italica mitochondrial import inner membrane translocase subunit TIM10-like (LOC101783887), mRNA}	{KQK86386.1; hypothetical protein SETIT_037580mg [Setaria italica]}
i0_LQ_LWC_c660/f1p0/579	153.213	108.893	107.7	165.287	68.2667	123.837	0.109428	-0.673662	0.20142	196.039	11.6595	1.20335	9.68917	3.35229e-22	8.97472e-21	{sp|O04287|FKB12_VICFA; Peptidyl-prolyl cis-trans isomerase FKBP12 OS=Vicia faba GN=FKBP12 PE=1 SV=1}	{sita:101765184; K01802 E5.2.1.8 peptidylprolyl isomerase 5.2.1.8 -}	{At5g64350; KOG0544 FKBP-type peptidyl-prolyl cis-trans isomerase O Posttranslational modification, protein turnover, chaperones ;}	{XM_004953938.3; PREDICTED: Setaria italica peptidyl-prolyl cis-trans isomerase FKBP12 (LOC101765184), mRNA}	{NP_001105537.1; uncharacterized protein LOC542519 [Zea mays]}
i0_LQ_LWC_c662/f1p0/872	14.9133	10.8233	10.4067	12.29	7.71	8.78333	-0.279118	-0.489342	-0.244668	41.8627	9.66278	1.22008	7.91979	2.37908e-15	2.31325e-14	{sp|Q8LBZ4|OTU_ARATH; OTU domain-containing protein At3g57810 OS=Arabidopsis thaliana GN=At3g57810 PE=2 SV=1}	{obr:102720014; - - - - -}	{At3g57810; KOG2606 OTU (ovarian tumor)-like cysteine protease TO Signal transduction mechanisms ; Posttranslational modification, protein turnover, chaperones ;}	{XM_004970876.3; PREDICTED: Setaria italica OTU domain-containing protein At3g57810-like (LOC101777741), mRNA}	{XP_004970933.1; PREDICTED: OTU domain-containing protein At3g57810-like [Setaria italica]}
i0_LQ_LWC_c663/f1p0/715	188.39	19.1033	19.7833	8232.78	1522.59	3077.8	5.44958	6.31656	7.28147	9957.02	13.3071	0.485245	27.4234	1.44347e-165	1.42684e-161	{sp|Q10N03|MT1B_ORYSJ; Metallothionein-like protein 1B OS=Oryza sativa subsp. japonica GN=MT1B PE=2 SV=1}	{obr:102704403; - - - - -}	{At3g09390; KOG4738 Predicted metallothionein P Inorganic ion transport and metabolism ;}	{XM_004980018.2; PREDICTED: Setaria italica metallothionein-like protein 1A (LOC101768638), mRNA}	{XP_004980075.1; PREDICTED: metallothionein-like protein 1A [Setaria italica]}
i0_LQ_LWC_c667/f1p0/923	55.6033	59.54	47.76	66.49	35.7267	60.6633	0.257966	-0.736858	0.345022	234.052	6.51787	1.49851	4.34956	1.36409e-05	3.41284e-05	{NA}	{sbi:SORBI_06g000390; - - - - -}	{At1g06200; KOG1568 Mitochondrial inner membrane protease, subunit IMP2 OU Posttranslational modification, protein turnover, chaperones ; Intracellular trafficking, secretion, and vesicular transport ;}	{XM_004974905.3; PREDICTED: Setaria italica uncharacterized LOC101767518 (LOC101767518), mRNA}	{XP_004974962.1; PREDICTED: uncharacterized protein LOC101767518 [Setaria italica]}
i0_LQ_LWC_c675/f1p0/868	43.7833	72.94	45.77	37.4733	32.5867	60.7467	-0.224517	-1.16243	0.408403	187.884	11.3666	1.32568	8.57418	9.97942e-18	1.40437e-16	{NA}	{NA}	{NA}	{NA}	{NA}
i0_LQ_LWC_c676/f1p0/469	435.88	502.323	434.657	771.533	390.2	657.907	0.823797	-0.364403	0.598007	90.4914	5.36181	1.1161	4.80404	1.55499e-06	4.34674e-06	#N/A	#N/A	#N/A	#N/A	#N/A
i0_LQ_LWC_c678/f1p0/446	2184.16	1078.85	1061.07	2100.33	676.447	1090.47	-0.056467	-0.673451	0.0394302	901.949	14.0465	1.24098	11.3189	1.05752e-29	7.33269e-28	{sp|P51426|RL392_ORYSJ; 60S ribosomal protein L39-2 OS=Oryza sativa subsp. japonica GN=RPL39B PE=3 SV=2}	{bdi:100829077; K02924 RP-L39e, RPL39 large subunit ribosomal protein L39e - ko03010; Genetic Information Processing; Translation; Ribosome}	{At2g25210; KOG0002 60s ribosomal protein L39 J Translation, ribosomal structure and biogenesis ;}	{XM_002452937.1; Sorghum bicolor hypothetical protein, mRNA}	{XP_008679216.1; PREDICTED: 60S ribosomal protein L39 [Zea mays]}
i0_LQ_LWC_c681/f1p0/536	16.9267	10.3967	11.0633	32.83	7.96667	15.3933	0.955717	-0.384073	0.47652	25.1919	9.20599	1.26918	7.2535	4.06145e-13	2.78365e-12	{NA}	{NA}	{NA}	{XM_004981876.3; PREDICTED: Setaria italica probable LRR receptor-like serine/threonine-protein kinase At2g16250 (LOC101765527), mRNA}	{NA}
i0_LQ_LWC_c683/f1p0/1004	44.1367	51.0567	45.0933	52.59	29.3333	51.46	0.252811	-0.799558	0.190537	229.122	7.55948	0.802871	9.41556	4.70566e-21	1.07555e-19	{sp|Q8LEK2|TVP23_ARATH; Golgi apparatus membrane protein-like protein ECHIDNA OS=Arabidopsis thaliana GN=ECH PE=1 SV=1}	{bdi:100833575; - - - - -}	{At1g09330; KOG3195 Uncharacterized membrane protein NPD008/CGI-148 R General function prediction only ;}	{XM_004977040.2; PREDICTED: Setaria italica Golgi apparatus membrane protein-like protein ECHIDNA (LOC101761826), mRNA}	{XP_004977097.1; PREDICTED: Golgi apparatus membrane protein-like protein ECHIDNA [Setaria italica]}
i0_LQ_LWC_c684/f1p0/627	20.4167	7.14333	9.62	14.2567	4.85667	9.21333	-0.518111	-0.556631	-0.0623137	16.0304	7.78235	1.26685	6.14306	8.0945e-10	3.44322e-09	{NA}	{zma:100276977; - - - - -}	{NA}	{XM_004962986.2; PREDICTED: Setaria italica uncharacterized LOC101779449 (LOC101779449), transcript variant X3, mRNA}	{KQL17021.1; hypothetical protein SETIT_025207mg [Setaria italica]}
i0_LQ_LWC_c686/f1p0/864	7.35333	3.71667	4.49	6.81	1.89	4.86333	-0.110744	-0.975623	0.11523	16.9443	6.31171	1.1345	5.56345	2.64499e-08	9.17629e-08	{sp|P49210|RL9_ORYSJ; 60S ribosomal protein L9 OS=Oryza sativa subsp. japonica GN=RPL9 PE=2 SV=3}	{sita:106804450; K02940 RP-L9e, RPL9 large subunit ribosomal protein L9e - ko03010; Genetic Information Processing; Translation; Ribosome}	{At1g33140; KOG3255 60S ribosomal protein L9 J Translation, ribosomal structure and biogenesis ;}	{XM_014805612.1; PREDICTED: Setaria italica 60S ribosomal protein L9 (LOC106804450), mRNA}	{XP_004964297.1; PREDICTED: 60S ribosomal protein L9 [Setaria italica]}
i0_LQ_LWC_c690/f1p0/977	608.47	503.017	461.693	613.877	326.347	508.587	0.0127627	-0.624201	0.139559	2349.26	15.2677	1.20515	12.6687	8.8177e-37	1.15913e-34	{sp|Q9LHP1|RL74_ARATH; 60S ribosomal protein L7-4 OS=Arabidopsis thaliana GN=RPL7D PE=2 SV=1}	{sita:101773958; K02937 RP-L7e, RPL7 large subunit ribosomal protein L7e - ko03010; Genetic Information Processing; Translation; Ribosome}	{At3g13580; KOG3184 60S ribosomal protein L7 J Translation, ribosomal structure and biogenesis ;}	{XM_004972464.3; PREDICTED: Setaria italica 60S ribosomal protein L7-3-like (LOC101757215), mRNA}	{XP_004972521.1; PREDICTED: 60S ribosomal protein L7-3-like [Setaria italica]}
i0_LQ_LWC_c691/f1p0/578	1720.1	1235.37	1192.59	1779.01	644.62	1257.01	0.048585	-0.938418	0.075902	2011.51	7.15515	1.00895	7.09167	1.32503e-12	8.41223e-12	{sp|P35686|RS20_ORYSJ; 40S ribosomal protein S20 OS=Oryza sativa subsp. japonica GN=RPS20 PE=2 SV=2}	{zma:103633583; K02969 RP-S20e, RPS20 small subunit ribosomal protein S20e - ko03010; Genetic Information Processing; Translation; Ribosome}	{At5g62300; KOG0900 40S ribosomal protein S20 J Translation, ribosomal structure and biogenesis ;}	{XM_014805724.1; PREDICTED: Setaria italica 40S ribosomal protein S20-2-like (LOC101763112), mRNA}	{XP_008653503.1; PREDICTED: 40S ribosomal protein S20-2-like [Zea mays]}
i0_LQ_LWC_c694/f1p0/847	77.42	93.0333	72.8033	83.6333	62.47	88.8167	0.111372	-0.574584	0.286826	323.405	12.2848	1.20023	10.2354	1.37661e-24	5.17804e-23	{sp|Q9FE62|YLS8_ARATH; Thioredoxin-like protein YLS8 OS=Arabidopsis thaliana GN=YLS8 PE=2 SV=1}	{pmum:103331161; K12859 TXNL4A, DIB1 U5 snRNP protein, DIM1 family - ko03040; Genetic Information Processing; Transcription; Spliceosome}	{At5g08290; KOG3414 Component of the U4/U6.U5 snRNP/mitosis protein DIM1 AD RNA processing and modification ; Cell cycle control, cell division, chromosome partitioning ;}	{XM_004973373.2; PREDICTED: Setaria italica thioredoxin-like protein YLS8 (LOC101767101), transcript variant X1, mRNA}	{KQL01770.1; hypothetical protein SETIT_015422mg, partial [Setaria italica]}
i0_LQ_LWC_c696/f1p0/745	25.3867	23.3767	127.32	29.9067	17.4633	26.61	0.236396	-0.42074	-2.25842	72.3063	10.0051	1.20136	8.32816	8.21099e-17	1.00699e-15	{NA}	{sita:101781856; - - - - -}	{NA}	{XM_004962370.3; PREDICTED: Setaria italica uncharacterized LOC101781856 (LOC101781856), mRNA}	{XP_004962427.1; PREDICTED: uncharacterized protein LOC101781856 [Setaria italica]}
i0_LQ_LWC_c700/f1p0/981	61.1367	56.6	55.9067	64.41	41.0167	69.0633	0.0752468	-0.464592	0.3049	295.97	12.1393	1.21901	9.95835	2.31889e-23	7.31818e-22	{sp|Q9SR97|YIPL1_ARATH; Protein yippee-like At3g08990 OS=Arabidopsis thaliana GN=At3g08990 PE=2 SV=2}	{sita:101760528; - - - - -}	{At3g08990; KOG3399 Predicted Yippee-type zinc-binding protein R General function prediction only ;}	{XM_004963289.3; PREDICTED: Setaria italica protein yippee-like At3g08990 (LOC101760528), mRNA}	{KQL17459.1; hypothetical protein SETIT_024290mg [Setaria italica]}
i0_LQ_LWC_c702/f1p0/809	25.99	16.6233	14.5933	33.9733	10.4033	16.1	0.386446	-0.676164	0.141751	57.3182	10.0504	1.25011	8.03962	9.01186e-16	9.32756e-15	{NA}	{NA}	{NA}	{NA}	{NA}
i0_LQ_LWC_c703/f1p0/999	0.39	0.62	0.53	4.75333	0.783333	1.08333	3.60739	0.337358	1.03141	8.07746	5.26929	1.36083	3.87211	0.000107897	0.000240722	{NA}	{NA}	{NA}	{XM_004962110.2; PREDICTED: Setaria italica uncharacterized LOC101775776 (LOC101775776), mRNA}	{NA}
i0_LQ_LWC_c705/f1p0/663	415.813	340.14	311.643	442.193	205.227	280.583	0.0887413	-0.72891	-0.151467	807.915	10.3732	1.53526	6.75665	1.41217e-11	7.68441e-11	{sp|Q76H85|H4_SILLA; Histone H4 OS=Silene latifolia GN=SlH4 PE=3 SV=3}	{pxb:103948971; K11254 H4 histone H4 - ko05203; Human Diseases; Cancers: Overview; Viral carcinogenesis | ko05322; Human Diseases; Immune diseases; Systemic lupus erythematosus | ko05034; Human Diseases; Substance dependence; Alcoholism}	{At1g07660; KOG3467 Histone H4 B Chromatin structure and dynamics ;}	{XM_004970440.2; PREDICTED: Setaria italica histone H4 (LOC101778551), mRNA}	{ONM57091.1; Histone H4 [Zea mays]}
i0_LQ_LWC_c716/f1p0/654	286.517	336.623	325.703	315.613	235.453	330.983	0.139539	-0.515694	0.0232001	786.927	3.76576	0.732333	5.14213	2.71637e-07	8.33497e-07	{sp|Q0DWQ7|CCB12_ORYSJ; Cyclin-B1-2 OS=Oryza sativa subsp. japonica GN=CYCB1-2 PE=3 SV=1}	{sita:101762351; K11599 POMP, UMP1 proteasome maturation protein - ko03050; Genetic Information Processing; Folding, sorting and degradation; Proteasome}	{At1g67250; KOG3061 Proteasome maturation factor O Posttranslational modification, protein turnover, chaperones ;}	{XM_004954195.2; PREDICTED: Setaria italica cyclin-B1-2-like (LOC101762351), mRNA}	{XP_004954252.1; PREDICTED: cyclin-B1-2-like [Setaria italica]}
i0_LQ_LWC_c717/f1p0/927	15.46	13.4167	8.53667	39.8567	26.44	38.79	1.36628	0.978696	2.18394	53.2368	4.69705	1.21352	3.87058	0.000108575	0.000242176	#N/A	#N/A	#N/A	#N/A	#N/A
i0_LQ_LWC_c723/f1p0/973	6.04	1.81667	1.41333	4.69	1.88667	2.16333	-0.364961	0.0545458	0.614154	14.8171	7.44249	1.42859	5.20968	1.89164e-07	5.91144e-07	{NA}	{sita:101752675; - - - - -}	{NA}	{XM_004962136.2; PREDICTED: Setaria italica protein FANTASTIC FOUR 2-like (LOC101752675), mRNA}	{XP_004962193.1; PREDICTED: protein FANTASTIC FOUR 2-like [Setaria italica]}
i0_LQ_LWC_c725/f1p0/906	2.94667	0.863333	0.773333	2.48667	0.87	1.05667	-0.244871	0.0110977	0.450358	6.07614	5.14684	1.78325	2.88621	0.00389909	0.00695073	{sp|Q9LVW9|ARI4_ARATH; Putative E3 ubiquitin-protein ligase ARI4 OS=Arabidopsis thaliana GN=ARI4 PE=5 SV=2}	{sbi:SORBI_01g014280; K11968 ARIH1 ariadne-1 2.3.2.27 -}	{At3g27720; KOG1815 Predicted E3 ubiquitin ligase O Posttranslational modification, protein turnover, chaperones ;}	{XM_004982340.2; PREDICTED: Setaria italica probable E3 ubiquitin-protein ligase ARI1 (LOC101777831), mRNA}	{XP_004982397.1; PREDICTED: probable E3 ubiquitin-protein ligase ARI1 [Setaria italica]}
i0_LQ_LWC_c726/f1p0/1005	242.777	226.54	197.16	271.423	129.633	190.48	0.160915	-0.805329	-0.0497274	959.122	11.195	0.767517	14.586	3.45053e-48	9.21575e-46	{sp|Q40787|RAB7_CENCI; Ras-related protein Rab7 OS=Cenchrus ciliaris PE=2 SV=1}	{sita:101783476; K07897 RAB7A Ras-related protein Rab-7A - ko04144; Cellular Processes; Transport and catabolism; Endocytosis | ko04145; Cellular Processes; Transport and catabolism; Phagosome | ko04140; Cellular Processes; Transport and catabolism; Autophagy - animal | ko04138; Cellular Processes; Transport and catabolism; Autophagy - yeast | ko05132; Human Diseases; Infectious diseases: Bacteri…	{At3g18820; KOG0394 Ras-related GTPase R General function prediction only ;}	{XM_004961441.1; PREDICTED: Setaria italica ras-related protein Rab7-like (LOC101783476), mRNA}	{XP_002440079.1; hypothetical protein SORBIDRAFT_09g025620 [Sorghum bicolor]}
i0_LQ_LWC_c730/f1p0/903	193.81	589.997	479.753	205.99	340.533	835.033	0.0879313	-0.792911	0.799541	2277.48	10.1393	0.558484	18.1551	1.16996e-73	8.88091e-71	{NA}	{NA}	{NA}	{XM_004978717.2; PREDICTED: Setaria italica abscisic stress-ripening protein 3-like (LOC101786280), mRNA}	{NA}
i0_LQ_LWC_c736/f1p0/383	7.30333	7.21667	4.4	5.00333	2.53667	8.21333	-0.545666	-1.5084	0.900464	2.54646	5.39494	1.98033	2.72426	0.00644462	0.0111052	{NA}	{sita:101786827; - - - - -}	{NA}	{NA}	{KQL16905.1; hypothetical protein SETIT_022426mg [Setaria italica]}
i0_LQ_LWC_c738/f1p0/708	486.597	198.953	119.25	677.42	226.15	267.07	0.477324	0.18485	1.16323	601.919	13.8913	1.25119	11.1025	1.22025e-28	7.46169e-27	#N/A	#N/A	#N/A	#N/A	#N/A
i0_LQ_LWC_c744/f1p0/869	34.6067	6.28	4.99333	30.6667	4.37	9.16	-0.174379	-0.523131	0.875344	50.2566	3.12872	1.20974	2.58627	0.00970214	0.0162435	{sp|Q8GY61|BH063_ARATH; Transcription factor bHLH63 OS=Arabidopsis thaliana GN=BHLH63 PE=1 SV=1}	{sita:101754377; - - - - -}	{NA}	{XM_004953557.3; PREDICTED: Setaria italica transcription factor bHLH63 (LOC101754377), mRNA}	{XP_004953614.1; PREDICTED: transcription factor bHLH63 [Setaria italica]}
i0_LQ_LWC_c746/f1p0/756	116.053	135.667	113.32	151.717	71.4167	125.607	0.386592	-0.925734	0.148511	360.763	4.70456	0.816575	5.76134	8.34501e-09	3.09488e-08	{NA}	{sita:101765451; - - - - -}	{NA}	{XM_004953494.2; PREDICTED: Setaria italica uncharacterized LOC101765451 (LOC101765451), transcript variant X1, mRNA}	{XP_004953551.1; PREDICTED: uncharacterized protein LOC101765451 isoform X1 [Setaria italica]}
i0_LQ_LWC_c749/f1p0/494	130.183	173.483	118.857	133.833	116.193	171.797	0.0398927	-0.57827	0.531479	183.135	8.61169	0.758952	11.3468	7.69081e-30	5.41074e-28	{sp|Q9SF29|SYP71_ARATH; Syntaxin-71 OS=Arabidopsis thaliana GN=SYP71 PE=1 SV=1}	{sita:101770119; K08506 SYP7 syntaxin of plants SYP7 - ko04130; Genetic Information Processing; Folding, sorting and degradation; SNARE interactions in vesicular transport}	{NA}	{XM_004961240.2; PREDICTED: Setaria italica syntaxin-71-like (LOC101770119), mRNA}	{OEL30740.1; Syntaxin-71, partial [Dichanthelium oligosanthes]}
i0_LQ_LWC_c750/f1p0/617	65.78	61.8733	205.093	60.4167	45.7767	64.57	-0.122702	-0.434705	-1.66734	121.665	6.36146	1.61968	3.92761	8.57938e-05	0.000193795	{sp|Q8SAY0|RK18_ORYSJ; 50S ribosomal protein L18, chloroplastic OS=Oryza sativa subsp. japonica GN=RPL18 PE=2 SV=1}	{bdi:100822205; K02881 RP-L18, MRPL18, rplR large subunit ribosomal protein L18 - ko03010; Genetic Information Processing; Translation; Ribosome}	{At1g48350; KOG1870 Ubiquitin C-terminal hydrolase O Posttranslational modification, protein turnover, chaperones ;}	{XM_004981089.3; PREDICTED: Setaria italica 50S ribosomal protein L18, chloroplastic (LOC101756740), mRNA}	{XP_004981146.1; PREDICTED: 50S ribosomal protein L18, chloroplastic [Setaria italica]}
i0_LQ_LWC_c751/f1p0/776	1.38333	1.22667	2.32667	17.0333	0.623333	0.45	3.62214	-0.976667	-2.37027	25.6494	10.2209	2.05699	4.96885	6.73501e-07	1.97012e-06	{sp|P12950|DHN1_MAIZE; Dehydrin DHN1 OS=Zea mays GN=DHN1 PE=1 SV=2}	{bdi:100824450; - - - - -}	{NA}	{AY823548.1; Pennisetum glaucum putative RAB protein mRNA, complete cds}	{AAV88600.1; putative RAB protein [Cenchrus americanus]}
i0_LQ_LWC_c755/f1p0/737	166.063	167.197	243.993	306.983	107.667	278.2	0.886427	-0.634974	0.189281	218.275	5.35721	1.80644	2.96561	0.00302078	0.00547698	{sp|P81748|MIFH_TRITR; Macrophage migration inhibitory factor homolog OS=Trichuris trichiura PE=1 SV=2}	{sbi:SORBI_08g000670; - - - - -}	{At5g01650; KOG1759 Macrophage migration inhibitory factor V Defense mechanisms ;}	{XM_004978519.1; PREDICTED: Setaria italica macrophage migration inhibitory factor homolog (LOC101774678), mRNA}	{XP_004977616.1; PREDICTED: macrophage migration inhibitory factor homolog [Setaria italica]}
i0_LQ_LWC_c756/f1p0/644	21.5233	11.9933	12.4633	55.53	28.26	68.3133	1.36737	1.23653	2.45448	35.5416	9.48552	1.44294	6.57375	4.90622e-11	2.4714e-10	#N/A	#N/A	#N/A	#N/A	#N/A
i0_LQ_LWC_c758/f1p0/841	5.61	4.94667	4.12333	7.04	1.95	4.83333	0.327575	-1.34298	0.229207	16.1589	8.23407	1.3875	5.93449	2.94765e-09	1.16204e-08	{sp|O04326|NUP35_ARATH; Nuclear pore complex protein NUP35 OS=Arabidopsis thaliana GN=NUP35 PE=1 SV=1}	{sita:101772255; K14313 NUP35, NUP53 nuclear pore complex protein Nup53 - ko03013; Genetic Information Processing; Translation; RNA transport}	{At3g16310; KOG4285 Mitotic phosphoprotein D Cell cycle control, cell division, chromosome partitioning ;}	{XM_012844251.1; PREDICTED: Setaria italica probable peptidyl-tRNA hydrolase 2 (LOC101772255), transcript variant X2, mRNA}	{KQL14697.1; hypothetical protein SETIT_025745mg [Setaria italica]}
i0_LQ_LWC_c759/f1p0/536	191.84	207.563	164.787	239.983	130.307	172.77	0.323031	-0.671641	0.0682532	259.792	12.1235	1.21954	9.94109	2.75804e-23	8.60457e-22	{sp|Q942X4|SDH4_ORYSJ; Succinate dehydrogenase subunit 4, mitochondrial OS=Oryza sativa subsp. japonica GN=SDH4 PE=1 SV=1}	{bdi:100825203; - - - - -}	{NA}	{XM_004962226.3; PREDICTED: Setaria italica succinate dehydrogenase subunit 4, mitochondrial-like (LOC101753776), mRNA}	{XP_004962283.1; PREDICTED: succinate dehydrogenase subunit 4, mitochondrial-like [Setaria italica]}
i0_LQ_LWC_c75/f4p0/597	63.89	12.0333	45.3467	120.603	11.3167	32.71	0.916608	-0.0885873	-0.471265	96.0516	11.6339	1.534	7.58404	3.34959e-14	2.7051e-13	{sp|Q9ARD5|LT02_HORVU; Low temperature-induced protein lt101.2 OS=Hordeum vulgare GN=LT101.2 PE=2 SV=1}	{pda:103708846; - - - - -}	{At3g05880; KOG1773 Stress responsive protein R General function prediction only ;}	{XM_002465381.1; Sorghum bicolor hypothetical protein, mRNA}	{KQK91354.1; hypothetical protein SETIT_038484mg [Setaria italica]}
i0_LQ_LWC_c763/f1p0/997	50.31	58.38	50.7067	60.04	36.8067	55.36	0.255079	-0.665507	0.126669	263.163	5.5189	0.540201	10.2164	1.67444e-24	6.21952e-23	{sp|Q8VY57|ARL8A_ARATH; ADP-ribosylation factor-like protein 8a OS=Arabidopsis thaliana GN=ARL8A PE=2 SV=1}	{sbi:SORBI_01g043820; K07955 ARL8 ADP-ribosylation factor-like protein 8 - -}	{At5g67560; KOG0075 GTP-binding ADP-ribosylation factor-like protein R General function prediction only ;}	{XM_004985258.3; PREDICTED: Setaria italica ADP-ribosylation factor-like protein 8B (LOC101784322), mRNA}	{XP_004985315.1; PREDICTED: ADP-ribosylation factor-like protein 8B [Setaria italica]}
i0_LQ_LWC_c764/f1p0/493	839.993	609.12	568.447	863.637	321.02	704.35	0.0400466	-0.924063	0.309268	678.732	6.79975	1.17323	5.79577	6.80072e-09	2.55538e-08	{sp|Q9C9Z5|NDUA1_ARATH; NADH dehydrogenase [ubiquinone] 1 alpha subcomplex subunit 1 OS=Arabidopsis thaliana GN=At3g08610 PE=3 SV=1}	{sbi:SORBI_09g023650; K03945 NDUFA1 NADH dehydrogenase (ubiquinone) 1 alpha subcomplex subunit 1 - ko00190; Metabolism; Energy metabolism; Oxidative phosphorylation | ko05010; Human Diseases; Neurodegenerative diseases; Alzheimer's disease | ko05012; Human Diseases; Neurodegenerative diseases; Parkinson's disease | ko05016; Human Diseases; Neurodegenerative diseases; Huntington's disease | ko0493…	{NA}	{XM_002439926.1; Sorghum bicolor hypothetical protein, mRNA}	{OEL32777.1; hypothetical protein BAE44_0006209, partial [Dichanthelium oligosanthes]}
i0_LQ_LWC_c766/f1p0/572	1309.86	988.737	825.65	1362.49	629.42	893.627	0.0568295	-0.651563	0.114142	1592.73	9.13996	0.674313	13.5545	7.45354e-42	1.36074e-39	{NA}	{zma:101027259; K02902 RP-L28, MRPL28, rpmB large subunit ribosomal protein L28 - ko03010; Genetic Information Processing; Translation; Ribosome}	{NA}	{XR_001163745.2; PREDICTED: Setaria italica uncharacterized LOC101767414 (LOC101767414), ncRNA}	{KQL13365.1; hypothetical protein SETIT_024061mg, partial [Setaria italica]}
i0_LQ_LWC_c768/f1p0/512	170	113.847	123.843	176.507	68.6033	116.527	0.0541879	-0.730741	-0.0878561	145.315	5.21749	1.08953	4.78876	1.67811e-06	4.6719e-06	{sp|O22823|LSM6B_ARATH; Sm-like protein LSM36B OS=Arabidopsis thaliana GN=LSM6B PE=1 SV=1}	{obr:102709709; K12625 LSM6 U6 snRNA-associated Sm-like protein LSm6 - ko03040; Genetic Information Processing; Transcription; Spliceosome | ko03018; Genetic Information Processing; Folding, sorting and degradation; RNA degradation}	{At2g43810; KOG1783 Small nuclear ribonucleoprotein F A RNA processing and modification ;}	{XM_004975359.3; PREDICTED: Setaria italica U6 snRNA-associated Sm-like protein LSm6 (LOC101773310), mRNA}	{XP_006647271.1; PREDICTED: U6 snRNA-associated Sm-like protein LSm6 [Oryza brachyantha]}
i0_LQ_LWC_c771/f1p0/632	27.66	14.7967	12.69	22.05	9.48	20.1333	-0.327023	-0.642313	0.665894	37.1594	4.23902	0.771601	5.4938	3.93386e-08	1.33581e-07	{NA}	{NA}	{NA}	{NA}	{NA}
i0_LQ_LWC_c782/f1p0/783	9.54333	8.87333	18.65	8.15667	9.48	10.8433	-0.226514	0.0954109	-0.782367	35.1763	5.5854	0.742635	7.52105	5.43365e-14	4.24619e-13	{NA}	{obr:102713528; - - - - -}	{NA}	{XM_004985066.3; PREDICTED: Setaria italica uncharacterized LOC101777997 (LOC101777997), mRNA}	{XP_004985123.1; PREDICTED: uncharacterized protein LOC101777997 [Setaria italica]}
i0_LQ_LWC_c790/f1p0/949	125.763	141.057	121.85	122.807	80.5533	127.503	-0.0343225	-0.808259	0.0654287	537.154	13.0391	1.18685	10.9863	4.44842e-28	2.56628e-26	{sp|Q9VR89|PNO1_DROME; RNA-binding protein pno1 OS=Drosophila melanogaster GN=l(1)G0004 PE=2 SV=1}	{dosa:Os03t0115200-01; K11884 PNO1, DIM2 RNA-binding protein PNO1 - -}	{At3g13230; KOG3273 Predicted RNA-binding protein Pno1p interacting with Nob1p and involved in 26S proteasome assembly O Posttranslational modification, protein turnover, chaperones ;}	{XM_004970167.1; PREDICTED: Setaria italica RNA-binding protein pno1 (LOC101775012), mRNA}	{XP_004970224.1; PREDICTED: RNA-binding protein pno1 [Setaria italica]}
i0_LQ_LWC_c792/f1p0/955	56.3933	66.92	67.6633	52.58	34.9967	56.6833	-0.10101	-0.93522	-0.25545	246.82	6.06237	1.47807	4.10155	4.104e-05	9.65754e-05	{sp|Q9CAF2|NUD26_ARATH; Nudix hydrolase 26, chloroplastic OS=Arabidopsis thaliana GN=NUDT26 PE=1 SV=1}	{sita:101774159; - - - - -}	{NA}	{XM_004959939.3; PREDICTED: Setaria italica nudix hydrolase 26, chloroplastic-like (LOC101774159), mRNA}	{XP_004959996.1; PREDICTED: nudix hydrolase 26, chloroplastic-like [Setaria italica]}
i0_LQ_LWC_c793/f1p0/932	2.03333	0.603333	5.40667	2.07333	0.386667	0.616667	0.0281053	-0.641865	-3.13218	4.7916	3.31892	1.43763	2.3086	0.0209657	0.0331086	{NA}	{NA}	{NA}	{NA}	{NA}
i0_LQ_LWC_c79/f4p0/924	1841.03	991.803	417.767	990.1	800.307	661.46	-0.89487	-0.309501	0.662957	3504.08	15.5561	1.30963	11.8783	1.53492e-32	1.37376e-30	{NA}	{NA}	{NA}	{XM_004957106.2; PREDICTED: Setaria italica fibrous sheath CABYR-binding protein-like (LOC101753176), mRNA}	{NA}
i0_LQ_LWC_c801/f1p0/841	31.0467	27.2567	24.0833	50.0367	13.3667	21.86	0.688547	-1.02797	-0.139742	89.8612	7.23351	0.646557	11.1877	4.68218e-29	3.0089e-27	{sp|Q943F3|RL18A_ORYSJ; 60S ribosomal protein L18a OS=Oryza sativa subsp. japonica GN=RPL18A PE=1 SV=1}	{sbi:SORBI_05g007540; K02882 RP-L18Ae, RPL18A large subunit ribosomal protein L18Ae - ko03010; Genetic Information Processing; Translation; Ribosome}	{At3g14600; KOG0829 60S ribosomal protein L18A J Translation, ribosomal structure and biogenesis ;}	{XM_012844943.2; PREDICTED: Setaria italica 60S ribosomal protein L18a-like (LOC105914130), mRNA}	{XP_002440257.1; hypothetical protein SORBIDRAFT_09g028590 [Sorghum bicolor]}
i0_LQ_LWC_c803/f1p0/877	17.9033	6.45667	4.12333	14.6733	8.79333	6.56333	-0.287032	0.445621	0.670618	40.2163	9.65356	1.3582	7.10759	1.18088e-12	7.56555e-12	{sp|Q9FLX8|WRK27_ARATH; Probable WRKY transcription factor 27 OS=Arabidopsis thaliana GN=WRKY27 PE=2 SV=1}	{sita:101752465; - - - - -}	{NA}	{XM_004951190.2; PREDICTED: Setaria italica probable WRKY transcription factor 27 (LOC101752465), mRNA}	{XP_004951247.1; PREDICTED: probable WRKY transcription factor 27 [Setaria italica]}
i0_LQ_LWC_c804/f1p0/834	0	0	0	0	0.04	0	0	0	0	4.01899	-6.1082	2.1942	-2.78379	0.00537278	0.00937178	{sp|P37219|ASR2_SOLLC; Abscisic stress-ripening protein 2 OS=Solanum lycopersicum GN=ASR2 PE=4 SV=1}	{dosa:Os01t0963600-01; - - - - -}	{NA}	{XM_004971307.3; PREDICTED: Setaria italica abscisic stress-ripening protein 3-like (LOC101778684), mRNA}	{XP_004971364.1; PREDICTED: abscisic stress-ripening protein 3-like [Setaria italica]}
i0_LQ_LWC_c808/f1p0/975	2.62	0.493333	0.92	5.53	0.66	0.53	1.07771	0.419903	-0.795642	8.55404	5.77447	1.13037	5.10847	3.24779e-07	9.87196e-07	{sp|Q6Z4N4|40G3_ORYSJ; Ricin B-like lectin R40G3 OS=Oryza sativa subsp. japonica GN=R40G3 PE=2 SV=1}	{sita:101785333; - - - - -}	{NA}	{XM_004959841.3; PREDICTED: Setaria italica uncharacterized LOC101785333 (LOC101785333), mRNA}	{XP_004959898.1; PREDICTED: uncharacterized protein LOC101785333 [Setaria italica]}
i0_LQ_LWC_c810/f1p0/823	47.0867	45.5733	23.5767	38.4333	33.0867	27.5367	-0.29296	-0.46194	0.223994	139.791	11.3652	1.34864	8.42716	3.54148e-17	4.58205e-16	{NA}	{NA}	{NA}	{NA}	{NA}
i0_LQ_LWC_c811/f1p0/940	2.30667	0.08	104.08	6.89667	0.463333	0.226667	1.58009	2.53398	-8.8429	10.7331	3.85872	0.765891	5.03821	4.69906e-07	1.40165e-06	{sp|Q0JMY8|SALT_ORYSJ; Salt stress-induced protein OS=Oryza sativa subsp. japonica GN=SALT PE=2 SV=1}	{ats:F775_25915; - - - - -}	{NA}	{NA}	{XP_002461810.1; hypothetical protein SORBIDRAFT_02g008430 [Sorghum bicolor]}
i0_LQ_LWC_c812/f1p0/829	27.2	22.0333	20.4633	33.3433	15.72	24.4633	0.293792	-0.487087	0.25758	91.468	6.51365	0.787428	8.27206	1.31661e-16	1.55919e-15	{NA}	{sita:101765770; - - - - -}	{NA}	{XM_004960008.2; PREDICTED: Setaria italica uncharacterized LOC101765770 (LOC101765770), mRNA}	{XP_004960065.1; PREDICTED: uncharacterized protein LOC101765770 [Setaria italica]}
i0_LQ_LWC_c816/f1p0/546	0	0	0	0.0933333	0.09	0.116667	0	0	0	5.59579	-3.69387	1.53532	-2.40593	0.0161314	0.0259978	#N/A	#N/A	#N/A	#N/A	#N/A
i0_LQ_LWC_c817/f1p0/890	2.43	1.96667	3.03	1.41333	0.716667	2.85333	-0.781855	-1.45638	-0.0866695	8.85567	7.08347	1.67496	4.22903	2.34703e-05	5.69631e-05	{sp|Q6AUK5|MSRB3_ORYSJ; Peptide methionine sulfoxide reductase B3, chloroplastic OS=Oryza sativa subsp. japonica GN=MSRB3 PE=2 SV=1}	{sita:101763359; K07305 msrB peptide-methionine (R)-S-oxide reductase 1.8.4.12 -}	{At4g04830; KOG0856 Predicted pilin-like transcription factor O Posttranslational modification, protein turnover, chaperones ;}	{XM_004962079.3; PREDICTED: Setaria italica peptide methionine sulfoxide reductase B5-like (LOC101763359), mRNA}	{XP_004962136.1; PREDICTED: peptide methionine sulfoxide reductase B5-like [Setaria italica]}
i0_LQ_LWC_c818/f1p0/483	9.58	14.2867	12.1733	13.0233	12.48	6.80333	0.443001	-0.195051	-0.839411	10.721	7.25311	1.67504	4.33012	1.49027e-05	3.70903e-05	{NA}	{NA}	{NA}	{NA}	{OEL37733.1; hypothetical protein BAE44_0001248 [Dichanthelium oligosanthes]}
i0_LQ_LWC_c820/f1p0/710	48.8033	10.07	12.5167	53.6933	11.3967	16.2767	0.137763	0.178548	0.378955	46.4604	9.70026	1.44179	6.72791	1.72119e-11	9.2631e-11	{sp|Q9ZPE7|EXO_ARATH; Protein EXORDIUM OS=Arabidopsis thaliana GN=EXO PE=2 SV=1}	{sita:101756947; - - - - -}	{NA}	{XM_004953916.2; PREDICTED: Setaria italica protein EXORDIUM-like (LOC101756947), mRNA}	{XP_004953973.1; PREDICTED: protein EXORDIUM-like [Setaria italica]}
i0_LQ_LWC_c822/f1p0/564	305.037	256.987	265.787	327.463	151.643	286.243	0.102351	-0.761011	0.106973	437.552	5.77614	1.45161	3.97912	6.91719e-05	0.00015811	{sp|O48558|RL30_MAIZE; 60S ribosomal protein L30 OS=Zea mays GN=RPL30 PE=3 SV=1}	{sbi:SORBI_10g029650; K02908 RP-L30e, RPL30 large subunit ribosomal protein L30e - ko03010; Genetic Information Processing; Translation; Ribosome}	{At3g18740; KOG2988 60S ribosomal protein L30 J Translation, ribosomal structure and biogenesis ;}	{XM_004967641.1; PREDICTED: Setaria italica 60S ribosomal protein L30 (LOC101781356), mRNA}	{KQL03674.1; hypothetical protein SETIT_003267mg [Setaria italica]}
i0_LQ_LWC_c823/f1p0/896	357.813	362.837	309.98	385.493	286.17	329.827	0.107499	-0.342448	0.0895329	1431.12	14.4067	1.2106	11.9005	1.1768e-32	1.07032e-30	{sp|P49727|UCRI_MAIZE; Cytochrome b-c1 complex subunit Rieske, mitochondrial OS=Zea mays PE=2 SV=1}	{sita:101757866; K00411 UQCRFS1, RIP1, petA ubiquinol-cytochrome c reductase iron-sulfur subunit 1.10.2.2 ko00190; Metabolism; Energy metabolism; Oxidative phosphorylation | ko02020; Environmental Information Processing; Signal transduction; Two-component system | ko04260; Organismal Systems; Circulatory system; Cardiac muscle contraction | ko05010; Human Diseases; Neurodegenerative diseases; Alz…	{At5g13430; KOG1671 Ubiquinol cytochrome c reductase, subunit RIP1 C Energy production and conversion ;}	{XM_004975407.2; PREDICTED: Setaria italica cytochrome b-c1 complex subunit Rieske, mitochondrial (LOC101758440), mRNA}	{XP_002446362.1; hypothetical protein SORBIDRAFT_06g014720 [Sorghum bicolor]}
i0_LQ_LWC_c825/f1p0/688	26.17	23.1967	18.6567	24.76	17.9833	27.6067	-0.0799026	-0.367257	0.565325	69.0325	10.1737	1.34831	7.54552	4.50488e-14	3.57014e-13	{sp|Q94F47|UBC28_ARATH; Ubiquitin-conjugating enzyme E2 28 OS=Arabidopsis thaliana GN=UBC28 PE=2 SV=1}	{dosa:Os02t0120600-01; - - - - -}	{At4g27960; KOG0417 Ubiquitin-protein ligase O Posttranslational modification, protein turnover, chaperones ;}	{XM_004952042.2; PREDICTED: Setaria italica ubiquitin-conjugating enzyme E2 28-like (LOC101785004), mRNA}	{XP_006646798.1; PREDICTED: ubiquitin-conjugating enzyme E2 28-like [Oryza brachyantha]}
i0_LQ_LWC_c828/f1p0/921	66.1933	48.8733	39.3333	89.5533	28.6833	40.9167	0.436061	-0.768835	0.0569362	221.343	12.328	1.23578	9.97594	1.94256e-23	6.1866e-22	{sp|Q9ZVN4|Y1500_ARATH; Probable tyrosine-protein phosphatase At1g05000 OS=Arabidopsis thaliana GN=At1g05000 PE=1 SV=1}	{sita:101755591; K18045 SIW14, OCA3 tyrosine-protein phosphatase SIW14 3.1.3.48 -}	{At1g05000; KOG1572 Predicted protein tyrosine phosphatase V Defense mechanisms ;}	{XM_004954001.3; PREDICTED: Setaria italica uncharacterized LOC101755591 (LOC101755591), mRNA}	{KQL31702.1; hypothetical protein SETIT_018319mg [Setaria italica]}
i0_LQ_LWC_c831/f1p0/898	307.093	170.073	183.667	1471.9	534.573	819.137	2.26093	1.65223	2.15701	2621.03	7.17934	0.677192	10.6016	2.92828e-26	1.36739e-24	{sp|P25866|UBC2_WHEAT; Ubiquitin-conjugating enzyme E2 2 OS=Triticum aestivum GN=UBC2 PE=1 SV=1}	{sita:101765602; K10573 UBE2A, UBC2, RAD6A ubiquitin-conjugating enzyme E2 A 2.3.2.23 ko04120; Genetic Information Processing; Folding, sorting and degradation; Ubiquitin mediated proteolysis}	{At2g02760; KOG0419 Ubiquitin-protein ligase O Posttranslational modification, protein turnover, chaperones ;}	{XM_004955504.2; PREDICTED: Setaria italica ubiquitin-conjugating enzyme E2 2-like (LOC101765602), mRNA}	{XP_004955561.1; PREDICTED: ubiquitin-conjugating enzyme E2 2-like [Setaria italica]}
i0_LQ_LWC_c833/f1p0/624	338.233	144.89	190.807	632.593	77.23	215.917	0.90326	-0.907725	0.178363	336.93	13.1117	1.25803	10.4224	1.95939e-25	8.24912e-24	{sp|P62787|H4_MAIZE; Histone H4 OS=Zea mays GN=H4C7 PE=1 SV=2}	{mdm:103447773; K11254 H4 histone H4 - ko05203; Human Diseases; Cancers: Overview; Viral carcinogenesis | ko05322; Human Diseases; Immune diseases; Systemic lupus erythematosus | ko05034; Human Diseases; Substance dependence; Alcoholism}	{At1g07820; KOG3467 Histone H4 B Chromatin structure and dynamics ;}	{XM_014900215.1; PREDICTED: Brachypodium distachyon histone H4 (LOC100824697), mRNA}	{EMT04526.1; Histone H4 [Aegilops tauschii]}
i0_LQ_LWC_c834/f1p0/718	11.0733	8.04667	5.52333	18.5433	3.32	7.40333	0.743811	-1.27721	0.422636	23.2729	2.75224	0.794893	3.4624	0.000535372	0.00108368	{NA}	{NA}	{NA}	{NA}	{KQK88789.1; hypothetical protein SETIT_040313mg [Setaria italica]}
i0_LQ_LWC_c835/f1p0/962	0	0	0	0	0	0	0	0	0	3.43221	-5.53844	2.37211	-2.33482	0.0195529	0.031047	{NA}	{NA}	{NA}	{XM_002458045.1; Sorghum bicolor hypothetical protein, mRNA}	{XP_012701647.1; PREDICTED: late cornified envelope-like proline-rich protein 1 [Setaria italica]}
i0_LQ_LWC_c836/f1p0/833	79.97	73.6733	48.7333	91.94	49.77	63.2567	0.201234	-0.565866	0.376309	248.903	7.53237	1.08706	6.92909	4.23561e-12	2.48917e-11	{sp|Q8LCY2|ISAM2_ARATH; Iron-sulfur assembly protein IscA-like 2, mitochondrial OS=Arabidopsis thaliana GN=At5g03905 PE=2 SV=2}	{sita:101778857; - - - - -}	{At5g03900; KOG1119 Mitochondrial Fe-S cluster biosynthesis protein ISA2 (contains a HesB-like domain) CU Energy production and conversion ; Intracellular trafficking, secretion, and vesicular transport ;}	{XM_004973283.2; PREDICTED: Setaria italica iron-sulfur assembly protein IscA-like 2, mitochondrial (LOC101764234), mRNA}	{XP_004973340.1; PREDICTED: iron-sulfur assembly protein IscA-like 2, mitochondrial [Setaria italica]}
i0_LQ_LWC_c841/f1p0/890	0	0	0	0	0	0	0	0	0	10.5318	-7.95785	2.28735	-3.47908	0.000503147	0.00102251	{NA}	{NA}	{NA}	{XM_004979512.3; PREDICTED: Setaria italica uncharacterized LOC101763077 (LOC101763077), mRNA}	{KQK95088.1; hypothetical protein SETIT_027116mg [Setaria italica]}
[truncated: 33,225 more rows]

## Sheet: Screened_Transcripts
subject_ids	CK_1h	CK_3h	CK_7h	S_1h	S_3h	S_7h	log2FC(S vs CK_1h)	log2FC(S vs CK_3h)	log2FC(S vs CK_7h)	swiss_prot	KEGG	KOG	nt	nr
[truncated: 6,140 more rows]
