# Supplementary material for: Genome-Wide Expression and Physiological Profiling of Pearl Millet Genotype Reveal the Biological Pathways and Various Gene Clusters Underlying Salt Resistance
Source: Front Plant Sci. 2022 Mar 28;13:849618. doi: 10.3389/fpls.2022.849618 (PMC8996197; doi:10.3389/fpls.2022.849618)
Supplement: Supplementary file 4 [file Table_4.XLSX]

## Sheet: venn_analysis_downregulation
Names	total	elements
S vs CK-h1 S vs CK-h3 S vs CK-h7	897	i1_LQ_LWC_c24904/f1p0/1888
		i2_LQ_LWC_c70431/f1p0/2895
		i1_LQ_LWC_c36139/f1p3/1435
		i4_LQ_LWC_c24029/f1p0/4655
		i1_LQ_LWC_c9342/f1p0/1611
		i4_LQ_LWC_c26184/f1p0/4894
		i3_LQ_LWC_c19621/f1p4/3145
		i1_LQ_LWC_c31912/f1p11/1598
		i1_LQ_LWC_c27368/f1p0/1325
		i1_LQ_LWC_c18616/f1p3/1551
		i2_HQ_LWC_c19296/f4p0/2824
		i0_LQ_LWC_c2108/f1p2/845
		i1_LQ_LWC_c17190/f1p2/1693
		i1_LQ_LWC_c8376/f1p0/1924
		i3_LQ_LWC_c36419/f1p0/3640
		i1_HQ_LWC_c39826/f46p1/1956
		i1_LQ_LWC_c5322/f1p45/1871
		i3_LQ_LWC_c24778/f1p0/3875
		i1_LQ_LWC_c11147/f1p0/1676
		i1_HQ_LWC_c2716/f3p0/1731
		i1_HQ_LWC_c37040/f8p3/1139
		i1_LQ_LWC_c23716/f1p0/1733
		i1_LQ_LWC_c38304/f1p0/1260
		i1_LQ_LWC_c13815/f1p1/1337
		i1_HQ_LWC_c29703/f2p0/1801
		i1_LQ_LWC_c26083/f1p0/1317
		i0_LQ_LWC_c1063/f1p23/638
		i1_LQ_LWC_c42295/f1p0/1067
		i1_LQ_LWC_c33283/f1p0/1667
		i1_LQ_LWC_c19234/f1p0/1954
		i1_HQ_LWC_c1696/f4p0/1489
		i2_LQ_LWC_c11611/f1p0/2598
		i2_LQ_LWC_c28225/f1p0/2023
		i1_LQ_LWC_c30805/f1p0/2007
		i1_LQ_LWC_c42536/f1p0/1085
		i1_LQ_LWC_c33909/f1p5/1935
		i1_HQ_LWC_c19844/f2p2/1556
		i2_LQ_LWC_c107180/f1p0/2279
		i1_LQ_LWC_c14228/f1p0/1104
		i2_LQ_LWC_c65114/f1p1/2946
		i1_HQ_LWC_c2724/f3p2/1880
		i2_LQ_LWC_c25941/f1p0/2167
		i2_LQ_LWC_c92016/f4p0/2075
		i1_LQ_LWC_c39155/f1p1/1392
		i0_LQ_LWC_c220/f2p0/958
		i1_LQ_LWC_c16635/f3p0/2019
		i1_HQ_LWC_c2530/f2p0/1984
		i1_HQ_LWC_c21238/f2p0/1984
		i2_HQ_LWC_c20780/f2p0/2137
		i2_LQ_LWC_c27526/f1p2/2068
		i1_LQ_LWC_c14399/f1p3/1440
		i1_LQ_LWC_c34267/f1p2/1795
		i1_LQ_LWC_c26975/f1p1/1309
		i1_LQ_LWC_c13975/f1p0/1271
		i1_LQ_LWC_c14112/f1p0/1422
		i1_LQ_LWC_c35087/f1p0/1752
		i1_LQ_LWC_c2431/f2p0/1897
		i1_LQ_LWC_c3338/f1p0/1829
		i2_LQ_LWC_c4786/f1p0/2970
		i1_LQ_LWC_c26279/f1p0/1355
		i2_LQ_LWC_c88976/f1p1/2278
		i1_LQ_LWC_c9922/f1p0/1691
		i1_HQ_LWC_c2872/f4p2/1994
		i2_LQ_LWC_c70659/f1p0/2527
		i2_HQ_LWC_c127245/f3p1/2089
		i1_LQ_LWC_c8210/f1p0/1992
		i1_LQ_LWC_c24423/f1p12/1670
		i3_LQ_LWC_c35353/f1p0/3282
		i1_LQ_LWC_c33706/f1p5/1438
		i2_LQ_LWC_c88062/f1p0/2934
		i2_LQ_LWC_c33297/f1p0/2373
		i1_LQ_LWC_c3947/f1p3/1509
		i1_HQ_LWC_c27580/f18p0/1937
		i2_LQ_LWC_c112133/f1p0/2091
		i3_LQ_LWC_c37516/f1p0/3208
		i1_LQ_LWC_c38770/f1p0/1326
		i3_LQ_LWC_c18377/f1p3/3489
		i1_HQ_LWC_c39571/f2p0/1388
		i1_LQ_LWC_c11266/f1p0/1776
		i2_LQ_LWC_c23758/f1p0/2243
		i0_LQ_LWC_c957/f1p0/708
		i1_LQ_LWC_c24519/f1p11/1903
		i3_LQ_LWC_c4329/f1p0/4017
		i1_LQ_LWC_c21641/f1p0/1843
		i1_HQ_LWC_c9767/f5p0/1723
		i2_LQ_LWC_c94408/f1p1/2082
		i1_LQ_LWC_c2403/f2p0/1812
		i1_LQ_LWC_c20602/f1p0/1902
		i1_LQ_LWC_c27349/f1p0/1245
		i1_LQ_LWC_c7789/f1p0/1747
		i2_HQ_LWC_c24793/f2p0/2264
		i2_HQ_LWC_c3373/f7p23/2765
		i1_LQ_LWC_c7999/f1p7/1793
		i0_LQ_LWC_c1134/f1p0/921
		i1_LQ_LWC_c18009/f1p4/1890
		i3_HQ_LWC_c7451/f2p11/3542
		i3_LQ_LWC_c21550/f1p3/3808
		i1_HQ_LWC_c24410/f2p2/1761
		i2_LQ_LWC_c85581/f1p2/2834
		i1_LQ_LWC_c30647/f1p0/1736
		i2_LQ_LWC_c23682/f1p1/2250
		i2_LQ_LWC_c55217/f2p0/2223
		i2_LQ_LWC_c48898/f1p0/2509
		i1_LQ_LWC_c4558/f1p0/2009
		i1_LQ_LWC_c22266/f1p0/1683
		i1_LQ_LWC_c30380/f1p0/1726
		i2_LQ_LWC_c10583/f1p0/2685
		i2_LQ_LWC_c85136/f1p12/2819
		i1_LQ_LWC_c3688/f1p6/1578
		i4_LQ_LWC_c25586/f1p8/4847
		i1_LQ_LWC_c33717/f1p5/1817
		i2_LQ_LWC_c103886/f1p3/2189
		i1_HQ_LWC_c25627/f3p0/1182
		i1_LQ_LWC_c11851/f1p0/1473
		i1_LQ_LWC_c7066/f1p0/1829
		i1_LQ_LWC_c22543/f1p4/2016
		i1_HQ_LWC_c2287/f5p0/1969
		i2_LQ_LWC_c48576/f1p0/2316
		i2_LQ_LWC_c69374/f1p0/2828
		i3_LQ_LWC_c14464/f1p0/3062
		i2_LQ_LWC_c89474/f1p0/2825
		i2_HQ_LWC_c36401/f2p0/2753
		i2_LQ_LWC_c33152/f1p0/2393
		i3_LQ_LWC_c25606/f1p0/3767
		i1_HQ_LWC_c27805/f23p0/1875
		i2_HQ_LWC_c43493/f3p1/2357
		i2_HQ_LWC_c19247/f3p0/2481
		i1_HQ_LWC_c12539/f2p0/2000
		i1_LQ_LWC_c14417/f1p2/1312
		i1_LQ_LWC_c23431/f1p0/2007
		i1_LQ_LWC_c11813/f1p0/1942
		i1_LQ_LWC_c17390/f1p0/1617
		i1_LQ_LWC_c33777/f1p0/1587
		i1_HQ_LWC_c4957/f3p1/1480
		i1_LQ_LWC_c18850/f1p2/1904
		i1_HQ_LWC_c2750/f4p0/1765
		i1_LQ_LWC_c31623/f1p11/1493
		i1_HQ_LWC_c16512/f2p0/1735
		i1_LQ_LWC_c21403/f1p3/1913
		i3_LQ_LWC_c3973/f1p0/3264
		i3_LQ_LWC_c23563/f1p0/3923
		i1_LQ_LWC_c14439/f1p0/1288
		i2_LQ_LWC_c37863/f2p0/2412
		i1_LQ_LWC_c13782/f1p0/1299
		i1_LQ_LWC_c32557/f1p3/1802
		i1_LQ_LWC_c27297/f1p0/1319
		i2_HQ_LWC_c35423/f2p0/2519
		i0_LQ_LWC_c1103/f1p0/729
		i1_LQ_LWC_c14165/f1p0/1289
		i2_LQ_LWC_c46869/f1p0/2243
		i1_LQ_LWC_c33729/f1p0/1418
		i2_LQ_LWC_c9892/f1p4/2431
		i1_HQ_LWC_c25620/f3p8/1261
		i2_LQ_LWC_c101241/f1p0/2621
		i2_LQ_LWC_c13847/f1p0/2031
		i4_LQ_LWC_c6343/f1p0/4364
		i1_HQ_LWC_c31515/f4p2/1751
		i1_LQ_LWC_c14082/f1p0/1206
		i2_HQ_LWC_c2457/f3p2/2479
		i1_LQ_LWC_c31618/f1p0/1987
		i2_LQ_LWC_c83657/f1p0/2131
		i1_LQ_LWC_c26160/f1p0/1120
		i1_LQ_LWC_c11416/f1p0/1683
		i2_LQ_LWC_c5703/f1p0/2660
		i2_LQ_LWC_c102483/f1p0/2711
		i1_LQ_LWC_c20151/f1p2/1694
		i2_LQ_LWC_c67500/f1p0/2650
		i1_LQ_LWC_c27020/f1p0/1286
		i1_LQ_LWC_c42176/f1p0/1022
		i1_LQ_LWC_c26735/f1p0/1182
		i1_LQ_LWC_c26415/f1p0/1172
		i3_LQ_LWC_c27992/f1p2/3940
		i2_LQ_LWC_c24268/f1p1/2872
		i1_LQ_LWC_c9153/f1p1/1854
		i1_LQ_LWC_c26510/f1p0/1231
		i1_HQ_LWC_c27586/f9p0/1920
		i3_LQ_LWC_c20517/f1p0/3351
		i2_LQ_LWC_c40147/f1p6/2694
		i0_LQ_LWC_c1380/f1p0/741
		i1_HQ_LWC_c11125/f3p8/1719
		i1_LQ_LWC_c31380/f1p2/1450
		i2_LQ_LWC_c34094/f1p2/2608
		i2_LQ_LWC_c4413/f1p0/2122
		i2_LQ_LWC_c102930/f1p0/2356
		i5_LQ_LWC_c7809/f1p0/5169
		i2_LQ_LWC_c74147/f2p18/2043
		i1_LQ_LWC_c37916/f1p0/1177
		i2_LQ_LWC_c24973/f1p0/2198
		i1_LQ_LWC_c42647/f1p0/1066
		i2_HQ_LWC_c23323/f2p1/2327
		i0_LQ_LWC_c1388/f1p0/727
		i0_LQ_LWC_c457/f1p0/1007
		i1_LQ_LWC_c7470/f1p16/1626
		i1_LQ_LWC_c36348/f1p0/1452
		i2_LQ_LWC_c17416/f1p7/2150
		i1_LQ_LWC_c19836/f1p0/1766
		i1_LQ_LWC_c18211/f1p3/1652
		i2_HQ_LWC_c115592/f3p0/2186
		i2_LQ_LWC_c23780/f1p1/2607
		i2_LQ_LWC_c41619/f1p0/2056
		i2_LQ_LWC_c106737/f1p0/2424
		i1_LQ_LWC_c7651/f1p1/1982
		i3_LQ_LWC_c20956/f1p0/3416
		i1_LQ_LWC_c9668/f3p1/1854
		i1_LQ_LWC_c34402/f1p1/1770
		i1_LQ_LWC_c42168/f1p0/1060
		i1_LQ_LWC_c10885/f1p0/1708
		i2_LQ_LWC_c6561/f1p0/2128
		i2_HQ_LWC_c54787/f2p3/2401
		i2_LQ_LWC_c18958/f1p1/2278
		i0_LQ_LWC_c1980/f1p0/459
		i1_LQ_LWC_c5801/f3p1/1617
		i1_LQ_LWC_c5050/f1p0/1923
		i1_LQ_LWC_c14244/f1p0/1329
		i1_HQ_LWC_c16781/f2p1/1840
		i1_HQ_LWC_c16688/f3p0/1809
		i1_LQ_LWC_c7756/f1p2/1991
		i2_LQ_LWC_c24357/f1p1/2589
		i2_LQ_LWC_c101396/f1p1/2813
		i1_LQ_LWC_c32425/f1p0/1938
		i2_LQ_LWC_c65417/f1p1/2295
		i1_LQ_LWC_c22290/f1p4/1602
		i4_LQ_LWC_c2493/f1p2/4994
		i2_LQ_LWC_c106123/f1p1/2713
		i0_HQ_LWC_c2595/f3p8/966
		i2_LQ_LWC_c68917/f1p0/2380
		i3_LQ_LWC_c9300/f1p0/3578
		i2_LQ_LWC_c11157/f4p0/2438
		i1_LQ_LWC_c19713/f1p5/1578
		i2_LQ_LWC_c37671/f1p0/2499
		i2_LQ_LWC_c55676/f1p0/2775
		i1_LQ_LWC_c30706/f1p0/1454
		i1_HQ_LWC_c23518/f2p3/1737
		i2_LQ_LWC_c10049/f1p5/2911
		i2_LQ_LWC_c14212/f1p0/2074
		i2_LQ_LWC_c23807/f1p0/2193
		i1_HQ_LWC_c5587/f2p4/1723
		i1_LQ_LWC_c32851/f1p1/1556
		i4_LQ_LWC_c26838/f1p0/4796
		i3_LQ_LWC_c10526/f1p0/4007
		i2_HQ_LWC_c38968/f2p1/2289
		i1_LQ_LWC_c27154/f1p0/1316
		i0_LQ_LWC_c2012/f1p117/375
		i2_HQ_LWC_c20471/f3p1/2460
		i1_LQ_LWC_c6659/f1p0/1760
		i1_LQ_LWC_c13885/f1p0/1423
		i3_LQ_LWC_c8117/f1p0/3437
		i2_HQ_LWC_c12364/f5p0/2384
		i4_LQ_LWC_c22507/f1p0/4981
		i1_HQ_LWC_c39287/f3p1/1767
		i2_LQ_LWC_c47450/f1p0/2357
		i0_LQ_LWC_c884/f1p0/506
		i1_LQ_LWC_c37745/f1p24/1102
		i1_LQ_LWC_c14279/f1p0/1356
		i1_LQ_LWC_c10040/f1p0/1535
		i3_LQ_LWC_c24158/f1p0/3842
		i1_LQ_LWC_c7112/f1p0/1655
		i0_HQ_LWC_c302/f2p0/964
		i1_HQ_LWC_c16719/f2p0/1831
		i0_LQ_LWC_c1492/f1p2/764
		i1_LQ_LWC_c30752/f1p0/1728
		i2_LQ_LWC_c38006/f1p3/2915
		i2_HQ_LWC_c20365/f2p1/2489
		i2_LQ_LWC_c74632/f1p0/2047
		i1_LQ_LWC_c12141/f1p1/1716
		i1_LQ_LWC_c26966/f1p2/1323
		i1_LQ_LWC_c3813/f1p0/1810
		i2_HQ_LWC_c17187/f4p2/2243
		i1_HQ_LWC_c1484/f8p0/1732
		i1_LQ_LWC_c4408/f1p1632/1836
		i2_LQ_LWC_c33942/f1p0/2447
		i2_LQ_LWC_c10793/f1p2/2293
		i1_LQ_LWC_c16239/f5p0/1609
		i3_LQ_LWC_c26208/f1p0/3752
		i1_HQ_LWC_c20169/f2p0/1953
		i3_LQ_LWC_c22475/f1p9/3975
		i1_HQ_LWC_c2735/f7p0/1874
		i1_HQ_LWC_c8532/f5p2/1767
		i1_LQ_LWC_c11004/f1p4/1688
		i1_HQ_LWC_c14010/f3p0/1545
		i1_HQ_LWC_c37389/f2p1/1186
		i4_LQ_LWC_c8366/f1p0/4390
		i1_LQ_LWC_c18003/f1p2/1421
		i1_LQ_LWC_c18389/f1p2/1819
		i1_LQ_LWC_c35132/f1p0/1906
		i1_LQ_LWC_c5397/f1p0/1624
		i3_LQ_LWC_c18431/f1p0/3670
		i1_LQ_LWC_c35895/f1p0/1762
		i1_LQ_LWC_c23133/f1p16/1592
		i1_LQ_LWC_c26632/f1p0/1245
		i3_LQ_LWC_c12630/f1p3/3198
		i2_LQ_LWC_c71243/f1p3/2300
		i0_LQ_LWC_c1188/f1p0/877
		i1_HQ_LWC_c2352/f6p1/1812
		i1_LQ_LWC_c14068/f1p1/1411
		i2_LQ_LWC_c103223/f1p0/2408
		i2_HQ_LWC_c71548/f2p0/2659
		i2_HQ_LWC_c46851/f3p0/2317
		i2_LQ_LWC_c6188/f1p0/2885
		i1_LQ_LWC_c26772/f1p0/1195
		i1_LQ_LWC_c13183/f1p0/1239
		i1_LQ_LWC_c13322/f1p0/1163
		i2_LQ_LWC_c85535/f1p0/2132
		i1_LQ_LWC_c21117/f1p0/1824
		i1_LQ_LWC_c4113/f1p2/1477
		i2_HQ_LWC_c1894/f10p0/2458
		i2_HQ_LWC_c20922/f2p8/3011
		i1_LQ_LWC_c4203/f1p5/1801
		i3_LQ_LWC_c27894/f1p0/3413
		i2_LQ_LWC_c86625/f1p3/3089
		i1_HQ_LWC_c29785/f2p0/1820
		i1_LQ_LWC_c7158/f1p5/1975
		i1_LQ_LWC_c19658/f1p1/1651
		i1_LQ_LWC_c42388/f1p0/1058
		i1_LQ_LWC_c11823/f1p0/1686
		i2_LQ_LWC_c51527/f1p0/2151
		i2_HQ_LWC_c16790/f4p2/2632
		i3_LQ_LWC_c31298/f1p4/3049
		i0_LQ_LWC_c1620/f1p0/650
		i2_HQ_LWC_c65819/f2p6/2590
		i1_HQ_LWC_c29820/f2p0/1627
		i1_HQ_LWC_c10283/f2p0/2025
		i1_LQ_LWC_c10343/f1p10/1665
		i2_LQ_LWC_c12174/f1p0/2289
		i0_LQ_LWC_c662/f1p0/872
		i1_LQ_LWC_c32029/f1p2/1508
		i3_LQ_LWC_c5538/f1p0/3394
		i1_LQ_LWC_c26660/f1p0/1299
		i2_LQ_LWC_c117680/f3p0/2054
		i2_HQ_LWC_c16872/f3p5/2462
		i1_LQ_LWC_c19227/f1p0/1743
		i1_LQ_LWC_c21605/f1p0/1982
		i1_HQ_LWC_c3152/f2p0/1672
		i3_LQ_LWC_c18314/f1p0/3847
		i1_HQ_LWC_c19889/f2p2/1859
		i1_LQ_LWC_c21707/f1p0/1650
		i0_LQ_LWC_c420/f1p0/1011
		i1_LQ_LWC_c34083/f1p5/1809
		i1_LQ_LWC_c17772/f2p0/1887
		i1_LQ_LWC_c22556/f1p0/1706
		i1_LQ_LWC_c36029/f1p1/1856
		i2_LQ_LWC_c25110/f1p0/2403
		i0_LQ_LWC_c1277/f1p0/987
		i2_HQ_LWC_c15225/f2p5/2072
		i1_LQ_LWC_c21805/f1p3/1907
		i1_LQ_LWC_c27291/f1p0/1329
		i0_HQ_LWC_c150/f3p0/679
		i1_HQ_LWC_c23152/f3p3/1729
		i1_LQ_LWC_c30616/f1p0/1929
		i1_HQ_LWC_c2662/f5p1/1939
		i2_LQ_LWC_c18147/f1p0/2297
		i1_HQ_LWC_c16381/f3p0/1966
		i1_LQ_LWC_c14411/f1p0/1343
		i1_HQ_LWC_c39755/f15p0/1930
		i3_LQ_LWC_c10042/f1p2/3516
		i2_LQ_LWC_c11979/f1p0/2747
		i2_LQ_LWC_c68675/f1p1/2164
		i2_HQ_LWC_c35936/f2p0/2615
		i2_LQ_LWC_c95195/f1p0/2055
		i3_LQ_LWC_c28314/f1p0/3097
		i2_LQ_LWC_c17888/f1p0/2653
		i2_LQ_LWC_c105440/f1p0/2560
		i1_LQ_LWC_c13791/f1p0/1080
		i1_HQ_LWC_c39516/f3p0/1791
		i4_LQ_LWC_c8711/f1p0/4352
		i1_HQ_LWC_c24937/f3p4/1696
		i0_LQ_LWC_c843/f1p0/885
		i1_LQ_LWC_c21932/f1p4/1421
		i2_LQ_LWC_c37923/f1p2/2298
		i1_LQ_LWC_c23841/f1p0/1594
		i2_LQ_LWC_c52403/f1p1/2232
		i1_HQ_LWC_c22445/f2p1/1740
		i0_LQ_LWC_c1580/f1p0/994
		i1_HQ_LWC_c39480/f4p0/1461
		i1_LQ_LWC_c13980/f1p0/1428
		i2_HQ_LWC_c23760/f4p0/2403
		i3_LQ_LWC_c34971/f1p2/3971
		i3_HQ_LWC_c9341/f3p0/3415
		i2_LQ_LWC_c49543/f1p0/2845
		i1_HQ_LWC_c9898/f4p0/1727
		i1_LQ_LWC_c25935/f1p1/1178
		i1_LQ_LWC_c26529/f1p0/1260
		i1_LQ_LWC_c13827/f1p0/1415
		i1_LQ_LWC_c21410/f1p3/1546
		i2_LQ_LWC_c70808/f1p0/2611
		i2_LQ_LWC_c23821/f1p1/2623
		i1_HQ_LWC_c16294/f2p0/1613
		i0_LQ_LWC_c867/f1p0/997
		i2_LQ_LWC_c66963/f1p1/2729
		i1_LQ_LWC_c4797/f1p0/1578
		i1_HQ_LWC_c1123/f15p3/1907
		i1_LQ_LWC_c17332/f1p0/2010
		i1_LQ_LWC_c18423/f1p0/1559
		i3_LQ_LWC_c2397/f2p5/3401
		i1_LQ_LWC_c21587/f1p0/1722
		i1_LQ_LWC_c13716/f1p0/1092
		i2_LQ_LWC_c47591/f1p0/2580
		i1_LQ_LWC_c4175/f1p0/1664
		i2_LQ_LWC_c69933/f1p0/2261
		i1_LQ_LWC_c17033/f1p0/1860
		i1_LQ_LWC_c21046/f1p0/1928
		i1_LQ_LWC_c8204/f6p0/1933
		i2_LQ_LWC_c106423/f1p0/2422
		i1_LQ_LWC_c38828/f1p3/1291
		i1_LQ_LWC_c31309/f1p0/1530
		i1_HQ_LWC_c6698/f2p0/1780
		i3_LQ_LWC_c14493/f1p0/3089
		i2_HQ_LWC_c4282/f2p69/2616
		i4_LQ_LWC_c21748/f1p0/4396
		i2_LQ_LWC_c48906/f1p1/2517
		i1_HQ_LWC_c7867/f2p0/1873
		i1_LQ_LWC_c11472/f1p140/1734
		i1_HQ_LWC_c2078/f3p0/1869
		i1_LQ_LWC_c24542/f1p23/1847
		i2_LQ_LWC_c6777/f1p0/2256
		i1_LQ_LWC_c30573/f1p0/1445
		i2_LQ_LWC_c5246/f1p0/2233
		i1_HQ_LWC_c9868/f2p3/1524
		i1_HQ_LWC_c29605/f2p0/1848
		i0_LQ_LWC_c1778/f1p17/806
		i2_LQ_LWC_c22067/f1p0/2400
		i1_HQ_LWC_c2512/f5p5/1664
		i2_LQ_LWC_c39826/f1p1/2603
		i5_LQ_LWC_c4680/f1p9/5093
		i1_LQ_LWC_c22958/f1p4/1801
		i0_LQ_LWC_c750/f1p0/617
		i2_LQ_LWC_c87522/f1p0/2544
		i3_LQ_LWC_c10860/f1p0/3911
		i5_LQ_LWC_c5876/f1p6/5633
		i0_HQ_LWC_c296/f2p0/803
		i1_LQ_LWC_c9052/f1p23/1849
		i1_HQ_LWC_c37288/f3p0/1324
		i2_LQ_LWC_c68669/f1p0/2134
		i2_LQ_LWC_c55630/f1p109/2382
		i4_LQ_LWC_c2776/f1p0/4836
		i3_LQ_LWC_c5295/f1p0/3849
		i1_LQ_LWC_c8327/f1p0/1931
		i0_LQ_LWC_c2527/f1p2/311
		i1_LQ_LWC_c21332/f1p30/1520
		i3_LQ_LWC_c4784/f1p0/3205
		i1_LQ_LWC_c22665/f1p3/1900
		i2_HQ_LWC_c26118/f2p1/2320
		i1_HQ_LWC_c11786/f2p0/1879
		i1_LQ_LWC_c22795/f1p0/1813
		i1_LQ_LWC_c37824/f1p0/1259
		i1_LQ_LWC_c8709/f1p24/1892
		i1_LQ_LWC_c12733/f1p0/1482
		i3_HQ_LWC_c6182/f2p0/3347
		i1_LQ_LWC_c6635/f1p2/1815
		i2_LQ_LWC_c103017/f1p1/2313
		i1_HQ_LWC_c37453/f2p0/1318
		i1_LQ_LWC_c31857/f1p0/1994
		i4_LQ_LWC_c21200/f1p1/4683
		i1_HQ_LWC_c2355/f7p4/1991
		i1_LQ_LWC_c36636/f1p0/1537
		i1_LQ_LWC_c10535/f1p1/1622
		i1_LQ_LWC_c25920/f1p0/1342
		i1_LQ_LWC_c19391/f1p1/1470
		i1_LQ_LWC_c25864/f1p0/1125
		i1_HQ_LWC_c8780/f2p0/1791
		i1_HQ_LWC_c2351/f2p15/1641
		i1_LQ_LWC_c10320/f1p0/1958
		i1_LQ_LWC_c10399/f1p0/1813
		i2_HQ_LWC_c129475/f4p6/2702
		i2_LQ_LWC_c10535/f1p1/2152
		i1_LQ_LWC_c35862/f1p0/1565
		i1_HQ_LWC_c16426/f3p0/1925
		i1_LQ_LWC_c7260/f1p0/1642
		i2_HQ_LWC_c31259/f2p0/2666
		i3_HQ_LWC_c17974/f2p0/3175
		i2_HQ_LWC_c7629/f3p0/2316
		i2_LQ_LWC_c88609/f1p0/2209
		i1_LQ_LWC_c18018/f1p4/1709
		i2_LQ_LWC_c90046/f1p0/2219
		i3_LQ_LWC_c21654/f1p3/3724
		i1_LQ_LWC_c18965/f1p0/1793
		i0_LQ_LWC_c1829/f1p0/378
		i1_LQ_LWC_c25214/f1p8/1627
		i0_LQ_LWC_c1467/f1p0/879
		i1_LQ_LWC_c32394/f1p0/1887
		i3_LQ_LWC_c36128/f1p0/3205
		i1_LQ_LWC_c42285/f1p13/1032
		i0_LQ_LWC_c1458/f1p1/817
		i3_LQ_LWC_c14879/f1p0/3139
		i1_LQ_LWC_c35885/f1p0/1813
		i2_LQ_LWC_c65659/f1p1/2849
		i1_LQ_LWC_c13553/f1p0/1236
		i0_LQ_LWC_c889/f1p0/680
		i1_LQ_LWC_c12480/f1p2/1887
		i1_LQ_LWC_c11430/f1p5/1860
		i1_LQ_LWC_c32533/f1p24/1865
		i1_LQ_LWC_c12151/f1p0/2008
		i2_LQ_LWC_c121043/f1p0/2181
		i1_HQ_LWC_c16276/f3p0/1525
		i1_LQ_LWC_c4727/f1p2/1697
		i3_LQ_LWC_c11934/f1p7/3190
		i1_LQ_LWC_c21913/f1p0/1455
		i1_LQ_LWC_c26613/f1p0/1381
		i2_LQ_LWC_c54864/f1p1/2586
		i1_LQ_LWC_c31495/f1p0/1572
		i1_LQ_LWC_c13215/f1p5/1390
		i2_HQ_LWC_c955/f30p9/2685
		i2_LQ_LWC_c33850/f1p1/2165
		i2_LQ_LWC_c67156/f1p0/2243
		i2_HQ_LWC_c115489/f2p2/2315
		i0_LQ_LWC_c2178/f1p1/433
		i3_LQ_LWC_c7771/f1p0/3191
		i1_LQ_LWC_c21190/f1p0/1893
		i1_LQ_LWC_c10643/f1p89/1978
		i1_LQ_LWC_c20113/f1p2/1509
		i1_LQ_LWC_c8193/f1p5/1661
		i1_LQ_LWC_c32596/f1p3/1823
		i1_LQ_LWC_c25974/f1p1/1110
		i1_LQ_LWC_c3553/f1p6/1743
		i2_LQ_LWC_c27053/f1p0/2062
		i1_LQ_LWC_c21407/f1p2/1955
		i2_LQ_LWC_c19340/f1p0/2178
		i2_HQ_LWC_c2487/f11p0/2561
		i1_LQ_LWC_c38747/f1p0/1257
		i1_LQ_LWC_c23893/f1p9/2003
		i1_LQ_LWC_c23754/f1p0/1497
		i2_LQ_LWC_c82568/f1p1/2473
		i2_LQ_LWC_c65489/f1p0/2708
		i1_HQ_LWC_c16290/f4p0/1784
		i1_LQ_LWC_c24677/f1p0/1740
		i1_LQ_LWC_c26711/f1p0/1266
		i2_HQ_LWC_c7168/f2p3/2735
		i1_LQ_LWC_c30624/f1p0/1417
		i4_HQ_LWC_c19229/f2p5/4935
		i1_LQ_LWC_c13368/f1p0/1451
		i1_HQ_LWC_c10453/f2p0/1576
		i1_HQ_LWC_c6392/f3p0/1619
		i3_LQ_LWC_c25171/f1p1/3676
		i1_HQ_LWC_c1921/f7p0/1966
		i0_LQ_LWC_c534/f1p8/741
		i4_LQ_LWC_c11868/f1p1/4712
		i1_LQ_LWC_c35473/f1p0/1641
		i1_LQ_LWC_c42135/f1p8/1072
		i1_LQ_LWC_c35020/f1p4/1829
		i2_LQ_LWC_c7946/f1p0/2512
		i1_LQ_LWC_c18282/f1p2/1933
		i1_HQ_LWC_c12218/f2p12/1951
		i1_HQ_LWC_c2898/f4p4/1841
		i1_LQ_LWC_c31302/f1p0/1884
		i2_LQ_LWC_c106373/f1p0/2530
		i1_LQ_LWC_c19238/f1p0/1963
		i1_LQ_LWC_c34939/f1p0/2003
		i2_LQ_LWC_c22167/f1p0/2293
		i1_HQ_LWC_c1899/f10p4/1871
		i2_LQ_LWC_c31552/f1p0/2703
		i3_LQ_LWC_c3057/f1p0/3157
		i3_HQ_LWC_c18030/f3p0/3898
		i2_LQ_LWC_c35930/f2p0/2214
		i2_LQ_LWC_c83054/f1p1/2398
		i1_HQ_LWC_c14904/f3p0/1682
		i2_LQ_LWC_c34027/f1p0/2288
		i2_LQ_LWC_c106738/f1p0/2632
		i2_LQ_LWC_c21587/f1p0/2172
		i1_LQ_LWC_c34782/f1p0/1648
		i1_LQ_LWC_c22770/f1p4/1962
		i1_HQ_LWC_c2427/f3p1/1843
		i1_LQ_LWC_c21683/f1p0/2043
		i1_LQ_LWC_c35676/f1p3/1929
		i2_LQ_LWC_c20774/f1p0/2883
		i2_LQ_LWC_c104405/f1p0/2081
		i0_LQ_LWC_c1767/f1p2/721
		i1_LQ_LWC_c5499/f2p0/1810
		i1_LQ_LWC_c26398/f1p0/1226
		i1_LQ_LWC_c21680/f1p1/1912
		i2_HQ_LWC_c38572/f7p0/2482
		i4_LQ_LWC_c28367/f1p2/4872
		i2_HQ_LWC_c26136/f2p0/2937
		i1_LQ_LWC_c11017/f1p0/1635
		i1_LQ_LWC_c17493/f1p6/1413
		i1_HQ_LWC_c1941/f4p0/1729
		i2_HQ_LWC_c4129/f2p3/2892
		i1_LQ_LWC_c18085/f1p43/1978
		i0_LQ_LWC_c536/f1p0/955
		i0_LQ_LWC_c421/f1p0/891
		i2_LQ_LWC_c39865/f1p0/2490
		i2_LQ_LWC_c84914/f1p0/2384
		i1_HQ_LWC_c40041/f2p0/1353
		i3_LQ_LWC_c26398/f1p0/3871
		i1_HQ_LWC_c5779/f2p0/1549
		i1_LQ_LWC_c35698/f1p0/1815
		i1_LQ_LWC_c5360/f1p0/1849
		i1_LQ_LWC_c34288/f1p1/1730
		i2_LQ_LWC_c38548/f1p0/2969
		i1_LQ_LWC_c13957/f1p0/1117
		i1_HQ_LWC_c37211/f4p0/1360
		i1_LQ_LWC_c4332/f1p0/1496
		i1_LQ_LWC_c33179/f1p0/1498
		i2_LQ_LWC_c101872/f1p0/2120
		i3_LQ_LWC_c19229/f1p5/3166
		i2_LQ_LWC_c25405/f1p0/2735
		i2_LQ_LWC_c10569/f1p1/2798
		i1_LQ_LWC_c20970/f1p11/1517
		i2_LQ_LWC_c13982/f1p0/2089
		i2_LQ_LWC_c83647/f1p1/2768
		i2_HQ_LWC_c81616/f2p0/2980
		i1_LQ_LWC_c13454/f1p3/1308
		i1_LQ_LWC_c21904/f1p2/1672
		i2_LQ_LWC_c81957/f1p3/2887
		i1_LQ_LWC_c24928/f1p35/1735
		i2_LQ_LWC_c48545/f1p0/2914
		i1_LQ_LWC_c26779/f1p0/1321
		i1_LQ_LWC_c18431/f1p0/1544
		i0_LQ_LWC_c1066/f1p0/987
		i2_LQ_LWC_c34570/f2p1/2272
		i1_HQ_LWC_c29733/f2p0/1448
		i2_HQ_LWC_c47629/f2p2/2545
		i1_LQ_LWC_c5533/f1p0/2003
		i1_LQ_LWC_c31320/f1p0/1669
		i1_LQ_LWC_c8966/f1p0/1661
		i1_LQ_LWC_c26320/f1p0/1178
		i2_LQ_LWC_c18678/f1p5/2516
		i1_LQ_LWC_c35035/f1p4/1715
		i0_LQ_LWC_c1479/f1p3/962
		i2_LQ_LWC_c109308/f1p0/2510
		i1_LQ_LWC_c3244/f1p1/1769
		i1_LQ_LWC_c13441/f1p0/1305
		i4_LQ_LWC_c13522/f1p4/4351
		i2_LQ_LWC_c101991/f1p0/2839
		i1_HQ_LWC_c10736/f3p5/1981
		i3_LQ_LWC_c3503/f1p0/3452
		i0_LQ_LWC_c1496/f1p0/725
		i2_LQ_LWC_c34949/f2p1/2924
		i2_LQ_LWC_c50533/f1p4/2301
		i2_LQ_LWC_c86033/f1p1/2467
		i1_LQ_LWC_c21531/f1p0/1916
		i3_HQ_LWC_c8309/f2p0/3804
		i5_LQ_LWC_c3592/f1p0/5541
		i1_LQ_LWC_c30376/f1p0/1925
		i1_HQ_LWC_c37495/f2p0/1235
		i5_LQ_LWC_c7363/f1p0/5210
		i1_HQ_LWC_c2442/f6p1/1596
		i1_HQ_LWC_c14949/f2p0/1437
		i3_LQ_LWC_c15070/f1p0/3071
		i1_LQ_LWC_c23455/f1p5/1558
		i1_HQ_LWC_c39425/f2p0/1551
		i1_LQ_LWC_c7428/f1p0/1671
		i1_LQ_LWC_c18449/f1p0/1841
		i1_HQ_LWC_c2725/f4p0/1638
		i2_LQ_LWC_c33385/f1p3/2666
		i1_HQ_LWC_c21251/f3p3/1745
		i1_HQ_LWC_c14917/f4p0/1564
		i3_LQ_LWC_c27428/f1p0/3472
		i1_LQ_LWC_c24734/f1p0/1668
		i1_LQ_LWC_c11932/f1p24/1754
		i1_LQ_LWC_c25753/f2p0/1106
		i1_LQ_LWC_c26583/f1p0/1370
		i2_LQ_LWC_c83983/f1p0/2153
		i2_LQ_LWC_c54397/f1p0/2827
		i1_HQ_LWC_c24395/f2p0/1903
		i1_HQ_LWC_c12418/f3p0/1472
		i2_HQ_LWC_c48521/f2p1/2370
		i2_LQ_LWC_c24985/f1p0/2536
		i1_HQ_LWC_c8876/f2p0/1505
		i2_LQ_LWC_c18255/f1p12/2760
		i1_LQ_LWC_c8110/f1p0/1555
		i2_HQ_LWC_c22931/f2p0/2491
		i1_LQ_LWC_c24509/f1p1/1691
		i1_HQ_LWC_c21954/f5p1/1914
		i2_HQ_LWC_c1865/f14p0/2530
		i2_LQ_LWC_c66398/f1p1/2501
		i2_LQ_LWC_c69441/f1p1/2835
		i1_LQ_LWC_c34620/f1p1/1710
		i10_LQ_LWC_c84/f1p0/10565
		i1_LQ_LWC_c20948/f1p0/1639
		i2_LQ_LWC_c67199/f1p0/2429
		i2_LQ_LWC_c108829/f1p0/2319
		i1_LQ_LWC_c42420/f1p0/1024
		i1_LQ_LWC_c11677/f1p0/2010
		i3_LQ_LWC_c31059/f1p0/3112
		i0_LQ_LWC_c2163/f1p3/773
		i4_LQ_LWC_c28172/f1p3/4723
		i1_LQ_LWC_c7648/f1p0/1921
		i1_HQ_LWC_c10879/f2p0/2006
		i2_HQ_LWC_c18248/f3p0/2370
		i1_HQ_LWC_c7068/f3p0/1964
		i0_LQ_LWC_c2262/f1p6/797
		i1_LQ_LWC_c10641/f1p0/1868
		i2_HQ_LWC_c4809/f2p0/2296
		i2_HQ_LWC_c10702/f8p3/2314
		i1_LQ_LWC_c12846/f1p12/1982
		i1_LQ_LWC_c27102/f1p0/1318
		i5_LQ_LWC_c7623/f1p1/5755
		i2_HQ_LWC_c11553/f5p0/2427
		i1_LQ_LWC_c34582/f1p5/1862
		i1_LQ_LWC_c20812/f1p0/1891
		i3_LQ_LWC_c35541/f1p0/3355
		i2_LQ_LWC_c38562/f1p0/2116
		i1_LQ_LWC_c36505/f1p0/1832
		i1_LQ_LWC_c35028/f1p1/1503
		i5_LQ_LWC_c4420/f1p0/5579
		i0_LQ_LWC_c1357/f1p0/656
		i2_HQ_LWC_c49624/f3p0/2332
		i2_HQ_LWC_c11848/f5p1/2570
		i1_LQ_LWC_c25242/f1p0/2006
		i3_LQ_LWC_c27915/f1p2/3756
		i1_HQ_LWC_c17867/f2p31/1772
		i2_HQ_LWC_c38417/f2p0/2474
		i2_LQ_LWC_c107734/f1p5/2754
		i1_HQ_LWC_c16743/f2p2/1851
		i1_HQ_LWC_c39627/f45p0/1893
		i4_LQ_LWC_c4881/f1p1/5034
		i1_LQ_LWC_c11418/f1p88/1639
		i1_HQ_LWC_c27549/f9p0/1908
		i2_HQ_LWC_c37877/f2p2/2250
		i1_LQ_LWC_c18170/f2p0/1943
		i1_LQ_LWC_c22222/f1p0/1467
		i2_LQ_LWC_c88797/f1p2/2404
		i1_HQ_LWC_c27731/f3p0/1428
		i2_LQ_LWC_c8044/f1p0/2247
		i1_LQ_LWC_c17298/f1p8/1608
		i1_HQ_LWC_c983/f14p0/1751
		i1_LQ_LWC_c4496/f1p0/1539
		i1_LQ_LWC_c20435/f1p1/1883
		i1_HQ_LWC_c6560/f2p0/1816
		i2_LQ_LWC_c20161/f1p0/2713
		i2_LQ_LWC_c112238/f1p0/2057
		i2_LQ_LWC_c10618/f1p2/2384
		i1_HQ_LWC_c5650/f4p0/1598
		i2_HQ_LWC_c33151/f2p1/2844
		i1_HQ_LWC_c4358/f3p2/2041
		i2_LQ_LWC_c36268/f1p0/2846
		i1_LQ_LWC_c26419/f1p0/1365
		i1_LQ_LWC_c19023/f1p1/2027
		i1_LQ_LWC_c12810/f1p9/1596
		i2_LQ_LWC_c50813/f1p3/2571
		i4_LQ_LWC_c5472/f1p4/4930
		i1_LQ_LWC_c31360/f1p0/1674
		i2_LQ_LWC_c22004/f1p2/3008
		i1_LQ_LWC_c22321/f1p0/1789
		i2_LQ_LWC_c55156/f1p0/2143
		i1_LQ_LWC_c8757/f1p0/2016
		i2_LQ_LWC_c103619/f1p3/2980
		i1_LQ_LWC_c19082/f1p2/1882
		i1_LQ_LWC_c13174/f1p13/1279
		i2_HQ_LWC_c77529/f2p5/2047
		i2_HQ_LWC_c14784/f41p11/2894
		i0_LQ_LWC_c324/f1p0/471
		i0_HQ_LWC_c94/f4p0/628
		i2_LQ_LWC_c38621/f1p1/2252
		i1_LQ_LWC_c7126/f1p0/1810
		i2_LQ_LWC_c66348/f1p0/2866
		i1_LQ_LWC_c24866/f1p1/1541
		i1_LQ_LWC_c6154/f1p13/1864
		i2_LQ_LWC_c14615/f1p0/2024
		i2_LQ_LWC_c9419/f1p0/2122
		i1_LQ_LWC_c21289/f1p0/1434
		i1_LQ_LWC_c10110/f1p38/1984
		i1_LQ_LWC_c7608/f1p0/1496
		i1_LQ_LWC_c12554/f1p0/1505
		i1_LQ_LWC_c34671/f1p1/1706
		i2_LQ_LWC_c3953/f1p0/2310
		i2_LQ_LWC_c27577/f1p10/2036
		i1_LQ_LWC_c32798/f1p0/1819
		i2_LQ_LWC_c121424/f1p0/2773
		i2_HQ_LWC_c13134/f2p1/2196
		i1_LQ_LWC_c5704/f1p6/1458
		i1_HQ_LWC_c12301/f4p11/1611
		i2_LQ_LWC_c66154/f1p2/3007
		i1_LQ_LWC_c26341/f1p0/1096
		i2_LQ_LWC_c7978/f1p0/2650
		i1_LQ_LWC_c25917/f1p0/1224
		i1_LQ_LWC_c26465/f1p0/1395
		i4_LQ_LWC_c7211/f1p0/4747
		i1_LQ_LWC_c34667/f1p4/1906
		i0_LQ_LWC_c1436/f1p0/718
		i2_LQ_LWC_c104284/f1p1/2694
		i1_HQ_LWC_c29803/f2p0/1975
		i1_LQ_LWC_c32769/f1p0/1467
		i1_HQ_LWC_c14499/f6p0/1460
		i1_HQ_LWC_c39387/f4p0/1793
		i2_HQ_LWC_c8163/f2p0/2387
		i3_LQ_LWC_c23470/f1p2/3263
		i1_LQ_LWC_c22453/f1p38/1628
		i0_HQ_LWC_c204/f2p0/906
		i3_LQ_LWC_c28617/f1p3/3894
		i1_LQ_LWC_c17317/f1p11/1930
		i1_HQ_LWC_c16163/f5p0/1848
		i1_LQ_LWC_c4000/f1p0/1697
		i0_LQ_LWC_c2088/f1p5/672
		i4_LQ_LWC_c3377/f1p0/4900
		i1_LQ_LWC_c26228/f1p0/1226
		i1_HQ_LWC_c14930/f3p0/1510
		i1_LQ_LWC_c6934/f1p0/1967
		i1_LQ_LWC_c26258/f1p0/1126
		i1_LQ_LWC_c18081/f1p0/1899
		i1_LQ_LWC_c11450/f1p8/1803
		i3_HQ_LWC_c10756/f8p0/3307
		i4_LQ_LWC_c24250/f1p55/4806
		i2_LQ_LWC_c8634/f1p0/2813
		i2_HQ_LWC_c16736/f6p0/2314
		i1_LQ_LWC_c42614/f1p0/1015
		i2_LQ_LWC_c39385/f1p0/2385
		i1_HQ_LWC_c39253/f11p34/2009
		i1_HQ_LWC_c12838/f2p0/1494
		i1_LQ_LWC_c13776/f1p1/1089
		i1_HQ_LWC_c8531/f2p0/2019
		i1_LQ_LWC_c24634/f1p0/1811
		i2_HQ_LWC_c127271/f13p4/2225
		i1_LQ_LWC_c24492/f1p7/1516
		i2_LQ_LWC_c18986/f1p10/2961
		i1_HQ_LWC_c28065/f4p0/1525
		i1_LQ_LWC_c33422/f1p2/1844
		i1_LQ_LWC_c21517/f1p1/1523
		i1_LQ_LWC_c19309/f1p0/1669
		i1_LQ_LWC_c10296/f1p3/1613
		i4_LQ_LWC_c29034/f1p0/4596
		i2_LQ_LWC_c35040/f1p0/2510
		i1_LQ_LWC_c38997/f1p4/1304
		i1_HQ_LWC_c20512/f2p4/1715
		i1_LQ_LWC_c13421/f1p0/1168
		i2_LQ_LWC_c85303/f1p0/2399
		i0_LQ_LWC_c1234/f1p0/611
		i1_HQ_LWC_c37371/f2p0/1267
		i3_LQ_LWC_c10883/f1p2/3951
		i1_HQ_LWC_c39342/f6p0/1740
		i1_HQ_LWC_c12298/f7p0/1756
		i2_LQ_LWC_c12899/f1p0/2565
		i1_LQ_LWC_c38340/f1p0/1321
		i1_HQ_LWC_c29526/f3p0/1785
		i2_HQ_LWC_c19575/f2p3/2174
		i2_LQ_LWC_c55441/f1p0/2904
		i2_LQ_LWC_c35983/f1p11/2302
		i1_LQ_LWC_c27177/f1p12/1353
		i2_HQ_LWC_c2677/f3p0/2998
		i1_LQ_LWC_c17529/f1p0/1429
		i2_LQ_LWC_c14344/f1p0/2067
		i1_HQ_LWC_c27698/f9p0/1402
		i1_HQ_LWC_c10066/f3p9/1665
		i1_LQ_LWC_c34595/f1p5/1483
		i2_HQ_LWC_c64701/f2p0/2140
		i1_LQ_LWC_c27340/f1p0/1374
		i1_HQ_LWC_c14941/f3p0/1438
		i2_LQ_LWC_c106448/f1p0/2296
		i1_LQ_LWC_c20216/f1p0/1608
		i0_LQ_LWC_c395/f1p0/851
		i4_HQ_LWC_c35653/f6p4/4241
		i1_LQ_LWC_c18844/f1p0/2015
		i1_HQ_LWC_c1621/f8p4/1911
		i1_LQ_LWC_c8884/f1p3/1948
		i2_LQ_LWC_c87241/f1p0/2318
		i2_HQ_LWC_c63624/f2p1/2907
		i5_LQ_LWC_c3153/f1p1/5577
		i4_LQ_LWC_c21424/f1p123/4415
		i1_LQ_LWC_c42184/f1p0/1064
		i1_HQ_LWC_c1291/f6p0/1817
		i1_LQ_LWC_c13498/f1p0/1300
		i1_LQ_LWC_c10268/f1p3/1849
		i4_LQ_LWC_c23331/f1p0/5018
		i0_LQ_LWC_c1401/f1p0/920
		i5_LQ_LWC_c10261/f1p0/5090
		i1_HQ_LWC_c2707/f6p0/1932
		i2_LQ_LWC_c108209/f1p0/2934
		i1_LQ_LWC_c10421/f1p0/1741
		i1_LQ_LWC_c17981/f1p4/1595
		i1_LQ_LWC_c11770/f1p0/1980
		i1_LQ_LWC_c10574/f1p6/1838
		i1_LQ_LWC_c7322/f1p0/1500
		i1_LQ_LWC_c23153/f1p0/1986
		i3_LQ_LWC_c37047/f1p0/3428
		i3_LQ_LWC_c21002/f1p1/3234
		i1_LQ_LWC_c26854/f1p0/1221
		i1_LQ_LWC_c13101/f1p7/1132
		i1_LQ_LWC_c21473/f1p0/1967
		i1_HQ_LWC_c1375/f11p0/1841
		i3_LQ_LWC_c25868/f1p1/3903
		i1_LQ_LWC_c20829/f1p2/1418
		i0_LQ_LWC_c866/f1p0/1004
		i1_LQ_LWC_c21164/f1p0/2009
		i2_LQ_LWC_c88065/f1p0/2869
		i1_LQ_LWC_c14048/f1p0/1449
		i3_LQ_LWC_c13095/f1p10/3766
		i2_LQ_LWC_c81849/f1p1/2109
		i0_LQ_LWC_c361/f1p0/976
		i1_LQ_LWC_c34741/f1p0/1975
		i1_HQ_LWC_c23973/f2p3/1958
		i2_HQ_LWC_c38014/f2p0/2188
		i1_LQ_LWC_c36051/f1p0/1805
		i1_HQ_LWC_c16522/f2p0/1760
		i1_LQ_LWC_c12512/f1p0/2032
		i2_LQ_LWC_c42279/f1p0/2010
		i1_LQ_LWC_c34238/f1p2/1616
		i1_HQ_LWC_c5203/f3p3/1854
		i1_HQ_LWC_c16354/f2p0/1630
		i1_HQ_LWC_c2934/f8p0/1661
		i1_LQ_LWC_c10763/f1p0/1980
		i2_LQ_LWC_c107656/f1p0/2231
		i1_HQ_LWC_c5903/f2p1/1930
		i2_HQ_LWC_c20521/f2p1/2314
		i1_HQ_LWC_c3340/f2p0/1981
		i1_HQ_LWC_c8701/f3p0/1994
		i1_LQ_LWC_c31514/f1p0/1880
		i1_LQ_LWC_c13925/f1p0/1120
S vs CK-h1 S vs CK-h3	1376	i1_LQ_LWC_c31375/f1p4/1763
		i1_LQ_LWC_c10155/f1p1/1917
		i1_LQ_LWC_c13740/f1p0/1354
		i1_LQ_LWC_c18901/f1p0/1750
		i3_LQ_LWC_c14597/f1p0/3093
		i1_LQ_LWC_c26118/f1p1/1343
		i1_LQ_LWC_c5448/f1p0/1487
		i2_LQ_LWC_c4256/f1p0/3000
		i2_LQ_LWC_c19316/f1p6/3085
		i1_HQ_LWC_c13352/f2p0/1430
		i2_LQ_LWC_c19455/f1p0/2101
		i0_LQ_LWC_c1925/f1p0/864
		i1_LQ_LWC_c14033/f1p0/1417
		i4_LQ_LWC_c25622/f1p4/4721
		i1_LQ_LWC_c13293/f1p0/1297
		i2_LQ_LWC_c66564/f1p1/2506
		i1_LQ_LWC_c34686/f1p0/1796
		i2_LQ_LWC_c68440/f1p0/2383
		i3_LQ_LWC_c11287/f1p0/3633
		i3_LQ_LWC_c7821/f1p6/3223
		i2_LQ_LWC_c66210/f1p1/2119
		i1_LQ_LWC_c21766/f1p0/1959
		i4_LQ_LWC_c22666/f1p0/4764
		i1_LQ_LWC_c11521/f1p0/1539
		i2_LQ_LWC_c104654/f1p0/2293
		i1_HQ_LWC_c16742/f2p0/1622
		i1_LQ_LWC_c30818/f1p0/1778
		i1_HQ_LWC_c12103/f2p2/1564
		i2_LQ_LWC_c35859/f1p3/2325
		i1_HQ_LWC_c16745/f2p0/1796
		i1_LQ_LWC_c34590/f1p4/1396
		i1_HQ_LWC_c3379/f2p0/1905
		i2_HQ_LWC_c48571/f2p0/2323
		i1_HQ_LWC_c19846/f3p0/1413
		i1_LQ_LWC_c12854/f1p0/1816
		i2_LQ_LWC_c22325/f1p0/2486
		i2_LQ_LWC_c34744/f1p0/2733
		i1_LQ_LWC_c14498/f1p6/1445
		i1_LQ_LWC_c17264/f1p0/1789
		i1_LQ_LWC_c36736/f1p12/1850
		i3_LQ_LWC_c6895/f1p0/3729
		i2_LQ_LWC_c48078/f1p1/2464
		i4_LQ_LWC_c15514/f1p0/4222
		i0_LQ_LWC_c872/f1p0/837
		i1_LQ_LWC_c11506/f1p0/1482
		i2_LQ_LWC_c126378/f1p2/2024
		i2_LQ_LWC_c52342/f1p0/2854
		i2_LQ_LWC_c7737/f1p1/2363
		i2_HQ_LWC_c12720/f2p1/2435
		i1_LQ_LWC_c3478/f1p0/1777
		i1_LQ_LWC_c14368/f1p6/1247
		i1_LQ_LWC_c32515/f1p0/1473
		i1_LQ_LWC_c42457/f1p0/1040
		i1_LQ_LWC_c21584/f1p0/1690
		i1_LQ_LWC_c25172/f1p4/1819
		i2_LQ_LWC_c3835/f1p2/3170
		i0_LQ_LWC_c1919/f1p0/999
		i1_LQ_LWC_c24049/f1p0/1417
		i1_LQ_LWC_c32628/f1p3/1928
		i1_HQ_LWC_c16647/f3p0/1970
		i1_HQ_LWC_c5277/f3p0/1991
		i2_LQ_LWC_c108024/f1p0/2501
		i2_LQ_LWC_c133037/f1p0/2034
		i1_LQ_LWC_c30637/f1p0/1563
		i1_LQ_LWC_c30747/f1p0/1519
		i1_LQ_LWC_c8375/f1p1/1699
		i1_LQ_LWC_c17844/f1p0/1826
		i4_LQ_LWC_c14978/f1p0/4781
		i1_LQ_LWC_c9145/f1p1/1884
		i1_LQ_LWC_c12351/f1p0/1610
		i1_LQ_LWC_c27000/f1p0/1230
		i4_LQ_LWC_c28276/f1p0/4713
		i1_HQ_LWC_c3384/f2p0/1719
		i1_LQ_LWC_c33804/f1p0/2001
		i1_LQ_LWC_c4583/f1p1/1696
		i1_HQ_LWC_c27723/f3p0/1464
		i0_LQ_LWC_c790/f1p0/949
		i1_LQ_LWC_c4006/f1p0/1477
		i1_LQ_LWC_c17649/f1p45/1659
		i2_LQ_LWC_c121084/f1p0/2275
		i2_HQ_LWC_c1290/f25p9/2267
		i2_LQ_LWC_c68800/f1p0/2799
		i2_LQ_LWC_c103309/f1p0/3010
		i1_HQ_LWC_c4833/f3p0/1891
		i4_LQ_LWC_c3601/f1p0/4775
		i1_HQ_LWC_c16214/f3p0/1525
		i2_LQ_LWC_c8119/f1p3/2288
		i2_LQ_LWC_c23226/f1p2/2334
		i0_LQ_LWC_c656/f1p0/794
		i2_LQ_LWC_c42971/f1p1/2060
		i2_LQ_LWC_c48889/f1p0/2783
		i1_LQ_LWC_c13111/f1p0/1357
		i1_LQ_LWC_c11628/f1p0/1721
		i1_HQ_LWC_c2528/f9p9/1866
		i1_LQ_LWC_c21398/f1p1/1802
		i1_LQ_LWC_c19906/f1p0/1532
		i0_LQ_LWC_c678/f1p0/446
		i4_LQ_LWC_c23997/f1p0/4775
		i1_HQ_LWC_c22018/f4p6/1909
		i2_HQ_LWC_c81668/f2p1/2136
		i1_LQ_LWC_c7403/f1p0/1930
		i1_LQ_LWC_c13083/f1p1/1262
		i1_HQ_LWC_c7699/f2p4/1910
		i2_LQ_LWC_c35102/f1p0/2236
		i1_LQ_LWC_c37805/f1p3/1265
		i1_LQ_LWC_c3314/f1p1/1519
		i2_HQ_LWC_c96600/f6p0/2174
		i1_LQ_LWC_c21001/f1p0/1449
		i5_LQ_LWC_c4631/f1p0/5819
		i4_LQ_LWC_c11781/f1p2/4408
		i1_HQ_LWC_c18719/f3p13/1974
		i1_HQ_LWC_c16377/f4p0/1564
		i2_LQ_LWC_c34246/f1p0/2734
		i2_HQ_LWC_c60136/f4p2/2072
		i2_LQ_LWC_c47861/f1p1/2579
		i1_LQ_LWC_c18268/f1p1/1914
		i2_LQ_LWC_c11332/f1p0/2407
		i3_LQ_LWC_c21203/f1p7/3600
		i5_LQ_LWC_c9402/f1p0/5260
		i3_LQ_LWC_c35212/f1p0/3520
		i1_LQ_LWC_c36450/f1p2/1858
		i1_LQ_LWC_c20931/f1p16/1843
		i1_LQ_LWC_c30977/f1p0/1997
		i1_HQ_LWC_c37475/f2p2/1243
		i1_LQ_LWC_c21825/f1p3/1561
		i1_LQ_LWC_c13167/f1p0/1429
		i2_LQ_LWC_c25066/f1p0/2543
		i3_LQ_LWC_c7376/f1p0/3563
		i2_LQ_LWC_c19230/f1p0/2123
		i2_LQ_LWC_c67630/f1p0/2143
		i3_LQ_LWC_c36619/f1p2/3326
		i1_LQ_LWC_c13674/f1p3/1364
		i3_LQ_LWC_c12319/f1p0/3937
		i2_LQ_LWC_c48563/f1p1/2296
		i1_LQ_LWC_c32743/f1p19/2039
		i1_LQ_LWC_c36383/f1p2/1900
		i2_LQ_LWC_c88641/f1p0/2780
		i2_LQ_LWC_c39209/f1p2/2197
		i3_LQ_LWC_c26107/f1p1/3523
		i1_HQ_LWC_c37334/f3p11/1233
		i1_HQ_LWC_c11031/f2p0/1681
		i1_LQ_LWC_c23940/f1p0/1804
		i1_LQ_LWC_c16771/f2p0/1600
		i1_LQ_LWC_c10385/f1p1/1974
		i0_LQ_LWC_c1951/f1p0/526
		i2_HQ_LWC_c63642/f2p0/2295
		i2_HQ_LWC_c12397/f8p0/2507
		i2_HQ_LWC_c24665/f2p4/2550
		i2_LQ_LWC_c133619/f1p1/2053
		i0_LQ_LWC_c413/f1p0/868
		i1_LQ_LWC_c10238/f1p1/1776
		i2_HQ_LWC_c23019/f4p0/2467
		i1_LQ_LWC_c21891/f1p0/1731
		i1_LQ_LWC_c4600/f1p1/1690
		i1_LQ_LWC_c13406/f1p0/1393
		i3_LQ_LWC_c10175/f1p2/3466
		i2_LQ_LWC_c41546/f1p0/2020
		i1_HQ_LWC_c26579/f3p0/1629
		i3_HQ_LWC_c1735/f5p12/3280
		i0_LQ_LWC_c2034/f1p0/529
		i2_LQ_LWC_c107967/f1p0/2711
		i3_LQ_LWC_c13954/f1p1/3047
		i1_LQ_LWC_c32475/f1p0/1763
		i1_LQ_LWC_c12659/f1p1/1681
		i1_LQ_LWC_c22362/f1p0/1558
		i1_LQ_LWC_c33814/f1p0/1433
		i2_LQ_LWC_c24463/f1p2/2221
		i2_LQ_LWC_c27076/f1p0/2077
		i1_HQ_LWC_c37493/f2p0/1395
		i1_LQ_LWC_c34687/f1p3/1736
		i1_HQ_LWC_c8359/f2p0/1687
		i2_HQ_LWC_c44407/f2p0/2069
		i1_LQ_LWC_c10893/f1p0/1558
		i1_LQ_LWC_c21016/f1p0/2009
		i0_HQ_LWC_c119/f3p0/413
		i1_LQ_LWC_c19219/f1p0/1896
		i1_HQ_LWC_c12013/f2p0/1850
		i2_HQ_LWC_c4361/f2p2/2126
		i3_LQ_LWC_c20861/f1p21/3109
		i3_LQ_LWC_c13376/f1p0/3320
		i1_LQ_LWC_c3429/f1p0/1987
		i2_LQ_LWC_c81962/f1p0/2395
		i1_LQ_LWC_c30828/f1p0/1859
		i1_LQ_LWC_c19069/f1p0/1764
		i1_LQ_LWC_c26896/f1p0/1370
		i1_LQ_LWC_c18409/f1p0/1868
		i1_HQ_LWC_c2421/f2p4/1864
		i2_HQ_LWC_c7661/f3p1/2924
		i2_LQ_LWC_c34929/f1p3/2219
		i3_LQ_LWC_c27400/f1p0/3824
		i1_LQ_LWC_c13145/f1p0/1224
		i1_LQ_LWC_c10776/f1p0/1825
		i1_HQ_LWC_c12272/f2p2/1653
		i0_LQ_LWC_c1369/f1p2/951
		i0_HQ_LWC_c142/f3p0/998
		i1_LQ_LWC_c26343/f1p0/1201
		i2_LQ_LWC_c50295/f1p8/2331
		i1_HQ_LWC_c12942/f5p6/1464
		i2_LQ_LWC_c103945/f1p4/2989
		i2_HQ_LWC_c22329/f3p0/2737
		i1_LQ_LWC_c35616/f1p5/1863
		i1_LQ_LWC_c17948/f1p0/1852
		i2_HQ_LWC_c37562/f2p2/2231
		i1_LQ_LWC_c8975/f2p2/1690
		i2_LQ_LWC_c35875/f1p0/2720
		i3_HQ_LWC_c25066/f2p0/3239
		i1_LQ_LWC_c12380/f1p2/1873
		i2_LQ_LWC_c24094/f1p0/2876
		i4_LQ_LWC_c16202/f1p0/4230
		i1_LQ_LWC_c36218/f1p1/1721
		i2_LQ_LWC_c125769/f1p1/2056
		i1_LQ_LWC_c13369/f1p0/1218
		i1_HQ_LWC_c1463/f6p0/1851
		i1_LQ_LWC_c8158/f1p0/1756
		i1_LQ_LWC_c25840/f1p1/1079
		i3_LQ_LWC_c30629/f1p0/3089
		i0_LQ_LWC_c686/f1p0/864
		i1_HQ_LWC_c16796/f3p1/1744
		i1_LQ_LWC_c19049/f2p1/1652
		i2_LQ_LWC_c107921/f1p1/2644
		i0_LQ_LWC_c2260/f1p2/724
		i1_HQ_LWC_c14968/f2p0/1438
		i1_HQ_LWC_c37349/f3p10/1291
		i2_LQ_LWC_c105557/f1p0/2326
		i2_LQ_LWC_c54262/f1p0/2839
		i3_LQ_LWC_c24844/f1p0/3495
		i2_LQ_LWC_c103511/f1p0/2913
		i1_LQ_LWC_c19089/f1p0/1833
		i1_LQ_LWC_c9087/f1p2/1891
		i2_LQ_LWC_c36505/f1p0/2742
		i1_HQ_LWC_c1317/f18p0/1956
		i2_LQ_LWC_c109242/f1p1/2702
		i3_HQ_LWC_c12169/f2p0/3266
		i1_LQ_LWC_c36432/f1p0/1608
		i6_LQ_LWC_c1472/f1p0/6128
		i0_LQ_LWC_c429/f1p0/846
		i3_LQ_LWC_c10953/f1p0/3140
		i1_LQ_LWC_c33997/f1p0/1826
		i1_HQ_LWC_c10150/f3p0/1916
		i1_LQ_LWC_c30932/f1p0/1647
		i1_LQ_LWC_c7526/f1p0/1822
		i2_LQ_LWC_c38394/f1p1/2422
		i1_LQ_LWC_c20416/f1p0/1521
		i1_LQ_LWC_c26758/f1p0/1171
		i1_LQ_LWC_c25114/f1p5/1601
		i2_HQ_LWC_c127209/f3p2/2447
		i5_LQ_LWC_c10454/f1p0/5056
		i2_LQ_LWC_c52656/f1p0/2675
		i1_LQ_LWC_c14341/f1p0/1281
		i1_LQ_LWC_c31534/f1p0/1493
		i2_LQ_LWC_c89366/f1p0/2510
		i1_LQ_LWC_c11921/f1p4/1933
		i1_HQ_LWC_c3608/f4p0/1815
		i2_LQ_LWC_c70124/f1p0/2955
		i2_HQ_LWC_c68501/f2p7/2388
		i1_HQ_LWC_c25136/f2p0/1788
		i0_LQ_LWC_c1289/f1p2/904
		i1_LQ_LWC_c17036/f1p0/1657
		i1_LQ_LWC_c35843/f1p0/1467
		i1_LQ_LWC_c36564/f1p0/1493
		i2_HQ_LWC_c16924/f2p1/2677
		i1_LQ_LWC_c25911/f1p2/1197
		i1_LQ_LWC_c33349/f1p3/1395
		i1_LQ_LWC_c19273/f1p11/1597
		i1_HQ_LWC_c1422/f16p3/1895
		i1_HQ_LWC_c1276/f12p0/1818
		i1_LQ_LWC_c27046/f1p0/1266
		i1_LQ_LWC_c25041/f1p5/1521
		i1_LQ_LWC_c13071/f1p0/1353
		i2_LQ_LWC_c3719/f1p0/2678
		i2_LQ_LWC_c18504/f1p3/3018
		i1_LQ_LWC_c24970/f1p0/1414
		i2_LQ_LWC_c82656/f1p44/2859
		i1_LQ_LWC_c22157/f1p5/1503
		i0_LQ_LWC_c591/f1p3/830
		i2_HQ_LWC_c2464/f5p1/2279
		i1_LQ_LWC_c38608/f1p6/1245
		i1_LQ_LWC_c21639/f1p0/1993
		i1_LQ_LWC_c31589/f1p1/1513
		i2_LQ_LWC_c21437/f1p0/2279
		i2_HQ_LWC_c20286/f2p0/2325
		i2_HQ_LWC_c63649/f3p1/2990
		i1_LQ_LWC_c3978/f1p0/1914
		i3_HQ_LWC_c24252/f2p1/3522
		i1_LQ_LWC_c30249/f1p0/1997
		i2_HQ_LWC_c87296/f2p1/2296
		i1_LQ_LWC_c20717/f1p0/1612
		i2_LQ_LWC_c106061/f1p0/2125
		i2_LQ_LWC_c13992/f1p0/2040
		i1_LQ_LWC_c9530/f1p0/1950
		i0_LQ_LWC_c2020/f1p0/697
		i2_LQ_LWC_c94161/f1p6/2047
		i3_LQ_LWC_c4926/f1p3/3702
		i1_LQ_LWC_c9499/f1p0/1571
		i0_LQ_LWC_c1795/f1p4/944
		i3_HQ_LWC_c2186/f2p2/3413
		i2_HQ_LWC_c33408/f2p2/2625
		i2_HQ_LWC_c11855/f4p2/2194
		i3_HQ_LWC_c2333/f4p0/3957
		i1_LQ_LWC_c42206/f1p0/1055
		i2_LQ_LWC_c21054/f2p0/2265
		i2_LQ_LWC_c85608/f1p0/2535
		i1_LQ_LWC_c22926/f1p6/1992
		i3_HQ_LWC_c22067/f2p0/3130
		i2_LQ_LWC_c101489/f1p2/2634
		i1_LQ_LWC_c32770/f1p1/1636
		i1_LQ_LWC_c34075/f1p1/1684
		i1_LQ_LWC_c6568/f1p1/1847
		i2_LQ_LWC_c13920/f1p0/2071
		i1_HQ_LWC_c16418/f4p0/1923
		i3_LQ_LWC_c3365/f1p0/3347
		i1_HQ_LWC_c5536/f2p0/1803
		i1_HQ_LWC_c6509/f2p1/1676
		i1_LQ_LWC_c30967/f1p0/1862
		i5_LQ_LWC_c2308/f1p0/5410
		i3_LQ_LWC_c18668/f1p1/3168
		i3_LQ_LWC_c26746/f1p0/3151
		i2_HQ_LWC_c20830/f5p0/2512
		i0_LQ_LWC_c556/f1p0/993
		i2_LQ_LWC_c25334/f1p0/2535
		i1_HQ_LWC_c29794/f2p0/1578
		i2_LQ_LWC_c13918/f1p1/2048
		i2_LQ_LWC_c51769/f1p1/2717
		i2_LQ_LWC_c58708/f1p0/2035
		i3_LQ_LWC_c37020/f1p2/3622
		i1_LQ_LWC_c18970/f1p0/1934
		i2_LQ_LWC_c20801/f1p0/2809
		i1_HQ_LWC_c14346/f2p0/1456
		i2_LQ_LWC_c115036/f1p1/2342
		i1_LQ_LWC_c34852/f1p4/2008
		i1_LQ_LWC_c11727/f1p2/1968
		i3_LQ_LWC_c12510/f1p3/3191
		i1_LQ_LWC_c7935/f1p0/1451
		i1_HQ_LWC_c37401/f2p0/1382
		i1_HQ_LWC_c16298/f4p0/1866
		i2_LQ_LWC_c67512/f1p0/2281
		i1_LQ_LWC_c31911/f1p5/1915
		i2_HQ_LWC_c10214/f5p1/2189
		i1_LQ_LWC_c21522/f1p0/1606
		i1_LQ_LWC_c10960/f1p5/1900
		i1_LQ_LWC_c9957/f1p0/1552
		i1_LQ_LWC_c24578/f1p23/1931
		i2_LQ_LWC_c10881/f1p0/2207
		i1_HQ_LWC_c2571/f5p0/1844
		i1_LQ_LWC_c31545/f1p3/1522
		i1_LQ_LWC_c13962/f1p1/1414
		i4_LQ_LWC_c6819/f1p6/4327
		i2_LQ_LWC_c24228/f1p2/2844
		i2_HQ_LWC_c39048/f4p1/2741
		i1_HQ_LWC_c16708/f2p1/1548
		i1_LQ_LWC_c38227/f1p0/1137
		i1_LQ_LWC_c32990/f1p3/1965
		i4_LQ_LWC_c9183/f1p20/4612
		i2_HQ_LWC_c63545/f2p1/2247
		i0_LQ_LWC_c1440/f1p0/786
		i2_HQ_LWC_c11312/f3p2/2875
		i1_LQ_LWC_c14064/f1p0/1416
		i2_LQ_LWC_c22853/f1p0/2423
		i1_LQ_LWC_c27289/f1p0/1234
		i1_LQ_LWC_c11809/f1p0/1884
		i1_LQ_LWC_c13203/f1p0/1118
		i1_LQ_LWC_c22652/f1p0/1788
		i1_HQ_LWC_c20941/f2p12/1963
		i2_HQ_LWC_c32855/f2p1/2720
		i1_LQ_LWC_c4253/f1p26/1829
		i2_LQ_LWC_c82385/f1p0/2257
		i2_LQ_LWC_c54033/f1p1/2839
		i1_LQ_LWC_c20960/f1p4/1776
		i2_LQ_LWC_c50882/f1p0/2557
		i1_LQ_LWC_c30803/f1p0/1964
		i2_LQ_LWC_c38681/f1p6/2609
		i3_LQ_LWC_c14059/f1p0/3117
		i1_LQ_LWC_c19157/f1p0/1411
		i1_HQ_LWC_c2813/f8p1/1963
		i2_LQ_LWC_c42724/f1p0/2026
		i1_LQ_LWC_c10628/f1p0/1621
		i2_LQ_LWC_c107090/f1p1/2114
		i1_LQ_LWC_c4242/f1p10/1745
		i1_LQ_LWC_c22951/f1p0/1740
		i1_HQ_LWC_c29730/f2p0/1739
		i1_HQ_LWC_c14828/f11p0/1924
		i2_LQ_LWC_c133195/f1p0/2026
		i2_LQ_LWC_c6550/f1p0/2650
		i3_LQ_LWC_c21432/f1p2/3556
		i1_HQ_LWC_c25811/f2p0/1210
		i2_HQ_LWC_c24377/f3p0/2257
		i2_LQ_LWC_c23518/f1p3/2385
		i1_HQ_LWC_c2767/f3p2/1899
		i1_HQ_LWC_c2683/f2p13/1521
		i1_HQ_LWC_c37455/f2p3/1293
		i1_LQ_LWC_c13062/f1p0/1170
		i1_LQ_LWC_c38040/f1p0/1134
		i1_LQ_LWC_c9586/f1p0/1597
		i1_LQ_LWC_c6489/f1p2/1469
		i2_LQ_LWC_c41920/f1p0/2027
		i1_HQ_LWC_c16703/f3p3/1604
		i3_LQ_LWC_c23367/f1p4/3425
		i1_HQ_LWC_c29815/f2p0/1945
		i1_LQ_LWC_c36355/f1p0/1960
		i1_LQ_LWC_c6194/f1p0/1550
		i1_HQ_LWC_c20594/f2p0/1612
		i0_LQ_LWC_c368/f1p0/854
		i1_HQ_LWC_c27606/f6p0/1980
		i1_LQ_LWC_c20938/f1p0/1784
		i1_LQ_LWC_c10661/f1p0/1938
		i2_LQ_LWC_c58897/f1p1/2095
		i1_LQ_LWC_c12549/f1p0/1929
		i1_LQ_LWC_c13114/f1p10/1086
		i1_HQ_LWC_c2365/f2p0/1970
		i1_LQ_LWC_c9154/f1p0/1523
		i2_LQ_LWC_c92852/f1p0/2011
		i0_LQ_LWC_c341/f1p0/894
		i2_HQ_LWC_c11674/f7p3/2217
		i2_LQ_LWC_c52904/f1p1/3010
		i0_LQ_LWC_c1116/f1p0/401
		i2_LQ_LWC_c89652/f1p0/2287
		i1_LQ_LWC_c30568/f1p0/1988
		i2_LQ_LWC_c64158/f1p0/2409
		i1_LQ_LWC_c5119/f1p0/1551
		i1_LQ_LWC_c32681/f1p0/1936
		i2_LQ_LWC_c88713/f1p0/2242
		i2_LQ_LWC_c76990/f1p0/2082
		i4_HQ_LWC_c35508/f2p1/4401
		i1_LQ_LWC_c12403/f1p11/1765
		i1_LQ_LWC_c26287/f1p0/1195
		i4_LQ_LWC_c22190/f1p7/4886
		i2_LQ_LWC_c104725/f1p0/2137
		i0_LQ_LWC_c1378/f1p0/434
		i3_LQ_LWC_c6115/f1p2/3586
		i1_HQ_LWC_c1652/f7p0/1822
		i3_LQ_LWC_c40207/f1p0/3020
		i1_HQ_LWC_c6486/f2p0/1646
		i1_LQ_LWC_c34642/f1p0/1731
		i1_LQ_LWC_c34744/f1p0/1462
		i1_HQ_LWC_c16454/f3p0/1711
		i1_HQ_LWC_c2303/f5p0/1858
		i0_LQ_LWC_c1744/f1p5/501
		i1_HQ_LWC_c1883/f4p0/1846
		i1_LQ_LWC_c11399/f2p0/1491
		i1_HQ_LWC_c3659/f3p6/1649
		i1_LQ_LWC_c11259/f1p6/1527
		i1_LQ_LWC_c22489/f1p0/1912
		i2_HQ_LWC_c2482/f17p2/2338
		i1_LQ_LWC_c8995/f1p0/1833
		i3_HQ_LWC_c10430/f2p3/3387
		i2_HQ_LWC_c13181/f10p1/2553
		i1_HQ_LWC_c17113/f2p0/1690
		i1_HQ_LWC_c12417/f3p0/1677
		i2_HQ_LWC_c46781/f3p11/2709
		i2_LQ_LWC_c75637/f1p0/2056
		i2_LQ_LWC_c59336/f1p0/2039
		i2_LQ_LWC_c89063/f1p1/2992
		i4_LQ_LWC_c8504/f1p2/4441
		i1_HQ_LWC_c12265/f3p0/1721
		i1_LQ_LWC_c24016/f1p4/1559
		i2_LQ_LWC_c22352/f1p0/2801
		i1_LQ_LWC_c24325/f1p0/1907
		i1_HQ_LWC_c10389/f2p6/1709
		i1_LQ_LWC_c33155/f1p0/1758
		i3_HQ_LWC_c17877/f3p0/3568
		i2_HQ_LWC_c9649/f2p0/2866
		i1_LQ_LWC_c27146/f1p0/1339
		i1_LQ_LWC_c13715/f1p0/1089
		i1_LQ_LWC_c37732/f1p0/1263
		i2_LQ_LWC_c19619/f1p0/2755
		i2_LQ_LWC_c5014/f1p0/2835
		i2_LQ_LWC_c22230/f1p0/2147
		i1_LQ_LWC_c24495/f1p2/1458
		i1_LQ_LWC_c22345/f1p0/1718
		i1_HQ_LWC_c39439/f3p0/1418
		i2_LQ_LWC_c105784/f1p0/2253
		i1_LQ_LWC_c9461/f3p0/1953
		i1_LQ_LWC_c42201/f1p0/1048
		i3_LQ_LWC_c26432/f1p0/3737
		i1_HQ_LWC_c2825/f4p3/1837
		i1_LQ_LWC_c12383/f1p1/1605
		i1_LQ_LWC_c26720/f1p0/1332
		i2_LQ_LWC_c39940/f1p0/2410
		i1_LQ_LWC_c27255/f1p0/1155
		i2_LQ_LWC_c14451/f1p0/2043
		i2_LQ_LWC_c107253/f1p0/2391
		i1_LQ_LWC_c13728/f1p0/1172
		i1_LQ_LWC_c33092/f1p0/2003
		i1_HQ_LWC_c6794/f2p0/1597
		i1_LQ_LWC_c13309/f1p0/1219
		i2_LQ_LWC_c40064/f1p0/2103
		i3_LQ_LWC_c19003/f1p0/3244
		i1_LQ_LWC_c17640/f1p1/1696
		i5_LQ_LWC_c6639/f1p0/5305
		i1_LQ_LWC_c35513/f1p5/1584
		i1_LQ_LWC_c30278/f1p0/1785
		i1_LQ_LWC_c31538/f1p0/1488
		i1_HQ_LWC_c16631/f2p1/1840
		i0_LQ_LWC_c177/f2p0/790
		i4_LQ_LWC_c29490/f1p0/4479
		i1_LQ_LWC_c23793/f1p2/1787
		i2_LQ_LWC_c90156/f1p0/2526
		i1_LQ_LWC_c18212/f1p8/1578
		i2_LQ_LWC_c39819/f1p0/2504
		i3_LQ_LWC_c2902/f1p30/3449
		i2_HQ_LWC_c35214/f2p1/2283
		i1_LQ_LWC_c12154/f1p0/1966
		i2_HQ_LWC_c78324/f14p1/2180
		i2_LQ_LWC_c55624/f1p1/2168
		i1_LQ_LWC_c11343/f1p0/1727
		i1_LQ_LWC_c17418/f1p0/1734
		i1_LQ_LWC_c11957/f1p0/1924
		i1_LQ_LWC_c22446/f1p0/1987
		i1_LQ_LWC_c20462/f1p0/1423
		i2_HQ_LWC_c2378/f3p0/2573
		i1_HQ_LWC_c8928/f4p2/1671
		i2_LQ_LWC_c5126/f1p2/2331
		i2_LQ_LWC_c69726/f1p1/2646
		i1_HQ_LWC_c9878/f2p3/1629
		i1_LQ_LWC_c27286/f1p0/1079
		i2_LQ_LWC_c81922/f1p52/2878
		i3_LQ_LWC_c7252/f1p4/3919
		i1_LQ_LWC_c13439/f1p0/1328
		i1_LQ_LWC_c35706/f1p8/1571
		i2_HQ_LWC_c17182/f3p0/2219
		i1_LQ_LWC_c19523/f1p0/1844
		i1_LQ_LWC_c16950/f1p0/1985
		i2_LQ_LWC_c84244/f1p0/2936
		i1_HQ_LWC_c12727/f2p2/1645
		i1_LQ_LWC_c13522/f1p4/1419
		i2_HQ_LWC_c16621/f6p1/2645
		i2_HQ_LWC_c36352/f3p1/2906
		i2_LQ_LWC_c47991/f1p1/2589
		i2_LQ_LWC_c54460/f1p2/2240
		i1_LQ_LWC_c5135/f1p0/1698
		i1_LQ_LWC_c14442/f1p0/1087
		i1_LQ_LWC_c31106/f1p0/2011
		i1_HQ_LWC_c16506/f2p0/1598
		i1_LQ_LWC_c13688/f1p2/1369
		i1_LQ_LWC_c26204/f1p0/1363
		i1_LQ_LWC_c31408/f1p0/1495
		i1_LQ_LWC_c6767/f1p0/1771
		i1_LQ_LWC_c4198/f1p0/1808
		i3_HQ_LWC_c25414/f2p0/3469
		i1_HQ_LWC_c25814/f2p2/1156
		i2_LQ_LWC_c108568/f1p0/2195
		i1_HQ_LWC_c16547/f2p0/1812
		i2_LQ_LWC_c52966/f1p0/2271
		i2_LQ_LWC_c58702/f1p0/2063
		i1_LQ_LWC_c18638/f1p3/1709
		i2_LQ_LWC_c31900/f1p1/2394
		i0_LQ_LWC_c1892/f1p0/925
		i4_LQ_LWC_c13482/f1p2/4706
		i3_LQ_LWC_c10757/f1p1/3737
		i2_LQ_LWC_c32293/f1p3/2618
		i1_LQ_LWC_c14166/f1p0/1184
		i0_LQ_LWC_c383/f1p0/691
		i1_LQ_LWC_c10990/f2p4/1564
		i1_HQ_LWC_c27792/f22p0/1946
		i0_LQ_LWC_c644/f1p0/678
		i3_HQ_LWC_c2504/f3p0/3370
		i1_LQ_LWC_c14441/f1p0/1436
		i1_LQ_LWC_c11328/f1p3/1648
		i1_HQ_LWC_c2073/f4p1/1927
		i1_HQ_LWC_c8905/f4p0/1623
		i1_LQ_LWC_c10554/f1p2/1648
		i1_LQ_LWC_c30498/f1p0/2034
		i2_LQ_LWC_c105247/f1p0/2111
		i1_LQ_LWC_c12029/f1p0/1871
		i4_LQ_LWC_c25129/f1p6/4635
		i0_LQ_LWC_c1183/f1p0/679
		i2_LQ_LWC_c81812/f1p0/2733
		i1_LQ_LWC_c26020/f1p7/1361
		i1_LQ_LWC_c33783/f1p0/1988
		i0_LQ_LWC_c873/f1p0/1009
		i2_LQ_LWC_c108731/f1p1/2089
		i1_LQ_LWC_c12001/f1p0/1794
		i1_LQ_LWC_c27083/f1p4/1373
		i1_LQ_LWC_c7484/f1p9/1906
		i1_LQ_LWC_c18317/f1p0/1528
		i3_LQ_LWC_c6741/f1p16/3318
		i4_LQ_LWC_c4106/f1p0/4733
		i1_LQ_LWC_c10236/f1p0/1460
		i2_LQ_LWC_c3530/f1p0/2154
		i1_LQ_LWC_c39120/f1p0/1215
		i0_LQ_LWC_c1226/f1p0/728
		i3_LQ_LWC_c11169/f1p1/3265
		i1_LQ_LWC_c34716/f1p0/1946
		i1_LQ_LWC_c20996/f1p0/1553
		i1_HQ_LWC_c14915/f3p0/1485
		i0_LQ_LWC_c2161/f1p0/552
		i1_HQ_LWC_c12229/f3p0/1664
		i1_LQ_LWC_c30973/f1p0/1663
		i2_LQ_LWC_c18112/f1p36/2638
		i0_HQ_LWC_c176/f2p0/918
		i1_LQ_LWC_c23406/f1p5/1649
		i1_LQ_LWC_c31287/f1p25/1786
		i1_LQ_LWC_c25247/f1p19/1805
		i1_LQ_LWC_c23650/f1p1/1782
		i1_HQ_LWC_c17591/f2p0/1731
		i1_LQ_LWC_c31673/f1p0/1416
		i1_LQ_LWC_c20344/f1p0/1689
		i2_LQ_LWC_c10796/f1p1/2142
		i2_HQ_LWC_c2511/f15p0/2279
		i1_LQ_LWC_c20493/f1p3/1869
		i1_LQ_LWC_c17203/f1p1/1981
		i2_LQ_LWC_c84976/f1p1/2189
		i0_LQ_LWC_c1209/f1p0/993
		i1_LQ_LWC_c34992/f1p1/1437
		i0_LQ_LWC_c1553/f1p3/928
		i1_HQ_LWC_c39568/f12p2/1715
		i3_LQ_LWC_c11172/f1p2/3295
		i2_LQ_LWC_c84424/f1p0/2360
		i5_LQ_LWC_c3275/f1p0/5160
		i2_LQ_LWC_c102335/f1p0/2098
		i2_LQ_LWC_c103936/f1p0/2843
		i2_LQ_LWC_c102347/f1p0/2873
		i2_LQ_LWC_c84651/f1p0/2430
		i1_LQ_LWC_c34383/f1p2/1874
		i1_HQ_LWC_c40086/f5p0/1140
		i1_LQ_LWC_c4452/f1p0/1499
		i1_LQ_LWC_c11755/f1p0/1614
		i1_LQ_LWC_c19065/f1p2/1684
		i2_LQ_LWC_c18847/f1p1/2765
		i2_LQ_LWC_c21014/f1p0/2755
		i1_LQ_LWC_c31006/f1p0/1667
		i1_LQ_LWC_c33940/f1p3/1491
		i1_LQ_LWC_c12368/f1p0/1899
		i2_HQ_LWC_c54555/f2p0/2330
		i1_LQ_LWC_c26657/f1p0/1094
		i2_LQ_LWC_c105220/f1p1/2483
		i2_HQ_LWC_c126704/f12p0/2507
		i1_LQ_LWC_c18001/f1p3/1568
		i1_HQ_LWC_c7461/f2p12/1929
		i1_HQ_LWC_c27509/f19p0/1855
		i2_LQ_LWC_c49324/f1p0/2877
		i2_LQ_LWC_c83348/f1p15/2116
		i2_LQ_LWC_c104677/f1p1/2891
		i1_LQ_LWC_c5748/f1p3/1904
		i2_LQ_LWC_c94905/f1p0/2033
		i1_HQ_LWC_c11040/f2p127/1996
		i3_LQ_LWC_c14729/f1p0/3090
		i1_LQ_LWC_c10028/f1p2/1826
		i2_LQ_LWC_c104406/f1p5/2524
		i2_LQ_LWC_c19175/f1p0/2339
		i1_LQ_LWC_c22444/f2p0/1763
		i2_LQ_LWC_c6752/f1p3/3241
		i2_HQ_LWC_c81789/f2p0/2170
		i1_LQ_LWC_c35199/f1p5/1611
		i1_HQ_LWC_c2556/f2p0/1766
		i1_LQ_LWC_c5532/f1p0/1489
		i1_LQ_LWC_c35108/f1p0/2022
		i1_LQ_LWC_c35710/f1p1/1607
		i2_HQ_LWC_c13187/f7p2/2263
		i5_LQ_LWC_c4966/f1p11/5363
		i1_HQ_LWC_c2481/f3p5/1544
		i2_LQ_LWC_c47417/f1p0/2221
		i2_LQ_LWC_c101983/f1p0/2209
		i2_LQ_LWC_c17918/f1p3/2622
		i2_LQ_LWC_c6494/f1p0/2146
		i4_LQ_LWC_c41337/f1p0/4173
		i0_LQ_LWC_c410/f1p0/881
		i1_LQ_LWC_c31704/f1p0/1688
		i2_HQ_LWC_c16740/f7p2/2520
		i1_LQ_LWC_c19736/f1p0/1954
		i1_LQ_LWC_c17584/f1p0/1797
		i5_LQ_LWC_c3012/f1p0/5096
		i2_HQ_LWC_c2256/f3p0/2943
		i1_LQ_LWC_c7364/f1p0/1706
		i2_LQ_LWC_c75604/f1p0/2039
		i2_LQ_LWC_c121420/f1p0/2453
		i1_HQ_LWC_c2506/f2p2/1846
		i1_HQ_LWC_c25716/f2p0/1168
		i1_LQ_LWC_c20698/f1p1/1647
		i2_HQ_LWC_c6110/f3p1/2302
		i1_LQ_LWC_c27372/f1p0/1394
		i1_LQ_LWC_c8266/f1p0/1967
		i2_LQ_LWC_c25178/f1p1/2537
		i1_LQ_LWC_c12017/f1p3/1681
		i2_LQ_LWC_c107428/f1p2/2210
		i1_LQ_LWC_c34828/f1p0/1678
		i3_HQ_LWC_c3664/f2p1/3207
		i2_LQ_LWC_c58999/f1p0/2047
		i1_LQ_LWC_c18121/f1p0/1779
		i1_LQ_LWC_c13466/f1p1/1370
		i1_LQ_LWC_c9964/f1p4/1490
		i1_HQ_LWC_c2938/f6p0/2002
		i1_LQ_LWC_c30517/f1p0/1658
		i1_HQ_LWC_c946/f20p7/1647
		i3_LQ_LWC_c21136/f1p0/3443
		i1_LQ_LWC_c31060/f1p0/1982
		i1_HQ_LWC_c16386/f3p0/1535
		i1_LQ_LWC_c34715/f1p2/1456
		i2_LQ_LWC_c76580/f1p0/2075
		i4_LQ_LWC_c16479/f1p0/4084
		i2_LQ_LWC_c11877/f1p1/2865
		i2_LQ_LWC_c112680/f1p1/2066
		i1_HQ_LWC_c7680/f2p1/1543
		i2_LQ_LWC_c106900/f1p0/2832
		i1_LQ_LWC_c13268/f1p0/1145
		i2_HQ_LWC_c81771/f2p0/2146
		i1_LQ_LWC_c38787/f1p0/1335
		i1_LQ_LWC_c42454/f1p0/1054
		i1_HQ_LWC_c1758/f9p0/1727
		i1_LQ_LWC_c20062/f1p0/1697
		i1_LQ_LWC_c20974/f1p2/1404
		i1_LQ_LWC_c30106/f1p0/1835
		i1_LQ_LWC_c10978/f1p1/1861
		i2_LQ_LWC_c7058/f1p1/2339
		i1_LQ_LWC_c24556/f1p6/1635
		i2_HQ_LWC_c130308/f2p3/2849
		i1_LQ_LWC_c34219/f1p0/1889
		i0_LQ_LWC_c332/f1p0/777
		i3_LQ_LWC_c30264/f1p0/3010
		i2_LQ_LWC_c57319/f1p0/2059
		i1_LQ_LWC_c22963/f1p3/1788
		i1_HQ_LWC_c17535/f3p0/1915
		i2_HQ_LWC_c127409/f5p3/2192
		i3_LQ_LWC_c8807/f1p0/3241
		i5_LQ_LWC_c10803/f1p4/5007
		i1_HQ_LWC_c25573/f3p0/1147
		i0_LQ_LWC_c1655/f1p0/827
		i3_HQ_LWC_c41399/f2p0/3966
		i1_LQ_LWC_c13669/f1p0/1275
		i0_LQ_LWC_c1613/f1p0/914
		i1_HQ_LWC_c1703/f10p3/1660
		i1_LQ_LWC_c7931/f1p0/1524
		i1_LQ_LWC_c42237/f1p0/1070
		i2_LQ_LWC_c103378/f1p0/2509
		i2_LQ_LWC_c65498/f1p0/2611
		i1_LQ_LWC_c24245/f1p0/1938
		i1_LQ_LWC_c33786/f1p20/1476
		i1_LQ_LWC_c26335/f1p0/1182
		i2_LQ_LWC_c47282/f1p0/2672
		i1_LQ_LWC_c13328/f1p0/1342
		i3_LQ_LWC_c21397/f1p0/3565
		i1_LQ_LWC_c11710/f1p0/1877
		i3_LQ_LWC_c23906/f1p1/3939
		i2_HQ_LWC_c74111/f2p1/2084
		i1_LQ_LWC_c18051/f1p0/1525
		i1_HQ_LWC_c10157/f3p0/1976
		i4_LQ_LWC_c10399/f1p0/4959
		i0_LQ_LWC_c2127/f1p1/846
		i2_LQ_LWC_c8508/f1p0/2662
		i2_LQ_LWC_c107415/f1p0/2895
		i1_LQ_LWC_c30713/f1p0/1915
		i1_HQ_LWC_c5500/f5p0/1953
		i1_LQ_LWC_c21878/f1p1/1925
		i3_LQ_LWC_c31253/f1p4/3082
		i1_LQ_LWC_c14172/f1p0/1309
		i2_LQ_LWC_c107441/f1p0/2767
		i2_LQ_LWC_c23902/f1p0/2516
		i1_LQ_LWC_c14102/f1p0/1358
		i2_HQ_LWC_c4243/f5p0/2322
		i1_HQ_LWC_c1078/f16p0/1785
		i2_HQ_LWC_c8210/f2p0/2436
		i1_LQ_LWC_c34057/f1p0/1984
		i1_LQ_LWC_c33857/f1p5/1991
		i2_LQ_LWC_c53915/f2p0/2748
		i1_HQ_LWC_c1658/f4p1/1788
		i1_LQ_LWC_c4573/f1p0/1593
		i3_LQ_LWC_c35613/f1p1/3261
		i1_HQ_LWC_c6565/f2p4/1812
		i2_LQ_LWC_c11151/f1p0/2996
		i2_HQ_LWC_c23430/f11p1/2219
		i1_LQ_LWC_c14507/f1p16/1430
		i1_LQ_LWC_c5420/f1p11/2006
		i0_LQ_LWC_c934/f1p0/993
		i1_LQ_LWC_c14338/f1p1/1278
		i1_HQ_LWC_c2574/f4p0/1763
		i1_HQ_LWC_c8087/f2p0/1482
		i1_LQ_LWC_c19818/f1p0/1549
		i1_LQ_LWC_c23132/f1p3/2018
		i1_LQ_LWC_c4525/f1p0/1568
		i0_LQ_LWC_c1680/f1p14/567
		i1_LQ_LWC_c13431/f1p0/1149
		i2_LQ_LWC_c66844/f1p0/2169
		i1_HQ_LWC_c18536/f2p0/1913
		i1_LQ_LWC_c23539/f1p0/1729
		i1_LQ_LWC_c42465/f1p0/1068
		i2_HQ_LWC_c12819/f3p0/2277
		i2_HQ_LWC_c67662/f2p0/2282
		i1_LQ_LWC_c37548/f2p15/1370
		i2_HQ_LWC_c64340/f2p0/2288
		i3_HQ_LWC_c2479/f3p0/3740
		i1_HQ_LWC_c12228/f3p0/1861
		i2_LQ_LWC_c36090/f1p0/2598
		i2_LQ_LWC_c18120/f1p0/2506
		i1_HQ_LWC_c2939/f2p35/1697
		i1_HQ_LWC_c10995/f2p0/1783
		i1_LQ_LWC_c38476/f1p0/1139
		i2_LQ_LWC_c88563/f1p0/2919
		i2_HQ_LWC_c9602/f7p1/2170
		i2_LQ_LWC_c38797/f1p1/2547
		i0_LQ_LWC_c1645/f1p3/991
		i1_LQ_LWC_c23867/f1p0/1762
		i1_LQ_LWC_c22039/f1p34/1482
		i2_LQ_LWC_c24396/f1p0/2458
		i2_LQ_LWC_c14149/f1p2/2078
		i2_LQ_LWC_c17014/f2p2/2531
		i2_LQ_LWC_c7321/f1p0/2476
		i2_LQ_LWC_c4279/f1p3/2415
		i4_LQ_LWC_c23718/f1p0/4361
		i2_HQ_LWC_c116838/f22p1/2082
		i1_HQ_LWC_c14950/f2p0/1448
		i3_HQ_LWC_c11979/f4p0/3758
		i3_HQ_LWC_c17800/f2p0/3154
		i1_HQ_LWC_c1255/f11p0/1748
		i2_HQ_LWC_c11459/f6p0/2291
		i1_HQ_LWC_c12681/f2p71/1501
		i1_LQ_LWC_c23042/f1p75/1452
		i1_LQ_LWC_c31031/f1p0/1918
		i1_LQ_LWC_c12558/f1p0/1573
		i1_HQ_LWC_c12197/f2p1/1605
		i1_HQ_LWC_c10042/f3p2/1992
		i1_HQ_LWC_c1983/f6p0/1996
		i2_LQ_LWC_c107976/f1p0/2361
		i1_HQ_LWC_c4189/f3p0/1671
		i3_HQ_LWC_c2614/f2p0/3366
		i1_HQ_LWC_c20114/f2p0/1854
		i3_HQ_LWC_c3495/f2p12/3374
		i1_LQ_LWC_c13789/f1p6/1234
		i1_LQ_LWC_c21900/f2p0/1464
		i2_LQ_LWC_c105660/f1p1/2110
		i2_HQ_LWC_c18849/f2p1/2184
		i2_LQ_LWC_c37368/f1p0/2501
		i2_LQ_LWC_c20868/f1p0/2187
		i2_LQ_LWC_c103363/f1p0/2962
		i2_LQ_LWC_c103232/f1p1/2875
		i1_HQ_LWC_c27585/f13p4/1652
		i1_HQ_LWC_c8411/f2p0/1707
		i1_LQ_LWC_c30345/f1p0/1485
		i1_HQ_LWC_c39362/f4p0/1827
		i2_LQ_LWC_c41563/f1p0/2028
		i1_HQ_LWC_c29657/f2p0/1489
		i1_LQ_LWC_c6040/f1p0/1460
		i1_LQ_LWC_c14230/f1p14/1125
		i3_LQ_LWC_c30784/f1p0/3063
		i2_LQ_LWC_c18637/f1p0/2763
		i1_HQ_LWC_c25799/f2p0/1236
		i0_HQ_LWC_c208/f2p0/877
		i1_LQ_LWC_c24232/f1p2/1885
		i1_HQ_LWC_c10874/f2p0/1841
		i2_LQ_LWC_c21820/f1p0/2369
		i1_HQ_LWC_c11394/f2p0/1563
		i2_LQ_LWC_c38987/f1p0/2738
		i2_LQ_LWC_c11898/f1p0/2650
		i1_LQ_LWC_c5171/f1p21/1955
		i1_LQ_LWC_c17343/f1p5/1743
		i2_HQ_LWC_c9284/f2p1/2886
		i2_HQ_LWC_c12486/f2p0/2170
		i1_HQ_LWC_c7681/f3p7/1720
		i3_LQ_LWC_c22964/f1p3/3494
		i1_LQ_LWC_c21135/f1p6/1625
		i1_HQ_LWC_c16604/f4p0/1974
		i0_LQ_LWC_c1541/f1p0/843
		i4_HQ_LWC_c17219/f3p0/4376
		i1_LQ_LWC_c5123/f1p0/1604
		i1_LQ_LWC_c10224/f1p4/1623
		i1_HQ_LWC_c19693/f2p0/1862
		i1_HQ_LWC_c2827/f3p0/1909
		i2_LQ_LWC_c13193/f1p0/2379
		i2_HQ_LWC_c33824/f6p2/2309
		i1_LQ_LWC_c13057/f1p0/1367
		i2_LQ_LWC_c105548/f1p0/2502
		i1_LQ_LWC_c24126/f1p0/1770
		i2_LQ_LWC_c33866/f1p2/2387
		i1_LQ_LWC_c17800/f1p0/1911
		i1_HQ_LWC_c14734/f23p0/1984
		i1_LQ_LWC_c33678/f1p1/1854
		i0_LQ_LWC_c1763/f1p4/799
		i3_LQ_LWC_c7698/f1p0/3434
		i2_HQ_LWC_c55134/f2p0/2382
		i4_LQ_LWC_c8187/f1p3/4803
		i3_LQ_LWC_c8895/f1p0/3124
		i1_LQ_LWC_c9567/f1p0/1698
		i2_HQ_LWC_c92155/f3p1/2075
		i1_LQ_LWC_c10077/f1p2/1836
		i1_LQ_LWC_c10626/f1p3/1915
		i1_LQ_LWC_c19102/f1p0/1738
		i1_LQ_LWC_c13333/f1p0/1439
		i1_HQ_LWC_c3718/f3p14/1968
		i1_HQ_LWC_c1601/f7p0/1729
		i0_LQ_LWC_c2063/f1p0/678
		i1_HQ_LWC_c9104/f6p0/1925
		i1_LQ_LWC_c31144/f1p0/1673
		i2_LQ_LWC_c6837/f1p4/2448
		i1_LQ_LWC_c34195/f1p0/1443
		i3_HQ_LWC_c31859/f2p0/3063
		i1_HQ_LWC_c10332/f2p3/1670
		i1_LQ_LWC_c7500/f1p3/1814
		i2_LQ_LWC_c70592/f1p0/2108
		i2_LQ_LWC_c8007/f1p0/2280
		i1_LQ_LWC_c9312/f1p0/1632
		i1_LQ_LWC_c38319/f1p0/1137
		i1_LQ_LWC_c32614/f1p6/1942
		i1_LQ_LWC_c24977/f1p0/1449
		i3_HQ_LWC_c7168/f2p3/3703
		i1_HQ_LWC_c2775/f6p0/1867
		i1_HQ_LWC_c24276/f2p0/1793
		i1_HQ_LWC_c16325/f4p0/1912
		i1_HQ_LWC_c16166/f5p0/1736
		i1_LQ_LWC_c35265/f1p0/1551
		i2_LQ_LWC_c11823/f1p0/2274
		i2_LQ_LWC_c75165/f1p0/2036
		i2_LQ_LWC_c6538/f1p0/2408
		i1_LQ_LWC_c41196/f1p23/1950
		i2_HQ_LWC_c22148/f3p1/2169
		i1_LQ_LWC_c11279/f1p0/1815
		i1_LQ_LWC_c18737/f1p0/1745
		i1_HQ_LWC_c6642/f2p21/1895
		i1_LQ_LWC_c20312/f1p14/1985
		i2_LQ_LWC_c7597/f1p2/2416
		i1_HQ_LWC_c27734/f2p0/1368
		i0_LQ_LWC_c2409/f1p1/246
		i3_LQ_LWC_c27235/f1p0/3468
		i4_LQ_LWC_c16158/f1p0/4258
		i2_LQ_LWC_c37318/f1p0/2172
		i1_LQ_LWC_c14322/f1p7/1172
		i1_LQ_LWC_c27061/f1p0/1111
		i1_LQ_LWC_c14373/f1p0/1300
		i1_HQ_LWC_c9474/f2p0/1543
		i1_HQ_LWC_c6620/f3p1/1828
		i2_LQ_LWC_c105139/f1p1/2834
		i3_LQ_LWC_c5149/f1p2/3431
		i1_LQ_LWC_c9837/f1p0/1796
		i1_LQ_LWC_c7105/f1p0/1713
		i2_LQ_LWC_c39851/f2p2/2936
		i2_HQ_LWC_c46825/f3p0/2668
		i2_LQ_LWC_c86522/f1p0/2958
		i1_LQ_LWC_c13343/f1p0/1249
		i4_LQ_LWC_c33039/f1p0/4226
		i1_LQ_LWC_c21814/f1p12/1497
		i1_HQ_LWC_c2347/f15p5/2009
		i1_LQ_LWC_c7582/f1p7/1629
		i2_LQ_LWC_c37647/f1p8/2218
		i2_LQ_LWC_c37356/f1p2/2912
		i1_LQ_LWC_c26242/f1p0/1275
		i2_HQ_LWC_c19604/f2p3/2798
		i2_HQ_LWC_c115586/f5p0/2937
		i0_LQ_LWC_c890/f1p0/878
		i5_LQ_LWC_c10500/f1p2/5036
		i1_LQ_LWC_c3220/f1p0/1633
		i2_LQ_LWC_c64995/f1p0/2674
		i1_LQ_LWC_c10531/f1p0/1786
		i2_LQ_LWC_c23900/f1p1/2606
		i2_LQ_LWC_c92997/f1p0/2068
		i2_LQ_LWC_c84362/f1p25/2179
		i1_HQ_LWC_c16236/f3p0/1751
		i2_LQ_LWC_c17164/f2p3/2917
		i1_HQ_LWC_c14637/f42p0/1961
		i1_HQ_LWC_c20392/f2p0/1942
		i2_LQ_LWC_c21931/f1p1/2439
		i1_HQ_LWC_c16571/f2p0/1688
		i2_LQ_LWC_c24355/f1p0/2924
		i2_LQ_LWC_c86294/f1p0/2151
		i1_LQ_LWC_c31776/f1p1/1559
		i1_LQ_LWC_c24178/f1p3/1993
		i2_LQ_LWC_c83008/f1p2/2399
		i1_LQ_LWC_c10525/f1p2/1870
		i1_LQ_LWC_c30214/f1p0/1400
		i2_LQ_LWC_c11939/f1p0/2471
		i2_HQ_LWC_c3720/f4p0/2732
		i1_LQ_LWC_c24788/f1p2/1703
		i3_LQ_LWC_c21035/f1p6/4007
		i1_HQ_LWC_c11086/f2p0/1795
		i1_LQ_LWC_c36605/f1p0/1832
		i1_HQ_LWC_c2086/f4p0/1804
		i1_LQ_LWC_c14235/f1p0/1155
		i1_LQ_LWC_c11637/f1p0/1727
		i2_LQ_LWC_c11463/f1p0/2428
		i1_LQ_LWC_c11280/f1p0/1698
		i2_LQ_LWC_c133764/f1p0/2001
		i1_LQ_LWC_c18338/f1p0/1938
		i1_LQ_LWC_c5596/f1p3/1638
		i1_LQ_LWC_c32176/f1p5/1528
		i0_LQ_LWC_c79/f4p0/924
		i1_LQ_LWC_c14937/f2p0/1465
		i1_LQ_LWC_c34701/f1p1/1744
		i3_LQ_LWC_c10347/f1p0/3342
		i1_LQ_LWC_c11491/f1p0/1550
		i1_HQ_LWC_c1100/f14p0/1922
		i2_LQ_LWC_c35262/f1p2/2614
		i1_LQ_LWC_c9786/f1p10/1486
		i2_LQ_LWC_c68170/f1p1/2904
		i1_LQ_LWC_c10648/f1p3/1532
		i1_LQ_LWC_c14224/f1p0/1300
		i1_HQ_LWC_c24107/f2p3/1569
		i1_LQ_LWC_c32805/f1p0/1878
		i3_HQ_LWC_c1980/f5p0/3424
		i2_HQ_LWC_c12925/f4p3/2644
		i4_LQ_LWC_c16281/f1p0/4129
		i2_LQ_LWC_c133227/f1p0/2005
		i2_LQ_LWC_c4082/f1p0/2693
		i2_LQ_LWC_c34545/f1p1/2505
		i1_LQ_LWC_c35493/f1p0/1823
		i1_LQ_LWC_c14215/f1p3/1313
		i1_HQ_LWC_c19744/f3p22/1911
		i1_LQ_LWC_c24027/f1p1/1907
		i2_HQ_LWC_c127084/f6p1/2228
		i2_LQ_LWC_c108445/f1p1/2508
		i2_LQ_LWC_c53315/f1p1/2697
		i1_LQ_LWC_c8313/f1p0/1902
		i1_LQ_LWC_c22506/f1p9/1681
		i1_LQ_LWC_c17149/f1p1/1594
		i1_HQ_LWC_c1745/f3p0/1807
		i2_LQ_LWC_c22106/f1p0/2229
		i2_LQ_LWC_c107755/f1p2/2614
		i1_LQ_LWC_c14253/f1p0/1437
		i3_LQ_LWC_c4523/f1p0/3616
		i1_HQ_LWC_c29675/f2p0/2018
		i2_LQ_LWC_c25997/f1p2/2627
		i2_HQ_LWC_c37822/f4p5/2639
		i2_LQ_LWC_c86262/f1p0/2635
		i2_LQ_LWC_c67395/f1p0/2396
		i1_LQ_LWC_c10053/f1p0/1604
		i0_LQ_LWC_c744/f1p0/869
		i2_LQ_LWC_c89123/f1p0/2774
		i0_LQ_LWC_c1291/f1p0/969
		i2_LQ_LWC_c65478/f1p0/2309
		i1_HQ_LWC_c2072/f4p1/1850
		i2_LQ_LWC_c101622/f1p1/2755
		i2_LQ_LWC_c67168/f1p0/2148
		i1_HQ_LWC_c16321/f3p0/1811
		i4_LQ_LWC_c40608/f1p0/4037
		i1_HQ_LWC_c8163/f2p0/1709
		i1_HQ_LWC_c37473/f2p0/1394
		i1_LQ_LWC_c25185/f1p0/1576
		i1_LQ_LWC_c6609/f1p0/1629
		i2_LQ_LWC_c48287/f1p0/2440
		i1_LQ_LWC_c13054/f1p2/1347
		i3_LQ_LWC_c37706/f1p0/3994
		i3_LQ_LWC_c22917/f1p0/3226
		i2_LQ_LWC_c11274/f1p1/2779
		i1_LQ_LWC_c33971/f1p5/1790
		i1_HQ_LWC_c1676/f8p0/1797
		i1_LQ_LWC_c33478/f1p0/1845
		i2_LQ_LWC_c87001/f1p0/2638
		i3_HQ_LWC_c13329/f2p0/3444
		i1_LQ_LWC_c20690/f1p2/1970
		i2_HQ_LWC_c36526/f3p1/2731
		i1_LQ_LWC_c23306/f1p0/1821
		i1_LQ_LWC_c4182/f1p0/1746
		i0_HQ_LWC_c292/f2p0/697
		i1_LQ_LWC_c9514/f1p6/1557
		i1_LQ_LWC_c12204/f1p0/1842
		i1_HQ_LWC_c39361/f4p0/1800
		i2_LQ_LWC_c11343/f1p0/2564
		i4_LQ_LWC_c3487/f1p0/4503
		i2_LQ_LWC_c109227/f1p4/2535
		i1_HQ_LWC_c2213/f2p0/1493
		i4_LQ_LWC_c13842/f1p4/4403
		i2_LQ_LWC_c104381/f1p0/2128
		i1_HQ_LWC_c2741/f2p6/1495
		i3_LQ_LWC_c34585/f1p1/4026
		i1_LQ_LWC_c34260/f1p24/2050
		i1_LQ_LWC_c38303/f1p0/1398
		i2_LQ_LWC_c27805/f1p0/2088
		i1_LQ_LWC_c3551/f1p0/1781
		i1_LQ_LWC_c35932/f1p0/1829
		i3_LQ_LWC_c23353/f1p3/3546
		i1_LQ_LWC_c9481/f1p0/1849
		i1_LQ_LWC_c38286/f1p0/1219
		i0_LQ_LWC_c900/f1p0/917
		i0_LQ_LWC_c1012/f1p0/751
		i1_HQ_LWC_c37424/f2p0/1351
		i1_HQ_LWC_c37507/f2p1/1138
		i1_LQ_LWC_c26921/f1p0/1283
		i1_LQ_LWC_c8400/f1p1/1962
		i2_LQ_LWC_c59389/f1p0/2076
		i1_LQ_LWC_c21576/f1p0/1526
		i1_LQ_LWC_c12316/f1p2/1554
		i2_LQ_LWC_c90423/f1p3/2817
		i1_LQ_LWC_c14307/f1p2/1256
		i3_LQ_LWC_c10296/f1p3/3458
		i5_LQ_LWC_c5104/f1p8/5204
		i2_HQ_LWC_c115509/f2p2/2111
		i2_HQ_LWC_c81727/f2p1/2145
		i2_LQ_LWC_c64341/f1p0/2810
		i2_HQ_LWC_c2114/f3p0/2240
		i2_HQ_LWC_c52871/f2p0/2228
		i2_LQ_LWC_c5369/f1p0/2695
		i1_LQ_LWC_c32986/f1p3/1965
		i1_HQ_LWC_c37408/f2p1/1151
		i2_HQ_LWC_c23793/f7p2/2666
		i1_HQ_LWC_c20561/f2p0/1770
		i0_HQ_LWC_c286/f2p0/896
		i1_LQ_LWC_c21910/f1p0/1729
		i3_LQ_LWC_c14045/f1p0/3020
		i1_HQ_LWC_c2995/f2p0/1652
		i2_LQ_LWC_c39630/f1p0/2177
		i3_HQ_LWC_c12093/f2p5/3457
		i1_LQ_LWC_c7968/f1p9/1460
		i2_LQ_LWC_c84412/f1p2/2899
		i1_HQ_LWC_c37159/f5p4/1300
		i1_LQ_LWC_c17619/f1p1/1482
		i3_LQ_LWC_c11526/f1p2/3622
		i1_LQ_LWC_c6928/f1p5/1559
		i3_LQ_LWC_c35514/f1p5/3548
		i2_LQ_LWC_c53831/f1p0/2122
		i1_LQ_LWC_c22347/f1p2/1588
		i1_LQ_LWC_c30822/f1p0/1553
		i2_LQ_LWC_c34477/f1p0/2815
		i1_LQ_LWC_c5033/f1p2/1989
		i1_LQ_LWC_c17544/f1p0/1827
		i1_HQ_LWC_c39701/f55p10/1871
		i1_HQ_LWC_c37500/f2p0/1223
[truncated: 3,062 more rows]

## Sheet: venn_analysis_upregulation
Names	total	elements
S vs CK-h1 S vs CK-h3 S vs CK-h7	465	i1_LQ_LWC_c31221/f1p2/1750
		i2_LQ_LWC_c103931/f1p0/3024
		i1_LQ_LWC_c34784/f1p0/2017
		i11_LQ_LWC_c50/f1p0/11329
		i2_LQ_LWC_c35870/f1p0/2865
		i10_LQ_LWC_c50/f1p0/10712
		i1_LQ_LWC_c20298/f1p0/1690
		i1_LQ_LWC_c23028/f1p0/1694
		i2_HQ_LWC_c16980/f3p5/2375
		i2_LQ_LWC_c13157/f1p1/2536
		i2_LQ_LWC_c51964/f1p0/2403
		i1_HQ_LWC_c1766/f9p4/1715
		i2_LQ_LWC_c69765/f1p1/2661
		i2_HQ_LWC_c118199/f13p8/2321
		i7_LQ_LWC_c151/f1p0/7524
		i2_LQ_LWC_c106043/f1p17/2501
		i1_LQ_LWC_c17839/f1p1/1821
		i3_LQ_LWC_c40268/f1p0/3084
		i1_LQ_LWC_c20880/f1p2/1692
		i3_LQ_LWC_c14002/f1p9/3047
		i1_LQ_LWC_c12574/f1p1/1889
		i2_LQ_LWC_c106595/f1p2/2383
		i1_LQ_LWC_c10003/f1p0/1709
		i10_LQ_LWC_c7/f1p0/10830
		i2_LQ_LWC_c114784/f1p0/2025
		i2_LQ_LWC_c119862/f1p0/2197
		i2_LQ_LWC_c66498/f1p0/2267
		i1_LQ_LWC_c27101/f1p9/1224
		i1_LQ_LWC_c26349/f1p0/1325
		i1_LQ_LWC_c39036/f1p8/1220
		i3_LQ_LWC_c19688/f1p5/3285
		i2_LQ_LWC_c88680/f1p0/2146
		i2_LQ_LWC_c105205/f1p1/2183
		i1_LQ_LWC_c3729/f2p0/1956
		i1_LQ_LWC_c38926/f1p0/1176
		i1_LQ_LWC_c23227/f1p0/1432
		i10_LQ_LWC_c47/f1p0/10504
		i1_HQ_LWC_c24135/f2p3/1585
		i2_LQ_LWC_c89646/f1p1/2807
		i2_LQ_LWC_c11899/f1p0/2527
		i1_LQ_LWC_c19017/f1p34/1843
		i1_LQ_LWC_c29622/f2p0/2051
		i1_LQ_LWC_c6459/f2p3/1843
		i1_LQ_LWC_c30813/f1p0/1730
		i1_LQ_LWC_c11857/f1p0/1749
		i1_LQ_LWC_c24030/f1p2/1726
		i2_LQ_LWC_c3287/f1p0/2932
		i1_HQ_LWC_c13491/f5p0/1603
		i1_LQ_LWC_c30476/f1p0/1418
		i2_LQ_LWC_c95527/f1p2/2039
		i1_HQ_LWC_c10923/f2p0/1899
		i3_LQ_LWC_c39535/f1p1/3068
		i2_HQ_LWC_c10443/f7p3/2239
		i2_LQ_LWC_c104554/f1p2/2953
		i0_LQ_LWC_c427/f1p0/670
		i0_LQ_LWC_c460/f1p0/943
		i1_LQ_LWC_c14432/f1p0/1265
		i3_HQ_LWC_c27306/f2p0/3190
		i2_LQ_LWC_c133250/f1p0/2033
		i1_LQ_LWC_c11124/f1p0/1886
		i1_LQ_LWC_c18120/f1p0/1852
		i2_HQ_LWC_c24699/f3p0/2611
		i3_LQ_LWC_c24970/f1p0/3144
		i1_LQ_LWC_c22381/f1p0/1487
		i2_HQ_LWC_c55246/f3p1/2314
		i1_LQ_LWC_c24555/f1p27/1689
		i2_LQ_LWC_c116759/f7p5/2079
		i1_LQ_LWC_c10630/f1p0/1565
		i2_LQ_LWC_c65182/f1p1/2133
		i2_LQ_LWC_c33999/f1p0/2095
		i1_LQ_LWC_c32201/f1p0/1716
		i1_LQ_LWC_c17875/f1p0/1619
		i0_LQ_LWC_c982/f1p0/940
		i11_LQ_LWC_c24/f1p0/11520
		i4_LQ_LWC_c9715/f1p0/4897
		i1_LQ_LWC_c6664/f1p0/1874
		i2_LQ_LWC_c47843/f1p0/2441
		i2_LQ_LWC_c103029/f1p1/2392
		i1_LQ_LWC_c21179/f1p1/1562
		i10_LQ_LWC_c41/f1p0/10349
		i1_LQ_LWC_c26692/f1p25/1288
		i1_LQ_LWC_c30595/f1p0/1623
		i1_LQ_LWC_c37454/f2p3/1282
		i2_HQ_LWC_c127331/f2p0/2133
		i1_LQ_LWC_c21818/f1p2/1512
		i1_LQ_LWC_c38190/f1p12/1326
		i11_LQ_LWC_c55/f1p0/11050
		i1_LQ_LWC_c9929/f1p26/1670
		i2_LQ_LWC_c37475/f1p2/2415
		i1_LQ_LWC_c5885/f1p0/1793
		i1_HQ_LWC_c1094/f7p0/1733
		i1_LQ_LWC_c4407/f1p2/1946
		i1_LQ_LWC_c20423/f1p0/1903
		i2_HQ_LWC_c24402/f2p2/2260
		i1_LQ_LWC_c34991/f1p10/1517
		i2_HQ_LWC_c1942/f5p2/2567
		i1_LQ_LWC_c9687/f1p2/2005
		i1_HQ_LWC_c11899/f2p0/1671
		i10_LQ_LWC_c19/f1p0/10804
		i2_LQ_LWC_c108257/f1p0/2321
		i1_LQ_LWC_c10255/f2p0/1965
		i3_HQ_LWC_c2082/f5p0/3865
		i2_LQ_LWC_c49989/f1p5/2127
		i2_LQ_LWC_c101744/f1p3/2682
		i1_LQ_LWC_c31761/f1p0/1986
		i2_LQ_LWC_c101766/f1p1/2164
		i2_LQ_LWC_c109106/f1p2/2598
		i1_LQ_LWC_c16864/f1p0/1632
		i1_LQ_LWC_c21492/f2p9/1981
		i1_LQ_LWC_c17857/f1p2/1873
		i2_LQ_LWC_c105265/f1p9/2241
		i2_LQ_LWC_c2097/f7p6/2294
		i1_LQ_LWC_c13347/f1p0/1342
		i1_LQ_LWC_c13151/f1p1/1227
		i11_LQ_LWC_c26/f1p0/11471
		i2_LQ_LWC_c38667/f1p4/2424
		i3_LQ_LWC_c10880/f1p0/3192
		i2_LQ_LWC_c49692/f1p0/2380
		i1_LQ_LWC_c3284/f2p2/1897
		i3_LQ_LWC_c19040/f1p1/3422
		i2_LQ_LWC_c14454/f1p1/2075
		i2_LQ_LWC_c34898/f1p0/2417
		i2_LQ_LWC_c11991/f1p2/2198
		i1_LQ_LWC_c4019/f1p3/1781
		i3_LQ_LWC_c14317/f1p3/3026
		i2_LQ_LWC_c89999/f1p0/2140
		i1_LQ_LWC_c23590/f1p3/1918
		i1_HQ_LWC_c3973/f3p0/1986
		i1_LQ_LWC_c12760/f1p0/1856
		i1_HQ_LWC_c3368/f2p7/1992
		i4_LQ_LWC_c12844/f1p0/4713
		i3_LQ_LWC_c26351/f1p0/3981
		i2_LQ_LWC_c105689/f1p0/2204
		i3_LQ_LWC_c10897/f1p0/3274
		i1_HQ_LWC_c16548/f4p0/1611
		i1_LQ_LWC_c17891/f1p2/1852
		i2_LQ_LWC_c109080/f1p1/2187
		i1_LQ_LWC_c38263/f1p0/1326
		i1_LQ_LWC_c19839/f1p0/1789
		i1_LQ_LWC_c42528/f1p0/1021
		i1_LQ_LWC_c19912/f1p0/1682
		i2_LQ_LWC_c113349/f1p2/2910
		i1_LQ_LWC_c17153/f1p0/1556
		i3_LQ_LWC_c24440/f1p6/3963
		i1_LQ_LWC_c18746/f1p2/1871
		i2_LQ_LWC_c90147/f1p0/2328
		i0_LQ_LWC_c2005/f1p0/766
		i13_LQ_LWC_c7/f1p0/14226
		i1_LQ_LWC_c31551/f1p1/1655
		i0_LQ_LWC_c1888/f1p0/600
		i1_LQ_LWC_c36128/f1p0/1658
		i10_LQ_LWC_c27/f1p0/10448
		i2_LQ_LWC_c48801/f1p0/2610
		i1_LQ_LWC_c32358/f1p0/1935
		i2_LQ_LWC_c12636/f1p1/2350
		i2_LQ_LWC_c10171/f1p2/2459
		i4_LQ_LWC_c29353/f1p0/4489
		i1_LQ_LWC_c25117/f1p0/1590
		i2_LQ_LWC_c12057/f1p0/2749
		i2_LQ_LWC_c71001/f1p0/2561
		i2_LQ_LWC_c105568/f1p0/2268
		i1_LQ_LWC_c20149/f1p2/1893
		i5_LQ_LWC_c6531/f1p0/5890
		i1_HQ_LWC_c18562/f2p4/1904
		i1_LQ_LWC_c39098/f1p0/1441
		i10_LQ_LWC_c107/f1p0/10099
		i1_LQ_LWC_c32627/f1p4/1763
		i1_LQ_LWC_c6552/f1p17/1730
		i12_LQ_LWC_c12/f1p0/12752
		i1_LQ_LWC_c13711/f1p1/1139
		i0_LQ_LWC_c820/f1p0/710
		i2_LQ_LWC_c121249/f1p0/2224
		i1_LQ_LWC_c42629/f1p0/1028
		i1_LQ_LWC_c37619/f1p4/1343
		i1_LQ_LWC_c36311/f1p0/1819
		i2_LQ_LWC_c25328/f1p1/2667
		i2_LQ_LWC_c112785/f1p0/2143
		i1_LQ_LWC_c13558/f1p0/1406
		i1_LQ_LWC_c11548/f1p4/1559
		i10_LQ_LWC_c102/f1p0/10107
		i0_LQ_LWC_c1826/f1p0/563
		i1_LQ_LWC_c41157/f1p0/1213
		i2_LQ_LWC_c106563/f1p0/2984
		i1_LQ_LWC_c24021/f1p0/1950
		i1_LQ_LWC_c32503/f1p8/1895
		i1_LQ_LWC_c11953/f1p0/1627
		i1_LQ_LWC_c33208/f1p2/1715
		i1_LQ_LWC_c17797/f1p0/1825
		i3_LQ_LWC_c3129/f1p5/3564
		i1_LQ_LWC_c24543/f1p1/2009
		i4_LQ_LWC_c15967/f1p0/4149
		i5_LQ_LWC_c10561/f1p1/5027
		i1_LQ_LWC_c38729/f1p0/1380
		i1_LQ_LWC_c13797/f1p4/1230
		i2_HQ_LWC_c65003/f2p0/2685
		i0_LQ_LWC_c2059/f1p1/516
		i4_LQ_LWC_c41062/f1p0/4038
		i3_LQ_LWC_c2684/f2p6/3521
		i1_LQ_LWC_c21968/f1p0/1932
		i2_LQ_LWC_c115543/f2p2/2141
		i2_LQ_LWC_c20324/f1p2/2949
		i1_LQ_LWC_c25112/f1p6/1880
		i1_LQ_LWC_c10019/f1p3/1565
		i2_LQ_LWC_c23218/f1p0/2278
		i1_LQ_LWC_c8820/f1p8/1914
		i2_LQ_LWC_c67470/f1p0/2265
		i2_LQ_LWC_c105708/f1p1/2093
		i2_HQ_LWC_c63496/f2p4/2530
		i1_HQ_LWC_c1490/f10p0/1982
		i1_LQ_LWC_c20213/f1p0/1429
		i1_LQ_LWC_c23425/f1p0/1832
		i1_LQ_LWC_c22166/f1p2/1941
		i2_LQ_LWC_c35592/f1p0/2666
		i2_LQ_LWC_c103809/f1p5/2502
		i3_LQ_LWC_c44716/f1p0/3028
		i2_HQ_LWC_c4850/f3p1/2178
		i1_LQ_LWC_c24083/f1p4/1982
		i1_LQ_LWC_c4191/f1p3/1987
		i1_LQ_LWC_c20643/f1p0/1963
		i2_LQ_LWC_c22304/f1p0/2113
		i1_LQ_LWC_c21241/f1p1/1545
		i1_LQ_LWC_c35810/f1p1/2006
		i1_LQ_LWC_c13221/f1p0/1251
		i1_LQ_LWC_c9161/f1p0/1654
		i1_HQ_LWC_c10618/f2p2/1750
		i1_LQ_LWC_c5768/f1p68/1724
		i1_LQ_LWC_c21140/f1p0/2001
		i3_LQ_LWC_c4397/f1p0/3535
		i1_LQ_LWC_c22059/f1p6/1463
		i1_LQ_LWC_c19407/f1p1/1998
		i2_HQ_LWC_c1004/f7p1/2605
		i0_LQ_LWC_c874/f1p0/874
		i1_LQ_LWC_c18185/f1p0/1831
		i2_LQ_LWC_c87280/f1p1/2969
		i1_LQ_LWC_c22036/f1p0/1810
		i1_LQ_LWC_c18802/f1p0/1590
		i2_LQ_LWC_c57196/f1p0/2064
		i1_LQ_LWC_c22828/f1p20/1794
		i2_LQ_LWC_c68465/f1p0/2365
		i1_LQ_LWC_c32855/f1p1/1997
		i1_LQ_LWC_c37750/f1p0/1130
		i1_HQ_LWC_c2957/f4p44/1970
		i10_LQ_LWC_c104/f1p0/10182
		i1_LQ_LWC_c36692/f1p0/1814
		i1_HQ_LWC_c11646/f2p5/1856
		i2_LQ_LWC_c108505/f1p0/2367
		i1_LQ_LWC_c3780/f2p2/2034
		i1_LQ_LWC_c6842/f1p0/1997
		i2_HQ_LWC_c11258/f10p2/2294
		i2_HQ_LWC_c100473/f7p0/2290
		i1_LQ_LWC_c35219/f1p0/1992
		i1_LQ_LWC_c25119/f1p0/1477
		i0_LQ_LWC_c2104/f1p2/926
		i2_LQ_LWC_c52799/f1p0/2623
		i1_LQ_LWC_c24225/f1p3/1991
		i1_LQ_LWC_c3549/f1p0/1709
		i1_LQ_LWC_c20811/f1p0/1469
		i1_LQ_LWC_c5205/f1p0/1450
		i1_LQ_LWC_c38076/f1p0/1152
		i2_LQ_LWC_c71907/f1p0/2589
		i10_LQ_LWC_c92/f1p0/10092
		i1_LQ_LWC_c22042/f1p0/2022
		i5_LQ_LWC_c6926/f1p1/5671
		i2_HQ_LWC_c54710/f2p0/2544
		i2_LQ_LWC_c108824/f1p0/2853
		i1_LQ_LWC_c27677/f5p0/1936
		i1_LQ_LWC_c4821/f1p0/1889
		i1_HQ_LWC_c1876/f3p0/1865
		i1_LQ_LWC_c39083/f1p0/1191
		i1_LQ_LWC_c20136/f1p1/1918
		i2_LQ_LWC_c4697/f1p0/2120
		i1_LQ_LWC_c10307/f1p0/1589
		i1_LQ_LWC_c37629/f1p0/1131
		i2_LQ_LWC_c109054/f1p2/2074
		i1_LQ_LWC_c23304/f1p2/1999
		i2_LQ_LWC_c127067/f8p0/2391
		i1_LQ_LWC_c22815/f1p4/1795
		i1_LQ_LWC_c9899/f1p1/1994
		i10_LQ_LWC_c101/f1p0/10028
		i2_HQ_LWC_c25705/f2p0/2307
		i1_LQ_LWC_c12378/f1p0/1872
		i1_HQ_LWC_c39746/f38p41/1735
		i1_LQ_LWC_c9646/f1p1/1854
		i1_LQ_LWC_c20906/f2p0/2035
		i2_LQ_LWC_c105590/f1p2/2557
		i3_LQ_LWC_c43067/f1p0/3696
		i1_LQ_LWC_c22339/f1p0/1802
		i1_LQ_LWC_c31076/f1p0/1738
		i2_LQ_LWC_c13503/f1p0/2042
		i1_LQ_LWC_c38988/f1p0/1175
		i1_LQ_LWC_c13173/f1p9/1432
		i1_LQ_LWC_c17068/f1p1/1879
		i1_LQ_LWC_c30877/f1p0/1487
		i1_LQ_LWC_c36420/f1p16/1413
		i2_LQ_LWC_c35648/f1p3/2791
		i0_LQ_LWC_c717/f1p0/927
		i2_LQ_LWC_c77122/f1p0/2032
		i1_LQ_LWC_c11581/f1p1/1737
		i2_LQ_LWC_c102384/f1p1/2775
		i1_LQ_LWC_c36665/f1p1/1617
		i3_LQ_LWC_c6119/f1p0/3158
		i1_LQ_LWC_c11198/f1p2/1991
		i0_LQ_LWC_c507/f1p0/881
		i2_HQ_LWC_c115549/f4p6/2497
		i2_LQ_LWC_c10542/f1p1/2998
		i3_LQ_LWC_c10636/f1p3/4035
		i2_LQ_LWC_c104917/f1p0/2189
		i10_LQ_LWC_c86/f1p0/10432
		i1_LQ_LWC_c38613/f1p0/1374
		i1_LQ_LWC_c19548/f1p0/1786
		i1_HQ_LWC_c14844/f6p0/1938
		i12_LQ_LWC_c0/f1p0/12134
		i10_LQ_LWC_c62/f1p0/10946
		i1_LQ_LWC_c20174/f1p0/1406
		i1_HQ_LWC_c1991/f6p6/1584
		i1_LQ_LWC_c22093/f1p0/2000
		i1_HQ_LWC_c2282/f3p0/1905
		i1_LQ_LWC_c22110/f1p0/1959
		i2_LQ_LWC_c38946/f1p10/2720
		i1_HQ_LWC_c14852/f8p0/1871
		i1_LQ_LWC_c30904/f1p0/1635
		i1_LQ_LWC_c23515/f1p0/1717
		i1_LQ_LWC_c16819/f1p11/1747
		i0_LQ_LWC_c2120/f1p2/920
		i1_HQ_LWC_c16591/f3p0/1832
		i1_HQ_LWC_c11956/f5p0/1800
		i5_LQ_LWC_c3313/f1p1/5172
		i1_LQ_LWC_c10056/f1p0/1971
		i2_HQ_LWC_c2229/f9p2/2671
		i1_LQ_LWC_c30782/f1p0/1646
		i11_LQ_LWC_c43/f1p0/11240
		i2_LQ_LWC_c108663/f1p0/2812
		i1_HQ_LWC_c29756/f2p0/1497
		i2_LQ_LWC_c127176/f10p3/2738
		i1_LQ_LWC_c5809/f1p0/1960
		i1_HQ_LWC_c19796/f2p5/1707
		i1_LQ_LWC_c16983/f1p0/1503
		i2_LQ_LWC_c67514/f1p2/2834
		i1_HQ_LWC_c6023/f3p0/1761
		i1_LQ_LWC_c34110/f1p0/1719
		i0_LQ_LWC_c540/f1p0/812
		i2_LQ_LWC_c3878/f1p2/2975
		i2_LQ_LWC_c83505/f1p0/2380
		i2_LQ_LWC_c84700/f1p1/2504
		i1_LQ_LWC_c5924/f1p1/1801
		i4_LQ_LWC_c20966/f1p5/4830
		i2_LQ_LWC_c83770/f1p1/2950
		i1_LQ_LWC_c20373/f1p1/1471
		i12_LQ_LWC_c3/f1p0/12284
		i1_HQ_LWC_c12033/f2p0/1659
		i1_LQ_LWC_c32493/f1p0/1959
		i3_LQ_LWC_c11150/f1p1/3578
		i0_LQ_LWC_c1217/f1p0/722
		i1_LQ_LWC_c23929/f1p0/1750
		i1_LQ_LWC_c3506/f1p2/1893
		i1_LQ_LWC_c31903/f1p12/1684
		i2_LQ_LWC_c105850/f1p2/3251
		i2_LQ_LWC_c104878/f1p0/2896
		i2_LQ_LWC_c114218/f1p0/2059
		i1_LQ_LWC_c31079/f1p0/1423
		i1_HQ_LWC_c3177/f2p3/1746
		i2_LQ_LWC_c103763/f1p1/2915
		i1_LQ_LWC_c9653/f1p0/1642
		i1_LQ_LWC_c5510/f1p0/1492
		i0_LQ_LWC_c2270/f1p0/950
		i2_LQ_LWC_c22449/f1p0/2956
		i2_LQ_LWC_c112907/f1p0/2091
		i1_LQ_LWC_c35245/f1p0/1831
		i3_LQ_LWC_c25819/f1p0/3139
		i1_LQ_LWC_c18155/f1p0/1715
		i3_HQ_LWC_c29430/f2p0/3035
		i1_LQ_LWC_c22637/f1p0/1782
		i3_LQ_LWC_c23181/f1p17/3337
		i1_HQ_LWC_c40456/f4p0/1404
		i1_LQ_LWC_c22837/f1p0/1472
		i2_HQ_LWC_c119277/f2p1/2323
		i2_LQ_LWC_c86944/f1p1/2168
		i2_LQ_LWC_c108180/f1p0/2316
		i1_LQ_LWC_c11264/f1p0/1519
		i1_LQ_LWC_c42363/f1p3/1077
		i10_LQ_LWC_c42/f1p0/10378
		i11_LQ_LWC_c28/f1p0/11517
		i2_LQ_LWC_c104392/f1p1/2520
		i1_LQ_LWC_c26201/f1p0/1366
		i1_LQ_LWC_c38530/f1p0/1093
		i1_HQ_LWC_c29791/f2p0/1424
		i1_LQ_LWC_c8614/f1p6/1681
		i1_LQ_LWC_c13974/f1p4/1313
		i1_LQ_LWC_c22186/f1p0/1951
		i1_LQ_LWC_c13899/f1p0/1407
		i1_LQ_LWC_c6195/f1p0/1868
		i3_LQ_LWC_c19093/f1p1/3102
		i0_LQ_LWC_c1455/f1p0/772
		i1_LQ_LWC_c25691/f2p0/1286
		i2_LQ_LWC_c109294/f1p5/2637
		i2_LQ_LWC_c67970/f1p0/2419
		i1_LQ_LWC_c8126/f1p0/1720
		i2_HQ_LWC_c10760/f3p0/2256
		i1_LQ_LWC_c34291/f1p0/1397
		i1_LQ_LWC_c22906/f1p0/1620
		i1_LQ_LWC_c21952/f1p31/1741
		i10_LQ_LWC_c78/f1p0/10971
		i1_HQ_LWC_c29624/f2p0/1838
		i1_LQ_LWC_c5262/f1p40/1902
		i1_LQ_LWC_c37578/f1p5/1390
		i1_LQ_LWC_c6035/f1p1/1864
		i1_HQ_LWC_c12286/f3p5/1618
		i11_LQ_LWC_c33/f1p0/11424
		i1_LQ_LWC_c22428/f1p0/1411
		i4_LQ_LWC_c27113/f1p0/4485
		i2_LQ_LWC_c107643/f1p1/2748
		i1_LQ_LWC_c30727/f1p0/1756
		i1_HQ_LWC_c11654/f2p0/1520
		i3_LQ_LWC_c34541/f1p0/3470
		i1_LQ_LWC_c12211/f1p0/1958
		i1_LQ_LWC_c14428/f1p0/1711
		i2_LQ_LWC_c107952/f1p0/2391
		i7_LQ_LWC_c35/f1p0/7401
		i1_LQ_LWC_c17642/f1p18/1445
		i1_LQ_LWC_c19586/f1p0/1685
		i1_HQ_LWC_c16676/f7p0/1978
		i1_LQ_LWC_c12692/f1p0/1671
		i2_LQ_LWC_c5077/f1p1/2408
		i2_LQ_LWC_c36971/f1p1/2581
		i2_LQ_LWC_c52184/f1p0/2741
		i1_LQ_LWC_c42651/f1p0/1093
		i4_LQ_LWC_c20409/f1p0/4544
		i1_LQ_LWC_c31462/f1p0/1977
		i1_LQ_LWC_c22873/f1p11/1451
		i1_LQ_LWC_c30488/f1p0/1745
		i2_HQ_LWC_c100880/f2p3/2111
		i11_LQ_LWC_c44/f1p0/11718
		i2_LQ_LWC_c116477/f5p0/2089
		i3_HQ_LWC_c2679/f2p1/3505
		i1_LQ_LWC_c38596/f1p0/1285
		i1_LQ_LWC_c34751/f1p0/1649
		i1_LQ_LWC_c24203/f1p1/1698
		i1_HQ_LWC_c14567/f39p3/1850
		i4_LQ_LWC_c33862/f1p1/4293
		i1_HQ_LWC_c2013/f5p0/1873
		i1_LQ_LWC_c26588/f1p0/1174
		i2_LQ_LWC_c108695/f1p2/2383
		i1_LQ_LWC_c35497/f1p0/1516
		i1_LQ_LWC_c35077/f1p0/2018
		i0_LQ_LWC_c1683/f1p0/900
		i1_LQ_LWC_c31696/f1p3/1904
		i1_LQ_LWC_c21964/f1p9/1407
		i1_HQ_LWC_c19286/f2p0/1913
		i1_HQ_LWC_c2773/f5p6/1682
		i1_LQ_LWC_c9508/f1p0/1824
		i1_LQ_LWC_c10594/f1p2/1859
		i1_HQ_LWC_c37527/f3p0/1705
		i3_LQ_LWC_c14383/f1p0/3048
		i2_LQ_LWC_c35373/f1p0/2723
		i2_LQ_LWC_c108005/f1p2/2612
		i1_HQ_LWC_c29640/f2p0/1500
		i1_LQ_LWC_c19160/f1p1/1440
		i7_LQ_LWC_c373/f1p0/7424
		i1_LQ_LWC_c9304/f1p1/1948
		i3_LQ_LWC_c14495/f1p1/3046
		i1_HQ_LWC_c5807/f2p5/1824
		i7_LQ_LWC_c158/f1p0/7285
		i11_LQ_LWC_c46/f1p0/11992
		i1_HQ_LWC_c2764/f2p4/1491
		i1_LQ_LWC_c26390/f1p0/1148
S vs CK-h1 S vs CK-h3	187	i1_LQ_LWC_c36540/f1p3/1517
		i1_LQ_LWC_c18337/f1p0/1547
		i0_LQ_LWC_c1425/f1p1/906
		i1_HQ_LWC_c14728/f14p0/1943
		i3_LQ_LWC_c25693/f1p0/3377
		i0_LQ_LWC_c1464/f1p4/555
		i1_HQ_LWC_c11263/f3p0/1724
		i1_LQ_LWC_c8907/f1p0/1516
		i3_LQ_LWC_c7520/f1p0/3909
		i0_LQ_LWC_c1261/f1p0/936
		i1_HQ_LWC_c1542/f4p0/1661
		i2_LQ_LWC_c86511/f1p0/2394
		i1_HQ_LWC_c18580/f2p0/1835
		i2_LQ_LWC_c38132/f1p18/2727
		i1_LQ_LWC_c38389/f1p1/1087
		i1_LQ_LWC_c31353/f1p1/1589
		i1_LQ_LWC_c33660/f1p1/1992
		i0_LQ_LWC_c1982/f1p0/715
		i1_LQ_LWC_c32458/f1p0/1762
		i1_LQ_LWC_c17944/f1p2/1684
		i2_LQ_LWC_c104446/f1p6/2372
		i1_LQ_LWC_c33687/f1p9/2018
		i1_LQ_LWC_c35143/f1p0/1563
		i3_LQ_LWC_c14899/f1p0/3051
		i3_HQ_LWC_c2036/f4p7/3416
		i2_LQ_LWC_c33930/f1p0/2583
		i1_LQ_LWC_c42310/f1p0/1062
		i1_LQ_LWC_c14107/f1p0/1424
		i1_LQ_LWC_c13838/f1p0/1236
		i3_LQ_LWC_c6081/f1p1/3100
		i2_LQ_LWC_c47216/f1p1/2243
		i1_LQ_LWC_c33325/f1p2/1962
		i0_LQ_LWC_c905/f1p0/872
		i2_LQ_LWC_c112367/f1p3/2198
		i10_LQ_LWC_c8/f1p0/10631
		i1_LQ_LWC_c36651/f1p0/1929
		i1_HQ_LWC_c12876/f15p0/1416
		i1_LQ_LWC_c21796/f1p0/1977
		i1_LQ_LWC_c22226/f1p0/1910
		i1_LQ_LWC_c2999/f1p1/1803
		i1_LQ_LWC_c35773/f1p0/1944
		i1_LQ_LWC_c42466/f1p3/1059
		i0_HQ_LWC_c158/f3p0/970
		i1_LQ_LWC_c12504/f1p0/1990
		i1_LQ_LWC_c11701/f1p0/1840
		i1_HQ_LWC_c24074/f2p6/1705
		i1_LQ_LWC_c14337/f1p2/1448
		i1_LQ_LWC_c36589/f1p0/1714
		i0_LQ_LWC_c1817/f1p0/632
		i1_LQ_LWC_c42443/f1p6/1061
		i1_HQ_LWC_c1936/f8p0/1955
		i1_LQ_LWC_c17359/f1p0/1407
		i2_LQ_LWC_c27948/f1p1/2087
		i3_LQ_LWC_c26189/f1p7/3822
		i1_LQ_LWC_c10889/f2p0/2021
		i1_LQ_LWC_c20137/f1p15/1419
		i4_LQ_LWC_c9916/f1p0/4714
		i1_LQ_LWC_c37518/f2p1/1230
		i1_LQ_LWC_c32593/f1p0/1863
		i2_LQ_LWC_c47037/f1p3/2631
		i1_LQ_LWC_c24908/f1p3/1895
		i1_LQ_LWC_c20867/f1p4/1855
		i2_LQ_LWC_c14557/f1p0/2051
		i2_LQ_LWC_c104432/f1p1/2639
		i3_LQ_LWC_c17772/f2p0/3389
		i1_LQ_LWC_c17526/f1p10/1705
		i1_HQ_LWC_c1485/f4p2/1600
		i3_LQ_LWC_c36108/f1p1/3186
		i10_LQ_LWC_c90/f1p0/10429
		i1_LQ_LWC_c7096/f1p0/1821
		i2_LQ_LWC_c11486/f1p1/2966
		i2_HQ_LWC_c115393/f15p1/2460
		i2_LQ_LWC_c85901/f1p0/2168
		i1_LQ_LWC_c21483/f1p0/1750
		i2_HQ_LWC_c17034/f3p2/2516
		i2_LQ_LWC_c107177/f1p1/2811
		i0_LQ_LWC_c598/f1p0/609
		i2_LQ_LWC_c107578/f1p5/2805
		i1_LQ_LWC_c18893/f1p0/1857
		i1_LQ_LWC_c25003/f1p2/1848
		i2_HQ_LWC_c2945/f2p0/2629
		i1_LQ_LWC_c11558/f1p3/1833
		i1_LQ_LWC_c27240/f1p0/1245
		i1_LQ_LWC_c29929/f1p0/1742
		i1_LQ_LWC_c32882/f1p4/1539
		i1_LQ_LWC_c20966/f1p5/1829
		i1_HQ_LWC_c11397/f3p8/1722
		i1_LQ_LWC_c42157/f1p0/1030
		i1_LQ_LWC_c17771/f1p0/1972
		i1_LQ_LWC_c21041/f1p0/1850
		i1_LQ_LWC_c21458/f1p18/1714
		i2_LQ_LWC_c23076/f1p6/3055
		i1_HQ_LWC_c1770/f5p1/1578
		i2_LQ_LWC_c84929/f1p5/2507
		i1_LQ_LWC_c24684/f1p0/1435
		i1_LQ_LWC_c14022/f1p0/1238
		i0_LQ_LWC_c1911/f1p0/653
		i0_HQ_LWC_c87/f4p0/776
		i1_HQ_LWC_c6331/f5p0/1733
		i1_LQ_LWC_c22029/f1p0/1847
		i2_HQ_LWC_c24781/f2p1/2760
		i4_LQ_LWC_c11758/f1p0/4926
		i1_LQ_LWC_c3336/f1p0/1657
		i1_LQ_LWC_c22838/f1p0/1689
		i1_LQ_LWC_c30646/f1p0/1549
		i1_LQ_LWC_c21982/f1p0/1419
		i2_LQ_LWC_c7487/f1p2/2123
		i2_LQ_LWC_c106239/f1p0/2839
		i1_HQ_LWC_c2799/f3p2/1676
		i2_LQ_LWC_c86621/f1p0/2602
		i3_LQ_LWC_c14413/f1p0/3059
		i0_LQ_LWC_c309/f1p0/916
		i0_LQ_LWC_c1013/f1p8/914
		i1_LQ_LWC_c20165/f1p0/1971
		i1_LQ_LWC_c3736/f1p0/1805
		i2_HQ_LWC_c43982/f30p6/2233
		i1_LQ_LWC_c42150/f1p5/1064
		i1_LQ_LWC_c11050/f1p0/1983
		i1_LQ_LWC_c19266/f1p1/1796
		i1_HQ_LWC_c9245/f4p57/1991
		i1_LQ_LWC_c6394/f1p0/1785
		i1_LQ_LWC_c3611/f1p0/1691
		i1_HQ_LWC_c7445/f3p0/1620
		i2_LQ_LWC_c109473/f1p0/2578
		i3_LQ_LWC_c27557/f1p0/3219
		i1_HQ_LWC_c29713/f2p0/1889
		i3_LQ_LWC_c21191/f1p0/3614
		i1_LQ_LWC_c42523/f1p0/1037
		i1_HQ_LWC_c22904/f2p4/1455
		i1_HQ_LWC_c2521/f6p0/1759
		i1_HQ_LWC_c16161/f5p0/1768
		i2_LQ_LWC_c4766/f1p0/2335
		i1_HQ_LWC_c39800/f3p0/1410
		i1_HQ_LWC_c39284/f3p0/1613
		i1_LQ_LWC_c13479/f1p0/1311
		i1_LQ_LWC_c11153/f1p1/1641
		i3_LQ_LWC_c20076/f1p2/3977
		i2_HQ_LWC_c23618/f3p2/2333
		i1_HQ_LWC_c18909/f2p8/1574
		i3_LQ_LWC_c11640/f1p0/3412
		i2_LQ_LWC_c25221/f1p11/2667
		i3_LQ_LWC_c3542/f1p13/3668
		i1_LQ_LWC_c35211/f1p44/1494
		i2_LQ_LWC_c28319/f1p4/2036
		i0_LQ_LWC_c2144/f1p1/864
		i1_LQ_LWC_c34553/f1p0/1878
		i3_LQ_LWC_c5077/f1p1/3875
		i1_LQ_LWC_c34927/f1p0/1483
		i2_LQ_LWC_c6545/f1p1/2865
		i1_HQ_LWC_c29755/f2p0/1921
		i1_HQ_LWC_c39443/f5p7/1424
		i3_LQ_LWC_c7670/f1p0/3446
		i1_LQ_LWC_c22969/f1p3/1901
		i1_LQ_LWC_c42120/f1p0/1031
		i1_LQ_LWC_c33957/f1p2/1857
		i1_LQ_LWC_c26246/f1p0/1138
		i1_LQ_LWC_c12773/f1p1/1721
		i1_HQ_LWC_c37233/f4p26/1178
		i2_LQ_LWC_c59181/f1p0/2093
		i2_HQ_LWC_c36712/f4p9/2493
		i0_LQ_LWC_c2203/f1p0/923
		i2_LQ_LWC_c13986/f1p0/2065
		i1_HQ_LWC_c21450/f3p3/1844
		i1_LQ_LWC_c14278/f1p0/1238
		i1_HQ_LWC_c9235/f3p1/1844
		i2_LQ_LWC_c104557/f1p0/3001
		i4_LQ_LWC_c20498/f1p0/5003
		i0_LQ_LWC_c1400/f1p0/650
		i1_LQ_LWC_c13228/f1p0/1436
		i1_LQ_LWC_c33574/f1p0/1796
		i1_LQ_LWC_c27629/f3p0/1640
		i2_LQ_LWC_c70530/f1p0/2256
		i1_HQ_LWC_c11352/f2p9/1889
		i1_LQ_LWC_c19306/f1p7/1996
		i2_LQ_LWC_c17541/f1p1/2608
		i2_HQ_LWC_c60977/f2p0/2087
		i2_HQ_LWC_c31296/f2p1/2271
		i1_LQ_LWC_c13339/f1p0/1338
		i1_HQ_LWC_c4970/f4p1/1763
		i1_LQ_LWC_c21813/f1p2/1629
		i1_LQ_LWC_c10152/f1p0/1982
		i1_HQ_LWC_c16355/f2p0/1625
		i0_LQ_LWC_c1084/f1p0/804
		i3_LQ_LWC_c27134/f1p0/3439
		i2_LQ_LWC_c26058/f1p1/2555
		i1_LQ_LWC_c14216/f1p0/1285
		i0_HQ_LWC_c31/f2p0/781
S vs CK-h1 S vs CK-h7	1342	i1_LQ_LWC_c10309/f1p0/1799
		i1_LQ_LWC_c31996/f1p0/1503
		i1_LQ_LWC_c13217/f1p0/1279
		i1_LQ_LWC_c7197/f1p0/1609
		i1_LQ_LWC_c5847/f1p0/1956
		i2_HQ_LWC_c11604/f2p0/2609
		i1_LQ_LWC_c30306/f1p0/1718
		i2_HQ_LWC_c38712/f2p4/2264
		i0_LQ_LWC_c1148/f1p0/873
		i1_LQ_LWC_c25701/f2p0/1390
		i1_LQ_LWC_c36199/f1p0/1504
		i1_LQ_LWC_c24206/f1p0/1825
		i1_HQ_LWC_c14913/f10p0/1480
		i2_LQ_LWC_c17957/f1p0/2955
		i2_HQ_LWC_c4216/f2p0/2333
		i2_LQ_LWC_c105602/f1p0/2194
		i1_LQ_LWC_c23119/f1p489/1395
		i1_HQ_LWC_c2944/f3p0/2000
		i2_LQ_LWC_c104765/f1p1/2560
		i1_HQ_LWC_c1212/f8p0/1810
		i0_HQ_LWC_c278/f2p0/903
		i2_LQ_LWC_c66007/f1p1/2594
		i1_LQ_LWC_c8151/f1p0/1690
		i2_HQ_LWC_c25602/f2p0/2482
		i0_LQ_LWC_c2172/f1p0/776
		i0_LQ_LWC_c1717/f1p0/958
		i3_LQ_LWC_c30879/f1p0/3031
		i1_HQ_LWC_c9165/f2p1/1981
		i1_LQ_LWC_c33166/f1p2/1976
		i0_LQ_LWC_c1298/f1p0/919
		i1_LQ_LWC_c22343/f1p2/1807
		i2_LQ_LWC_c105168/f1p0/2249
		i2_LQ_LWC_c57711/f1p0/2082
		i0_LQ_LWC_c575/f1p0/767
		i1_LQ_LWC_c22206/f1p0/1532
		i2_LQ_LWC_c48747/f1p0/2640
		i0_LQ_LWC_c608/f1p0/959
		i1_LQ_LWC_c22349/f1p0/1920
		i0_LQ_LWC_c906/f1p0/742
		i2_LQ_LWC_c105337/f1p1/2151
		i1_LQ_LWC_c11657/f1p0/1543
		i1_LQ_LWC_c17871/f1p0/1750
		i2_LQ_LWC_c84497/f1p1/2613
		i2_LQ_LWC_c9012/f1p1/2644
		i1_LQ_LWC_c11026/f1p0/1701
		i3_LQ_LWC_c27659/f1p0/3162
		i3_LQ_LWC_c26627/f1p0/3884
		i1_HQ_LWC_c18391/f2p0/1740
		i1_LQ_LWC_c42643/f1p0/1028
		i1_HQ_LWC_c3588/f2p1/1479
		i2_LQ_LWC_c108379/f1p0/2308
		i1_HQ_LWC_c16182/f5p0/1593
		i1_LQ_LWC_c38422/f1p0/1085
		i2_LQ_LWC_c24131/f1p0/2451
		i1_LQ_LWC_c9591/f1p219/1980
		i2_LQ_LWC_c9812/f1p0/2310
		i0_HQ_LWC_c48/f6p0/722
		i2_LQ_LWC_c17664/f1p0/2410
		i1_LQ_LWC_c5752/f1p3/1493
		i2_LQ_LWC_c104327/f1p1/2705
		i0_LQ_LWC_c2152/f1p0/963
		i0_LQ_LWC_c2195/f1p5/633
		i1_LQ_LWC_c38830/f1p0/1246
		i1_HQ_LWC_c39805/f3p0/1457
		i1_LQ_LWC_c3243/f1p1/1796
		i4_LQ_LWC_c30009/f1p0/4779
		i1_LQ_LWC_c23902/f1p0/1845
		i2_LQ_LWC_c104122/f1p4/2604
		i1_LQ_LWC_c17878/f1p0/1838
		i1_HQ_LWC_c25705/f2p0/1369
		i2_LQ_LWC_c6470/f2p0/2500
		i1_LQ_LWC_c12008/f1p4/1988
		i2_HQ_LWC_c36660/f4p0/2397
		i1_LQ_LWC_c6104/f1p7/1473
		i1_LQ_LWC_c13586/f1p0/1319
		i2_LQ_LWC_c106569/f1p1/2459
		i3_LQ_LWC_c20706/f1p0/3614
		i1_LQ_LWC_c14344/f1p0/1361
		i1_LQ_LWC_c39304/f6p5/1541
		i2_LQ_LWC_c89724/f1p1/2321
		i1_LQ_LWC_c14425/f1p0/1453
		i2_LQ_LWC_c70348/f1p5/2762
		i1_LQ_LWC_c26780/f1p1/1244
		i0_LQ_LWC_c1813/f1p0/851
		i2_HQ_LWC_c11702/f12p6/2480
		i2_HQ_LWC_c2369/f4p3/2279
		i1_LQ_LWC_c26126/f1p0/1348
		i2_LQ_LWC_c34809/f1p0/2542
		i2_LQ_LWC_c47035/f2p0/2300
		i1_HQ_LWC_c7330/f5p4/1809
		i0_LQ_LWC_c411/f1p0/983
		i1_HQ_LWC_c1302/f14p4/1681
		i2_LQ_LWC_c106826/f1p1/2518
		i3_LQ_LWC_c11460/f1p2/3135
		i2_LQ_LWC_c17698/f1p0/2097
		i1_HQ_LWC_c13327/f5p0/1457
		i1_LQ_LWC_c35300/f1p0/1826
		i1_HQ_LWC_c2428/f5p7/1675
		i0_LQ_LWC_c195/f2p0/820
		i0_HQ_LWC_c272/f2p0/895
		i5_LQ_LWC_c7184/f1p1/5470
		i0_LQ_LWC_c2092/f1p0/750
		i3_LQ_LWC_c34370/f1p0/3222
		i2_HQ_LWC_c52739/f4p0/2453
		i1_LQ_LWC_c20963/f2p6/1709
		i2_LQ_LWC_c48987/f1p0/2934
		i1_LQ_LWC_c13854/f1p0/1418
		i2_LQ_LWC_c4398/f1p0/2254
		i6_LQ_LWC_c1042/f1p2/6882
		i0_LQ_LWC_c2019/f1p1/728
		i1_LQ_LWC_c2918/f3p0/1687
		i2_HQ_LWC_c5754/f2p1/2205
		i1_LQ_LWC_c24710/f1p8/1785
		i1_LQ_LWC_c5025/f1p9/1850
		i1_LQ_LWC_c26653/f1p0/1420
		i1_LQ_LWC_c38281/f1p31/1155
		i1_HQ_LWC_c2701/f4p1/1815
		i1_HQ_LWC_c4291/f3p9/1814
		i2_LQ_LWC_c83494/f1p0/2183
		i0_LQ_LWC_c168/f2p0/951
		i1_HQ_LWC_c12734/f2p1/1995
		i2_LQ_LWC_c48446/f1p0/2583
		i1_HQ_LWC_c14920/f3p0/1427
		i1_LQ_LWC_c20380/f1p13/1770
		i1_LQ_LWC_c31207/f1p0/1562
		i1_HQ_LWC_c27708/f3p0/1390
		i4_LQ_LWC_c29787/f1p0/4848
		i1_LQ_LWC_c19097/f1p0/1443
		i1_HQ_LWC_c16483/f2p0/1545
		i1_LQ_LWC_c4059/f1p0/1841
		i2_LQ_LWC_c48016/f1p0/2891
		i0_LQ_LWC_c758/f1p0/841
		i1_LQ_LWC_c27354/f1p0/1237
		i0_LQ_LWC_c2180/f1p22/805
		i1_LQ_LWC_c33187/f1p1/1958
		i1_LQ_LWC_c31722/f1p0/1850
		i1_LQ_LWC_c42600/f1p1340/1038
		i1_LQ_LWC_c19380/f1p1/1567
		i0_LQ_LWC_c877/f1p0/697
		i2_HQ_LWC_c2041/f3p3/2564
		i1_LQ_LWC_c32695/f1p0/1610
		i2_LQ_LWC_c8969/f1p1/2553
		i1_LQ_LWC_c22768/f1p0/1689
		i2_HQ_LWC_c24121/f5p1/2381
		i1_LQ_LWC_c13816/f1p4/1261
		i2_LQ_LWC_c85324/f1p0/2287
		i1_LQ_LWC_c22615/f1p25/1603
		i1_LQ_LWC_c33176/f1p0/1898
		i1_LQ_LWC_c12174/f1p0/1952
		i1_LQ_LWC_c7107/f1p0/1821
		i2_LQ_LWC_c108506/f1p1/2205
		i2_LQ_LWC_c86875/f1p1/2414
		i2_LQ_LWC_c59425/f1p1/2072
		i1_HQ_LWC_c10147/f3p4/1684
		i1_LQ_LWC_c4469/f1p0/1874
		i1_HQ_LWC_c12530/f2p9/1766
		i0_LQ_LWC_c1283/f1p0/718
		i1_HQ_LWC_c4995/f3p7/1808
		i1_LQ_LWC_c20750/f1p0/1919
		i2_LQ_LWC_c58856/f1p0/2033
		i2_LQ_LWC_c12047/f1p1/2630
		i0_LQ_LWC_c778/f1p0/885
		i1_LQ_LWC_c33432/f1p28/1950
		i1_LQ_LWC_c31342/f1p5/1664
		i1_LQ_LWC_c14293/f1p13/1140
		i2_LQ_LWC_c13043/f1p0/2180
		i0_LQ_LWC_c2244/f1p0/800
		i2_LQ_LWC_c108541/f1p0/2428
		i1_LQ_LWC_c31925/f1p1/2016
		i1_LQ_LWC_c12670/f1p11/1554
		i2_HQ_LWC_c35782/f2p0/2619
		i1_LQ_LWC_c31196/f1p22/1445
		i1_LQ_LWC_c13235/f1p0/1401
		i1_LQ_LWC_c18826/f1p3/1443
		i1_HQ_LWC_c29661/f2p0/1931
		i1_HQ_LWC_c16226/f4p0/1677
		i1_LQ_LWC_c12461/f1p10/1725
		i2_LQ_LWC_c133473/f1p0/2005
		i1_LQ_LWC_c12580/f1p1/1584
		i1_HQ_LWC_c37221/f4p0/1314
		i2_LQ_LWC_c12463/f1p1/2165
		i0_HQ_LWC_c193/f2p0/379
		i3_LQ_LWC_c9333/f1p0/3689
		i2_HQ_LWC_c46671/f3p1/2652
		i1_HQ_LWC_c7919/f2p0/1871
		i2_LQ_LWC_c30982/f5p5/2802
		i1_LQ_LWC_c38712/f1p4/1394
		i1_LQ_LWC_c18491/f1p0/1855
		i1_LQ_LWC_c13070/f1p4/1218
		i1_HQ_LWC_c778/f16p0/1678
		i2_LQ_LWC_c126715/f5p2/2248
		i1_LQ_LWC_c10983/f1p5/1949
		i2_LQ_LWC_c52817/f1p0/2411
		i2_LQ_LWC_c69951/f1p0/2502
		i2_LQ_LWC_c68619/f1p10/2226
		i1_LQ_LWC_c20904/f1p47/1586
		i4_LQ_LWC_c26879/f1p0/4925
		i1_LQ_LWC_c35903/f1p0/1740
		i1_LQ_LWC_c21988/f1p0/1438
		i1_LQ_LWC_c27331/f1p0/1399
		i2_LQ_LWC_c32121/f1p2/2995
		i1_LQ_LWC_c26546/f1p0/1359
		i1_HQ_LWC_c14090/f2p0/1444
		i1_HQ_LWC_c1406/f15p0/1817
		i2_LQ_LWC_c83980/f1p0/2409
		i2_LQ_LWC_c36583/f1p0/2573
		i0_LQ_LWC_c1719/f1p279/496
		i4_LQ_LWC_c32692/f1p2/4198
		i1_LQ_LWC_c8556/f1p0/1960
		i1_LQ_LWC_c22587/f1p0/1914
		i0_LQ_LWC_c660/f1p0/579
		i1_LQ_LWC_c38559/f1p0/1376
		i1_LQ_LWC_c32800/f1p2/1730
		i0_LQ_LWC_c1501/f1p0/710
		i2_LQ_LWC_c41491/f1p0/2067
		i1_LQ_LWC_c3606/f1p125/1904
		i3_LQ_LWC_c21732/f1p11/3420
		i4_LQ_LWC_c26035/f1p0/4538
		i2_LQ_LWC_c108321/f1p1/2289
		i1_LQ_LWC_c18066/f1p0/1916
		i1_LQ_LWC_c34210/f1p0/1995
		i1_LQ_LWC_c12709/f1p0/1637
		i1_LQ_LWC_c22518/f1p7/1989
		i0_LQ_LWC_c1288/f1p0/813
		i1_LQ_LWC_c12577/f1p0/1959
		i1_LQ_LWC_c38160/f1p4/1155
		i1_LQ_LWC_c38089/f1p0/1222
		i3_LQ_LWC_c35785/f1p0/3914
		i2_LQ_LWC_c50523/f1p1/2659
		i1_LQ_LWC_c8135/f1p3/1849
		i1_LQ_LWC_c11916/f1p3/1658
		i1_LQ_LWC_c25942/f1p0/1232
		i1_HQ_LWC_c7742/f2p0/1467
		i1_LQ_LWC_c6647/f1p0/1910
		i3_LQ_LWC_c12987/f1p4/3883
		i1_LQ_LWC_c9252/f1p6/1606
		i1_LQ_LWC_c38909/f1p0/1101
		i1_LQ_LWC_c19940/f1p0/1743
		i2_HQ_LWC_c2755/f13p1/2405
		i1_LQ_LWC_c39052/f1p0/1384
		i1_LQ_LWC_c10582/f2p0/1929
		i1_LQ_LWC_c34366/f1p6/1517
		i1_LQ_LWC_c27079/f1p0/1184
		i1_LQ_LWC_c27312/f1p0/1201
		i1_LQ_LWC_c8352/f1p0/1760
		i1_LQ_LWC_c18357/f1p0/1497
		i1_LQ_LWC_c21358/f1p1/1959
		i0_HQ_LWC_c139/f3p0/681
		i1_HQ_LWC_c37539/f2p0/1302
		i2_HQ_LWC_c115903/f3p1/2092
		i2_LQ_LWC_c74936/f1p0/2077
		i2_LQ_LWC_c89167/f1p0/2287
		i2_LQ_LWC_c63511/f2p2/2595
		i0_LQ_LWC_c828/f1p0/921
		i1_LQ_LWC_c4397/f1p0/1967
		i1_LQ_LWC_c13948/f1p0/1212
		i2_LQ_LWC_c106523/f1p2/2407
		i2_LQ_LWC_c39462/f1p0/2794
		i1_LQ_LWC_c13599/f1p2/1213
		i4_LQ_LWC_c23561/f1p0/4893
		i3_LQ_LWC_c28114/f1p0/3703
		i1_HQ_LWC_c37169/f5p2/1289
		i1_HQ_LWC_c1960/f6p0/1655
		i1_LQ_LWC_c17080/f1p0/1855
		i1_LQ_LWC_c8830/f1p0/1782
		i3_LQ_LWC_c44610/f1p0/3037
		i1_HQ_LWC_c12964/f2p0/1306
		i1_LQ_LWC_c6675/f2p1/2029
		i0_LQ_LWC_c2272/f1p0/746
		i2_LQ_LWC_c47496/f1p0/2516
		i1_LQ_LWC_c23265/f1p0/1778
		i1_LQ_LWC_c34328/f1p0/1759
		i1_LQ_LWC_c19485/f2p0/1590
		i0_LQ_LWC_c690/f1p0/977
		i0_LQ_LWC_c1601/f1p0/989
		i1_LQ_LWC_c22288/f1p16/1523
		i0_HQ_LWC_c264/f2p0/574
		i2_LQ_LWC_c107666/f1p0/2432
		i1_LQ_LWC_c38352/f1p0/1262
		i2_LQ_LWC_c65747/f1p0/2365
		i2_LQ_LWC_c102899/f1p0/2726
		i2_LQ_LWC_c106866/f1p2/2116
		i2_LQ_LWC_c22393/f1p0/2287
		i1_LQ_LWC_c4840/f1p20/1490
		i3_LQ_LWC_c10639/f1p0/3501
		i1_LQ_LWC_c37740/f1p0/1352
		i1_LQ_LWC_c12408/f1p0/1841
		i1_LQ_LWC_c8669/f1p0/1691
		i0_LQ_LWC_c311/f1p0/808
		i2_LQ_LWC_c48341/f1p0/2734
		i2_LQ_LWC_c21633/f1p2/2872
		i1_LQ_LWC_c8147/f1p4/1629
		i1_LQ_LWC_c17795/f1p0/1974
		i2_HQ_LWC_c31330/f7p2/2999
		i1_LQ_LWC_c32326/f1p0/1914
		i2_LQ_LWC_c86500/f1p0/3002
		i1_LQ_LWC_c22071/f1p0/1899
		i1_LQ_LWC_c32637/f1p0/1599
		i2_LQ_LWC_c107052/f1p0/2267
		i1_LQ_LWC_c22902/f1p0/1983
		i2_LQ_LWC_c37627/f1p0/2820
		i0_LQ_LWC_c214/f2p0/660
		i3_LQ_LWC_c19058/f1p0/3118
		i2_LQ_LWC_c32672/f1p2/2129
		i2_LQ_LWC_c72049/f1p1/2394
		i2_HQ_LWC_c13213/f2p4/2779
		i2_LQ_LWC_c12400/f1p0/2133
		i2_HQ_LWC_c26777/f3p1/2131
		i1_LQ_LWC_c13243/f1p0/1388
		i1_HQ_LWC_c2789/f4p2/1645
		i0_LQ_LWC_c279/f2p0/473
		i0_LQ_LWC_c1903/f1p0/895
		i1_LQ_LWC_c37869/f1p17/1156
		i2_HQ_LWC_c22459/f3p1/2237
		i1_HQ_LWC_c6888/f4p2/1840
		i1_HQ_LWC_c1442/f12p2/2011
		i1_LQ_LWC_c20070/f1p10/1860
		i2_LQ_LWC_c34656/f1p0/2137
		i0_LQ_LWC_c1393/f1p0/790
		i0_LQ_LWC_c1596/f1p0/907
		i2_LQ_LWC_c47897/f1p3/2877
		i1_LQ_LWC_c34785/f1p5/1936
		i1_HQ_LWC_c20309/f7p0/1575
		i1_LQ_LWC_c14254/f1p4/1219
		i1_LQ_LWC_c7512/f1p8/1521
		i2_LQ_LWC_c86448/f1p2/2557
		i1_HQ_LWC_c2363/f8p5/1621
		i1_LQ_LWC_c23096/f1p2/1693
		i2_LQ_LWC_c66864/f1p0/2555
		i1_LQ_LWC_c12796/f1p7/1882
		i2_LQ_LWC_c9583/f2p0/2457
		i3_HQ_LWC_c10791/f2p0/3264
		i2_LQ_LWC_c103370/f1p0/2507
		i1_LQ_LWC_c35106/f1p1/1533
		i2_LQ_LWC_c108857/f1p7/2795
		i2_LQ_LWC_c53697/f1p2/2351
		i2_LQ_LWC_c115063/f1p0/2051
		i1_LQ_LWC_c11196/f1p2/1905
		i0_LQ_LWC_c1806/f1p0/500
		i0_LQ_LWC_c937/f1p0/753
		i2_HQ_LWC_c35412/f2p0/2942
		i3_LQ_LWC_c4669/f1p1/3693
		i1_LQ_LWC_c23447/f2p0/1447
		i1_HQ_LWC_c16698/f3p0/1544
		i1_LQ_LWC_c18077/f1p11/1694
		i3_LQ_LWC_c20516/f1p0/3203
		i1_LQ_LWC_c26587/f1p0/1319
		i1_LQ_LWC_c21677/f1p0/1553
		i1_HQ_LWC_c2031/f12p1/1804
		i0_LQ_LWC_c1233/f1p0/876
		i2_HQ_LWC_c39619/f4p2/2961
		i1_LQ_LWC_c22248/f1p0/1710
		i1_LQ_LWC_c16995/f1p0/1684
		i2_LQ_LWC_c109062/f1p1/2585
		i1_LQ_LWC_c26485/f1p0/1187
		i1_HQ_LWC_c7647/f2p3/1930
		i3_HQ_LWC_c2540/f2p1/3465
		i1_LQ_LWC_c5404/f1p0/1881
		i1_LQ_LWC_c10047/f1p2/1481
		i1_HQ_LWC_c14951/f2p0/1444
		i1_LQ_LWC_c35116/f1p0/1577
		i1_LQ_LWC_c5266/f1p3/1878
		i0_LQ_LWC_c2332/f1p3/328
		i10_LQ_LWC_c82/f1p0/10639
		i1_HQ_LWC_c9373/f2p18/1691
		i2_LQ_LWC_c70963/f1p0/2725
		i1_LQ_LWC_c4682/f1p1/1597
		i1_LQ_LWC_c16896/f1p1/1520
		i4_LQ_LWC_c25553/f1p2/4591
		i1_LQ_LWC_c42521/f1p0/1010
		i1_HQ_LWC_c2102/f7p0/1843
		i0_LQ_LWC_c337/f1p0/990
		i3_LQ_LWC_c36864/f1p3/3543
		i1_LQ_LWC_c19611/f1p0/1582
		i2_LQ_LWC_c23216/f1p0/2979
		i1_LQ_LWC_c39064/f1p0/1320
		i1_LQ_LWC_c13527/f1p3/1251
		i1_LQ_LWC_c32239/f1p0/1498
		i1_LQ_LWC_c34510/f1p0/1559
		i0_LQ_LWC_c374/f1p0/592
		i1_LQ_LWC_c35861/f1p6/1877
		i1_LQ_LWC_c18422/f1p0/1725
		i1_LQ_LWC_c11945/f1p2/1542
		i1_LQ_LWC_c6328/f1p0/1731
		i1_LQ_LWC_c42128/f1p0/1069
		i2_LQ_LWC_c105693/f1p0/2232
		i1_HQ_LWC_c10027/f2p0/1493
		i1_HQ_LWC_c2259/f4p1/1688
		i1_HQ_LWC_c25675/f2p1/1242
		i2_HQ_LWC_c12167/f3p0/2998
		i2_LQ_LWC_c68801/f1p0/2198
		i1_LQ_LWC_c27206/f1p0/1393
		i1_LQ_LWC_c23428/f1p0/1609
		i0_LQ_LWC_c691/f1p0/578
		i1_LQ_LWC_c13118/f1p1/1322
		i1_LQ_LWC_c3715/f1p11/1630
		i1_LQ_LWC_c10381/f1p17/1829
		i1_LQ_LWC_c21100/f1p6/1442
		i2_HQ_LWC_c115924/f11p0/2224
		i2_LQ_LWC_c57651/f1p1/2033
		i1_LQ_LWC_c18992/f1p1/1923
		i1_HQ_LWC_c2130/f2p1/1560
		i1_LQ_LWC_c12561/f1p0/1547
		i2_LQ_LWC_c6166/f1p2/2185
		i1_LQ_LWC_c32412/f1p0/1493
		i2_LQ_LWC_c38253/f1p1/2505
		i5_LQ_LWC_c10545/f1p4/5030
		i1_LQ_LWC_c20035/f1p5/2019
		i1_LQ_LWC_c11892/f1p3/1506
		i0_LQ_LWC_c450/f1p0/595
		i1_LQ_LWC_c38439/f1p0/1250
		i1_HQ_LWC_c29813/f2p0/1862
		i1_HQ_LWC_c16505/f2p0/1962
		i1_HQ_LWC_c39437/f2p0/1385
		i2_LQ_LWC_c49093/f1p1/2383
		i2_LQ_LWC_c49338/f1p0/2440
		i1_HQ_LWC_c25510/f4p0/1386
		i3_LQ_LWC_c29693/f1p0/3029
		i2_LQ_LWC_c18613/f1p1/2165
		i2_HQ_LWC_c66114/f2p3/2295
		i0_LQ_LWC_c1779/f1p2/728
		i1_LQ_LWC_c20962/f1p0/1815
		i1_LQ_LWC_c26796/f1p0/1216
		i2_LQ_LWC_c107242/f1p3/2485
		i4_LQ_LWC_c32761/f1p7/4201
		i2_HQ_LWC_c96953/f3p1/2316
		i1_HQ_LWC_c7209/f2p11/1515
		i5_LQ_LWC_c7447/f1p22/5587
		i1_LQ_LWC_c32487/f1p0/1547
		i2_HQ_LWC_c15093/f8p1/2718
		i1_HQ_LWC_c16456/f3p0/1489
		i2_LQ_LWC_c105995/f1p4/2937
		i1_LQ_LWC_c11978/f1p0/1543
		i2_LQ_LWC_c21569/f1p0/2532
		i3_LQ_LWC_c36515/f1p0/3273
		i1_HQ_LWC_c7948/f4p2/1785
		i0_LQ_LWC_c2251/f1p0/593
		i3_LQ_LWC_c10654/f1p0/3843
		i0_LQ_LWC_c1065/f1p0/842
		i1_LQ_LWC_c5039/f1p0/1571
		i0_LQ_LWC_c1477/f1p0/770
		i4_LQ_LWC_c4772/f1p9/5038
		i3_LQ_LWC_c27392/f1p0/3335
		i1_LQ_LWC_c3953/f1p0/1790
		i1_HQ_LWC_c14864/f4p0/1895
		i0_LQ_LWC_c2245/f1p0/840
		i3_LQ_LWC_c11269/f1p0/3513
		i1_LQ_LWC_c30114/f1p0/1532
		i1_HQ_LWC_c29588/f2p0/1709
		i2_LQ_LWC_c19724/f2p0/2822
		i3_LQ_LWC_c25992/f1p22/3618
		i1_HQ_LWC_c16753/f3p0/1759
		i1_HQ_LWC_c10600/f3p8/1892
		i2_LQ_LWC_c107933/f1p0/2180
		i1_LQ_LWC_c16818/f1p3/1657
		i2_HQ_LWC_c100890/f2p2/2600
		i1_LQ_LWC_c26377/f1p0/1211
		i3_LQ_LWC_c12958/f1p6/3103
		i1_LQ_LWC_c24626/f1p2/1852
		i1_LQ_LWC_c34218/f1p18/1755
		i2_LQ_LWC_c108374/f1p2/2927
		i1_LQ_LWC_c31328/f1p1/1917
		i2_LQ_LWC_c49088/f1p0/2949
		i1_LQ_LWC_c13069/f1p1/1091
		i0_LQ_LWC_c1307/f1p3/547
		i1_LQ_LWC_c22580/f1p0/1469
		i2_LQ_LWC_c86433/f1p0/2739
		i0_HQ_LWC_c299/f2p0/839
		i1_LQ_LWC_c4157/f1p0/2020
		i1_HQ_LWC_c16440/f2p0/1804
		i2_LQ_LWC_c84130/f1p0/2841
		i1_LQ_LWC_c4836/f1p0/1987
		i1_HQ_LWC_c40268/f11p0/1378
		i2_LQ_LWC_c49442/f1p0/2794
		i2_LQ_LWC_c104695/f1p0/2268
		i1_LQ_LWC_c13570/f1p2/1387
		i1_LQ_LWC_c26385/f1p0/1184
		i2_HQ_LWC_c8792/f7p1/2574
		i0_LQ_LWC_c764/f1p0/493
		i1_LQ_LWC_c31204/f1p0/1958
		i2_LQ_LWC_c3870/f1p0/2262
		i0_LQ_LWC_c1057/f1p0/888
		i3_LQ_LWC_c10064/f1p0/3205
		i1_HQ_LWC_c12244/f7p0/1767
		i1_HQ_LWC_c22316/f2p0/1769
		i1_LQ_LWC_c22156/f1p0/1943
		i2_LQ_LWC_c83544/f1p1/2581
		i0_LQ_LWC_c451/f1p0/903
		i5_LQ_LWC_c9179/f1p0/5394
		i4_LQ_LWC_c24838/f1p0/4889
		i1_HQ_LWC_c11820/f2p1/1581
		i2_LQ_LWC_c11389/f1p3/2256
		i2_HQ_LWC_c2112/f6p0/2851
		i0_LQ_LWC_c1362/f1p0/842
		i1_LQ_LWC_c17461/f1p2/1947
		i1_LQ_LWC_c22472/f2p1/2009
		i1_LQ_LWC_c12522/f1p0/1857
		i1_LQ_LWC_c26790/f1p0/1148
		i1_LQ_LWC_c8092/f1p1/1727
		i1_LQ_LWC_c33408/f1p2/1741
		i1_LQ_LWC_c24226/f1p3/1402
		i2_HQ_LWC_c57113/f2p0/2091
		i2_LQ_LWC_c39894/f1p7/2474
		i2_LQ_LWC_c64449/f1p0/2636
		i1_HQ_LWC_c13772/f2p0/1405
		i1_HQ_LWC_c37413/f2p0/1114
		i1_LQ_LWC_c10529/f1p4/1634
		i1_HQ_LWC_c1137/f13p0/1938
		i1_LQ_LWC_c13485/f1p0/1171
		i1_LQ_LWC_c11393/f1p0/1847
		i1_LQ_LWC_c5970/f1p0/1517
		i1_LQ_LWC_c17064/f1p0/1537
		i3_LQ_LWC_c6986/f1p0/3440
		i3_LQ_LWC_c35100/f1p1/3519
		i4_LQ_LWC_c23322/f1p0/4537
		i0_LQ_LWC_c978/f1p0/717
		i1_LQ_LWC_c14363/f1p6/1294
		i1_LQ_LWC_c22822/f1p1/1882
		i1_LQ_LWC_c33635/f1p0/1818
		i0_LQ_LWC_c399/f1p0/723
		i0_LQ_LWC_c330/f1p0/885
		i3_LQ_LWC_c37341/f1p3/3617
		i3_LQ_LWC_c34518/f1p1/3909
		i1_LQ_LWC_c10761/f1p1/1634
		i1_LQ_LWC_c38761/f1p2/1161
		i1_LQ_LWC_c35543/f1p0/1409
		i1_LQ_LWC_c24985/f1p0/1877
		i0_LQ_LWC_c1201/f1p0/898
		i1_LQ_LWC_c6901/f1p1/1634
		i1_LQ_LWC_c42297/f1p0/1032
		i1_HQ_LWC_c2008/f3p0/1899
		i1_LQ_LWC_c23366/f1p1/1789
		i2_LQ_LWC_c13624/f1p0/2061
		i1_HQ_LWC_c16504/f2p0/1443
		i1_LQ_LWC_c33255/f1p6/1970
		i2_HQ_LWC_c127293/f3p1/2376
		i2_HQ_LWC_c31364/f5p1/2654
		i1_LQ_LWC_c34023/f1p1/1750
		i1_LQ_LWC_c7077/f1p0/1895
		i0_LQ_LWC_c1480/f1p19/664
		i1_HQ_LWC_c27533/f6p0/1810
		i1_LQ_LWC_c25837/f1p0/1133
		i1_HQ_LWC_c27843/f6p0/1453
		i0_LQ_LWC_c1547/f1p0/934
		i2_LQ_LWC_c52405/f1p0/2862
		i3_HQ_LWC_c33886/f2p0/3668
		i1_LQ_LWC_c5399/f1p0/1593
		i1_LQ_LWC_c21922/f1p0/1866
		i1_HQ_LWC_c1828/f7p0/1915
		i0_LQ_LWC_c2277/f1p2/918
		i1_HQ_LWC_c1796/f3p0/1893
		i2_LQ_LWC_c36427/f1p0/2815
		i1_HQ_LWC_c37361/f3p2/1205
		i1_LQ_LWC_c13584/f1p0/1446
		i1_LQ_LWC_c24433/f1p3/1780
		i1_HQ_LWC_c5454/f2p0/1664
		i2_HQ_LWC_c78402/f8p1/2229
		i0_LQ_LWC_c1773/f1p0/812
		i1_LQ_LWC_c34203/f1p0/1621
		i0_LQ_LWC_c932/f1p0/915
		i0_HQ_LWC_c199/f2p0/846
		i0_LQ_LWC_c1818/f1p6/717
		i2_LQ_LWC_c108173/f1p0/2257
		i1_LQ_LWC_c5579/f1p17/1668
		i1_HQ_LWC_c12553/f2p2/1876
		i1_LQ_LWC_c5894/f1p0/1532
		i2_LQ_LWC_c114912/f1p0/2027
		i5_LQ_LWC_c4266/f1p0/5380
		i2_HQ_LWC_c19239/f5p2/2605
		i1_LQ_LWC_c20545/f1p0/1709
		i1_LQ_LWC_c19071/f1p0/1938
		i1_LQ_LWC_c20729/f1p2/1560
		i2_LQ_LWC_c42046/f1p0/2082
		i2_LQ_LWC_c53554/f1p0/2145
		i1_LQ_LWC_c13617/f1p0/1399
		i1_HQ_LWC_c2946/f3p0/1882
		i1_LQ_LWC_c37481/f2p8/1186
		i2_LQ_LWC_c7742/f1p0/2364
		i1_LQ_LWC_c13857/f1p0/1343
		i0_HQ_LWC_c237/f2p0/908
		i1_LQ_LWC_c16569/f2p0/2028
		i2_LQ_LWC_c120127/f1p0/2283
		i1_LQ_LWC_c37590/f1p0/1382
		i1_LQ_LWC_c6668/f1p11/1897
		i2_LQ_LWC_c108917/f1p0/2134
		i3_LQ_LWC_c12040/f1p6/3295
		i1_LQ_LWC_c42174/f1p0/1019
		i1_LQ_LWC_c20788/f1p0/1891
		i2_LQ_LWC_c50986/f2p0/2153
		i1_LQ_LWC_c33832/f1p6/1633
		i1_LQ_LWC_c13940/f1p1/1187
		i2_HQ_LWC_c2661/f5p2/2341
		i1_LQ_LWC_c2755/f2p1/1585
		i2_LQ_LWC_c51831/f1p11/2469
		i1_LQ_LWC_c13920/f1p0/1171
		i2_LQ_LWC_c19305/f1p13/2693
		i1_LQ_LWC_c22100/f1p0/1706
		i0_LQ_LWC_c2239/f1p0/989
		i1_LQ_LWC_c36676/f1p0/1604
		i4_LQ_LWC_c5381/f1p4/4313
		i1_LQ_LWC_c20320/f1p1/1695
		i2_LQ_LWC_c107438/f1p0/2125
		i1_HQ_LWC_c1224/f10p0/1899
		i1_HQ_LWC_c40051/f2p0/1377
		i1_HQ_LWC_c23625/f2p5/1954
		i2_LQ_LWC_c32925/f1p0/2578
		i3_LQ_LWC_c37407/f1p7/3467
		i2_LQ_LWC_c52302/f1p2/2132
		i2_LQ_LWC_c75340/f1p0/2061
		i1_HQ_LWC_c19758/f2p7/1868
		i1_HQ_LWC_c25668/f2p0/1280
		i1_LQ_LWC_c17450/f1p2/1438
		i1_LQ_LWC_c33051/f1p165/1664
		i1_HQ_LWC_c8596/f2p1/1889
		i1_LQ_LWC_c24794/f1p0/1871
		i1_HQ_LWC_c10458/f2p0/1910
		i1_LQ_LWC_c14083/f1p0/1336
		i2_LQ_LWC_c23676/f1p1/2825
		i1_LQ_LWC_c38651/f1p2/1081
		i1_LQ_LWC_c3838/f1p1/1928
		i3_LQ_LWC_c5082/f1p0/3292
		i10_LQ_LWC_c35/f1p0/10341
		i0_LQ_LWC_c1304/f1p0/930
		i1_LQ_LWC_c12035/f1p2/1714
		i1_LQ_LWC_c12646/f2p0/1764
		i1_LQ_LWC_c38123/f1p0/1316
		i1_LQ_LWC_c23652/f1p66/1851
		i1_LQ_LWC_c4553/f1p0/1592
		i2_LQ_LWC_c24403/f1p0/2667
		i0_LQ_LWC_c1691/f1p1/595
		i1_LQ_LWC_c18848/f1p0/1852
		i1_LQ_LWC_c11513/f1p0/1673
		i3_LQ_LWC_c23377/f1p0/3266
		i2_HQ_LWC_c22437/f2p0/2330
		i1_LQ_LWC_c26137/f1p21/1280
		i0_LQ_LWC_c141/f3p0/875
		i0_LQ_LWC_c167/f2p0/733
		i0_LQ_LWC_c1243/f1p0/597
		i1_LQ_LWC_c27116/f1p0/1258
		i1_LQ_LWC_c13078/f1p0/1444
		i1_HQ_LWC_c27679/f2p0/1562
		i1_HQ_LWC_c2959/f2p0/1693
		i1_HQ_LWC_c37377/f2p2/1251
		i2_LQ_LWC_c50732/f1p0/2400
		i1_HQ_LWC_c36865/f16p0/1378
		i1_HQ_LWC_c5968/f3p1/1744
		i1_LQ_LWC_c35464/f1p2/1912
		i1_HQ_LWC_c16625/f3p0/1744
		i1_LQ_LWC_c36328/f1p21/1749
		i1_LQ_LWC_c14316/f1p0/1342
		i1_LQ_LWC_c20937/f1p1/1620
		i5_LQ_LWC_c7111/f1p0/5596
		i1_LQ_LWC_c36478/f1p0/2051
		i1_LQ_LWC_c42230/f1p10/1080
		i3_LQ_LWC_c28414/f1p0/3751
		i0_LQ_LWC_c1831/f1p5/886
		i1_LQ_LWC_c26631/f1p1/1249
		i1_LQ_LWC_c3597/f1p7/1579
		i0_LQ_LWC_c1021/f1p0/596
		i2_LQ_LWC_c85949/f1p1/2248
		i0_LQ_LWC_c1722/f1p3/429
		i0_LQ_LWC_c1985/f1p0/788
		i1_LQ_LWC_c34030/f1p0/1756
		i0_HQ_LWC_c92/f4p0/738
		i2_LQ_LWC_c82165/f1p0/2667
		i1_LQ_LWC_c11242/f1p1/1637
		i2_LQ_LWC_c31604/f1p0/2929
		i1_HQ_LWC_c2040/f2p11/1722
		i3_LQ_LWC_c28378/f1p0/3267
		i1_LQ_LWC_c22026/f1p5/1957
		i1_LQ_LWC_c9193/f1p0/1619
		i1_HQ_LWC_c1903/f5p0/1797
		i1_LQ_LWC_c14241/f1p0/1440
		i1_LQ_LWC_c4908/f1p3/1487
		i1_LQ_LWC_c37445/f2p4/1301
		i1_HQ_LWC_c37451/f2p10/1235
		i2_LQ_LWC_c13799/f1p0/2071
		i0_LQ_LWC_c169/f2p0/546
		i1_LQ_LWC_c36508/f1p0/1808
		i2_LQ_LWC_c112588/f1p3/2082
		i1_LQ_LWC_c13874/f1p9/1265
		i1_LQ_LWC_c38562/f1p0/1393
		i1_HQ_LWC_c27450/f27p0/1827
		i1_LQ_LWC_c21571/f1p4/1580
		i1_LQ_LWC_c5028/f1p1/1824
		i1_LQ_LWC_c3198/f1p0/1855
		i1_LQ_LWC_c8613/f1p0/1895
		i1_LQ_LWC_c21066/f1p3/1959
		i1_LQ_LWC_c9695/f1p1/1955
		i1_LQ_LWC_c17691/f1p0/1450
		i1_LQ_LWC_c38296/f1p0/1290
		i2_LQ_LWC_c85721/f1p0/2188
		i1_LQ_LWC_c6910/f1p0/1938
		i1_LQ_LWC_c23013/f1p0/1744
		i3_LQ_LWC_c21321/f1p0/3512
		i1_HQ_LWC_c39334/f8p0/1949
		i1_LQ_LWC_c21316/f1p0/1838
		i2_LQ_LWC_c26908/f1p0/2031
		i1_LQ_LWC_c35477/f1p0/1835
		i2_HQ_LWC_c31242/f2p0/2448
		i2_LQ_LWC_c22480/f1p1/2583
		i2_LQ_LWC_c85866/f1p0/2819
		i1_LQ_LWC_c30429/f1p0/1597
		i1_HQ_LWC_c1753/f18p6/1806
		i2_HQ_LWC_c74263/f2p1/2042
		i1_LQ_LWC_c36116/f1p0/1768
		i1_LQ_LWC_c26354/f1p0/1079
		i1_HQ_LWC_c16480/f4p0/1734
		i1_LQ_LWC_c3796/f1p0/1613
		i2_LQ_LWC_c121195/f1p0/2806
		i0_LQ_LWC_c432/f1p0/874
		i0_LQ_LWC_c1247/f1p0/580
		i5_LQ_LWC_c9768/f1p12/5708
		i2_LQ_LWC_c93977/f1p0/2023
		i1_LQ_LWC_c37959/f1p7/1260
		i2_LQ_LWC_c22383/f1p0/2417
		i2_LQ_LWC_c133492/f1p0/2011
		i0_LQ_LWC_c639/f1p0/935
		i1_LQ_LWC_c19939/f1p0/1501
		i2_LQ_LWC_c106851/f1p0/2142
		i2_LQ_LWC_c65754/f1p0/2590
		i1_LQ_LWC_c13852/f1p14/1281
		i1_LQ_LWC_c7296/f1p5/2004
		i1_HQ_LWC_c16277/f3p0/1697
		i0_HQ_LWC_c255/f2p0/819
		i2_LQ_LWC_c33156/f1p2/2780
		i0_LQ_LWC_c1834/f1p0/820
		i1_LQ_LWC_c11979/f2p0/1517
		i0_LQ_LWC_c1424/f1p0/882
		i0_LQ_LWC_c2140/f1p0/952
		i2_LQ_LWC_c51066/f1p1/2585
		i1_LQ_LWC_c42091/f1p4/1012
		i1_HQ_LWC_c11456/f2p3/1688
		i1_LQ_LWC_c36680/f1p2/1726
		i1_LQ_LWC_c19346/f1p5/1539
		i1_LQ_LWC_c19746/f1p0/1394
		i2_LQ_LWC_c34537/f1p0/2212
		i2_LQ_LWC_c48337/f1p0/2229
		i2_LQ_LWC_c106458/f1p0/2572
		i0_HQ_LWC_c148/f3p0/663
		i1_LQ_LWC_c24175/f1p1/1634
		i2_LQ_LWC_c102499/f1p1/2262
		i1_LQ_LWC_c3991/f1p0/1529
		i1_LQ_LWC_c23578/f1p0/1642
		i1_HQ_LWC_c18867/f2p0/1580
		i1_LQ_LWC_c38743/f1p3/1216
		i1_LQ_LWC_c31502/f1p0/1562
		i1_HQ_LWC_c8823/f4p0/1471
		i5_LQ_LWC_c4015/f1p0/5503
		i1_HQ_LWC_c1122/f9p0/1715
		i1_LQ_LWC_c37856/f1p1/1143
		i2_LQ_LWC_c35305/f1p0/2693
		i1_LQ_LWC_c20601/f1p0/1705
		i1_HQ_LWC_c22551/f2p0/1745
		i0_LQ_LWC_c1273/f1p0/929
		i1_HQ_LWC_c2261/f3p0/1670
		i2_LQ_LWC_c46879/f1p4/2251
		i1_LQ_LWC_c12777/f1p0/1510
		i0_LQ_LWC_c1954/f1p0/894
		i2_HQ_LWC_c81990/f2p0/2688
		i0_LQ_LWC_c1611/f1p0/601
		i1_LQ_LWC_c22773/f1p1/1762
		i2_LQ_LWC_c49330/f1p0/2334
		i1_HQ_LWC_c6129/f6p0/1544
		i2_LQ_LWC_c14482/f1p0/2070
		i2_HQ_LWC_c15224/f2p0/2080
		i1_LQ_LWC_c13888/f1p0/1202
		i1_HQ_LWC_c5426/f3p0/1686
		i1_LQ_LWC_c18309/f1p0/2034
		i1_LQ_LWC_c32822/f1p43/1750
		i0_HQ_LWC_c132/f3p0/704
		i0_LQ_LWC_c2066/f1p1/580
		i2_LQ_LWC_c5001/f1p0/2404
		i3_HQ_LWC_c10402/f3p0/3904
		i3_HQ_LWC_c9185/f3p1/3779
		i1_LQ_LWC_c9229/f1p1/1592
		i1_LQ_LWC_c21069/f1p0/1718
		i1_HQ_LWC_c16748/f5p0/1924
		i1_LQ_LWC_c11173/f1p0/1531
		i1_LQ_LWC_c13693/f1p0/1262
		i1_HQ_LWC_c39472/f4p0/1964
		i1_LQ_LWC_c38176/f1p0/1269
		i0_HQ_LWC_c120/f3p0/786
		i1_HQ_LWC_c16711/f2p0/1731
		i3_HQ_LWC_c17749/f2p1/3431
		i1_LQ_LWC_c22497/f1p0/1926
		i2_HQ_LWC_c23966/f2p0/2723
		i0_LQ_LWC_c1426/f1p0/772
		i1_LQ_LWC_c5232/f1p0/1453
		i1_HQ_LWC_c2728/f5p70/1717
		i2_HQ_LWC_c4152/f2p1/2103
		i5_LQ_LWC_c6733/f1p2/5524
		i1_HQ_LWC_c2591/f2p2/1592
		i1_HQ_LWC_c23496/f2p0/1585
		i1_LQ_LWC_c13493/f1p0/1269
		i3_LQ_LWC_c10964/f1p0/3178
		i1_LQ_LWC_c3190/f1p2/1825
		i1_LQ_LWC_c3752/f1p5/1529
		i1_HQ_LWC_c27709/f3p0/1435
		i1_LQ_LWC_c8827/f1p9/1690
		i2_HQ_LWC_c31275/f2p0/2190
		i2_LQ_LWC_c23651/f1p3/2759
		i1_HQ_LWC_c17696/f2p95/1657
		i1_LQ_LWC_c13830/f1p0/1380
		i1_LQ_LWC_c24932/f1p6/1634
		i3_LQ_LWC_c34745/f1p0/3188
		i1_LQ_LWC_c12841/f1p0/1973
		i2_LQ_LWC_c108174/f1p16/2641
		i0_LQ_LWC_c1008/f1p0/892
		i1_LQ_LWC_c5764/f1p0/1992
		i2_LQ_LWC_c9923/f1p1/3040
		i1_LQ_LWC_c42303/f1p0/1058
		i1_LQ_LWC_c20330/f1p0/1985
		i1_LQ_LWC_c11136/f1p22/1794
		i1_LQ_LWC_c25998/f1p0/1181
		i1_HQ_LWC_c37358/f3p2/1322
		i4_LQ_LWC_c10173/f1p5/4773
		i0_HQ_LWC_c152/f3p0/428
		i1_LQ_LWC_c11591/f1p1/1950
		i1_HQ_LWC_c21471/f2p0/1771
		i0_LQ_LWC_c452/f1p0/742
		i1_LQ_LWC_c10088/f1p0/1748
		i0_LQ_LWC_c1637/f1p0/820
		i0_LQ_LWC_c992/f1p0/983
		i2_HQ_LWC_c38579/f2p0/2912
		i1_LQ_LWC_c24564/f1p0/1858
		i1_HQ_LWC_c22297/f2p2/1861
		i1_LQ_LWC_c32508/f1p3/2000
		i2_LQ_LWC_c42294/f1p1/2069
		i2_LQ_LWC_c121226/f1p2/2964
		i1_LQ_LWC_c13895/f1p2/1177
		i1_HQ_LWC_c1907/f4p3/1927
		i1_LQ_LWC_c17046/f1p2/1874
		i1_LQ_LWC_c25993/f1p0/1210
		i1_LQ_LWC_c12124/f2p0/1975
		i1_LQ_LWC_c19806/f1p0/1582
		i2_LQ_LWC_c65785/f1p0/2332
		i1_HQ_LWC_c2199/f5p0/1764
		i2_LQ_LWC_c8288/f1p0/2855
		i1_LQ_LWC_c33199/f1p2/1412
		i3_LQ_LWC_c27881/f1p2/3327
		i1_LQ_LWC_c12175/f1p0/1528
		i1_HQ_LWC_c5723/f2p0/1865
		i1_LQ_LWC_c13379/f1p0/1209
		i1_LQ_LWC_c33396/f1p1/1674
		i3_LQ_LWC_c27621/f1p0/3567
		i1_LQ_LWC_c17212/f1p0/1817
		i1_LQ_LWC_c31556/f1p0/1649
		i3_LQ_LWC_c23058/f1p0/3109
		i2_LQ_LWC_c27684/f1p5/2084
		i1_LQ_LWC_c7224/f1p0/1594
		i1_LQ_LWC_c37647/f1p8/1467
		i2_LQ_LWC_c104661/f1p7/2542
		i1_HQ_LWC_c2097/f2p6/1973
		i1_LQ_LWC_c21203/f1p7/1783
		i2_LQ_LWC_c34701/f1p1/2153
		i2_LQ_LWC_c14365/f1p0/2094
		i1_LQ_LWC_c14121/f1p0/1398
		i2_LQ_LWC_c82305/f1p8/2258
		i1_HQ_LWC_c25810/f2p0/1237
		i2_HQ_LWC_c81823/f2p1/2385
		i2_LQ_LWC_c34839/f1p0/2594
		i2_LQ_LWC_c107663/f1p0/2445
		i2_LQ_LWC_c54579/f1p0/2691
		i0_LQ_LWC_c442/f1p0/768
		i1_LQ_LWC_c7285/f1p0/1469
		i2_LQ_LWC_c109324/f1p0/2169
		i3_HQ_LWC_c2227/f3p6/3241
		i1_HQ_LWC_c1901/f8p4/1624
		i1_LQ_LWC_c25142/f1p0/1747
		i1_HQ_LWC_c2388/f2p8/1722
		i1_LQ_LWC_c8932/f1p0/1540
		i1_LQ_LWC_c23541/f1p0/1738
		i0_LQ_LWC_c1563/f1p1/752
		i1_LQ_LWC_c5156/f1p0/1778
		i2_LQ_LWC_c90319/f1p0/2257
		i2_LQ_LWC_c104530/f1p0/2387
		i2_LQ_LWC_c34969/f1p1/2956
		i5_LQ_LWC_c7374/f1p0/5765
		i1_LQ_LWC_c24581/f1p3/1932
		i1_LQ_LWC_c13056/f1p0/1108
		i1_LQ_LWC_c21773/f1p0/1652
		i1_LQ_LWC_c39452/f2p0/1301
		i2_LQ_LWC_c88419/f1p0/2986
		i3_LQ_LWC_c35580/f1p0/3390
		i1_HQ_LWC_c14862/f6p0/1934
		i2_HQ_LWC_c46763/f3p3/2420
		i1_LQ_LWC_c34407/f1p37/1488
		i0_LQ_LWC_c1280/f1p5/992
		i1_HQ_LWC_c1343/f5p0/1742
		i5_LQ_LWC_c9484/f1p0/5989
		i2_LQ_LWC_c107794/f1p1/2306
		i0_LQ_LWC_c380/f1p0/808
		i0_LQ_LWC_c133/f3p0/900
		i0_LQ_LWC_c683/f1p0/1004
		i2_LQ_LWC_c49555/f1p2/2503
		i1_LQ_LWC_c13219/f1p0/1441
		i2_LQ_LWC_c109268/f1p0/2427
		i1_LQ_LWC_c13775/f1p0/1304
		i1_LQ_LWC_c34257/f1p0/1872
		i2_LQ_LWC_c108899/f1p1/2328
		i1_LQ_LWC_c20865/f1p0/1755
		i2_LQ_LWC_c109175/f1p0/2656
		i1_LQ_LWC_c22743/f1p0/1480
		i5_LQ_LWC_c3462/f1p1/5719
		i2_LQ_LWC_c104184/f1p0/2241
		i1_LQ_LWC_c34675/f1p4/1748
		i1_LQ_LWC_c22735/f1p0/1673
		i1_HQ_LWC_c12178/f3p7/1920
		i0_LQ_LWC_c1473/f1p0/707
		i0_LQ_LWC_c1365/f1p0/737
		i4_LQ_LWC_c14470/f1p0/4731
		i2_LQ_LWC_c105426/f1p0/2596
		i3_HQ_LWC_c17777/f2p2/3434
		i0_LQ_LWC_c2141/f1p2/940
		i1_LQ_LWC_c19370/f1p1/1485
		i1_LQ_LWC_c31012/f1p0/1629
		i0_LQ_LWC_c349/f1p0/942
		i1_HQ_LWC_c12112/f2p1/1584
		i1_HQ_LWC_c20779/f2p0/1916
		i1_LQ_LWC_c34691/f1p0/1992
		i2_LQ_LWC_c10218/f1p0/2173
		i2_LQ_LWC_c18809/f1p0/2860
		i1_LQ_LWC_c3046/f1p1/2019
		i2_LQ_LWC_c76487/f1p0/2016
		i2_LQ_LWC_c85666/f1p1/2171
		i1_LQ_LWC_c14043/f1p0/1413
		i1_HQ_LWC_c10064/f4p0/1951
		i4_LQ_LWC_c14616/f1p3/4647
		i1_LQ_LWC_c30230/f1p0/1679
		i2_LQ_LWC_c81869/f1p0/2371
		i1_LQ_LWC_c32629/f1p7/1449
		i2_LQ_LWC_c12054/f1p3/2674
		i1_LQ_LWC_c9960/f1p2/1725
		i1_LQ_LWC_c32203/f1p0/1438
		i1_LQ_LWC_c22901/f1p10/1872
		i2_LQ_LWC_c102978/f1p0/2329
		i1_LQ_LWC_c33229/f1p1/1529
		i1_LQ_LWC_c42089/f1p0/1068
		i1_LQ_LWC_c35027/f1p9/1899
		i2_LQ_LWC_c19651/f1p0/2856
		i1_LQ_LWC_c23800/f1p0/1843
		i2_LQ_LWC_c115281/f1p0/2017
		i2_LQ_LWC_c14338/f1p1/2049
		i2_LQ_LWC_c103387/f1p0/2456
		i1_LQ_LWC_c26494/f1p0/1196
		i1_LQ_LWC_c3703/f1p0/1777
		i2_LQ_LWC_c108928/f1p2/2690
		i1_LQ_LWC_c18113/f1p0/1934
		i1_HQ_LWC_c1424/f8p0/1555
		i1_LQ_LWC_c17856/f1p0/1937
		i1_HQ_LWC_c37497/f2p0/1441
		i0_LQ_LWC_c997/f1p0/1004
		i1_LQ_LWC_c27322/f1p0/1412
		i0_LQ_LWC_c881/f1p0/936
		i3_LQ_LWC_c2988/f1p0/3291
		i2_LQ_LWC_c65755/f1p0/2261
		i3_LQ_LWC_c22405/f1p6/3411
		i2_LQ_LWC_c8069/f1p1/2190
		i1_LQ_LWC_c11055/f1p0/1978
		i2_LQ_LWC_c20805/f1p0/2418
		i2_HQ_LWC_c127246/f22p1/2210
		i1_LQ_LWC_c21869/f1p0/1591
		i1_LQ_LWC_c18169/f1p0/1652
		i1_HQ_LWC_c1522/f7p0/1815
		i2_LQ_LWC_c109124/f1p0/2468
		i1_LQ_LWC_c38879/f1p0/1143
		i1_LQ_LWC_c11635/f1p0/1937
		i2_HQ_LWC_c23269/f4p0/2622
		i1_HQ_LWC_c16546/f4p0/1667
		i1_HQ_LWC_c2113/f3p3/1948
		i1_HQ_LWC_c39419/f5p0/1498
		i1_LQ_LWC_c10005/f1p13/1708
		i2_LQ_LWC_c19301/f1p4/2241
		i1_LQ_LWC_c24045/f1p5/1454
		i0_LQ_LWC_c950/f1p8/420
		i2_HQ_LWC_c33169/f2p0/2747
		i2_HQ_LWC_c4612/f2p0/2611
		i1_LQ_LWC_c30887/f1p0/1844
		i1_HQ_LWC_c14501/f2p0/1439
		i1_HQ_LWC_c954/f14p0/1728
		i0_LQ_LWC_c2003/f1p0/989
		i2_LQ_LWC_c13999/f1p0/2032
		i1_HQ_LWC_c8337/f2p0/1723
		i1_LQ_LWC_c3627/f1p0/1496
		i1_LQ_LWC_c21007/f1p47/1980
		i1_LQ_LWC_c5256/f1p0/1609
		i1_LQ_LWC_c13197/f1p9/1348
		i3_LQ_LWC_c9725/f1p0/3941
		i1_LQ_LWC_c8049/f1p0/1848
		i1_LQ_LWC_c2976/f1p0/1650
		i1_LQ_LWC_c27001/f1p0/1120
		i1_LQ_LWC_c27681/f4p9/2007
		i0_LQ_LWC_c1895/f1p2/865
		i2_LQ_LWC_c70270/f1p0/2854
		i1_HQ_LWC_c16747/f2p4/1902
		i1_LQ_LWC_c37423/f2p2/1278
		i3_LQ_LWC_c20290/f1p0/3234
		i0_LQ_LWC_c2087/f1p0/687
		i1_LQ_LWC_c27179/f1p4/1199
		i6_HQ_LWC_c122/f3p0/6867
		i2_LQ_LWC_c42611/f1p0/2052
		i1_LQ_LWC_c29749/f2p0/1959
		i1_LQ_LWC_c37730/f1p3/1204
		i1_LQ_LWC_c19494/f1p0/1681
		i0_LQ_LWC_c763/f1p0/997
		i3_LQ_LWC_c31296/f1p1/3083
		i0_LQ_LWC_c812/f1p0/829
		i1_LQ_LWC_c22953/f1p0/1996
		i2_HQ_LWC_c23524/f5p0/2346
		i4_LQ_LWC_c15962/f1p0/4086
		i3_LQ_LWC_c39049/f1p9/3029
		i2_LQ_LWC_c25191/f1p1/2859
		i1_HQ_LWC_c26620/f5p0/1683
		i3_HQ_LWC_c17948/f3p0/3247
		i5_LQ_LWC_c3364/f1p1/5616
		i1_LQ_LWC_c27147/f1p0/1372
		i2_LQ_LWC_c47467/f1p1/2912
		i2_LQ_LWC_c51425/f1p0/2180
		i1_LQ_LWC_c8008/f1p0/1617
		i2_LQ_LWC_c48314/f1p1/2344
		i1_LQ_LWC_c13497/f1p1/1343
		i3_LQ_LWC_c9668/f1p1/3611
		i2_LQ_LWC_c39988/f1p0/2791
		i1_LQ_LWC_c12067/f1p0/1957
		i1_LQ_LWC_c14233/f1p0/1191
		i1_LQ_LWC_c32393/f1p0/1996
		i3_LQ_LWC_c19342/f1p0/3282
		i2_LQ_LWC_c18878/f1p0/2654
		i1_LQ_LWC_c13218/f1p0/1219
		i0_LQ_LWC_c2030/f1p0/945
		i2_LQ_LWC_c5282/f1p27/2998
		i2_LQ_LWC_c109239/f1p13/2588
		i2_LQ_LWC_c42698/f1p0/2077
		i2_LQ_LWC_c18392/f1p2/2904
		i1_LQ_LWC_c24787/f1p1/1748
		i1_LQ_LWC_c8329/f1p0/1894
		i1_LQ_LWC_c25841/f1p0/1302
		i1_LQ_LWC_c30180/f1p0/1554
		i1_LQ_LWC_c26804/f1p0/1234
		i1_LQ_LWC_c14227/f1p4/1115
		i0_LQ_LWC_c612/f1p0/995
		i1_LQ_LWC_c14130/f1p0/1193
		i1_HQ_LWC_c29726/f2p0/1547
		i2_LQ_LWC_c87393/f1p0/2101
		i1_HQ_LWC_c37253/f4p36/1280
		i1_HQ_LWC_c2103/f6p0/1778
		i2_LQ_LWC_c37969/f1p0/2281
		i1_LQ_LWC_c13981/f1p0/1172
		i1_LQ_LWC_c17821/f1p0/1794
		i2_HQ_LWC_c12042/f3p0/2229
		i1_HQ_LWC_c29770/f2p0/1455
		i1_HQ_LWC_c20131/f3p0/1581
		i2_LQ_LWC_c25205/f1p1/3073
		i2_LQ_LWC_c20935/f1p0/2638
		i3_LQ_LWC_c23678/f1p2/3190
		i0_LQ_LWC_c1638/f1p0/928
		i1_LQ_LWC_c33732/f1p18/1513
		i1_HQ_LWC_c23852/f2p7/1953
		i1_LQ_LWC_c5116/f1p0/1951
		i0_LQ_LWC_c1924/f1p4/762
		i0_LQ_LWC_c1724/f1p0/913
		i2_HQ_LWC_c5299/f5p0/2403
		i2_HQ_LWC_c2192/f11p1/2265
		i2_HQ_LWC_c68892/f2p2/2376
		i1_LQ_LWC_c24617/f1p2/1715
		i1_HQ_LWC_c25771/f2p3/1201
		i1_LQ_LWC_c33600/f1p4/1935
		i2_LQ_LWC_c10852/f1p0/2369
		i2_LQ_LWC_c4561/f1p0/2206
		i2_LQ_LWC_c109409/f1p0/2492
		i2_LQ_LWC_c36028/f1p0/2972
		i1_LQ_LWC_c42162/f1p0/1066
		i1_LQ_LWC_c27273/f1p0/1177
		i1_LQ_LWC_c34886/f1p0/1554
		i0_LQ_LWC_c1246/f1p0/861
		i1_LQ_LWC_c21452/f1p6/1879
		i1_LQ_LWC_c25167/f1p21/1966
		i0_LQ_LWC_c895/f1p0/1002
		i1_LQ_LWC_c23285/f1p0/2001
		i1_LQ_LWC_c12442/f1p1/1919
		i1_LQ_LWC_c19250/f1p0/1903
		i1_LQ_LWC_c32922/f1p0/1848
		i1_LQ_LWC_c17633/f1p0/1843
		i4_LQ_LWC_c3028/f1p8/4687
		i0_LQ_LWC_c548/f1p0/778
		i2_LQ_LWC_c5200/f1p0/2394
		i2_LQ_LWC_c49646/f1p0/2444
		i2_HQ_LWC_c32274/f2p0/2808
		i1_LQ_LWC_c22608/f1p0/1925
		i2_LQ_LWC_c114212/f1p1/2198
		i1_LQ_LWC_c21406/f1p29/1793
		i1_LQ_LWC_c12573/f1p3/1895
		i2_LQ_LWC_c103575/f1p0/2911
		i2_LQ_LWC_c52426/f1p21/2865
		i1_LQ_LWC_c30619/f1p0/2036
		i1_LQ_LWC_c33682/f1p4/1411
		i1_LQ_LWC_c11219/f1p1/1533
		i2_LQ_LWC_c70522/f1p0/2820
		i1_LQ_LWC_c6585/f1p0/2030
		i3_HQ_LWC_c18745/f3p4/3164
		i1_HQ_LWC_c2120/f5p2/1835
		i1_LQ_LWC_c37910/f1p2/1185
		i0_LQ_LWC_c836/f1p0/833
		i2_LQ_LWC_c32825/f1p0/2778
		i0_LQ_LWC_c1075/f1p0/696
		i1_LQ_LWC_c26534/f1p0/1230
		i1_LQ_LWC_c10571/f1p0/1770
		i2_HQ_LWC_c12106/f2p4/2396
		i1_HQ_LWC_c1790/f5p0/1756
		i3_LQ_LWC_c28358/f1p0/3659
		i2_HQ_LWC_c100781/f2p0/2823
		i1_LQ_LWC_c20642/f1p0/1419
		i1_LQ_LWC_c3925/f1p2/1648
		i2_LQ_LWC_c20033/f1p0/2489
		i2_LQ_LWC_c86474/f1p1/2722
		i1_LQ_LWC_c25160/f1p7/1554
		i1_LQ_LWC_c13302/f1p0/1255
		i4_LQ_LWC_c26181/f1p6/5043
		i2_LQ_LWC_c5849/f1p1/2619
		i2_HQ_LWC_c53311/f2p1/2432
		i1_LQ_LWC_c32642/f1p4/1517
		i1_LQ_LWC_c20863/f1p1/1841
		i1_LQ_LWC_c35323/f1p0/1878
		i3_LQ_LWC_c9178/f1p0/4000
		i2_LQ_LWC_c34056/f1p0/2774
		i1_HQ_LWC_c16473/f3p0/1501
		i1_LQ_LWC_c17725/f1p0/1910
		i5_LQ_LWC_c7406/f1p0/5228
		i4_LQ_LWC_c29405/f1p0/4391
		i1_HQ_LWC_c13040/f7p4/1456
		i2_LQ_LWC_c49627/f1p8/2940
		i1_LQ_LWC_c9120/f1p2/1798
		i2_LQ_LWC_c68818/f1p0/2878
		i1_HQ_LWC_c13762/f2p1/1427
		i1_LQ_LWC_c10101/f1p0/1641
		i1_LQ_LWC_c38425/f1p0/1194
		i1_LQ_LWC_c26567/f1p0/1246
		i1_LQ_LWC_c37788/f1p3/1327
		i2_LQ_LWC_c90251/f1p1/2275
		i0_LQ_LWC_c1936/f1p0/976
		i1_LQ_LWC_c12850/f1p0/2000
		i1_LQ_LWC_c10033/f1p5/1656
		i1_HQ_LWC_c16499/f5p0/1452
		i1_LQ_LWC_c19092/f1p0/1519
		i4_LQ_LWC_c12513/f1p0/4869
		i0_LQ_LWC_c634/f1p2/569
		i0_LQ_LWC_c203/f2p0/766
		i1_HQ_LWC_c25772/f2p0/1138
		i1_LQ_LWC_c7282/f1p2/1714
		i2_LQ_LWC_c24022/f1p1/2660
		i1_LQ_LWC_c24996/f1p0/1809
		i2_LQ_LWC_c83240/f1p0/2234
		i1_LQ_LWC_c23698/f1p0/1874
		i3_LQ_LWC_c24878/f1p32/3407
		i1_LQ_LWC_c32579/f1p4/1546
		i1_HQ_LWC_c37520/f2p0/1375
		i0_LQ_LWC_c229/f2p0/591
		i1_LQ_LWC_c14075/f1p0/1343
		i1_LQ_LWC_c25598/f3p13/1344
		i2_LQ_LWC_c88854/f1p0/2208
		i1_HQ_LWC_c1865/f10p0/1846
		i1_HQ_LWC_c2028/f5p0/1587
		i1_LQ_LWC_c38465/f1p0/1379
		i2_LQ_LWC_c105496/f1p0/2470
		i1_LQ_LWC_c20817/f1p0/1848
		i1_LQ_LWC_c42169/f1p0/1037
		i2_LQ_LWC_c121344/f1p0/2542
		i1_LQ_LWC_c27406/f1p0/1285
		i2_HQ_LWC_c1668/f13p3/2924
		i0_LQ_LWC_c1282/f1p0/905
		i0_LQ_LWC_c1054/f1p0/594
		i2_LQ_LWC_c21936/f3p3/2711
		i2_HQ_LWC_c15068/f6p1/2196
		i1_HQ_LWC_c2413/f5p5/1819
		i1_LQ_LWC_c12160/f1p2/1975
		i1_HQ_LWC_c29559/f3p0/1683
		i1_LQ_LWC_c17302/f1p0/1577
		i1_HQ_LWC_c2117/f3p2/1520
		i1_LQ_LWC_c26359/f1p0/1344
		i3_LQ_LWC_c7852/f1p0/3492
		i2_LQ_LWC_c109200/f1p0/2278
		i0_LQ_LWC_c2098/f1p0/756
		i1_HQ_LWC_c19528/f2p2/1444
		i1_HQ_LWC_c37533/f2p5/1304
		i2_LQ_LWC_c121215/f1p0/2767
		i1_LQ_LWC_c38122/f1p4/1128
		i1_LQ_LWC_c13864/f1p0/1351
		i0_HQ_LWC_c233/f2p0/747
		i1_LQ_LWC_c20517/f1p0/1900
		i1_LQ_LWC_c4806/f1p2/1550
		i1_LQ_LWC_c25655/f2p4/1326
		i4_LQ_LWC_c7070/f1p0/4343
		i2_HQ_LWC_c115515/f17p0/2298
		i1_HQ_LWC_c27717/f3p0/1398
		i1_LQ_LWC_c33057/f1p0/1882
		i2_LQ_LWC_c38074/f1p0/2600
		i1_LQ_LWC_c7432/f1p0/1785
		i2_LQ_LWC_c65048/f1p0/2192
		i2_LQ_LWC_c67009/f1p0/2520
		i0_HQ_LWC_c206/f2p0/753
		i1_HQ_LWC_c11576/f3p6/1494
		i2_LQ_LWC_c39544/f1p1/2238
		i2_LQ_LWC_c66654/f1p1/2875
		i1_LQ_LWC_c13133/f1p0/1246
		i1_LQ_LWC_c25847/f1p1/1252
		i2_LQ_LWC_c133698/f1p0/2028
		i3_LQ_LWC_c23540/f1p10/3193
		i1_LQ_LWC_c20040/f1p0/1750
		i1_HQ_LWC_c16782/f3p1/1835
		i2_LQ_LWC_c90385/f1p0/2384
		i1_HQ_LWC_c3786/f2p17/1709
		i2_LQ_LWC_c14593/f1p0/2057
		i3_LQ_LWC_c35723/f1p0/3357
		i1_LQ_LWC_c20593/f1p1/1983
		i0_LQ_LWC_c422/f1p0/449
		i0_LQ_LWC_c1636/f1p0/644
		i2_LQ_LWC_c20199/f1p0/2164
		i1_LQ_LWC_c19595/f1p10/2131
		i1_LQ_LWC_c25178/f1p1/1524
		i1_LQ_LWC_c13259/f1p0/1417
		i2_HQ_LWC_c10219/f3p0/2664
		i2_HQ_LWC_c41052/f2p0/2172
		i1_HQ_LWC_c16691/f3p2/1749
		i1_HQ_LWC_c29735/f2p0/1665
		i3_HQ_LWC_c4147/f3p5/3767
		i2_LQ_LWC_c70925/f1p11/2822
		i0_LQ_LWC_c1959/f1p0/586
		i2_LQ_LWC_c19637/f1p1/2750
		i1_HQ_LWC_c16713/f3p0/1786
		i1_LQ_LWC_c38717/f1p0/1106
		i1_LQ_LWC_c42588/f1p0/1022
		i1_HQ_LWC_c11982/f2p0/1978
		i1_LQ_LWC_c13763/f1p0/1298
		i2_LQ_LWC_c84094/f1p0/2162
		i1_LQ_LWC_c13594/f1p0/1363
		i1_LQ_LWC_c13891/f1p0/1206
		i1_LQ_LWC_c34400/f1p14/1725
		i1_LQ_LWC_c30254/f1p0/1950
		i1_LQ_LWC_c42314/f1p0/1044
		i1_HQ_LWC_c9924/f2p4/1611
		i1_LQ_LWC_c14493/f1p0/1188
		i1_LQ_LWC_c27398/f1p0/1148
		i1_LQ_LWC_c22952/f1p2/1614
		i2_LQ_LWC_c24393/f1p0/2337
		i1_LQ_LWC_c27326/f1p0/1318
		i1_LQ_LWC_c42109/f1p0/1046
		i2_LQ_LWC_c37172/f1p1/3009
		i1_LQ_LWC_c10180/f1p0/1905
		i1_LQ_LWC_c10937/f1p0/1809
		i2_LQ_LWC_c6626/f1p0/2201
		i1_HQ_LWC_c1866/f3p0/1892
		i1_LQ_LWC_c20235/f1p0/1709
		i1_LQ_LWC_c34323/f1p0/1423
		i2_LQ_LWC_c89492/f1p0/2592
		i1_LQ_LWC_c24237/f1p0/1838
		i4_LQ_LWC_c13144/f1p4/4531
		i1_LQ_LWC_c11020/f1p0/1847
		i1_LQ_LWC_c9910/f1p6/1803
		i2_LQ_LWC_c19135/f1p1/2491
		i0_LQ_LWC_c1122/f1p0/715
		i2_LQ_LWC_c19943/f1p2/2147
		i1_HQ_LWC_c23827/f3p0/2000
		i2_HQ_LWC_c24060/f2p4/2759
		i1_HQ_LWC_c2157/f2p0/1819
		i2_LQ_LWC_c6848/f5p3/2192
		i1_LQ_LWC_c36305/f1p0/1421
		i1_HQ_LWC_c28134/f6p0/1371
		i1_LQ_LWC_c21727/f1p0/1608
		i1_HQ_LWC_c2555/f3p2/1596
		i0_LQ_LWC_c263/f2p0/733
		i1_HQ_LWC_c37342/f3p1/1371
		i2_LQ_LWC_c54101/f1p1/2439
		i1_HQ_LWC_c22601/f2p0/1896
		i1_LQ_LWC_c23145/f1p0/1959
		i1_LQ_LWC_c18918/f1p0/1910
		i1_LQ_LWC_c4108/f1p4/1671
		i1_HQ_LWC_c14972/f3p0/1463
		i2_HQ_LWC_c127356/f4p1/2341
		i1_HQ_LWC_c21012/f3p0/1659
		i1_LQ_LWC_c13192/f1p2/1349
		i1_LQ_LWC_c31264/f1p1/1942
		i0_LQ_LWC_c766/f1p0/572
		i0_LQ_LWC_c1519/f1p0/744
		i1_LQ_LWC_c17331/f1p5/2012
		i0_LQ_LWC_c823/f1p0/896
		i4_LQ_LWC_c4314/f1p2/4546
		i3_LQ_LWC_c8776/f2p0/3311
		i1_LQ_LWC_c7578/f1p0/1704
		i0_LQ_LWC_c667/f1p0/923
		i1_LQ_LWC_c13931/f1p0/1139
		i1_HQ_LWC_c2251/f3p0/1737
		i0_LQ_LWC_c1776/f1p0/732
		i1_LQ_LWC_c24042/f1p0/1912
		i1_LQ_LWC_c16851/f1p2/1423
		i2_LQ_LWC_c6674/f7p0/2881
		i2_LQ_LWC_c90172/f1p0/2729
		i3_LQ_LWC_c35726/f1p0/3608
		i2_LQ_LWC_c104553/f1p0/2770
		i0_LQ_LWC_c1864/f1p2/647
		i3_LQ_LWC_c34324/f1p8/3379
		i1_LQ_LWC_c11246/f1p4/1488
		i1_LQ_LWC_c33074/f1p0/1682
		i1_LQ_LWC_c33254/f1p1/1765
		i3_LQ_LWC_c23699/f1p10/4057
		i4_LQ_LWC_c23933/f1p0/4691
		i1_LQ_LWC_c11285/f1p0/1800
		i1_LQ_LWC_c33351/f1p0/1842
		i1_LQ_LWC_c22281/f1p0/1770
		i0_LQ_LWC_c1336/f1p3/780
		i0_LQ_LWC_c1542/f1p0/914
		i1_LQ_LWC_c33234/f1p1/1668
		i2_LQ_LWC_c9270/f1p0/2589
		i2_LQ_LWC_c64434/f1p2/2503
		i1_LQ_LWC_c13676/f1p0/1303
		i1_LQ_LWC_c21713/f1p0/1977
		i1_HQ_LWC_c2870/f2p0/1637
		i1_LQ_LWC_c4803/f1p7/1738
		i2_LQ_LWC_c7511/f1p1/2975
		i0_HQ_LWC_c248/f2p0/514
		i1_LQ_LWC_c18195/f1p1/1851
		i1_LQ_LWC_c22657/f1p0/1550
		i1_LQ_LWC_c24785/f1p0/1412
		i1_LQ_LWC_c18756/f1p9/1723
		i2_LQ_LWC_c17537/f1p1/2157
		i1_LQ_LWC_c20652/f1p1/1889
		i1_HQ_LWC_c25669/f2p5/1309
		i1_HQ_LWC_c18093/f2p0/1628
		i0_LQ_LWC_c331/f1p0/934
		i1_LQ_LWC_c38781/f1p0/1385
		i1_HQ_LWC_c2125/f2p1/1870
		i3_LQ_LWC_c27110/f1p0/3291
		i1_LQ_LWC_c18897/f1p5/1637
		i2_LQ_LWC_c24981/f1p3/2664
		i1_LQ_LWC_c14029/f1p0/1356
		i2_LQ_LWC_c37866/f1p3/3008
		i1_LQ_LWC_c8293/f1p1/1918
		i0_HQ_LWC_c295/f2p0/546
		i1_LQ_LWC_c22895/f1p20/1547
		i2_HQ_LWC_c127221/f32p2/2823
		i1_LQ_LWC_c8273/f1p1/1984
		i1_LQ_LWC_c21244/f1p0/1729
S vs CK-h3 S vs CK-h7	149	i3_HQ_LWC_c31815/f3p0/3125
		i1_LQ_LWC_c31466/f1p3/2020
		i4_LQ_LWC_c11395/f1p0/4495
		i1_LQ_LWC_c8869/f1p0/1981
		i2_HQ_LWC_c46867/f2p2/2990
[truncated: 2,695 more rows]
