# Supplementary material for: Genome-Wide Expression and Physiological Profiling of Pearl Millet Genotype Reveal the Biological Pathways and Various Gene Clusters Underlying Salt Resistance
Source: Front Plant Sci. 2022 Mar 28;13:849618. doi: 10.3389/fpls.2022.849618 (PMC8996197; doi:10.3389/fpls.2022.849618)
Supplement: Supplementary file 5 [file Table_5.XLSX]

## Sheet: All GO_terms
GO_acc	term_type	Term	queryitem	querytotal	bgitem	bgtotal	pvalue	FDR	entries
GO:0034641	P	cellular nitrogen compound metabolic process	145	5378	252	23155	6.6e-17	2.4e-13	// i1_HQ_LWC_c25815/f2p5/1363 // i1_LQ_LWC_c21964/f1p9/1407 // i1_LQ_LWC_c5331/f1p0/1507 // i1_LQ_LWC_c20462/f1p0/1423 // i1_LQ_LWC_c10893/f1p0/1558 // i1_LQ_LWC_c34628/f1p0/1653 // i2_LQ_LWC_c88797/f1p2/2404 // i1_LQ_LWC_c22226/f1p0/1910 // i1_HQ_LWC_c5779/f2p0/1549 // i1_LQ_LWC_c7322/f1p0/1500 // i2_LQ_LWC_c17888/f1p0/2653 // i1_LQ_LWC_c27000/f1p0/1230 // i1_LQ_LWC_c9342/f1p0/1611 // i1_HQ_LWC_…
GO:0044262	P	cellular carbohydrate metabolic process	116	5378	274	23155	1.2e-07	0.00021	// i1_LQ_LWC_c21964/f1p9/1407 // i1_HQ_LWC_c2766/f2p0/1946 // i1_HQ_LWC_c18719/f3p13/1974 // i1_LQ_LWC_c38465/f1p0/1379 // i1_HQ_LWC_c40268/f11p0/1378 // i2_LQ_LWC_c21014/f1p0/2755 // i0_LQ_LWC_c2270/f1p0/950 // i1_LQ_LWC_c14233/f1p0/1191 // i2_LQ_LWC_c50991/f1p0/2715 // i4_LQ_LWC_c41062/f1p0/4038 // i1_LQ_LWC_c17633/f1p0/1843 // i1_HQ_LWC_c37463/f2p0/1140 // i1_LQ_LWC_c12001/f1p0/1794 // i1_LQ_L…
GO:0051179	P	localization	414	5378	1361	23155	6.9e-07	0.00085	// i1_HQ_LWC_c1920/f12p2/1970 // i3_LQ_LWC_c12958/f1p6/3103 // i2_LQ_LWC_c53045/f1p2/2508 // i1_HQ_LWC_c40086/f5p0/1140 // i2_LQ_LWC_c84112/f1p0/2943 // i1_HQ_LWC_c17591/f2p0/1731 // i1_LQ_LWC_c7447/f1p22/1617 // i1_HQ_LWC_c27726/f3p1/1408 // i0_LQ_LWC_c639/f1p0/935 // i1_HQ_LWC_c16753/f3p0/1759 // i1_LQ_LWC_c42647/f1p0/1066 // i1_LQ_LWC_c20865/f1p0/1755 // i2_LQ_LWC_c23427/f1p5/2417 // i3_LQ_LWC…
GO:0051234	P	establishment of localization	405	5378	1337	23155	1.3e-06	0.00094	// i1_HQ_LWC_c1920/f12p2/1970 // i3_LQ_LWC_c12958/f1p6/3103 // i2_LQ_LWC_c53045/f1p2/2508 // i1_HQ_LWC_c40086/f5p0/1140 // i2_LQ_LWC_c84112/f1p0/2943 // i1_HQ_LWC_c17591/f2p0/1731 // i1_LQ_LWC_c7447/f1p22/1617 // i1_HQ_LWC_c27726/f3p1/1408 // i0_LQ_LWC_c639/f1p0/935 // i1_HQ_LWC_c16753/f3p0/1759 // i1_LQ_LWC_c20865/f1p0/1755 // i2_LQ_LWC_c23427/f1p5/2417 // i3_LQ_LWC_c12950/f1p5/3962 // i1_LQ_LWC…
GO:0006810	P	transport	403	5378	1332	23155	1.5e-06	0.00094	// i1_HQ_LWC_c1920/f12p2/1970 // i3_LQ_LWC_c12958/f1p6/3103 // i2_LQ_LWC_c53045/f1p2/2508 // i1_HQ_LWC_c40086/f5p0/1140 // i2_LQ_LWC_c84112/f1p0/2943 // i1_HQ_LWC_c17591/f2p0/1731 // i1_LQ_LWC_c7447/f1p22/1617 // i1_HQ_LWC_c27726/f3p1/1408 // i0_LQ_LWC_c639/f1p0/935 // i1_HQ_LWC_c16753/f3p0/1759 // i1_LQ_LWC_c20865/f1p0/1755 // i2_LQ_LWC_c23427/f1p5/2417 // i3_LQ_LWC_c12950/f1p5/3962 // i1_LQ_LWC…
GO:0008152	P	metabolic process	2053	5378	8041	23155	1.1e-06	0.00094	// i1_LQ_LWC_c35205/f1p0/1588 // i2_LQ_LWC_c55154/f1p0/2292 // i1_HQ_LWC_c37451/f2p10/1235 // i2_LQ_LWC_c106333/f1p32/2435 // i2_LQ_LWC_c47216/f1p1/2243 // i1_LQ_LWC_c33049/f1p1/1888 // i1_LQ_LWC_c30595/f1p0/1623 // i1_LQ_LWC_c33422/f1p2/1844 // i1_HQ_LWC_c27726/f3p1/1408 // i1_LQ_LWC_c7096/f1p0/1821 // i1_LQ_LWC_c13479/f1p0/1311 // i2_LQ_LWC_c108827/f1p1/2263 // i1_LQ_LWC_c14507/f1p16/1430 // i2…
9/f1p1/1623 // i0_LQ_LWC_c1794/f1p0/949 // i1_LQ_LWC_c10648/f1p3/1532 // i1_LQ_LWC_c26804/f1p0/1234 // i2_LQ_LWC_c28085/f1p0/2081 // i2_HQ_LWC_c2041/f3p3/2564 // i1_HQ_LWC_c16796/f3p1/1744 // i3_HQ_LWC_c10430/f2p3/3387 // i2_LQ_LWC_c64434/f1p2/2503 // i1_LQ_LWC_c24904/f1p0/1888 // i0_LQ_LWC_c1613/f1p0/914 // i1_HQ_LWC_c22833/f2p8/1876 // i1_LQ_LWC_c19065/f1p2/1684 // i1_LQ_LWC_c23539/f1p0/1729 //…
GO:0018130	P	heterocycle biosynthetic process	35	5378	57	23155	1.3e-05	0.0069	// i1_LQ_LWC_c22752/f1p7/1754 // i1_LQ_LWC_c5331/f1p0/1507 // i2_LQ_LWC_c104796/f1p2/2468 // i3_LQ_LWC_c10952/f1p0/3783 // i0_LQ_LWC_c934/f1p0/993 // i1_HQ_LWC_c14949/f2p0/1437 // i1_HQ_LWC_c8780/f2p0/1791 // i0_LQ_LWC_c1601/f1p0/989 // i1_LQ_LWC_c24712/f1p2/1954 // i1_LQ_LWC_c30624/f1p0/1417 // i1_HQ_LWC_c35840/f2p0/1660 // i1_LQ_LWC_c30514/f1p0/1985 // i1_HQ_LWC_c2291/f4p2/1593 // i2_LQ_LWC_c17…
GO:0009987	P	cellular process	1883	5378	7423	23155	1.8e-05	0.0084	// i3_LQ_LWC_c12958/f1p6/3103 // i1_HQ_LWC_c37451/f2p10/1235 // i2_LQ_LWC_c47216/f1p1/2243 // i1_LQ_LWC_c33049/f1p1/1888 // i1_LQ_LWC_c30595/f1p0/1623 // i1_LQ_LWC_c33422/f1p2/1844 // i1_LQ_LWC_c7096/f1p0/1821 // i1_LQ_LWC_c13479/f1p0/1311 // i2_LQ_LWC_c108827/f1p1/2263 // i2_LQ_LWC_c55154/f1p0/2292 // i1_LQ_LWC_c14507/f1p16/1430 // i2_LQ_LWC_c17888/f1p0/2653 // i1_LQ_LWC_c23839/f1p0/1840 // i2_H…
0/1868 // i1_LQ_LWC_c23568/f1p10/1604 // i2_HQ_LWC_c41154/f2p4/2015 // i1_LQ_LWC_c20423/f1p0/1903 // i2_HQ_LWC_c100463/f4p16/2938 // i1_HQ_LWC_c2561/f3p5/1774 // i1_HQ_LWC_c14949/f2p0/1437 // i2_HQ_LWC_c12167/f3p0/2998 // i1_LQ_LWC_c38286/f1p0/1219 // i1_LQ_LWC_c11259/f1p6/1527 // i1_LQ_LWC_c31106/f1p0/2011 // i1_LQ_LWC_c14341/f1p0/1281 // i2_LQ_LWC_c112907/f1p0/2091 // i2_LQ_LWC_c11332/f1p0/2407…
GO:0044271	P	cellular nitrogen compound biosynthetic process	81	5378	201	23155	3.5e-05	0.014	// i1_LQ_LWC_c22752/f1p7/1754 // i1_LQ_LWC_c8907/f1p0/1516 // i1_LQ_LWC_c5331/f1p0/1507 // i2_LQ_LWC_c104796/f1p2/2468 // i1_LQ_LWC_c20462/f1p0/1423 // i0_LQ_LWC_c934/f1p0/993 // i1_HQ_LWC_c14949/f2p0/1437 // i2_HQ_LWC_c3668/f3p1/2192 // i1_LQ_LWC_c11259/f1p6/1527 // i1_LQ_LWC_c17418/f1p0/1734 // i1_HQ_LWC_c8780/f2p0/1791 // i1_LQ_LWC_c10893/f1p0/1558 // i0_LQ_LWC_c1601/f1p0/989 // i1_LQ_LWC_c419…
GO:0044237	P	cellular metabolic process	1496	5378	5837	23155	4.8e-05	0.018	// i3_LQ_LWC_c11150/f1p1/3578 // i2_LQ_LWC_c55154/f1p0/2292 // i1_HQ_LWC_c37451/f2p10/1235 // i2_LQ_LWC_c47216/f1p1/2243 // i1_LQ_LWC_c33049/f1p1/1888 // i1_LQ_LWC_c30595/f1p0/1623 // i1_LQ_LWC_c33422/f1p2/1844 // i1_LQ_LWC_c7096/f1p0/1821 // i1_LQ_LWC_c13479/f1p0/1311 // i2_LQ_LWC_c108827/f1p1/2263 // i1_LQ_LWC_c14507/f1p16/1430 // i2_LQ_LWC_c17888/f1p0/2653 // i1_LQ_LWC_c23839/f1p0/1840 // i2_H…
p2/1645 // i1_HQ_LWC_c3608/f4p0/1815 // i2_HQ_LWC_c63600/f3p20/2541 // i2_LQ_LWC_c126715/f5p2/2248 // i1_LQ_LWC_c22666/f1p0/1994 // i1_LQ_LWC_c19097/f1p0/1443 // i1_LQ_LWC_c7224/f1p0/1594 // i1_LQ_LWC_c20906/f2p0/2035 // i1_HQ_LWC_c9365/f5p0/1635 // i2_LQ_LWC_c85371/f1p0/2750 // i2_LQ_LWC_c104796/f1p2/2468 // i1_HQ_LWC_c20561/f2p0/1770 // i1_LQ_LWC_c32358/f1p0/1935 // i4_LQ_LWC_c10931/f1p0/4413 /…
GO:0033036	P	macromolecule localization	107	5378	296	23155	8.4e-05	0.028	// i1_LQ_LWC_c13228/f1p0/1436 // i1_HQ_LWC_c13762/f2p1/1427 // i3_LQ_LWC_c12958/f1p6/3103 // i2_LQ_LWC_c54281/f1p0/2479 // i1_LQ_LWC_c31673/f1p0/1416 // i1_LQ_LWC_c42237/f1p0/1070 // i1_LQ_LWC_c26567/f1p0/1246 // i1_HQ_LWC_c17591/f2p0/1731 // i0_LQ_LWC_c639/f1p0/935 // i3_LQ_LWC_c21654/f1p3/3724 // i1_LQ_LWC_c13957/f1p0/1117 // i5_LQ_LWC_c7297/f1p2/5297 // i2_LQ_LWC_c69390/f1p0/2504 // i1_HQ_LWC_…
GO:0044106	P	cellular amine metabolic process	103	5378	291	23155	0.00021	0.065	// i1_HQ_LWC_c25815/f2p5/1363 // i1_LQ_LWC_c21964/f1p9/1407 // i1_LQ_LWC_c20462/f1p0/1423 // i1_LQ_LWC_c10893/f1p0/1558 // i2_LQ_LWC_c88797/f1p2/2404 // i1_LQ_LWC_c22226/f1p0/1910 // i1_HQ_LWC_c5779/f2p0/1549 // i1_LQ_LWC_c7322/f1p0/1500 // i2_HQ_LWC_c83963/f2p1/2236 // i1_LQ_LWC_c9342/f1p0/1611 // i1_HQ_LWC_c7144/f2p4/1659 // i2_HQ_LWC_c46671/f3p1/2652 // i1_HQ_LWC_c1903/f5p0/1797 // i1_LQ_LWC_c…
GO:0019318	P	hexose metabolic process	52	5378	123	23155	0.00033	0.086	// i1_LQ_LWC_c10408/f1p0/1961 // i1_LQ_LWC_c21964/f1p9/1407 // i1_LQ_LWC_c14411/f1p0/1343 // i2_LQ_LWC_c107438/f1p0/2125 // i1_HQ_LWC_c2766/f2p0/1946 // i1_LQ_LWC_c35197/f1p0/1788 // i1_HQ_LWC_c18719/f3p13/1974 // i1_LQ_LWC_c30062/f1p0/1964 // i1_LQ_LWC_c16941/f2p0/2017 // i2_LQ_LWC_c112907/f1p0/2091 // i1_HQ_LWC_c39805/f3p0/1457 // i1_HQ_LWC_c2125/f2p1/1870 // i1_LQ_LWC_c33004/f1p2/1862 // i1_HQ…
GO:0051186	P	cofactor metabolic process	59	5378	146	23155	0.00035	0.086	// i1_LQ_LWC_c21964/f1p9/1407 // i1_LQ_LWC_c30163/f1p0/1925 // i1_LQ_LWC_c14411/f1p0/1343 // i1_LQ_LWC_c11978/f1p0/1543 // i1_LQ_LWC_c11198/f1p2/1991 // i1_LQ_LWC_c22752/f1p7/1754 // i0_LQ_LWC_c934/f1p0/993 // i1_HQ_LWC_c14949/f2p0/1437 // i1_LQ_LWC_c12796/f1p7/1882 // i1_LQ_LWC_c35323/f1p0/1878 // i1_HQ_LWC_c8780/f2p0/1791 // i1_LQ_LWC_c8313/f1p0/1902 // i2_LQ_LWC_c40166/f1p0/2170 // i0_LQ_LWC_c…
GO:0043436	P	oxoacid metabolic process	157	5378	492	23155	0.00037	0.086	// i1_HQ_LWC_c25815/f2p5/1363 // i1_LQ_LWC_c21964/f1p9/1407 // i1_LQ_LWC_c20462/f1p0/1423 // i1_LQ_LWC_c10893/f1p0/1558 // i2_LQ_LWC_c40166/f1p0/2170 // i1_LQ_LWC_c6064/f1p0/1956 // i0_LQ_LWC_c1357/f1p0/656 // i2_LQ_LWC_c5703/f1p0/2660 // i1_HQ_LWC_c29526/f3p0/1785 // i1_HQ_LWC_c2141/f3p2/1964 // i2_LQ_LWC_c88797/f1p2/2404 // i1_LQ_LWC_c22226/f1p0/1910 // i1_HQ_LWC_c20594/f2p0/1612 // i1_HQ_LWC_c…
GO:0019752	P	carboxylic acid metabolic process	157	5378	492	23155	0.00037	0.086	// i1_HQ_LWC_c25815/f2p5/1363 // i1_LQ_LWC_c21964/f1p9/1407 // i1_LQ_LWC_c20462/f1p0/1423 // i1_LQ_LWC_c10893/f1p0/1558 // i2_LQ_LWC_c40166/f1p0/2170 // i1_LQ_LWC_c6064/f1p0/1956 // i0_LQ_LWC_c1357/f1p0/656 // i2_LQ_LWC_c5703/f1p0/2660 // i1_HQ_LWC_c29526/f3p0/1785 // i1_HQ_LWC_c2141/f3p2/1964 // i2_LQ_LWC_c88797/f1p2/2404 // i1_LQ_LWC_c22226/f1p0/1910 // i1_HQ_LWC_c20594/f2p0/1612 // i1_HQ_LWC_c…
GO:0006082	P	organic acid metabolic process	157	5378	493	23155	0.0004	0.087	// i1_HQ_LWC_c25815/f2p5/1363 // i1_LQ_LWC_c21964/f1p9/1407 // i1_LQ_LWC_c20462/f1p0/1423 // i1_LQ_LWC_c10893/f1p0/1558 // i2_LQ_LWC_c40166/f1p0/2170 // i1_LQ_LWC_c6064/f1p0/1956 // i0_LQ_LWC_c1357/f1p0/656 // i2_LQ_LWC_c5703/f1p0/2660 // i1_HQ_LWC_c29526/f3p0/1785 // i1_HQ_LWC_c2141/f3p2/1964 // i2_LQ_LWC_c88797/f1p2/2404 // i1_LQ_LWC_c22226/f1p0/1910 // i1_HQ_LWC_c20594/f2p0/1612 // i1_HQ_LWC_c…
GO:0042180	P	cellular ketone metabolic process	158	5378	499	23155	0.00048	0.093	// i1_HQ_LWC_c25815/f2p5/1363 // i1_LQ_LWC_c21964/f1p9/1407 // i1_LQ_LWC_c20462/f1p0/1423 // i1_LQ_LWC_c10893/f1p0/1558 // i2_LQ_LWC_c40166/f1p0/2170 // i1_LQ_LWC_c6064/f1p0/1956 // i0_LQ_LWC_c1357/f1p0/656 // i2_LQ_LWC_c5703/f1p0/2660 // i1_HQ_LWC_c29526/f3p0/1785 // i1_HQ_LWC_c2141/f3p2/1964 // i2_LQ_LWC_c88797/f1p2/2404 // i1_LQ_LWC_c22226/f1p0/1910 // i1_HQ_LWC_c20594/f2p0/1612 // i1_HQ_LWC_c…
GO:0044238	P	primary metabolic process	1627	5378	6478	23155	0.00048	0.093	// i2_LQ_LWC_c106333/f1p32/2435 // i2_LQ_LWC_c55154/f1p0/2292 // i1_HQ_LWC_c37451/f2p10/1235 // i2_LQ_LWC_c47216/f1p1/2243 // i1_LQ_LWC_c33049/f1p1/1888 // i1_LQ_LWC_c30595/f1p0/1623 // i1_LQ_LWC_c33422/f1p2/1844 // i1_LQ_LWC_c7096/f1p0/1821 // i1_LQ_LWC_c13479/f1p0/1311 // i2_LQ_LWC_c108827/f1p1/2263 // i2_LQ_LWC_c17888/f1p0/2653 // i1_LQ_LWC_c23839/f1p0/1840 // i1_LQ_LWC_c18616/f1p3/1551 // i2_…
WC_c26627/f1p0/3884 // i2_HQ_LWC_c8617/f2p1/2715 // i0_LQ_LWC_c1714/f1p0/605 // i4_LQ_LWC_c21424/f1p123/4415 // i1_LQ_LWC_c14068/f1p1/1411 // i1_HQ_LWC_c40051/f2p0/1377 // i0_LQ_LWC_c1820/f1p0/843 // i1_LQ_LWC_c30904/f1p0/1635 // i1_LQ_LWC_c12166/f1p6/1722 // i1_HQ_LWC_c29703/f2p0/1801 // i1_LQ_LWC_c12758/f2p5/1952 // i1_HQ_LWC_c10924/f3p0/1533 // i10_LQ_LWC_c48/f1p0/10943 // i1_HQ_LWC_c2724/f3p2…
GO:0006520	P	cellular amino acid metabolic process	100	5378	290	23155	0.00054	0.099	// i1_HQ_LWC_c25815/f2p5/1363 // i1_LQ_LWC_c21964/f1p9/1407 // i1_LQ_LWC_c20462/f1p0/1423 // i1_LQ_LWC_c10893/f1p0/1558 // i2_LQ_LWC_c88797/f1p2/2404 // i1_LQ_LWC_c22226/f1p0/1910 // i1_HQ_LWC_c5779/f2p0/1549 // i1_LQ_LWC_c7322/f1p0/1500 // i2_HQ_LWC_c83963/f2p1/2236 // i1_LQ_LWC_c9342/f1p0/1611 // i1_HQ_LWC_c7144/f2p4/1659 // i1_HQ_LWC_c1903/f5p0/1797 // i1_LQ_LWC_c20235/f1p0/1709 // i1_LQ_LWC_c…
GO:0008610	P	lipid biosynthetic process	71	5378	191	23155	0.00065	0.11	// i1_HQ_LWC_c14862/f6p0/1934 // i1_LQ_LWC_c20906/f2p0/2035 // i1_LQ_LWC_c35637/f1p5/1646 // i1_LQ_LWC_c42109/f1p0/1046 // i2_LQ_LWC_c10852/f1p0/2369 // i1_HQ_LWC_c27554/f5p0/1876 // i4_LQ_LWC_c22666/f1p0/4764 // i1_LQ_LWC_c36394/f1p2/1780 // i1_LQ_LWC_c11701/f1p0/1840 // i3_LQ_LWC_c26627/f1p0/3884 // i2_LQ_LWC_c32925/f1p0/2578 // i1_LQ_LWC_c8313/f1p0/1902 // i2_HQ_LWC_c119189/f3p8/2702 // i0_LQ_…
GO:0044085	P	cellular component biogenesis	74	5378	201	23155	0.00064	0.11	// i1_HQ_LWC_c16507/f2p0/1515 // i1_HQ_LWC_c2442/f6p1/1596 // i0_LQ_LWC_c705/f1p0/663 // i0_LQ_LWC_c2195/f1p5/633 // i1_LQ_LWC_c19854/f1p0/1916 // i2_HQ_LWC_c55671/f2p0/2400 // i1_LQ_LWC_c42230/f1p10/1080 // i1_LQ_LWC_c20812/f1p0/1891 // i2_LQ_LWC_c51831/f1p11/2469 // i2_LQ_LWC_c109080/f1p1/2187 // i1_LQ_LWC_c8008/f1p0/1617 // i2_HQ_LWC_c81771/f2p0/2146 // i4_LQ_LWC_c8187/f1p3/4803 // i1_LQ_LWC_c…
GO:0005975	P	carbohydrate metabolic process	213	5378	713	23155	0.00076	0.12	// i1_LQ_LWC_c21964/f1p9/1407 // i1_HQ_LWC_c2766/f2p0/1946 // i1_LQ_LWC_c26398/f1p0/1226 // i1_HQ_LWC_c18719/f3p13/1974 // i1_HQ_LWC_c10736/f3p5/1981 // i1_LQ_LWC_c38465/f1p0/1379 // i1_HQ_LWC_c2078/f3p0/1869 // i1_LQ_LWC_c32161/f1p0/1830 // i1_HQ_LWC_c40268/f11p0/1378 // i1_LQ_LWC_c8126/f1p0/1720 // i1_LQ_LWC_c3131/f1p0/1947 // i1_LQ_LWC_c14316/f1p0/1342 // i2_LQ_LWC_c21014/f1p0/2755 // i1_LQ_LW…
GO:0007242	P	intracellular signaling cascade	91	5378	262	23155	0.00077	0.12	// i2_LQ_LWC_c25205/f1p1/3073 // i2_LQ_LWC_c69390/f1p0/2504 // i2_LQ_LWC_c54281/f1p0/2479 // i0_LQ_LWC_c1529/f1p0/923 // i1_HQ_LWC_c6794/f2p0/1597 // i1_LQ_LWC_c33176/f1p0/1898 // i1_LQ_LWC_c42458/f1p0/1095 // i1_LQ_LWC_c33325/f1p2/1962 // i1_LQ_LWC_c11814/f1p1/1913 // i1_HQ_LWC_c1238/f9p0/1813 // i0_LQ_LWC_c1903/f1p0/895 // i2_LQ_LWC_c47216/f1p1/2243 // i1_LQ_LWC_c18826/f1p3/1443 // i1_LQ_LWC_c2…
GO:0043412	P	macromolecule modification	424	5378	1542	23155	0.00091	0.13	// i1_HQ_LWC_c37451/f2p10/1235 // i2_LQ_LWC_c47216/f1p1/2243 // i1_LQ_LWC_c33049/f1p1/1888 // i1_LQ_LWC_c27147/f1p0/1372 // i1_LQ_LWC_c30595/f1p0/1623 // i10_LQ_LWC_c37/f1p0/10505 // i1_LQ_LWC_c7096/f1p0/1821 // i1_LQ_LWC_c20151/f1p2/1694 // i2_LQ_LWC_c6470/f2p0/2500 // i2_LQ_LWC_c36427/f1p0/2815 // i1_LQ_LWC_c23839/f1p0/1840 // i2_HQ_LWC_c3829/f2p1/2411 // i2_HQ_LWC_c55615/f2p1/2492 // i1_LQ_LWC…
GO:0008104	P	protein localization	99	5378	293	23155	0.00098	0.13	// i1_LQ_LWC_c13228/f1p0/1436 // i1_HQ_LWC_c13762/f2p1/1427 // i3_LQ_LWC_c12958/f1p6/3103 // i2_LQ_LWC_c54281/f1p0/2479 // i1_LQ_LWC_c31673/f1p0/1416 // i1_LQ_LWC_c42237/f1p0/1070 // i1_LQ_LWC_c26567/f1p0/1246 // i1_HQ_LWC_c17591/f2p0/1731 // i0_LQ_LWC_c639/f1p0/935 // i3_LQ_LWC_c21654/f1p3/3724 // i1_LQ_LWC_c13957/f1p0/1117 // i5_LQ_LWC_c7297/f1p2/5297 // i2_LQ_LWC_c69390/f1p0/2504 // i1_HQ_LWC_…
GO:0022607	P	cellular component assembly	54	5378	137	23155	0.00096	0.13	// i1_HQ_LWC_c2442/f6p1/1596 // i0_LQ_LWC_c705/f1p0/663 // i0_LQ_LWC_c2195/f1p5/633 // i1_LQ_LWC_c19854/f1p0/1916 // i2_LQ_LWC_c109080/f1p1/2187 // i1_LQ_LWC_c20812/f1p0/1891 // i2_LQ_LWC_c51831/f1p11/2469 // i1_LQ_LWC_c8008/f1p0/1617 // i2_HQ_LWC_c81771/f2p0/2146 // i4_LQ_LWC_c8187/f1p3/4803 // i1_LQ_LWC_c37647/f1p8/1467 // i1_LQ_LWC_c10641/f1p0/1868 // i0_HQ_LWC_c134/f3p0/560 // i0_LQ_LWC_c229/…
GO:0043933	P	macromolecular complex subunit organization	56	5378	144	23155	0.001	0.13	// i1_HQ_LWC_c2442/f6p1/1596 // i0_LQ_LWC_c705/f1p0/663 // i0_LQ_LWC_c2195/f1p5/633 // i1_LQ_LWC_c19854/f1p0/1916 // i2_LQ_LWC_c109080/f1p1/2187 // i1_LQ_LWC_c20812/f1p0/1891 // i2_LQ_LWC_c51831/f1p11/2469 // i1_LQ_LWC_c8008/f1p0/1617 // i2_HQ_LWC_c81771/f2p0/2146 // i4_LQ_LWC_c8187/f1p3/4803 // i1_LQ_LWC_c37647/f1p8/1467 // i1_LQ_LWC_c10641/f1p0/1868 // i0_HQ_LWC_c134/f3p0/560 // i1_LQ_LWC_c1710…
GO:0065003	P	macromolecular complex assembly	52	5378	131	23155	0.001	0.13	// i1_HQ_LWC_c2442/f6p1/1596 // i0_LQ_LWC_c705/f1p0/663 // i0_LQ_LWC_c2195/f1p5/633 // i1_LQ_LWC_c19854/f1p0/1916 // i2_LQ_LWC_c109080/f1p1/2187 // i1_LQ_LWC_c20812/f1p0/1891 // i2_LQ_LWC_c51831/f1p11/2469 // i1_LQ_LWC_c8008/f1p0/1617 // i2_HQ_LWC_c81771/f2p0/2146 // i4_LQ_LWC_c8187/f1p3/4803 // i1_LQ_LWC_c37647/f1p8/1467 // i1_LQ_LWC_c10641/f1p0/1868 // i0_HQ_LWC_c134/f3p0/560 // i0_LQ_LWC_c229/…
GO:0046394	P	carboxylic acid biosynthetic process	82	5378	235	23155	0.0012	0.15	// i3_LQ_LWC_c10952/f1p0/3783 // i1_LQ_LWC_c8907/f1p0/1516 // i1_LQ_LWC_c42109/f1p0/1046 // i1_HQ_LWC_c27554/f5p0/1876 // i1_LQ_LWC_c20462/f1p0/1423 // i1_HQ_LWC_c2287/f5p0/1969 // i1_HQ_LWC_c14949/f2p0/1437 // i2_HQ_LWC_c3668/f3p1/2192 // i2_LQ_LWC_c5703/f1p0/2660 // i1_LQ_LWC_c10296/f1p3/1613 // i1_LQ_LWC_c11701/f1p0/1840 // i3_LQ_LWC_c26627/f1p0/3884 // i1_LQ_LWC_c10893/f1p0/1558 // i1_LQ_LWC_…
GO:0016053	P	organic acid biosynthetic process	82	5378	235	23155	0.0012	0.15	// i3_LQ_LWC_c10952/f1p0/3783 // i1_LQ_LWC_c8907/f1p0/1516 // i1_LQ_LWC_c42109/f1p0/1046 // i1_HQ_LWC_c27554/f5p0/1876 // i1_LQ_LWC_c20462/f1p0/1423 // i1_HQ_LWC_c2287/f5p0/1969 // i1_HQ_LWC_c14949/f2p0/1437 // i2_HQ_LWC_c3668/f3p1/2192 // i2_LQ_LWC_c5703/f1p0/2660 // i1_LQ_LWC_c10296/f1p3/1613 // i1_LQ_LWC_c11701/f1p0/1840 // i3_LQ_LWC_c26627/f1p0/3884 // i1_LQ_LWC_c10893/f1p0/1558 // i1_LQ_LWC_…
GO:0006006	P	glucose metabolic process	42	5378	100	23155	0.0013	0.15	// i1_LQ_LWC_c10408/f1p0/1961 // i1_LQ_LWC_c21964/f1p9/1407 // i1_LQ_LWC_c14411/f1p0/1343 // i2_LQ_LWC_c107438/f1p0/2125 // i1_HQ_LWC_c2766/f2p0/1946 // i1_HQ_LWC_c18719/f3p13/1974 // i1_LQ_LWC_c30062/f1p0/1964 // i1_LQ_LWC_c16941/f2p0/2017 // i1_HQ_LWC_c39805/f3p0/1457 // i1_HQ_LWC_c2125/f2p1/1870 // i1_LQ_LWC_c33004/f1p2/1862 // i1_HQ_LWC_c40268/f11p0/1378 // i1_LQ_LWC_c27297/f1p0/1319 // i1_HQ…
GO:0006464	P	protein modification process	408	5378	1495	23155	0.0017	0.19	// i1_HQ_LWC_c37451/f2p10/1235 // i2_LQ_LWC_c47216/f1p1/2243 // i1_LQ_LWC_c33049/f1p1/1888 // i1_LQ_LWC_c27147/f1p0/1372 // i1_LQ_LWC_c30595/f1p0/1623 // i10_LQ_LWC_c37/f1p0/10505 // i1_LQ_LWC_c7096/f1p0/1821 // i1_LQ_LWC_c20151/f1p2/1694 // i2_LQ_LWC_c6470/f2p0/2500 // i2_LQ_LWC_c36427/f1p0/2815 // i1_LQ_LWC_c23839/f1p0/1840 // i2_HQ_LWC_c3829/f2p1/2411 // i2_HQ_LWC_c55615/f2p1/2492 // i1_LQ_LWC…
GO:0046496	P	nicotinamide nucleotide metabolic process	15	5378	22	23155	0.0018	0.19	// i1_LQ_LWC_c21964/f1p9/1407 // i1_LQ_LWC_c32027/f1p1/1758 // i1_LQ_LWC_c24671/f1p0/1422 // i3_LQ_LWC_c12630/f1p3/3198 // i1_LQ_LWC_c26191/f1p0/1172 // i1_LQ_LWC_c33777/f1p0/1587 // i1_LQ_LWC_c17229/f1p0/1613 // i2_LQ_LWC_c84497/f1p1/2613 // i1_LQ_LWC_c14411/f1p0/1343 // i1_LQ_LWC_c14368/f1p6/1247 // i1_HQ_LWC_c37463/f2p0/1140 // i1_HQ_LWC_c14734/f23p0/1984 // i1_LQ_LWC_c35323/f1p0/1878 // i2_LQ…
GO:0009820	P	alkaloid metabolic process	15	5378	22	23155	0.0018	0.19	// i1_LQ_LWC_c21964/f1p9/1407 // i1_LQ_LWC_c32027/f1p1/1758 // i1_LQ_LWC_c24671/f1p0/1422 // i3_LQ_LWC_c12630/f1p3/3198 // i1_LQ_LWC_c26191/f1p0/1172 // i1_LQ_LWC_c33777/f1p0/1587 // i1_LQ_LWC_c17229/f1p0/1613 // i2_LQ_LWC_c84497/f1p1/2613 // i1_LQ_LWC_c14411/f1p0/1343 // i1_LQ_LWC_c14368/f1p6/1247 // i1_HQ_LWC_c37463/f2p0/1140 // i1_HQ_LWC_c14734/f23p0/1984 // i1_LQ_LWC_c35323/f1p0/1878 // i2_LQ…
GO:0006769	P	nicotinamide metabolic process	15	5378	22	23155	0.0018	0.19	// i1_LQ_LWC_c21964/f1p9/1407 // i1_LQ_LWC_c32027/f1p1/1758 // i1_LQ_LWC_c24671/f1p0/1422 // i3_LQ_LWC_c12630/f1p3/3198 // i1_LQ_LWC_c26191/f1p0/1172 // i1_LQ_LWC_c33777/f1p0/1587 // i1_LQ_LWC_c17229/f1p0/1613 // i2_LQ_LWC_c84497/f1p1/2613 // i1_LQ_LWC_c14411/f1p0/1343 // i1_LQ_LWC_c14368/f1p6/1247 // i1_HQ_LWC_c37463/f2p0/1140 // i1_HQ_LWC_c14734/f23p0/1984 // i1_LQ_LWC_c35323/f1p0/1878 // i2_LQ…
GO:0006461	P	protein complex assembly	30	5378	65	23155	0.002	0.19	// i1_HQ_LWC_c2442/f6p1/1596 // i1_LQ_LWC_c19854/f1p0/1916 // i1_LQ_LWC_c20812/f1p0/1891 // i2_LQ_LWC_c51831/f1p11/2469 // i2_LQ_LWC_c109080/f1p1/2187 // i2_HQ_LWC_c81771/f2p0/2146 // i1_LQ_LWC_c10641/f1p0/1868 // i1_LQ_LWC_c22381/f1p0/1487 // i3_LQ_LWC_c36619/f1p2/3326 // i2_LQ_LWC_c28225/f1p0/2023 // i3_LQ_LWC_c10636/f1p3/4035 // i1_LQ_LWC_c33971/f1p5/1790 // i2_LQ_LWC_c10881/f1p0/2207 // i1_LQ…
GO:0070271	P	protein complex biogenesis	30	5378	65	23155	0.002	0.19	// i1_HQ_LWC_c2442/f6p1/1596 // i1_LQ_LWC_c19854/f1p0/1916 // i1_LQ_LWC_c20812/f1p0/1891 // i2_LQ_LWC_c51831/f1p11/2469 // i2_LQ_LWC_c109080/f1p1/2187 // i2_HQ_LWC_c81771/f2p0/2146 // i1_LQ_LWC_c10641/f1p0/1868 // i1_LQ_LWC_c22381/f1p0/1487 // i3_LQ_LWC_c36619/f1p2/3326 // i2_LQ_LWC_c28225/f1p0/2023 // i3_LQ_LWC_c10636/f1p3/4035 // i1_LQ_LWC_c33971/f1p5/1790 // i2_LQ_LWC_c10881/f1p0/2207 // i1_LQ…
GO:0006732	P	coenzyme metabolic process	42	5378	103	23155	0.002	0.19	// i1_LQ_LWC_c21964/f1p9/1407 // i1_LQ_LWC_c11823/f1p0/1686 // i1_LQ_LWC_c11978/f1p0/1543 // i1_LQ_LWC_c11198/f1p2/1991 // i0_LQ_LWC_c934/f1p0/993 // i1_LQ_LWC_c14411/f1p0/1343 // i1_LQ_LWC_c12796/f1p7/1882 // i1_LQ_LWC_c35323/f1p0/1878 // i1_HQ_LWC_c8780/f2p0/1791 // i1_LQ_LWC_c8313/f1p0/1902 // i2_LQ_LWC_c40166/f1p0/2170 // i2_LQ_LWC_c27888/f1p0/2075 // i1_LQ_LWC_c27297/f1p0/1319 // i2_LQ_LWC_c…
GO:0043603	P	cellular amide metabolic process	16	5378	25	23155	0.0021	0.19	// i1_LQ_LWC_c21964/f1p9/1407 // i1_LQ_LWC_c32027/f1p1/1758 // i1_LQ_LWC_c24671/f1p0/1422 // i3_LQ_LWC_c12630/f1p3/3198 // i1_HQ_LWC_c14949/f2p0/1437 // i1_LQ_LWC_c26191/f1p0/1172 // i1_LQ_LWC_c33777/f1p0/1587 // i1_LQ_LWC_c17229/f1p0/1613 // i2_LQ_LWC_c84497/f1p1/2613 // i1_LQ_LWC_c14411/f1p0/1343 // i1_LQ_LWC_c14368/f1p6/1247 // i1_HQ_LWC_c37463/f2p0/1140 // i1_HQ_LWC_c14734/f23p0/1984 // i1_LQ…
GO:0009110	P	vitamin biosynthetic process	20	5378	36	23155	0.0022	0.2	// i1_LQ_LWC_c27281/f1p10/1336 // i1_LQ_LWC_c32027/f1p1/1758 // i2_LQ_LWC_c104796/f1p2/2468 // i1_HQ_LWC_c14949/f2p0/1437 // i1_LQ_LWC_c26191/f1p0/1172 // i1_LQ_LWC_c17229/f1p0/1613 // i1_LQ_LWC_c26583/f1p0/1370 // i2_LQ_LWC_c3885/f1p0/2133 // i2_LQ_LWC_c85287/f1p0/2740 // i2_LQ_LWC_c126715/f5p2/2248 // i2_HQ_LWC_c38417/f2p0/2474 // i1_LQ_LWC_c30635/f1p0/1758 // i1_HQ_LWC_c20594/f2p0/1612 // i1_H…
GO:0045184	P	establishment of protein localization	92	5378	278	23155	0.0024	0.2	// i1_LQ_LWC_c13228/f1p0/1436 // i1_HQ_LWC_c13762/f2p1/1427 // i3_LQ_LWC_c12958/f1p6/3103 // i2_LQ_LWC_c54281/f1p0/2479 // i1_LQ_LWC_c31673/f1p0/1416 // i1_LQ_LWC_c42237/f1p0/1070 // i1_LQ_LWC_c26567/f1p0/1246 // i1_HQ_LWC_c17591/f2p0/1731 // i0_LQ_LWC_c639/f1p0/935 // i3_LQ_LWC_c21654/f1p3/3724 // i1_LQ_LWC_c13957/f1p0/1117 // i5_LQ_LWC_c7297/f1p2/5297 // i2_LQ_LWC_c69390/f1p0/2504 // i1_HQ_LWC_…
GO:0015031	P	protein transport	92	5378	278	23155	0.0024	0.2	// i1_LQ_LWC_c13228/f1p0/1436 // i1_HQ_LWC_c13762/f2p1/1427 // i3_LQ_LWC_c12958/f1p6/3103 // i2_LQ_LWC_c54281/f1p0/2479 // i1_LQ_LWC_c31673/f1p0/1416 // i1_LQ_LWC_c42237/f1p0/1070 // i1_LQ_LWC_c26567/f1p0/1246 // i1_HQ_LWC_c17591/f2p0/1731 // i0_LQ_LWC_c639/f1p0/935 // i3_LQ_LWC_c21654/f1p3/3724 // i1_LQ_LWC_c13957/f1p0/1117 // i5_LQ_LWC_c7297/f1p2/5297 // i2_LQ_LWC_c69390/f1p0/2504 // i1_HQ_LWC_…
GO:0005996	P	monosaccharide metabolic process	59	5378	162	23155	0.0026	0.22	// i1_LQ_LWC_c10408/f1p0/1961 // i1_LQ_LWC_c21964/f1p9/1407 // i1_LQ_LWC_c14411/f1p0/1343 // i2_LQ_LWC_c107438/f1p0/2125 // i1_HQ_LWC_c2766/f2p0/1946 // i1_LQ_LWC_c35197/f1p0/1788 // i1_HQ_LWC_c18719/f3p13/1974 // i1_LQ_LWC_c30062/f1p0/1964 // i1_LQ_LWC_c16941/f2p0/2017 // i2_LQ_LWC_c112907/f1p0/2091 // i1_HQ_LWC_c39805/f3p0/1457 // i1_LQ_LWC_c16851/f1p2/1423 // i1_HQ_LWC_c2125/f2p1/1870 // i1_LQ…
GO:0042364	P	water-soluble vitamin biosynthetic process	19	5378	34	23155	0.0027	0.22	// i1_LQ_LWC_c27281/f1p10/1336 // i1_LQ_LWC_c32027/f1p1/1758 // i2_LQ_LWC_c104796/f1p2/2468 // i1_HQ_LWC_c14949/f2p0/1437 // i1_LQ_LWC_c26191/f1p0/1172 // i1_LQ_LWC_c17229/f1p0/1613 // i1_LQ_LWC_c26583/f1p0/1370 // i2_LQ_LWC_c3885/f1p0/2133 // i1_LQ_LWC_c11329/f1p2/1962 // i2_LQ_LWC_c126715/f5p2/2248 // i2_HQ_LWC_c38417/f2p0/2474 // i1_LQ_LWC_c30635/f1p0/1758 // i1_HQ_LWC_c20594/f2p0/1612 // i1_H…
GO:0044267	P	cellular protein metabolic process	607	5378	2313	23155	0.0027	0.22	// i1_HQ_LWC_c37451/f2p10/1235 // i2_LQ_LWC_c47216/f1p1/2243 // i3_LQ_LWC_c28314/f1p0/3097 // i1_LQ_LWC_c33049/f1p1/1888 // i1_LQ_LWC_c27147/f1p0/1372 // i1_LQ_LWC_c30595/f1p0/1623 // i10_LQ_LWC_c37/f1p0/10505 // i1_LQ_LWC_c7096/f1p0/1821 // i1_LQ_LWC_c20151/f1p2/1694 // i0_LQ_LWC_c644/f1p0/678 // i2_LQ_LWC_c6470/f2p0/2500 // i1_LQ_LWC_c24612/f1p14/2018 // i2_LQ_LWC_c36427/f1p0/2815 // i2_LQ_LWC_…
GO:0019362	P	pyridine nucleotide metabolic process	15	5378	24	23155	0.0034	0.26	// i1_LQ_LWC_c21964/f1p9/1407 // i1_LQ_LWC_c32027/f1p1/1758 // i1_LQ_LWC_c24671/f1p0/1422 // i3_LQ_LWC_c12630/f1p3/3198 // i1_LQ_LWC_c26191/f1p0/1172 // i1_LQ_LWC_c33777/f1p0/1587 // i1_LQ_LWC_c17229/f1p0/1613 // i2_LQ_LWC_c84497/f1p1/2613 // i1_LQ_LWC_c14411/f1p0/1343 // i1_LQ_LWC_c14368/f1p6/1247 // i1_HQ_LWC_c37463/f2p0/1140 // i1_HQ_LWC_c14734/f23p0/1984 // i1_LQ_LWC_c35323/f1p0/1878 // i2_LQ…
GO:0006396	P	RNA processing	66	5378	189	23155	0.0034	0.26	// i1_LQ_LWC_c35473/f1p0/1641 // i2_LQ_LWC_c7737/f1p1/2363 // i1_LQ_LWC_c9514/f1p6/1557 // i2_HQ_LWC_c55671/f2p0/2400 // i1_LQ_LWC_c21587/f1p0/1722 // i1_HQ_LWC_c27792/f22p0/1946 // i1_LQ_LWC_c22339/f1p0/1802 // i1_LQ_LWC_c35810/f1p1/2006 // i1_HQ_LWC_c27731/f3p0/1428 // i1_LQ_LWC_c18379/f1p2/1915 // i2_LQ_LWC_c21883/f1p2/2441 // i1_HQ_LWC_c6642/f2p21/1895 // i4_LQ_LWC_c11775/f1p0/4780 // i1_LQ_L…
GO:0007264	P	small GTPase mediated signal transduction	41	5378	104	23155	0.0037	0.28	// i2_LQ_LWC_c102454/f1p0/2316 // i2_LQ_LWC_c69390/f1p0/2504 // i2_LQ_LWC_c54281/f1p0/2479 // i1_HQ_LWC_c6794/f2p0/1597 // i2_LQ_LWC_c84547/f1p0/2231 // i2_LQ_LWC_c11332/f1p0/2407 // i3_LQ_LWC_c8776/f2p0/3311 // i0_LQ_LWC_c342/f1p0/873 // i1_LQ_LWC_c42303/f1p0/1058 // i1_LQ_LWC_c33325/f1p2/1962 // i4_LQ_LWC_c7070/f1p0/4343 // i2_LQ_LWC_c86474/f1p1/2722 // i1_HQ_LWC_c37408/f2p1/1151 // i0_LQ_LWC_c…
GO:0016192	P	vesicle-mediated transport	61	5378	174	23155	0.0044	0.32	// i2_LQ_LWC_c6895/f1p0/2723 // i1_LQ_LWC_c31962/f1p6/1862 // i0_LQ_LWC_c1480/f1p19/664 // i3_LQ_LWC_c25424/f1p1/3122 // i1_HQ_LWC_c13762/f2p1/1427 // i3_LQ_LWC_c12958/f1p6/3103 // i2_LQ_LWC_c17014/f2p2/2531 // i1_LQ_LWC_c8158/f1p0/1756 // i2_LQ_LWC_c7058/f1p1/2339 // i2_LQ_LWC_c65182/f1p1/2133 // i0_LQ_LWC_c451/f1p0/903 // i2_HQ_LWC_c52586/f3p0/2442 // i1_LQ_LWC_c42169/f1p0/1037 // i1_HQ_LWC_c40…
GO:0006519	P	cellular amino acid and derivative metabolic process	116	5378	376	23155	0.0049	0.35	// i1_HQ_LWC_c25815/f2p5/1363 // i1_LQ_LWC_c21964/f1p9/1407 // i1_LQ_LWC_c20462/f1p0/1423 // i1_LQ_LWC_c10893/f1p0/1558 // i1_HQ_LWC_c17573/f3p0/2008 // i1_HQ_LWC_c16688/f3p0/1809 // i2_LQ_LWC_c88797/f1p2/2404 // i1_LQ_LWC_c22226/f1p0/1910 // i1_HQ_LWC_c5779/f2p0/1549 // i1_LQ_LWC_c7322/f1p0/1500 // i2_HQ_LWC_c83963/f2p1/2236 // i1_LQ_LWC_c9342/f1p0/1611 // i1_HQ_LWC_c7144/f2p4/1659 // i2_HQ_LWC_…
GO:0044275	P	cellular carbohydrate catabolic process	36	5378	90	23155	0.0051	0.37	// i1_LQ_LWC_c10408/f1p0/1961 // i1_LQ_LWC_c21964/f1p9/1407 // i1_LQ_LWC_c14411/f1p0/1343 // i2_LQ_LWC_c107438/f1p0/2125 // i1_HQ_LWC_c2766/f2p0/1946 // i1_LQ_LWC_c30062/f1p0/1964 // i1_LQ_LWC_c16941/f2p0/2017 // i1_HQ_LWC_c39805/f3p0/1457 // i1_LQ_LWC_c38465/f1p0/1379 // i1_HQ_LWC_c2125/f2p1/1870 // i1_LQ_LWC_c33004/f1p2/1862 // i1_LQ_LWC_c11044/f1p7/2008 // i1_LQ_LWC_c27297/f1p0/1319 // i1_LQ_L…
GO:0009308	P	amine metabolic process	111	5378	359	23155	0.0055	0.37	// i1_HQ_LWC_c25815/f2p5/1363 // i1_LQ_LWC_c21964/f1p9/1407 // i1_LQ_LWC_c20462/f1p0/1423 // i2_LQ_LWC_c22067/f1p0/2400 // i1_LQ_LWC_c10893/f1p0/1558 // i2_LQ_LWC_c88797/f1p2/2404 // i1_LQ_LWC_c22226/f1p0/1910 // i1_HQ_LWC_c5779/f2p0/1549 // i1_LQ_LWC_c7322/f1p0/1500 // i2_HQ_LWC_c83963/f2p1/2236 // i1_LQ_LWC_c9342/f1p0/1611 // i1_HQ_LWC_c7144/f2p4/1659 // i2_HQ_LWC_c46671/f3p1/2652 // i1_HQ_LWC_…
GO:0006098	P	pentose-phosphate shunt	12	5378	18	23155	0.0058	0.37	// i1_LQ_LWC_c21964/f1p9/1407 // i1_LQ_LWC_c24671/f1p0/1422 // i3_LQ_LWC_c12630/f1p3/3198 // i1_LQ_LWC_c33777/f1p0/1587 // i1_HQ_LWC_c37463/f2p0/1140 // i2_LQ_LWC_c84497/f1p1/2613 // i1_LQ_LWC_c35323/f1p0/1878 // i1_LQ_LWC_c14368/f1p6/1247 // i1_HQ_LWC_c14734/f23p0/1984 // i1_LQ_LWC_c14411/f1p0/1343 // i2_LQ_LWC_c20935/f1p0/2638 // i1_LQ_LWC_c27297/f1p0/1319
GO:0008652	P	cellular amino acid biosynthetic process	47	5378	128	23155	0.0058	0.37	// i3_LQ_LWC_c10952/f1p0/3783 // i1_LQ_LWC_c8907/f1p0/1516 // i1_LQ_LWC_c20462/f1p0/1423 // i1_HQ_LWC_c2287/f5p0/1969 // i2_HQ_LWC_c3668/f3p1/2192 // i1_LQ_LWC_c11259/f1p6/1527 // i1_LQ_LWC_c10893/f1p0/1558 // i1_LQ_LWC_c4191/f1p3/1987 // i5_LQ_LWC_c4631/f1p0/5819 // i1_HQ_LWC_c2117/f3p2/1520 // i1_LQ_LWC_c24712/f1p2/1954 // i0_LQ_LWC_c485/f1p0/679 // i1_LQ_LWC_c18120/f1p0/1852 // i2_LQ_LWC_c4985…
GO:0006739	P	NADP metabolic process	12	5378	18	23155	0.0058	0.37	// i1_LQ_LWC_c21964/f1p9/1407 // i1_LQ_LWC_c24671/f1p0/1422 // i3_LQ_LWC_c12630/f1p3/3198 // i1_LQ_LWC_c33777/f1p0/1587 // i1_HQ_LWC_c37463/f2p0/1140 // i2_LQ_LWC_c84497/f1p1/2613 // i1_LQ_LWC_c35323/f1p0/1878 // i1_LQ_LWC_c14368/f1p6/1247 // i1_HQ_LWC_c14734/f23p0/1984 // i1_LQ_LWC_c14411/f1p0/1343 // i2_LQ_LWC_c20935/f1p0/2638 // i1_LQ_LWC_c27297/f1p0/1319
GO:0006740	P	NADPH regeneration	12	5378	18	23155	0.0058	0.37	// i1_LQ_LWC_c21964/f1p9/1407 // i1_LQ_LWC_c24671/f1p0/1422 // i3_LQ_LWC_c12630/f1p3/3198 // i1_LQ_LWC_c33777/f1p0/1587 // i1_HQ_LWC_c37463/f2p0/1140 // i2_LQ_LWC_c84497/f1p1/2613 // i1_LQ_LWC_c35323/f1p0/1878 // i1_LQ_LWC_c14368/f1p6/1247 // i1_HQ_LWC_c14734/f23p0/1984 // i1_LQ_LWC_c14411/f1p0/1343 // i2_LQ_LWC_c20935/f1p0/2638 // i1_LQ_LWC_c27297/f1p0/1319
GO:0070646	P	protein modification by small protein removal	24	5378	52	23155	0.0054	0.37	// i2_LQ_LWC_c89724/f1p1/2321 // i1_HQ_LWC_c37451/f2p10/1235 // i2_LQ_LWC_c52426/f1p21/2865 // i1_LQ_LWC_c10641/f1p0/1868 // i0_LQ_LWC_c141/f3p0/875 // i0_HQ_LWC_c255/f2p0/819 // i0_LQ_LWC_c825/f1p0/688 // i2_LQ_LWC_c106061/f1p0/2125 // i0_LQ_LWC_c1596/f1p0/907 // i1_LQ_LWC_c32627/f1p4/1763 // i1_LQ_LWC_c7968/f1p9/1460 // i1_HQ_LWC_c2481/f3p5/1544 // i0_LQ_LWC_c133/f3p0/900 // i1_LQ_LWC_c24626/f1…
GO:0006066	P	alcohol metabolic process	70	5378	210	23155	0.0063	0.4	// i1_LQ_LWC_c10408/f1p0/1961 // i1_LQ_LWC_c21964/f1p9/1407 // i1_LQ_LWC_c14411/f1p0/1343 // i2_LQ_LWC_c107438/f1p0/2125 // i1_HQ_LWC_c2766/f2p0/1946 // i2_LQ_LWC_c107177/f1p1/2811 // i1_LQ_LWC_c35197/f1p0/1788 // i1_HQ_LWC_c18719/f3p13/1974 // i1_LQ_LWC_c30062/f1p0/1964 // i1_LQ_LWC_c16941/f2p0/2017 // i2_LQ_LWC_c112907/f1p0/2091 // i1_HQ_LWC_c39805/f3p0/1457 // i1_LQ_LWC_c38465/f1p0/1379 // i1_…
GO:0006629	P	lipid metabolic process	151	5378	516	23155	0.0074	0.46	// i1_LQ_LWC_c39155/f1p1/1392 // i2_LQ_LWC_c86841/f1p1/2139 // i1_LQ_LWC_c8313/f1p0/1902 // i1_LQ_LWC_c13167/f1p0/1429 // i1_LQ_LWC_c33176/f1p0/1898 // i0_LQ_LWC_c1357/f1p0/656 // i2_LQ_LWC_c5703/f1p0/2660 // i2_LQ_LWC_c27888/f1p0/2075 // i3_LQ_LWC_c4669/f1p1/3693 // i1_HQ_LWC_c24967/f2p0/1881 // i1_LQ_LWC_c39125/f1p3/1392 // i1_HQ_LWC_c29526/f3p0/1785 // i1_HQ_LWC_c2141/f3p2/1964 // i1_LQ_LWC_c1…
GO:0051641	P	cellular localization	81	5378	254	23155	0.0087	0.53	// i2_LQ_LWC_c6895/f1p0/2723 // i1_LQ_LWC_c35710/f1p1/1607 // i5_LQ_LWC_c7297/f1p2/5297 // i1_LQ_LWC_c4496/f1p0/1539 // i1_HQ_LWC_c13762/f2p1/1427 // i3_LQ_LWC_c12958/f1p6/3103 // i2_LQ_LWC_c108133/f1p2/2351 // i2_LQ_LWC_c17014/f2p2/2531 // i1_LQ_LWC_c8158/f1p0/1756 // i2_LQ_LWC_c7058/f1p1/2339 // i2_LQ_LWC_c65182/f1p1/2133 // i2_LQ_LWC_c55098/f1p0/2628 // i1_LQ_LWC_c31673/f1p0/1416 // i1_LQ_LWC_…
GO:0043687	P	post-translational protein modification	364	5378	1365	23155	0.0091	0.54	// i1_HQ_LWC_c37451/f2p10/1235 // i2_LQ_LWC_c47216/f1p1/2243 // i1_LQ_LWC_c33049/f1p1/1888 // i1_LQ_LWC_c27147/f1p0/1372 // i1_LQ_LWC_c30595/f1p0/1623 // i10_LQ_LWC_c37/f1p0/10505 // i1_LQ_LWC_c7096/f1p0/1821 // i1_LQ_LWC_c20151/f1p2/1694 // i2_LQ_LWC_c6470/f2p0/2500 // i2_LQ_LWC_c36427/f1p0/2815 // i1_LQ_LWC_c23839/f1p0/1840 // i2_HQ_LWC_c3829/f2p1/2411 // i2_HQ_LWC_c55615/f2p1/2492 // i1_LQ_LWC…
GO:0046907	P	intracellular transport	63	5378	189	23155	0.0092	0.54	// i2_LQ_LWC_c6895/f1p0/2723 // i1_LQ_LWC_c13228/f1p0/1436 // i0_LQ_LWC_c1480/f1p19/664 // i1_LQ_LWC_c4496/f1p0/1539 // i1_HQ_LWC_c13762/f2p1/1427 // i3_LQ_LWC_c12958/f1p6/3103 // i2_LQ_LWC_c108133/f1p2/2351 // i1_LQ_LWC_c8158/f1p0/1756 // i2_LQ_LWC_c7058/f1p1/2339 // i2_LQ_LWC_c55098/f1p0/2628 // i1_LQ_LWC_c31673/f1p0/1416 // i1_LQ_LWC_c33832/f1p6/1633 // i2_HQ_LWC_c52586/f3p0/2442 // i0_LQ_LWC_…
GO:0034470	P	ncRNA processing	31	5378	78	23155	0.0096	0.55	// i1_LQ_LWC_c21587/f1p0/1722 // i2_LQ_LWC_c7737/f1p1/2363 // i1_LQ_LWC_c9514/f1p6/1557 // i2_HQ_LWC_c55671/f2p0/2400 // i2_LQ_LWC_c21883/f1p2/2441 // i1_HQ_LWC_c6642/f2p21/1895 // i2_LQ_LWC_c19651/f1p0/2856 // i2_HQ_LWC_c84023/f2p0/2132 // i1_LQ_LWC_c22464/f1p6/1523 // i2_LQ_LWC_c85581/f1p2/2834 // i2_HQ_LWC_c12819/f3p0/2277 // i1_LQ_LWC_c3703/f1p0/1777 // i1_LQ_LWC_c34628/f1p0/1653 // i1_LQ_LWC…
GO:0034613	P	cellular protein localization	56	5378	165	23155	0.01	0.57	// i2_LQ_LWC_c6895/f1p0/2723 // i1_LQ_LWC_c35710/f1p1/1607 // i0_LQ_LWC_c1480/f1p19/664 // i1_LQ_LWC_c4496/f1p0/1539 // i1_HQ_LWC_c13762/f2p1/1427 // i3_LQ_LWC_c12958/f1p6/3103 // i2_LQ_LWC_c108133/f1p2/2351 // i2_LQ_LWC_c7058/f1p1/2339 // i2_LQ_LWC_c55098/f1p0/2628 // i1_LQ_LWC_c31673/f1p0/1416 // i1_LQ_LWC_c42237/f1p0/1070 // i2_HQ_LWC_c52586/f3p0/2442 // i4_LQ_LWC_c11522/f1p16/4714 // i1_LQ_LW…
GO:0070727	P	cellular macromolecule localization	56	5378	165	23155	0.01	0.57	// i2_LQ_LWC_c6895/f1p0/2723 // i1_LQ_LWC_c35710/f1p1/1607 // i0_LQ_LWC_c1480/f1p19/664 // i1_LQ_LWC_c4496/f1p0/1539 // i1_HQ_LWC_c13762/f2p1/1427 // i3_LQ_LWC_c12958/f1p6/3103 // i2_LQ_LWC_c108133/f1p2/2351 // i2_LQ_LWC_c7058/f1p1/2339 // i2_LQ_LWC_c55098/f1p0/2628 // i1_LQ_LWC_c31673/f1p0/1416 // i1_LQ_LWC_c42237/f1p0/1070 // i2_HQ_LWC_c52586/f3p0/2442 // i4_LQ_LWC_c11522/f1p16/4714 // i1_LQ_LW…
GO:0009309	P	amine biosynthetic process	50	5378	144	23155	0.011	0.58	// i3_LQ_LWC_c10952/f1p0/3783 // i1_LQ_LWC_c8907/f1p0/1516 // i1_LQ_LWC_c20462/f1p0/1423 // i1_HQ_LWC_c2287/f5p0/1969 // i2_HQ_LWC_c3668/f3p1/2192 // i1_LQ_LWC_c11259/f1p6/1527 // i1_LQ_LWC_c10893/f1p0/1558 // i1_HQ_LWC_c14499/f6p0/1460 // i1_LQ_LWC_c4191/f1p3/1987 // i5_LQ_LWC_c4631/f1p0/5819 // i1_HQ_LWC_c2117/f3p2/1520 // i1_LQ_LWC_c24712/f1p2/1954 // i0_LQ_LWC_c485/f1p0/679 // i1_LQ_LWC_c1812…
GO:0032501	P	multicellular organismal process	78	5378	248	23155	0.013	0.69	// i1_LQ_LWC_c20926/f1p0/2009 // i1_LQ_LWC_c26705/f1p0/1115 // i2_HQ_LWC_c63563/f3p1/2240 // i2_LQ_LWC_c84563/f1p0/2298 // i2_HQ_LWC_c16621/f6p1/2645 // i1_LQ_LWC_c6668/f1p11/1897 // i3_LQ_LWC_c14133/f1p0/3017 // i1_LQ_LWC_c13441/f1p0/1305 // i2_LQ_LWC_c85666/f1p1/2171 // i2_LQ_LWC_c103477/f1p2/2749 // i2_LQ_LWC_c22067/f1p0/2400 // i1_HQ_LWC_c10874/f2p0/1841 // i1_LQ_LWC_c7296/f1p5/2004 // i3_HQ_…
GO:0019538	P	protein metabolic process	729	5378	2878	23155	0.014	0.71	// i2_LQ_LWC_c106333/f1p32/2435 // i1_HQ_LWC_c37451/f2p10/1235 // i2_LQ_LWC_c47216/f1p1/2243 // i3_LQ_LWC_c28314/f1p0/3097 // i1_LQ_LWC_c33049/f1p1/1888 // i1_LQ_LWC_c27147/f1p0/1372 // i1_LQ_LWC_c19049/f2p1/1652 // i1_LQ_LWC_c30595/f1p0/1623 // i10_LQ_LWC_c37/f1p0/10505 // i1_LQ_LWC_c7096/f1p0/1821 // i1_LQ_LWC_c20151/f1p2/1694 // i0_LQ_LWC_c644/f1p0/678 // i1_LQ_LWC_c38828/f1p3/1291 // i3_LQ_LW…
GO:0019320	P	hexose catabolic process	32	5378	84	23155	0.014	0.71	// i1_LQ_LWC_c10408/f1p0/1961 // i1_LQ_LWC_c21964/f1p9/1407 // i1_LQ_LWC_c14411/f1p0/1343 // i2_LQ_LWC_c107438/f1p0/2125 // i1_HQ_LWC_c2766/f2p0/1946 // i1_LQ_LWC_c30062/f1p0/1964 // i1_LQ_LWC_c16941/f2p0/2017 // i1_HQ_LWC_c39805/f3p0/1457 // i1_HQ_LWC_c2125/f2p1/1870 // i1_LQ_LWC_c33004/f1p2/1862 // i1_LQ_LWC_c36165/f1p0/1751 // i1_LQ_LWC_c27297/f1p0/1319 // i1_LQ_LWC_c24671/f1p0/1422 // i2_LQ_L…
GO:0051188	P	cofactor biosynthetic process	34	5378	91	23155	0.014	0.71	// i1_LQ_LWC_c22752/f1p7/1754 // i1_LQ_LWC_c30163/f1p0/1925 // i1_LQ_LWC_c11823/f1p0/1686 // i1_LQ_LWC_c11198/f1p2/1991 // i0_LQ_LWC_c934/f1p0/993 // i1_HQ_LWC_c8780/f2p0/1791 // i2_LQ_LWC_c40166/f1p0/2170 // i0_LQ_LWC_c1794/f1p0/949 // i1_HQ_LWC_c16688/f3p0/1809 // i1_LQ_LWC_c30624/f1p0/1417 // i1_HQ_LWC_c35840/f2p0/1660 // i1_LQ_LWC_c32027/f1p1/1758 // i4_LQ_LWC_c16330/f1p0/4086 // i1_LQ_LWC_c1…
GO:0016579	P	protein deubiquitination	21	5378	48	23155	0.014	0.71	// i0_HQ_LWC_c255/f2p0/819 // i0_LQ_LWC_c1924/f1p4/762 // i0_LQ_LWC_c825/f1p0/688 // i2_LQ_LWC_c89724/f1p1/2321 // i1_LQ_LWC_c18309/f1p0/2034 // i2_LQ_LWC_c67500/f1p0/2650 // i1_HQ_LWC_c37451/f2p10/1235 // i3_LQ_LWC_c6386/f1p2/3333 // i2_LQ_LWC_c106061/f1p0/2125 // i2_LQ_LWC_c88713/f1p0/2242 // i0_LQ_LWC_c1596/f1p0/907 // i1_LQ_LWC_c32627/f1p4/1763 // i1_LQ_LWC_c38530/f1p0/1093 // i0_LQ_LWC_c133/…
GO:0006007	P	glucose catabolic process	32	5378	84	23155	0.014	0.71	// i1_LQ_LWC_c10408/f1p0/1961 // i1_LQ_LWC_c21964/f1p9/1407 // i1_LQ_LWC_c14411/f1p0/1343 // i2_LQ_LWC_c107438/f1p0/2125 // i1_HQ_LWC_c2766/f2p0/1946 // i1_LQ_LWC_c30062/f1p0/1964 // i1_LQ_LWC_c16941/f2p0/2017 // i1_HQ_LWC_c39805/f3p0/1457 // i1_HQ_LWC_c2125/f2p1/1870 // i1_LQ_LWC_c33004/f1p2/1862 // i1_LQ_LWC_c36165/f1p0/1751 // i1_LQ_LWC_c27297/f1p0/1319 // i1_LQ_LWC_c24671/f1p0/1422 // i2_LQ_L…
GO:0006811	P	ion transport	107	5378	359	23155	0.014	0.72	// i2_LQ_LWC_c55676/f1p0/2775 // i1_LQ_LWC_c11399/f2p0/1491 // i1_HQ_LWC_c16546/f4p0/1667 // i2_LQ_LWC_c103626/f1p1/2651 // i1_LQ_LWC_c18423/f1p0/1559 // i2_HQ_LWC_c1290/f25p9/2267 // i2_LQ_LWC_c102160/f1p0/2185 // i2_LQ_LWC_c84112/f1p0/2943 // i1_LQ_LWC_c33374/f1p0/1680 // i1_HQ_LWC_c27726/f3p1/1408 // i3_HQ_LWC_c1964/f8p0/3246 // i1_LQ_LWC_c5924/f1p1/1801 // i1_LQ_LWC_c19794/f1p0/1498 // i3_LQ_…
GO:0006733	P	oxidoreduction coenzyme metabolic process	15	5378	30	23155	0.015	0.74	// i1_LQ_LWC_c21964/f1p9/1407 // i1_LQ_LWC_c32027/f1p1/1758 // i1_LQ_LWC_c24671/f1p0/1422 // i3_LQ_LWC_c12630/f1p3/3198 // i1_LQ_LWC_c26191/f1p0/1172 // i1_LQ_LWC_c33777/f1p0/1587 // i1_LQ_LWC_c17229/f1p0/1613 // i2_LQ_LWC_c84497/f1p1/2613 // i1_LQ_LWC_c14411/f1p0/1343 // i1_LQ_LWC_c14368/f1p6/1247 // i1_HQ_LWC_c37463/f2p0/1140 // i1_HQ_LWC_c14734/f23p0/1984 // i1_LQ_LWC_c35323/f1p0/1878 // i2_LQ…
GO:0051649	P	establishment of localization in cell	76	5378	243	23155	0.015	0.74	// i2_LQ_LWC_c6895/f1p0/2723 // i1_LQ_LWC_c13228/f1p0/1436 // i5_LQ_LWC_c7297/f1p2/5297 // i1_LQ_LWC_c4496/f1p0/1539 // i1_HQ_LWC_c13762/f2p1/1427 // i3_LQ_LWC_c12958/f1p6/3103 // i2_LQ_LWC_c108133/f1p2/2351 // i2_LQ_LWC_c17014/f2p2/2531 // i1_LQ_LWC_c8158/f1p0/1756 // i2_LQ_LWC_c7058/f1p1/2339 // i2_LQ_LWC_c65182/f1p1/2133 // i2_LQ_LWC_c55098/f1p0/2628 // i1_LQ_LWC_c31673/f1p0/1416 // i1_LQ_LWC_…
GO:0033014	P	tetrapyrrole biosynthetic process	13	5378	25	23155	0.018	0.87	// i1_LQ_LWC_c22752/f1p7/1754 // i1_LQ_LWC_c5331/f1p0/1507 // i1_LQ_LWC_c30624/f1p0/1417 // i1_HQ_LWC_c35840/f2p0/1660 // i1_LQ_LWC_c20948/f1p0/1639 // i1_LQ_LWC_c30163/f1p0/1925 // i1_LQ_LWC_c17418/f1p0/1734 // i2_HQ_LWC_c38417/f2p0/2474 // i1_HQ_LWC_c37506/f2p0/1654 // i1_LQ_LWC_c17149/f1p1/1594 // i1_LQ_LWC_c38770/f1p0/1326 // i1_LQ_LWC_c30635/f1p0/1758 // i1_HQ_LWC_c39425/f2p0/1551
GO:0022621	P	shoot system development	11	5378	34	23155	0.22	1	// i3_LQ_LWC_c8117/f1p0/3437 // i1_LQ_LWC_c24333/f1p6/1887 // i1_LQ_LWC_c33820/f1p0/1553 // i4_LQ_LWC_c33039/f1p0/4226 // i1_LQ_LWC_c20165/f1p0/1971 // i1_LQ_LWC_c41196/f1p23/1950 // i2_LQ_LWC_c22067/f1p0/2400 // i1_LQ_LWC_c7296/f1p5/2004 // i3_HQ_LWC_c8309/f2p0/3804 // i2_HQ_LWC_c18361/f2p0/2321 // i2_LQ_LWC_c84563/f1p0/2298
GO:0009165	P	nucleotide biosynthetic process	33	5378	140	23155	0.5	1	// i1_LQ_LWC_c12692/f1p0/1671 // i1_LQ_LWC_c31038/f1p0/1751 // i0_LQ_LWC_c932/f1p0/915 // i2_LQ_LWC_c26058/f1p1/2555 // i2_HQ_LWC_c1290/f25p9/2267 // i4_LQ_LWC_c13522/f1p4/4351 // i0_LQ_LWC_c842/f1p0/964 // i1_LQ_LWC_c7691/f1p0/1868 // i2_LQ_LWC_c50162/f1p4/2172 // i2_LQ_LWC_c86625/f1p3/3089 // i3_LQ_LWC_c12180/f1p0/3337 // i1_LQ_LWC_c29974/f1p0/1425 // i1_LQ_LWC_c32027/f1p1/1758 // i2_LQ_LWC_c87…
GO:0009698	P	phenylpropanoid metabolic process	11	5378	51	23155	0.64	1	// i1_LQ_LWC_c7077/f1p0/1895 // i2_HQ_LWC_c36712/f4p9/2493 // i1_HQ_LWC_c17573/f3p0/2008 // i1_HQ_LWC_c23625/f2p5/1954 // i1_HQ_LWC_c1422/f16p3/1895 // i1_LQ_LWC_c11667/f1p0/1965 // i2_LQ_LWC_c95527/f1p2/2039 // i2_HQ_LWC_c41154/f2p4/2015 // i2_LQ_LWC_c33594/f1p0/2167 // i1_HQ_LWC_c1936/f8p0/1955 // i1_HQ_LWC_c29516/f3p0/1995
GO:0051716	P	cellular response to stimulus	72	5378	245	23155	0.047	1	// i2_LQ_LWC_c49646/f1p0/2444 // i4_LQ_LWC_c28172/f1p3/4723 // i1_HQ_LWC_c9365/f5p0/1635 // i1_LQ_LWC_c13218/f1p0/1219 // i2_HQ_LWC_c10702/f8p3/2314 // i2_HQ_LWC_c25705/f2p0/2307 // i0_LQ_LWC_c1529/f1p0/923 // i1_LQ_LWC_c32619/f1p3/1970 // i1_LQ_LWC_c21630/f1p0/1822 // i11_LQ_LWC_c12/f1p0/11757 // i1_LQ_LWC_c14341/f1p0/1281 // i1_LQ_LWC_c5156/f1p0/1778 // i3_LQ_LWC_c21136/f1p0/3443 // i1_LQ_LWC_c…
GO:0006302	P	double-strand break repair	5	5378	11	23155	0.17	1	// i2_LQ_LWC_c24268/f1p1/2872 // i1_LQ_LWC_c6597/f1p54/1910 // i1_LQ_LWC_c38281/f1p31/1155 // i1_LQ_LWC_c2983/f1p0/1598 // i4_LQ_LWC_c14470/f1p0/4731
GO:0000160	P	two-component signal transduction system (phosphorelay)	17	5378	56	23155	0.2	1	// i1_LQ_LWC_c33422/f1p2/1844 // i2_HQ_LWC_c10702/f8p3/2314 // i2_LQ_LWC_c127176/f10p3/2738 // i1_LQ_LWC_c36348/f1p0/1452 // i1_LQ_LWC_c12008/f1p4/1988 // i2_LQ_LWC_c69390/f1p0/2504 // i1_LQ_LWC_c7789/f1p0/1747 // i1_LQ_LWC_c21913/f1p0/1455 // i2_LQ_LWC_c54281/f1p0/2479 // i3_LQ_LWC_c5984/f1p0/3128 // i2_LQ_LWC_c94161/f1p6/2047 // i1_HQ_LWC_c37408/f2p1/1151 // i1_LQ_LWC_c19170/f1p0/1627 // i2_LQ_…
GO:0051493	P	regulation of cytoskeleton organization	5	5378	10	23155	0.14	1	// i1_LQ_LWC_c8008/f1p0/1617 // i1_LQ_LWC_c33971/f1p5/1790 // i2_LQ_LWC_c10881/f1p0/2207 // i1_LQ_LWC_c22381/f1p0/1487 // i2_HQ_LWC_c81771/f2p0/2146
GO:0009199	P	ribonucleoside triphosphate metabolic process	22	5378	101	23155	0.64	1	// i1_LQ_LWC_c31038/f1p0/1751 // i0_LQ_LWC_c932/f1p0/915 // i2_LQ_LWC_c26058/f1p1/2555 // i1_LQ_LWC_c42643/f1p0/1028 // i4_LQ_LWC_c13522/f1p4/4351 // i0_LQ_LWC_c842/f1p0/964 // i1_LQ_LWC_c7691/f1p0/1868 // i2_LQ_LWC_c50162/f1p4/2172 // i3_LQ_LWC_c12180/f1p0/3337 // i0_LQ_LWC_c1719/f1p279/496 // i1_LQ_LWC_c19285/f1p1/1888 // i3_HQ_LWC_c7451/f2p11/3542 // i0_LQ_LWC_c1777/f1p0/835 // i4_LQ_LWC_c3028…
GO:0016101	P	diterpenoid metabolic process	9	5378	43	23155	0.67	1	// i2_LQ_LWC_c133473/f1p0/2005 // i1_LQ_LWC_c38790/f1p0/1222 // i1_LQ_LWC_c26529/f1p0/1260 // i1_LQ_LWC_c30241/f1p0/1862 // i1_LQ_LWC_c25873/f1p6/1292 // i1_LQ_LWC_c8614/f1p6/1681 // i1_HQ_LWC_c9827/f3p0/1593 // i1_LQ_LWC_c13859/f1p0/1258 // i1_HQ_LWC_c25620/f3p8/1261
GO:0006281	P	DNA repair	36	5378	114	23155	0.068	1	// i2_LQ_LWC_c49646/f1p0/2444 // i4_LQ_LWC_c28172/f1p3/4723 // i2_HQ_LWC_c25705/f2p0/2307 // i4_LQ_LWC_c22153/f1p0/4619 // i1_LQ_LWC_c32619/f1p3/1970 // i2_LQ_LWC_c48446/f1p0/2583 // i1_LQ_LWC_c18195/f1p1/1851 // i3_LQ_LWC_c22417/f1p4/3882 // i1_LQ_LWC_c29613/f2p0/1942 // i1_LQ_LWC_c7214/f1p0/1923 // i1_LQ_LWC_c6597/f1p54/1910 // i2_LQ_LWC_c33850/f1p1/2165 // i3_LQ_LWC_c21136/f1p0/3443 // i2_LQ_L…
GO:0015849	P	organic acid transport	11	5378	36	23155	0.26	1	// i1_LQ_LWC_c23431/f1p0/2007 // i2_LQ_LWC_c49989/f1p5/2127 // i2_HQ_LWC_c115489/f2p2/2315 // i1_HQ_LWC_c1920/f12p2/1970 // i1_LQ_LWC_c32805/f1p0/1878 // i1_LQ_LWC_c6195/f1p0/1868 // i1_LQ_LWC_c5614/f2p1/1986 // i2_HQ_LWC_c116266/f11p1/2135 // i1_LQ_LWC_c18193/f1p0/1882 // i2_LQ_LWC_c34477/f1p0/2815 // i4_LQ_LWC_c25886/f1p3/4889
GO:0008361	P	regulation of cell size	8	5378	30	23155	0.43	1	// i1_LQ_LWC_c20926/f1p0/2009 // i0_LQ_LWC_c422/f1p0/449 // i4_LQ_LWC_c32692/f1p2/4198 // i1_LQ_LWC_c24794/f1p0/1871 // i2_LQ_LWC_c38681/f1p6/2609 // i1_LQ_LWC_c30241/f1p0/1862 // i1_HQ_LWC_c10874/f2p0/1841 // i1_HQ_LWC_c39472/f4p0/1964
GO:0046489	P	phosphoinositide biosynthetic process	6	5378	12	23155	0.11	1	// i1_HQ_LWC_c14862/f6p0/1934 // i2_LQ_LWC_c120127/f1p0/2283 // i3_HQ_LWC_c11183/f3p1/3196 // i2_LQ_LWC_c32925/f1p0/2578 // i1_LQ_LWC_c9889/f1p0/1755 // i2_LQ_LWC_c13999/f1p0/2032
GO:0006839	P	mitochondrial transport	5	5378	13	23155	0.24	1	// i1_LQ_LWC_c31673/f1p0/1416 // i1_LQ_LWC_c33832/f1p6/1633 // i0_LQ_LWC_c1021/f1p0/596 // i0_LQ_LWC_c2120/f1p2/920 // i0_LQ_LWC_c656/f1p0/794
GO:0046486	P	glycerolipid metabolic process	13	5378	41	23155	0.21	1	// i1_HQ_LWC_c14862/f6p0/1934 // i1_LQ_LWC_c12577/f1p0/1959 // i1_LQ_LWC_c17330/f1p0/1980 // i2_HQ_LWC_c46671/f3p1/2652 // i2_LQ_LWC_c120127/f1p0/2283 // i3_LQ_LWC_c26107/f1p1/3523 // i3_HQ_LWC_c11183/f3p1/3196 // i1_HQ_LWC_c2097/f2p6/1973 // i2_LQ_LWC_c32925/f1p0/2578 // i1_LQ_LWC_c9889/f1p0/1755 // i10_LQ_LWC_c9/f1p0/10622 // i2_LQ_LWC_c13999/f1p0/2032 // i2_LQ_LWC_c39819/f1p0/2504
GO:0048580	P	regulation of post-embryonic development	5	5378	16	23155	0.36	1	// i2_LQ_LWC_c49964/f1p5/2768 // i1_LQ_LWC_c19170/f1p0/1627 // i2_LQ_LWC_c4256/f1p0/3000 // i2_LQ_LWC_c103477/f1p2/2749 // i2_HQ_LWC_c119277/f2p1/2323
GO:0032012	P	regulation of ARF protein signal transduction	5	5378	21	23155	0.56	1	// i1_HQ_LWC_c2307/f4p3/1721 // i1_HQ_LWC_c6794/f2p0/1597 // i1_LQ_LWC_c13857/f1p0/1343 // i1_LQ_LWC_c3506/f1p2/1893 // i10_LQ_LWC_c105/f1p0/10269
GO:0046483	P	heterocycle metabolic process	81	5378	273	23155	0.032	1	// i1_HQ_LWC_c25815/f2p5/1363 // i1_LQ_LWC_c22752/f1p7/1754 // i1_LQ_LWC_c5331/f1p0/1507 // i1_LQ_LWC_c12383/f1p1/1605 // i3_LQ_LWC_c10952/f1p0/3783 // i0_LQ_LWC_c934/f1p0/993 // i1_LQ_LWC_c31038/f1p0/1751 // i0_LQ_LWC_c932/f1p0/915 // i2_LQ_LWC_c26058/f1p1/2555 // i1_LQ_LWC_c27000/f1p0/1230 // i1_HQ_LWC_c16276/f3p0/1525 // i1_LQ_LWC_c17418/f1p0/1734 // i2_LQ_LWC_c22067/f1p0/2400 // i2_LQ_LWC_c65…
GO:0006573	P	valine metabolic process	5	5378	7	23155	0.058	1	// i1_LQ_LWC_c21964/f1p9/1407 // i2_LQ_LWC_c5126/f1p2/2331 // i1_LQ_LWC_c14411/f1p0/1343 // i1_LQ_LWC_c27297/f1p0/1319 // i1_LQ_LWC_c35323/f1p0/1878
GO:0009607	P	response to biotic stimulus	6	5378	61	23155	0.99	1	// i0_LQ_LWC_c1216/f2p0/552 // i0_LQ_LWC_c1476/f1p0/795 // i1_LQ_LWC_c13328/f1p0/1342 // i1_LQ_LWC_c26957/f1p0/1226 // i1_LQ_LWC_c20423/f1p0/1903 // i1_HQ_LWC_c8411/f2p0/1707
GO:0006575	P	cellular amino acid derivative metabolic process	21	5378	107	23155	0.79	1	// i1_LQ_LWC_c7077/f1p0/1895 // i2_HQ_LWC_c36712/f4p9/2493 // i1_LQ_LWC_c10776/f1p0/1825 // i1_HQ_LWC_c16688/f3p0/1809 // i1_LQ_LWC_c11823/f1p0/1686 // i1_HQ_LWC_c25815/f2p5/1363 // i1_HQ_LWC_c23625/f2p5/1954 // i1_HQ_LWC_c1422/f16p3/1895 // i1_LQ_LWC_c5781/f1p0/1790 // i1_LQ_LWC_c11667/f1p0/1965 // i1_HQ_LWC_c17573/f3p0/2008 // i2_LQ_LWC_c95527/f1p2/2039 // i2_HQ_LWC_c41154/f2p4/2015 // i2_HQ_LW…
GO:0006576	P	cellular biogenic amine metabolic process	7	5378	42	23155	0.84	1	// i1_HQ_LWC_c25815/f2p5/1363 // i2_HQ_LWC_c46671/f3p1/2652 // i1_LQ_LWC_c20235/f1p0/1709 // i1_LQ_LWC_c10776/f1p0/1825 // i1_LQ_LWC_c13063/f1p2/1436 // i1_HQ_LWC_c14499/f6p0/1460 // i1_LQ_LWC_c27000/f1p0/1230
GO:0019321	P	pentose metabolic process	7	5378	16	23155	0.13	1	// i2_LQ_LWC_c89123/f1p0/2774 // i1_LQ_LWC_c33934/f1p2/1877 // i1_LQ_LWC_c24671/f1p0/1422 // i1_LQ_LWC_c16851/f1p2/1423 // i1_LQ_LWC_c24049/f1p0/1417 // i1_LQ_LWC_c30534/f1p0/1644 // i1_LQ_LWC_c21910/f1p0/1729
GO:0009892	P	negative regulation of metabolic process	6	5378	35	23155	0.81	1	// i1_HQ_LWC_c29703/f2p0/1801 // i2_LQ_LWC_c106638/f1p0/2761 // i0_LQ_LWC_c1604/f1p0/1002 // i1_LQ_LWC_c31342/f1p5/1664 // i1_LQ_LWC_c37647/f1p8/1467 // i0_LQ_LWC_c2059/f1p1/516
GO:0009890	P	negative regulation of biosynthetic process	5	5378	28	23155	0.77	1	// i0_LQ_LWC_c2059/f1p1/516 // i1_LQ_LWC_c31342/f1p5/1664 // i2_LQ_LWC_c106638/f1p0/2761 // i1_LQ_LWC_c37647/f1p8/1467 // i0_LQ_LWC_c1604/f1p0/1002
GO:0044036	P	cell wall macromolecule metabolic process	9	5378	54	23155	0.86	1	// i3_LQ_LWC_c25030/f1p0/3499 // i0_LQ_LWC_c1839/f1p0/516 // i3_LQ_LWC_c6895/f1p0/3729 // i2_LQ_LWC_c36583/f1p0/2573 // i2_LQ_LWC_c85721/f1p0/2188 // i1_HQ_LWC_c7681/f3p7/1720 // i1_HQ_LWC_c37507/f2p1/1138 // i1_LQ_LWC_c20330/f1p0/1985 // i1_LQ_LWC_c9252/f1p6/1606
GO:0050789	P	regulation of biological process	451	5378	1814	23155	0.094	1	// i1_LQ_LWC_c19854/f1p0/1916 // i1_LQ_LWC_c6613/f1p0/1667 // i1_HQ_LWC_c37451/f2p10/1235 // i2_LQ_LWC_c47216/f1p1/2243 // i2_LQ_LWC_c35040/f1p0/2510 // i1_LQ_LWC_c18195/f1p1/1851 // i2_LQ_LWC_c5199/f1p1/2606 // i1_LQ_LWC_c33422/f1p2/1844 // i1_LQ_LWC_c24333/f1p6/1887 // i1_LQ_LWC_c42458/f1p0/1095 // i1_LQ_LWC_c33325/f1p2/1962 // i1_LQ_LWC_c13479/f1p0/1311 // i1_HQ_LWC_c1238/f9p0/1813 // i1_HQ_LW…
GO:0015994	P	chlorophyll metabolic process	5	5378	15	23155	0.32	1	// i1_LQ_LWC_c17149/f1p1/1594 // i1_LQ_LWC_c22752/f1p7/1754 // i1_LQ_LWC_c30163/f1p0/1925 // i1_LQ_LWC_c38770/f1p0/1326 // i1_HQ_LWC_c39425/f2p0/1551
GO:0015995	P	chlorophyll biosynthetic process	5	5378	10	23155	0.14	1	// i1_LQ_LWC_c17149/f1p1/1594 // i1_LQ_LWC_c22752/f1p7/1754 // i1_LQ_LWC_c30163/f1p0/1925 // i1_LQ_LWC_c38770/f1p0/1326 // i1_HQ_LWC_c39425/f2p0/1551
GO:0015992	P	proton transport	8	5378	52	23155	0.9	1	// i0_LQ_LWC_c932/f1p0/915 // i2_HQ_LWC_c111718/f2p2/2608 // i1_LQ_LWC_c42643/f1p0/1028 // i2_HQ_LWC_c1290/f25p9/2267 // i0_LQ_LWC_c1777/f1p0/835 // i0_LQ_LWC_c2152/f1p0/963 // i0_LQ_LWC_c162/f2p0/603 // i1_HQ_LWC_c16276/f3p0/1525
GO:0000902	P	cell morphogenesis	8	5378	26	23155	0.3	1	// i1_LQ_LWC_c20926/f1p0/2009 // i0_LQ_LWC_c422/f1p0/449 // i4_LQ_LWC_c32692/f1p2/4198 // i1_LQ_LWC_c24794/f1p0/1871 // i2_LQ_LWC_c38681/f1p6/2609 // i1_LQ_LWC_c30241/f1p0/1862 // i1_HQ_LWC_c10874/f2p0/1841 // i1_HQ_LWC_c39472/f4p0/1964
GO:0032313	P	regulation of Rab GTPase activity	6	5378	16	23155	0.22	1	// i1_LQ_LWC_c3752/f1p5/1529 // i1_LQ_LWC_c34221/f1p28/1741 // i1_LQ_LWC_c33325/f1p2/1962 // i1_LQ_LWC_c21935/f1p0/1941 // i2_LQ_LWC_c3835/f1p2/3170 // i1_LQ_LWC_c3198/f1p0/1855
GO:0006886	P	intracellular protein transport	52	5378	159	23155	0.022	1	// i2_LQ_LWC_c6895/f1p0/2723 // i1_LQ_LWC_c13228/f1p0/1436 // i0_LQ_LWC_c1480/f1p19/664 // i1_LQ_LWC_c4496/f1p0/1539 // i1_HQ_LWC_c13762/f2p1/1427 // i3_LQ_LWC_c12958/f1p6/3103 // i2_LQ_LWC_c108133/f1p2/2351 // i2_LQ_LWC_c7058/f1p1/2339 // i2_LQ_LWC_c55098/f1p0/2628 // i1_LQ_LWC_c31673/f1p0/1416 // i1_LQ_LWC_c42237/f1p0/1070 // i2_HQ_LWC_c52586/f3p0/2442 // i4_LQ_LWC_c11522/f1p16/4714 // i1_LQ_LW…
GO:0006887	P	exocytosis	11	5378	46	23155	0.52	1	// i1_LQ_LWC_c11677/f1p0/2010 // i1_LQ_LWC_c35219/f1p0/1992 // i2_LQ_LWC_c101622/f1p1/2755 // i2_LQ_LWC_c59229/f1p0/2064 // i2_LQ_LWC_c17014/f2p2/2531 // i4_LQ_LWC_c10785/f1p0/4764 // i1_LQ_LWC_c30568/f1p0/1988 // i2_LQ_LWC_c65182/f1p1/2133 // i2_HQ_LWC_c2369/f4p3/2279 // i1_LQ_LWC_c42157/f1p0/1030 // i2_HQ_LWC_c17202/f3p0/2811
GO:0042254	P	ribosome biogenesis	17	5378	49	23155	0.1	1	// i1_LQ_LWC_c42230/f1p10/1080 // i1_LQ_LWC_c8709/f1p24/1892 // i1_HQ_LWC_c1696/f4p0/1489 // i1_LQ_LWC_c22464/f1p6/1523 // i2_HQ_LWC_c55671/f2p0/2400 // i1_LQ_LWC_c19392/f1p0/1920 // i3_LQ_LWC_c23660/f1p0/3715 // i3_LQ_LWC_c14464/f1p0/3062 // i2_LQ_LWC_c21883/f1p2/2441 // i1_LQ_LWC_c26530/f1p0/1387 // i2_LQ_LWC_c25500/f1p3/2700 // i1_LQ_LWC_c10889/f2p0/2021 // i0_LQ_LWC_c1563/f1p1/752 // i1_LQ_LW…
GO:0008643	P	carbohydrate transport	9	5378	29	23155	0.28	1	// i2_LQ_LWC_c49008/f1p0/2160 // i1_LQ_LWC_c7034/f1p0/1739 // i1_LQ_LWC_c20048/f1p0/1461 // i1_LQ_LWC_c31201/f1p0/1902 // i1_HQ_LWC_c7742/f2p0/1467 // i1_LQ_LWC_c34345/f1p4/1790 // i1_LQ_LWC_c3244/f1p1/1769 // i1_LQ_LWC_c3953/f1p0/1790 // i1_LQ_LWC_c6910/f1p0/1938
GO:0019400	P	alditol metabolic process	6	5378	20	23155	0.36	1	// i1_LQ_LWC_c27368/f1p0/1325 // i2_LQ_LWC_c107177/f1p1/2811 // i2_LQ_LWC_c21014/f1p0/2755 // i1_LQ_LWC_c38465/f1p0/1379 // i2_LQ_LWC_c123222/f2p2/2035 // i1_LQ_LWC_c11044/f1p7/2008
GO:0032259	P	methylation	7	5378	30	23155	0.56	1	// i2_LQ_LWC_c31900/f1p1/2394 // i1_HQ_LWC_c29703/f2p0/1801 // i2_LQ_LWC_c8119/f1p3/2288 // i2_LQ_LWC_c105833/f1p3/2880 // i2_LQ_LWC_c48545/f1p0/2914 // i1_LQ_LWC_c19273/f1p11/1597 // i1_LQ_LWC_c11173/f1p0/1531
GO:0032483	P	regulation of Rab protein signal transduction	6	5378	16	23155	0.22	1	// i1_LQ_LWC_c3752/f1p5/1529 // i1_LQ_LWC_c34221/f1p28/1741 // i1_LQ_LWC_c33325/f1p2/1962 // i1_LQ_LWC_c21935/f1p0/1941 // i2_LQ_LWC_c3835/f1p2/3170 // i1_LQ_LWC_c3198/f1p0/1855
GO:0009260	P	ribonucleotide biosynthetic process	26	5378	118	23155	0.63	1	// i1_LQ_LWC_c31038/f1p0/1751 // i0_LQ_LWC_c932/f1p0/915 // i2_LQ_LWC_c26058/f1p1/2555 // i1_LQ_LWC_c42643/f1p0/1028 // i2_HQ_LWC_c1290/f25p9/2267 // i0_LQ_LWC_c842/f1p0/964 // i1_LQ_LWC_c7691/f1p0/1868 // i2_LQ_LWC_c50162/f1p4/2172 // i2_LQ_LWC_c86625/f1p3/3089 // i3_LQ_LWC_c12180/f1p0/3337 // i1_LQ_LWC_c29974/f1p0/1425 // i2_LQ_LWC_c87531/f1p0/2632 // i0_LQ_LWC_c1719/f1p279/496 // i1_LQ_LWC_c19…
GO:0043413	P	macromolecule glycosylation	17	5378	43	23155	0.048	1	// i1_LQ_LWC_c36116/f1p0/1768 // i1_HQ_LWC_c19206/f2p0/1829 // i1_LQ_LWC_c13054/f1p2/1347 // i1_LQ_LWC_c21968/f1p0/1932 // i2_LQ_LWC_c108173/f1p0/2257 // i1_LQ_LWC_c13151/f1p1/1227 // i1_HQ_LWC_c16166/f5p0/1736 // i1_HQ_LWC_c3608/f4p0/1815 // i2_HQ_LWC_c13181/f10p1/2553 // i2_LQ_LWC_c109324/f1p0/2169 // i1_HQ_LWC_c6486/f2p0/1646 // i1_LQ_LWC_c27206/f1p0/1393 // i2_HQ_LWC_c1972/f20p0/2203 // i1_HQ…
GO:0043414	P	macromolecule methylation	5	5378	24	23155	0.66	1	// i2_LQ_LWC_c48545/f1p0/2914 // i2_LQ_LWC_c31900/f1p1/2394 // i1_LQ_LWC_c19273/f1p11/1597 // i1_LQ_LWC_c11173/f1p0/1531 // i1_HQ_LWC_c29703/f2p0/1801
GO:0009266	P	response to temperature stimulus	7	5378	18	23155	0.18	1	// i1_LQ_LWC_c26752/f1p0/1383 // i1_HQ_LWC_c1123/f15p3/1907 // i1_HQ_LWC_c2707/f6p0/1932 // i2_LQ_LWC_c103477/f1p2/2749 // i2_LQ_LWC_c107734/f1p5/2754 // i1_LQ_LWC_c9668/f3p1/1854 // i0_LQ_LWC_c2034/f1p0/529
GO:0000003	P	reproduction	43	5378	202	23155	0.72	1	// i2_HQ_LWC_c63563/f3p1/2240 // i2_HQ_LWC_c16621/f6p1/2645 // i2_LQ_LWC_c112588/f1p3/2082 // i2_LQ_LWC_c85666/f1p1/2171 // i2_LQ_LWC_c103477/f1p2/2749 // i3_HQ_LWC_c8309/f2p0/3804 // i1_HQ_LWC_c24132/f2p2/1576 // i2_HQ_LWC_c9508/f2p0/2793 // i1_HQ_LWC_c25627/f3p0/1182 // i1_LQ_LWC_c38613/f1p0/1374 // i1_LQ_LWC_c26705/f1p0/1115 // i5_LQ_LWC_c9768/f1p12/5708 // i1_LQ_LWC_c13479/f1p0/1311 // i1_LQ_…
GO:0044042	P	glucan metabolic process	29	5378	106	23155	0.25	1	// i1_LQ_LWC_c38296/f1p0/1290 // i1_LQ_LWC_c32161/f1p0/1830 // i2_LQ_LWC_c108180/f1p0/2316 // i1_HQ_LWC_c39826/f46p1/1956 // i4_LQ_LWC_c41062/f1p0/4038 // i2_LQ_LWC_c67168/f1p0/2148 // i2_HQ_LWC_c18455/f2p0/2986 // i1_LQ_LWC_c31079/f1p0/1423 // i2_LQ_LWC_c83008/f1p2/2399 // i1_LQ_LWC_c14233/f1p0/1191 // i1_HQ_LWC_c2591/f2p2/1592 // i1_LQ_LWC_c18373/f1p0/1893 // i2_LQ_LWC_c21820/f1p0/2369 // i1_LQ…
GO:0016071	P	mRNA metabolic process	15	5378	42	23155	0.1	1	// i1_LQ_LWC_c26752/f1p0/1383 // i1_LQ_LWC_c10889/f2p0/2021 // i2_LQ_LWC_c24357/f1p1/2589 // i1_LQ_LWC_c17332/f1p0/2010 // i1_LQ_LWC_c25935/f1p1/1178 // i3_LQ_LWC_c23660/f1p0/3715 // i1_LQ_LWC_c22339/f1p0/1802 // i1_LQ_LWC_c5897/f1p1/1993 // i1_HQ_LWC_c12942/f5p6/1464 // i2_LQ_LWC_c11984/f1p1/2202 // i1_HQ_LWC_c27792/f22p0/1946 // i1_LQ_LWC_c8932/f1p0/1540 // i1_LQ_LWC_c10291/f1p6/1965 // i2_HQ_L…
GO:0016072	P	rRNA metabolic process	12	5378	28	23155	0.06	1	// i1_LQ_LWC_c8709/f1p24/1892 // i1_HQ_LWC_c1696/f4p0/1489 // i1_LQ_LWC_c22464/f1p6/1523 // i2_HQ_LWC_c55671/f2p0/2400 // i3_LQ_LWC_c23660/f1p0/3715 // i2_LQ_LWC_c21883/f1p2/2441 // i2_LQ_LWC_c25500/f1p3/2700 // i1_LQ_LWC_c10889/f2p0/2021 // i1_LQ_LWC_c10291/f1p6/1965 // i1_HQ_LWC_c9104/f6p0/1925 // i2_LQ_LWC_c83240/f1p0/2234 // i2_HQ_LWC_c20780/f2p0/2137
GO:0048367	P	shoot development	11	5378	34	23155	0.22	1	// i3_LQ_LWC_c8117/f1p0/3437 // i1_LQ_LWC_c24333/f1p6/1887 // i1_LQ_LWC_c33820/f1p0/1553 // i4_LQ_LWC_c33039/f1p0/4226 // i1_LQ_LWC_c20165/f1p0/1971 // i1_LQ_LWC_c41196/f1p23/1950 // i2_LQ_LWC_c22067/f1p0/2400 // i1_LQ_LWC_c7296/f1p5/2004 // i3_HQ_LWC_c8309/f2p0/3804 // i2_HQ_LWC_c18361/f2p0/2321 // i2_LQ_LWC_c84563/f1p0/2298
GO:0048366	P	leaf development	7	5378	26	23155	0.43	1	// i1_LQ_LWC_c24333/f1p6/1887 // i1_LQ_LWC_c33820/f1p0/1553 // i4_LQ_LWC_c33039/f1p0/4226 // i1_LQ_LWC_c20165/f1p0/1971 // i1_LQ_LWC_c41196/f1p23/1950 // i2_HQ_LWC_c18361/f2p0/2321 // i2_LQ_LWC_c84563/f1p0/2298
GO:0010556	P	regulation of macromolecule biosynthetic process	289	5378	1261	23155	0.59	1	// i1_LQ_LWC_c30822/f1p0/1553 // i1_LQ_LWC_c14052/f1p1/1290 // i2_LQ_LWC_c127176/f10p3/2738 // i1_LQ_LWC_c7483/f1p2/1790 // i1_LQ_LWC_c6613/f1p0/1667 // i1_LQ_LWC_c9082/f1p1/1597 // i2_LQ_LWC_c69390/f1p0/2504 // i1_LQ_LWC_c24307/f1p5/1514 // i1_LQ_LWC_c24325/f1p0/1907 // i2_LQ_LWC_c109080/f1p1/2187 // i1_LQ_LWC_c21900/f2p0/1464 // i2_HQ_LWC_c4386/f3p3/2444 // i1_LQ_LWC_c16864/f1p0/1632 // i2_LQ_L…
GO:0006694	P	steroid biosynthetic process	8	5378	16	23155	0.067	1	// i1_LQ_LWC_c20165/f1p0/1971 // i1_LQ_LWC_c17106/f1p1/1847 // i3_LQ_LWC_c9231/f1p1/3883 // i1_LQ_LWC_c8669/f1p0/1691 // i1_LQ_LWC_c19836/f1p0/1766 // i2_LQ_LWC_c86500/f1p0/3002 // i1_HQ_LWC_c37355/f3p4/1336 // i2_LQ_LWC_c3336/f1p0/2352
GO:0006752	P	group transfer coenzyme metabolic process	6	5378	22	23155	0.44	1	// i1_LQ_LWC_c11198/f1p2/1991 // i1_LQ_LWC_c6064/f1p0/1956 // i1_LQ_LWC_c8313/f1p0/1902 // i2_LQ_LWC_c40166/f1p0/2170 // i2_LQ_LWC_c27888/f1p0/2075 // i1_LQ_LWC_c14507/f1p16/1430
GO:0006753	P	nucleoside phosphate metabolic process	49	5378	179	23155	0.17	1	// i1_LQ_LWC_c21964/f1p9/1407 // i1_LQ_LWC_c12692/f1p0/1671 // i1_LQ_LWC_c12383/f1p1/1605 // i1_LQ_LWC_c31038/f1p0/1751 // i1_LQ_LWC_c14411/f1p0/1343 // i2_LQ_LWC_c26058/f1p1/2555 // i1_HQ_LWC_c16276/f3p0/1525 // i1_LQ_LWC_c35323/f1p0/1878 // i2_HQ_LWC_c1290/f25p9/2267 // i1_LQ_LWC_c8313/f1p0/1902 // i2_LQ_LWC_c65006/f1p0/2396 // i1_LQ_LWC_c11498/f1p0/1994 // i1_HQ_LWC_c1291/f6p0/1817 // i2_LQ_LW…
GO:0006754	P	ATP biosynthetic process	21	5378	97	23155	0.65	1	// i1_HQ_LWC_c16276/f3p0/1525 // i1_LQ_LWC_c7691/f1p0/1868 // i4_LQ_LWC_c13522/f1p4/4351 // i3_LQ_LWC_c12180/f1p0/3337 // i2_LQ_LWC_c25191/f1p1/2859 // i2_LQ_LWC_c24779/f1p7/2355 // i3_LQ_LWC_c10974/f1p0/3859 // i2_LQ_LWC_c26058/f1p1/2555 // i2_HQ_LWC_c1290/f25p9/2267 // i4_LQ_LWC_c3028/f1p8/4687 // i2_LQ_LWC_c65006/f1p0/2396 // i0_LQ_LWC_c1719/f1p279/496 // i0_LQ_LWC_c2152/f1p0/963 // i1_LQ_LWC_…
GO:0010558	P	negative regulation of macromolecule biosynthetic process	5	5378	28	23155	0.77	1	// i0_LQ_LWC_c2059/f1p1/516 // i1_LQ_LWC_c31342/f1p5/1664 // i2_LQ_LWC_c106638/f1p0/2761 // i1_LQ_LWC_c37647/f1p8/1467 // i0_LQ_LWC_c1604/f1p0/1002
GO:0010016	P	shoot morphogenesis	5	5378	17	23155	0.4	1	// i1_LQ_LWC_c33820/f1p0/1553 // i4_LQ_LWC_c33039/f1p0/4226 // i1_LQ_LWC_c7296/f1p5/2004 // i3_HQ_LWC_c8309/f2p0/3804 // i2_HQ_LWC_c18361/f2p0/2321
GO:0046578	P	regulation of Ras protein signal transduction	11	5378	37	23155	0.29	1	// i1_HQ_LWC_c2307/f4p3/1721 // i1_LQ_LWC_c34221/f1p28/1741 // i1_LQ_LWC_c33325/f1p2/1962 // i1_LQ_LWC_c21935/f1p0/1941 // i1_LQ_LWC_c3506/f1p2/1893 // i1_HQ_LWC_c6794/f2p0/1597 // i1_LQ_LWC_c13857/f1p0/1343 // i10_LQ_LWC_c105/f1p0/10269 // i1_LQ_LWC_c3752/f1p5/1529 // i2_LQ_LWC_c3835/f1p2/3170 // i1_LQ_LWC_c3198/f1p0/1855
GO:0051128	P	regulation of cellular component organization	6	5378	17	23155	0.26	1	// i2_LQ_LWC_c33329/f1p1/2412 // i1_LQ_LWC_c8008/f1p0/1617 // i2_HQ_LWC_c81771/f2p0/2146 // i1_LQ_LWC_c33971/f1p5/1790 // i1_LQ_LWC_c22381/f1p0/1487 // i2_LQ_LWC_c10881/f1p0/2207
GO:0009416	P	response to light stimulus	19	5378	73	23155	0.37	1	// i1_LQ_LWC_c17795/f1p0/1974 // i2_LQ_LWC_c107253/f1p0/2391 // i1_LQ_LWC_c9041/f1p18/1959 // i2_HQ_LWC_c2464/f5p1/2279 // i1_HQ_LWC_c2825/f4p3/1837 // i1_HQ_LWC_c2481/f3p5/1544 // i0_LQ_LWC_c1529/f1p0/923 // i2_HQ_LWC_c38014/f2p0/2188 // i3_LQ_LWC_c14923/f1p0/3022 // i1_HQ_LWC_c11956/f5p0/1800 // i1_LQ_LWC_c21808/f2p0/1843 // i2_LQ_LWC_c106955/f1p10/2355 // i1_LQ_LWC_c10641/f1p0/1868 // i2_LQ_LW…
GO:0031497	P	chromatin assembly	18	5378	57	23155	0.16	1	// i0_LQ_LWC_c167/f2p0/733 // i1_LQ_LWC_c20698/f1p1/1647 // i0_LQ_LWC_c705/f1p0/663 // i0_LQ_LWC_c2195/f1p5/633 // i4_LQ_LWC_c8187/f1p3/4803 // i1_HQ_LWC_c25716/f2p0/1168 // i0_HQ_LWC_c120/f3p0/786 // i0_LQ_LWC_c1426/f1p0/772 // i0_LQ_LWC_c1365/f1p0/737 // i0_HQ_LWC_c148/f3p0/663 // i0_LQ_LWC_c337/f1p0/990 // i1_LQ_LWC_c27116/f1p0/1258 // i0_LQ_LWC_c872/f1p0/837 // i0_HQ_LWC_c134/f3p0/560 // i0_L…
GO:0009415	P	response to water	6	5378	24	23155	0.51	1	// i1_HQ_LWC_c1123/f15p3/1907 // i1_HQ_LWC_c29791/f2p0/1424 // i0_LQ_LWC_c1239/f1p0/996 // i0_LQ_LWC_c1281/f1p11/479 // i0_LQ_LWC_c2034/f1p0/529 // i1_LQ_LWC_c14216/f1p0/1285
GO:0048229	P	gametophyte development	6	5378	27	23155	0.61	1	// i2_LQ_LWC_c25205/f1p1/3073 // i1_LQ_LWC_c38281/f1p31/1155 // i2_LQ_LWC_c18931/f1p1/2917 // i3_LQ_LWC_c14133/f1p0/3017 // i2_HQ_LWC_c54555/f2p0/2330 // i2_LQ_LWC_c38667/f1p4/2424
GO:0042723	P	thiamin and derivative metabolic process	6	5378	7	23155	0.023	1	// i2_LQ_LWC_c104796/f1p2/2468 // i1_LQ_LWC_c26583/f1p0/1370 // i2_LQ_LWC_c3885/f1p0/2133 // i2_LQ_LWC_c126715/f5p2/2248 // i1_LQ_LWC_c11393/f1p0/1847 // i2_LQ_LWC_c47282/f1p0/2672
GO:0042724	P	thiamin and derivative biosynthetic process	6	5378	7	23155	0.023	1	// i2_LQ_LWC_c104796/f1p2/2468 // i1_LQ_LWC_c26583/f1p0/1370 // i2_LQ_LWC_c3885/f1p0/2133 // i2_LQ_LWC_c126715/f5p2/2248 // i1_LQ_LWC_c11393/f1p0/1847 // i2_LQ_LWC_c47282/f1p0/2672
GO:0009653	P	anatomical structure morphogenesis	17	5378	58	23155	0.24	1	// i1_LQ_LWC_c20926/f1p0/2009 // i1_LQ_LWC_c33820/f1p0/1553 // i0_LQ_LWC_c422/f1p0/449 // i1_HQ_LWC_c24276/f2p0/1793 // i4_LQ_LWC_c32692/f1p2/4198 // i1_LQ_LWC_c24794/f1p0/1871 // i1_LQ_LWC_c19082/f1p2/1882 // i2_LQ_LWC_c82810/f1p0/2345 // i1_LQ_LWC_c30241/f1p0/1862 // i1_HQ_LWC_c10874/f2p0/1841 // i1_LQ_LWC_c7296/f1p5/2004 // i3_HQ_LWC_c8309/f2p0/3804 // i1_HQ_LWC_c39472/f4p0/1964 // i4_LQ_LWC_c…
GO:0048513	P	organ development	19	5378	74	23155	0.39	1	// i1_LQ_LWC_c20926/f1p0/2009 // i3_LQ_LWC_c8117/f1p0/3437 // i1_LQ_LWC_c24333/f1p6/1887 // i1_LQ_LWC_c33820/f1p0/1553 // i4_LQ_LWC_c33039/f1p0/4226 // i1_LQ_LWC_c20165/f1p0/1971 // i2_LQ_LWC_c82810/f1p0/2345 // i1_LQ_LWC_c41196/f1p23/1950 // i1_LQ_LWC_c19082/f1p2/1882 // i2_LQ_LWC_c84563/f1p0/2298 // i2_LQ_LWC_c22067/f1p0/2400 // i1_HQ_LWC_c10874/f2p0/1841 // i1_LQ_LWC_c7296/f1p5/2004 // i2_LQ_L…
GO:0009095	P	aromatic amino acid family biosynthetic process, prephenate pathway	5	5378	10	23155	0.14	1	// i1_HQ_LWC_c2117/f3p2/1520 // i1_HQ_LWC_c1903/f5p0/1797 // i1_LQ_LWC_c8907/f1p0/1516 // i1_LQ_LWC_c10893/f1p0/1558 // i1_LQ_LWC_c34238/f1p2/1616
GO:0015672	P	monovalent inorganic cation transport	29	5378	109	23155	0.29	1	// i0_LQ_LWC_c932/f1p0/915 // i2_HQ_LWC_c21320/f2p3/2606 // i2_LQ_LWC_c105557/f1p0/2326 // i1_LQ_LWC_c42643/f1p0/1028 // i1_LQ_LWC_c30076/f1p0/1770 // i1_LQ_LWC_c20340/f1p0/1661 // i2_HQ_LWC_c63613/f2p2/2567 // i2_LQ_LWC_c84112/f1p0/2943 // i4_LQ_LWC_c29787/f1p0/4848 // i1_LQ_LWC_c33374/f1p0/1680 // i1_HQ_LWC_c1837/f11p0/1946 // i1_HQ_LWC_c27726/f3p1/1408 // i1_LQ_LWC_c25112/f1p6/1880 // i1_LQ_LW…
GO:0051336	P	regulation of hydrolase activity	13	5378	38	23155	0.15	1	// i1_HQ_LWC_c2307/f4p3/1721 // i1_LQ_LWC_c34221/f1p28/1741 // i1_LQ_LWC_c33325/f1p2/1962 // i1_LQ_LWC_c21935/f1p0/1941 // i1_LQ_LWC_c3506/f1p2/1893 // i1_HQ_LWC_c6794/f2p0/1597 // i1_LQ_LWC_c13857/f1p0/1343 // i1_LQ_LWC_c23304/f1p2/1999 // i1_LQ_LWC_c3752/f1p5/1529 // i2_LQ_LWC_c3835/f1p2/3170 // i1_LQ_LWC_c3198/f1p0/1855 // i1_HQ_LWC_c17591/f2p0/1731 // i5_LQ_LWC_c4015/f1p0/5503
GO:0006974	P	response to DNA damage stimulus	36	5378	116	23155	0.08	1	// i2_LQ_LWC_c49646/f1p0/2444 // i4_LQ_LWC_c28172/f1p3/4723 // i2_HQ_LWC_c25705/f2p0/2307 // i4_LQ_LWC_c22153/f1p0/4619 // i1_LQ_LWC_c32619/f1p3/1970 // i2_LQ_LWC_c48446/f1p0/2583 // i1_LQ_LWC_c18195/f1p1/1851 // i3_LQ_LWC_c22417/f1p4/3882 // i1_LQ_LWC_c29613/f2p0/1942 // i1_LQ_LWC_c7214/f1p0/1923 // i1_LQ_LWC_c6597/f1p54/1910 // i2_LQ_LWC_c33850/f1p1/2165 // i3_LQ_LWC_c21136/f1p0/3443 // i2_LQ_L…
GO:0034637	P	cellular carbohydrate biosynthetic process	22	5378	89	23155	0.43	1	// i2_LQ_LWC_c10852/f1p0/2369 // i2_LQ_LWC_c86841/f1p1/2139 // i1_HQ_LWC_c39826/f46p1/1956 // i4_LQ_LWC_c41062/f1p0/4038 // i2_HQ_LWC_c18455/f2p0/2986 // i1_LQ_LWC_c31079/f1p0/1423 // i1_LQ_LWC_c23891/f1p3/1757 // i2_LQ_LWC_c83008/f1p2/2399 // i1_LQ_LWC_c18373/f1p0/1893 // i2_LQ_LWC_c21820/f1p0/2369 // i1_HQ_LWC_c6243/f3p3/1886 // i1_LQ_LWC_c10233/f1p4/1771 // i11_LQ_LWC_c0/f1p0/11864 // i11_LQ_L…
GO:0006970	P	response to osmotic stress	11	5378	28	23155	0.1	1	// i1_LQ_LWC_c20970/f1p11/1517 // i1_HQ_LWC_c1123/f15p3/1907 // i1_HQ_LWC_c9365/f5p0/1635 // i1_LQ_LWC_c33057/f1p0/1882 // i0_LQ_LWC_c1239/f1p0/996 // i1_LQ_LWC_c11814/f1p1/1913 // i3_LQ_LWC_c10042/f1p2/3516 // i1_HQ_LWC_c11956/f5p0/1800 // i1_HQ_LWC_c11031/f2p0/1681 // i2_LQ_LWC_c47216/f1p1/2243 // i0_LQ_LWC_c2034/f1p0/529
GO:0044257	P	cellular protein catabolic process	41	5378	176	23155	0.52	1	// i3_HQ_LWC_c6379/f2p2/3928 // i0_HQ_LWC_c144/f3p0/960 // i1_LQ_LWC_c32533/f1p24/1865 // i2_HQ_LWC_c10702/f8p3/2314 // i4_LQ_LWC_c23718/f1p0/4361 // i1_LQ_LWC_c19370/f1p1/1485 // i2_LQ_LWC_c102647/f1p2/2399 // i1_LQ_LWC_c6706/f1p0/2007 // i3_HQ_LWC_c31617/f5p0/3943 // i2_LQ_LWC_c34969/f1p1/2956 // i1_LQ_LWC_c13333/f1p0/1439 // i1_LQ_LWC_c12442/f1p1/1919 // i1_LQ_LWC_c17317/f1p11/1930 // i2_LQ_LW…
GO:0044255	P	cellular lipid metabolic process	80	5378	279	23155	0.056	1	// i1_HQ_LWC_c14862/f6p0/1934 // i1_LQ_LWC_c12577/f1p0/1959 // i1_LQ_LWC_c35637/f1p5/1646 // i1_LQ_LWC_c42109/f1p0/1046 // i2_LQ_LWC_c10852/f1p0/2369 // i1_HQ_LWC_c27554/f5p0/1876 // i4_LQ_LWC_c22666/f1p0/4764 // i1_LQ_LWC_c36394/f1p2/1780 // i1_LQ_LWC_c11701/f1p0/1840 // i3_LQ_LWC_c26627/f1p0/3884 // i2_LQ_LWC_c32925/f1p0/2578 // i1_LQ_LWC_c8313/f1p0/1902 // i2_HQ_LWC_c119189/f3p8/2702 // i0_LQ_…
GO:0006979	P	response to oxidative stress	35	5378	178	23155	0.84	1	// i2_LQ_LWC_c36800/f1p0/2665 // i2_LQ_LWC_c66654/f1p1/2875 // i1_LQ_LWC_c18181/f1p0/1419 // i4_LQ_LWC_c8599/f1p2/4597 // i1_LQ_LWC_c25691/f2p0/1286 // i1_LQ_LWC_c13218/f1p0/1219 // i1_LQ_LWC_c38123/f1p0/1316 // i1_LQ_LWC_c14033/f1p0/1417 // i1_LQ_LWC_c13586/f1p0/1319 // i1_HQ_LWC_c14501/f2p0/1439 // i1_LQ_LWC_c36589/f1p0/1714 // i1_LQ_LWC_c13771/f1p1/1329 // i1_LQ_LWC_c20601/f1p0/1705 // i1_HQ_L…
GO:0006334	P	nucleosome assembly	18	5378	56	23155	0.15	1	// i0_LQ_LWC_c167/f2p0/733 // i1_LQ_LWC_c20698/f1p1/1647 // i0_LQ_LWC_c705/f1p0/663 // i0_LQ_LWC_c2195/f1p5/633 // i4_LQ_LWC_c8187/f1p3/4803 // i1_HQ_LWC_c25716/f2p0/1168 // i0_HQ_LWC_c120/f3p0/786 // i0_LQ_LWC_c1426/f1p0/772 // i0_LQ_LWC_c1365/f1p0/737 // i0_HQ_LWC_c148/f3p0/663 // i0_LQ_LWC_c337/f1p0/990 // i1_LQ_LWC_c27116/f1p0/1258 // i0_LQ_LWC_c872/f1p0/837 // i0_HQ_LWC_c134/f3p0/560 // i0_L…
GO:0006333	P	chromatin assembly or disassembly	19	5378	124	23155	0.97	1	// i0_LQ_LWC_c167/f2p0/733 // i1_LQ_LWC_c20698/f1p1/1647 // i0_LQ_LWC_c705/f1p0/663 // i0_LQ_LWC_c2195/f1p5/633 // i4_LQ_LWC_c8187/f1p3/4803 // i1_HQ_LWC_c25716/f2p0/1168 // i0_HQ_LWC_c120/f3p0/786 // i0_LQ_LWC_c1426/f1p0/772 // i0_LQ_LWC_c1365/f1p0/737 // i0_HQ_LWC_c148/f3p0/663 // i0_LQ_LWC_c337/f1p0/990 // i1_LQ_LWC_c27116/f1p0/1258 // i0_LQ_LWC_c872/f1p0/837 // i0_HQ_LWC_c134/f3p0/560 // i0_L…
GO:0045449	P	regulation of transcription	285	5378	1237	23155	0.56	1	// i1_LQ_LWC_c30822/f1p0/1553 // i1_LQ_LWC_c14052/f1p1/1290 // i2_LQ_LWC_c127176/f10p3/2738 // i1_LQ_LWC_c7483/f1p2/1790 // i1_LQ_LWC_c6613/f1p0/1667 // i1_LQ_LWC_c9082/f1p1/1597 // i2_LQ_LWC_c69390/f1p0/2504 // i1_LQ_LWC_c24307/f1p5/1514 // i1_LQ_LWC_c24325/f1p0/1907 // i2_LQ_LWC_c109080/f1p1/2187 // i1_LQ_LWC_c21900/f2p0/1464 // i2_HQ_LWC_c4386/f3p3/2444 // i1_LQ_LWC_c16864/f1p0/1632 // i2_LQ_L…
GO:0030036	P	actin cytoskeleton organization	12	5378	33	23155	0.13	1	// i2_LQ_LWC_c24228/f1p2/2844 // i1_LQ_LWC_c34741/f1p0/1975 // i3_LQ_LWC_c31059/f1p0/3112 // i5_LQ_LWC_c6544/f1p1/5165 // i3_LQ_LWC_c10636/f1p3/4035 // i1_LQ_LWC_c8008/f1p0/1617 // i2_HQ_LWC_c8004/f2p1/2677 // i1_LQ_LWC_c38795/f1p0/1198 // i0_HQ_LWC_c206/f2p0/753 // i1_LQ_LWC_c33971/f1p5/1790 // i1_LQ_LWC_c22381/f1p0/1487 // i2_LQ_LWC_c10881/f1p0/2207
GO:0042592	P	homeostatic process	30	5378	132	23155	0.57	1	// i0_LQ_LWC_c1985/f1p0/788 // i1_LQ_LWC_c17813/f1p0/1994 // i1_LQ_LWC_c22913/f1p13/1685 // i2_LQ_LWC_c109242/f1p1/2702 // i1_LQ_LWC_c3597/f1p7/1579 // i3_LQ_LWC_c13095/f1p10/3766 // i2_LQ_LWC_c65521/f1p0/2718 // i1_LQ_LWC_c20340/f1p0/1661 // i1_LQ_LWC_c7285/f1p0/1469 // i1_LQ_LWC_c17878/f1p0/1838 // i2_LQ_LWC_c72049/f1p1/2394 // i1_LQ_LWC_c24989/f1p0/1534 // i1_LQ_LWC_c23028/f1p0/1694 // i2_LQ_L…
GO:0006099	P	tricarboxylic acid cycle	9	5378	21	23155	0.096	1	// i2_LQ_LWC_c55660/f1p12/2102 // i1_HQ_LWC_c37342/f3p1/1371 // i1_LQ_LWC_c14425/f1p0/1453 // i1_HQ_LWC_c37473/f2p0/1394 // i1_LQ_LWC_c12796/f1p7/1882 // i1_LQ_LWC_c36029/f1p1/1856 // i1_LQ_LWC_c10003/f1p0/1709 // i1_LQ_LWC_c21773/f1p0/1652 // i1_LQ_LWC_c11978/f1p0/1543
GO:0022402	P	cell cycle process	11	5378	53	23155	0.68	1	// i1_LQ_LWC_c26957/f1p0/1226 // i1_LQ_LWC_c6597/f1p54/1910 // i1_LQ_LWC_c12323/f1p0/1803 // i3_LQ_LWC_c14133/f1p0/3017 // i2_HQ_LWC_c54555/f2p0/2330 // i2_LQ_LWC_c33329/f1p1/2412 // i2_LQ_LWC_c105205/f1p1/2183 // i1_HQ_LWC_c2481/f3p5/1544 // i2_HQ_LWC_c81771/f2p0/2146 // i1_LQ_LWC_c2983/f1p0/1598 // i4_LQ_LWC_c14470/f1p0/4731
GO:0022403	P	cell cycle phase	9	5378	39	23155	0.57	1	// i1_LQ_LWC_c6597/f1p54/1910 // i2_HQ_LWC_c81771/f2p0/2146 // i3_LQ_LWC_c14133/f1p0/3017 // i2_HQ_LWC_c54555/f2p0/2330 // i2_LQ_LWC_c33329/f1p1/2412 // i2_LQ_LWC_c105205/f1p1/2183 // i1_HQ_LWC_c2481/f3p5/1544 // i1_LQ_LWC_c2983/f1p0/1598 // i4_LQ_LWC_c14470/f1p0/4731
GO:0008219	P	cell death	42	5378	314	23155	1	1	// i3_HQ_LWC_c17658/f2p1/3412 // i1_LQ_LWC_c23389/f1p3/1684 // i1_HQ_LWC_c39627/f45p0/1893 // i1_LQ_LWC_c3279/f1p11/1779 // i3_LQ_LWC_c35514/f1p5/3548 // i3_LQ_LWC_c4397/f1p0/3535 // i1_LQ_LWC_c19380/f1p1/1567 // i4_LQ_LWC_c15514/f1p0/4222 // i3_LQ_LWC_c14495/f1p1/3046 // i2_LQ_LWC_c66902/f1p1/2145 // i3_HQ_LWC_c2504/f3p0/3370 // i1_LQ_LWC_c11957/f1p0/1924 // i1_LQ_LWC_c25974/f1p1/1110 // i1_LQ_L…
GO:0007275	P	multicellular organismal development	66	5378	233	23155	0.089	1	// i1_LQ_LWC_c20926/f1p0/2009 // i1_LQ_LWC_c26705/f1p0/1115 // i1_LQ_LWC_c6668/f1p11/1897 // i3_LQ_LWC_c14133/f1p0/3017 // i2_LQ_LWC_c85666/f1p1/2171 // i2_LQ_LWC_c103477/f1p2/2749 // i2_LQ_LWC_c22067/f1p0/2400 // i1_HQ_LWC_c10874/f2p0/1841 // i1_LQ_LWC_c7296/f1p5/2004 // i3_HQ_LWC_c8309/f2p0/3804 // i1_LQ_LWC_c12323/f1p0/1803 // i2_HQ_LWC_c63642/f2p0/2295 // i1_HQ_LWC_c24132/f2p2/1576 // i3_LQ_L…
GO:0051301	P	cell division	26	5378	82	23155	0.1	1	// i2_LQ_LWC_c84221/f1p0/2253 // i1_HQ_LWC_c16678/f2p3/1963 // i2_LQ_LWC_c88421/f1p0/2896 // i1_LQ_LWC_c30306/f1p0/1718 // i0_LQ_LWC_c2088/f1p5/672 // i1_LQ_LWC_c20729/f1p2/1560 // i2_LQ_LWC_c103632/f1p2/2994 // i2_HQ_LWC_c81771/f2p0/2146 // i1_LQ_LWC_c24333/f1p6/1887 // i1_HQ_LWC_c20114/f2p0/1854 // i1_LQ_LWC_c33516/f1p1/1989 // i2_LQ_LWC_c102532/f1p2/2331 // i1_LQ_LWC_c41196/f1p23/1950 // i1_LQ…
GO:0009733	P	response to auxin stimulus	21	5378	89	23155	0.51	1	// i5_LQ_LWC_c8416/f1p14/5278 // i2_LQ_LWC_c106955/f1p10/2355 // i1_HQ_LWC_c16504/f2p0/1443 // i1_LQ_LWC_c42458/f1p0/1095 // i1_LQ_LWC_c9041/f1p18/1959 // i1_LQ_LWC_c9153/f1p1/1854 // i2_HQ_LWC_c2464/f5p1/2279 // i1_LQ_LWC_c5752/f1p3/1493 // i0_LQ_LWC_c1479/f1p3/962 // i2_LQ_LWC_c72386/f1p0/2285 // i2_LQ_LWC_c23821/f1p1/2623 // i1_LQ_LWC_c7296/f1p5/2004 // i1_LQ_LWC_c5156/f1p0/1778 // i1_LQ_LWC_c…
GO:0009826	P	unidimensional cell growth	8	5378	23	23155	0.22	1	// i1_LQ_LWC_c20926/f1p0/2009 // i0_LQ_LWC_c422/f1p0/449 // i4_LQ_LWC_c32692/f1p2/4198 // i1_LQ_LWC_c24794/f1p0/1871 // i2_LQ_LWC_c38681/f1p6/2609 // i1_LQ_LWC_c30241/f1p0/1862 // i1_HQ_LWC_c10874/f2p0/1841 // i1_HQ_LWC_c39472/f4p0/1964
GO:0009639	P	response to red or far red light	6	5378	12	23155	0.11	1	// i1_LQ_LWC_c21808/f2p0/1843 // i1_HQ_LWC_c2825/f4p3/1837 // i0_LQ_LWC_c1529/f1p0/923 // i1_HQ_LWC_c11956/f5p0/1800 // i1_LQ_LWC_c10641/f1p0/1868 // i1_HQ_LWC_c2481/f3p5/1544
GO:0009737	P	response to abscisic acid stimulus	9	5378	25	23155	0.18	1	// i1_HQ_LWC_c1123/f15p3/1907 // i1_HQ_LWC_c9365/f5p0/1635 // i1_LQ_LWC_c33057/f1p0/1882 // i0_LQ_LWC_c1239/f1p0/996 // i1_LQ_LWC_c11814/f1p1/1913 // i3_LQ_LWC_c10042/f1p2/3516 // i1_HQ_LWC_c11031/f2p0/1681 // i2_LQ_LWC_c47216/f1p1/2243 // i0_LQ_LWC_c2034/f1p0/529
GO:0006486	P	protein amino acid glycosylation	17	5378	43	23155	0.048	1	// i1_LQ_LWC_c36116/f1p0/1768 // i1_HQ_LWC_c19206/f2p0/1829 // i1_LQ_LWC_c13054/f1p2/1347 // i1_LQ_LWC_c21968/f1p0/1932 // i2_LQ_LWC_c108173/f1p0/2257 // i1_LQ_LWC_c13151/f1p1/1227 // i1_HQ_LWC_c16166/f5p0/1736 // i1_HQ_LWC_c3608/f4p0/1815 // i2_HQ_LWC_c13181/f10p1/2553 // i2_LQ_LWC_c109324/f1p0/2169 // i1_HQ_LWC_c6486/f2p0/1646 // i1_LQ_LWC_c27206/f1p0/1393 // i2_HQ_LWC_c1972/f20p0/2203 // i1_HQ…
GO:0009734	P	auxin mediated signaling pathway	15	5378	71	23155	0.67	1	// i1_LQ_LWC_c6767/f1p0/1771 // i0_LQ_LWC_c427/f1p0/670 // i1_HQ_LWC_c16504/f2p0/1443 // i1_LQ_LWC_c42458/f1p0/1095 // i1_LQ_LWC_c9153/f1p1/1854 // i1_LQ_LWC_c5752/f1p3/1493 // i0_LQ_LWC_c1479/f1p3/962 // i2_LQ_LWC_c72386/f1p0/2285 // i1_LQ_LWC_c5156/f1p0/1778 // i1_LQ_LWC_c13981/f1p0/1172 // i1_LQ_LWC_c31360/f1p0/1674 // i2_LQ_LWC_c11177/f1p7/2394 // i1_LQ_LWC_c14244/f1p0/1329 // i2_LQ_LWC_c1257…
GO:0009739	P	response to gibberellin stimulus	5	5378	11	23155	0.17	1	// i1_LQ_LWC_c21062/f1p6/1435 // i1_HQ_LWC_c16325/f4p0/1912 // i1_LQ_LWC_c18826/f1p3/1443 // i2_LQ_LWC_c68440/f1p0/2383 // i1_LQ_LWC_c32475/f1p0/1763
GO:0009738	P	abscisic acid mediated signaling pathway	6	5378	11	23155	0.084	1	// i1_HQ_LWC_c9365/f5p0/1635 // i1_LQ_LWC_c33057/f1p0/1882 // i1_LQ_LWC_c11814/f1p1/1913 // i3_LQ_LWC_c10042/f1p2/3516 // i1_HQ_LWC_c11031/f2p0/1681 // i2_LQ_LWC_c47216/f1p1/2243
GO:0006525	P	arginine metabolic process	6	5378	13	23155	0.13	1	// i1_LQ_LWC_c22409/f1p0/1617 // i3_LQ_LWC_c10952/f1p0/3783 // i1_LQ_LWC_c26245/f1p0/1212 // i2_HQ_LWC_c3668/f3p1/2192 // i1_LQ_LWC_c4191/f1p3/1987 // i1_LQ_LWC_c10776/f1p0/1825
GO:0006096	P	glycolysis	21	5378	67	23155	0.14	1	// i1_LQ_LWC_c10408/f1p0/1961 // i2_LQ_LWC_c107438/f1p0/2125 // i1_HQ_LWC_c14844/f6p0/1938 // i1_HQ_LWC_c1302/f14p4/1681 // i1_LQ_LWC_c36165/f1p0/1751 // i1_HQ_LWC_c2766/f2p0/1946 // i1_LQ_LWC_c30062/f1p0/1964 // i1_LQ_LWC_c12001/f1p0/1794 // i2_LQ_LWC_c112238/f1p0/2057 // i1_LQ_LWC_c16941/f2p0/2017 // i0_LQ_LWC_c2270/f1p0/950 // i2_HQ_LWC_c48144/f2p2/2391 // i1_HQ_LWC_c39805/f3p0/1457 // i1_LQ_L…
GO:0046686	P	response to cadmium ion	5	5378	15	23155	0.32	1	// i1_LQ_LWC_c14478/f1p60/1346 // i1_LQ_LWC_c38830/f1p0/1246 // i3_LQ_LWC_c19003/f1p0/3244 // i2_LQ_LWC_c104122/f1p4/2604 // i0_LQ_LWC_c2272/f1p0/746
GO:0006468	P	protein amino acid phosphorylation	287	5378	1126	23155	0.081	1	// i3_LQ_LWC_c26432/f1p0/3737 // i2_HQ_LWC_c6512/f2p0/2231 // i1_LQ_LWC_c23058/f1p0/1809 // i0_LQ_LWC_c1888/f1p0/600 // i2_LQ_LWC_c47216/f1p1/2243 // i2_LQ_LWC_c20868/f1p0/2187 // i1_HQ_LWC_c10874/f2p0/1841 // i2_LQ_LWC_c103232/f1p1/2875 // i1_LQ_LWC_c17856/f1p0/1937 // i1_LQ_LWC_c33049/f1p1/1888 // i1_LQ_LWC_c27147/f1p0/1372 // i2_LQ_LWC_c21931/f1p1/2439 // i1_LQ_LWC_c22156/f1p0/1943 // i1_LQ_LW…
GO:0000279	P	M phase	7	5378	37	23155	0.75	1	// i1_LQ_LWC_c6597/f1p54/1910 // i2_HQ_LWC_c81771/f2p0/2146 // i3_LQ_LWC_c14133/f1p0/3017 // i2_HQ_LWC_c54555/f2p0/2330 // i2_LQ_LWC_c33329/f1p1/2412 // i2_LQ_LWC_c105205/f1p1/2183 // i1_LQ_LWC_c2983/f1p0/1598
GO:0007389	P	pattern specification process	5	5378	17	23155	0.4	1	// i2_LQ_LWC_c22067/f1p0/2400 // i3_LQ_LWC_c8117/f1p0/3437 // i1_LQ_LWC_c42641/f1p3/1003 // i2_LQ_LWC_c82810/f1p0/2345 // i1_LQ_LWC_c19082/f1p2/1882
GO:0019219	P	regulation of nucleobase, nucleoside, nucleotide and nucleic acid metabolic process	287	5378	1243	23155	0.55	1	// i1_LQ_LWC_c30822/f1p0/1553 // i1_LQ_LWC_c14052/f1p1/1290 // i2_LQ_LWC_c127176/f10p3/2738 // i1_LQ_LWC_c7483/f1p2/1790 // i1_LQ_LWC_c6613/f1p0/1667 // i1_LQ_LWC_c9082/f1p1/1597 // i2_LQ_LWC_c69390/f1p0/2504 // i1_LQ_LWC_c24307/f1p5/1514 // i1_LQ_LWC_c24325/f1p0/1907 // i2_LQ_LWC_c109080/f1p1/2187 // i1_LQ_LWC_c21900/f2p0/1464 // i2_HQ_LWC_c4386/f3p3/2444 // i1_LQ_LWC_c16864/f1p0/1632 // i1_LQ_L…
GO:0070085	P	glycosylation	17	5378	43	23155	0.048	1	// i1_LQ_LWC_c36116/f1p0/1768 // i1_HQ_LWC_c19206/f2p0/1829 // i1_LQ_LWC_c13054/f1p2/1347 // i1_LQ_LWC_c21968/f1p0/1932 // i2_LQ_LWC_c108173/f1p0/2257 // i1_LQ_LWC_c13151/f1p1/1227 // i1_HQ_LWC_c16166/f5p0/1736 // i1_HQ_LWC_c3608/f4p0/1815 // i2_HQ_LWC_c13181/f10p1/2553 // i2_LQ_LWC_c109324/f1p0/2169 // i1_HQ_LWC_c6486/f2p0/1646 // i1_LQ_LWC_c27206/f1p0/1393 // i2_HQ_LWC_c1972/f20p0/2203 // i1_HQ…
GO:0000272	P	polysaccharide catabolic process	12	5378	68	23155	0.85	1	// i3_LQ_LWC_c25030/f1p0/3499 // i0_LQ_LWC_c1839/f1p0/516 // i3_LQ_LWC_c6895/f1p0/3729 // i1_LQ_LWC_c9375/f1p5/1901 // i2_LQ_LWC_c67168/f1p0/2148 // i1_HQ_LWC_c37507/f2p1/1138 // i1_LQ_LWC_c19516/f1p0/1706 // i2_LQ_LWC_c103223/f1p0/2408 // i1_LQ_LWC_c32161/f1p0/1830 // i1_LQ_LWC_c5809/f1p0/1960 // i2_HQ_LWC_c31235/f5p6/2201 // i2_LQ_LWC_c50295/f1p8/2331
GO:0006091	P	generation of precursor metabolites and energy	84	5378	313	23155	0.13	1	// i1_LQ_LWC_c10408/f1p0/1961 // i2_LQ_LWC_c107438/f1p0/2125 // i1_LQ_LWC_c21016/f1p0/2009 // i1_HQ_LWC_c16676/f7p0/1978 // i1_HQ_LWC_c2561/f3p5/1774 // i3_LQ_LWC_c14317/f1p3/3026 // i1_HQ_LWC_c2766/f2p0/1946 // i0_LQ_LWC_c932/f1p0/915 // i1_LQ_LWC_c12796/f1p7/1882 // i1_LQ_LWC_c35318/f1p20/1589 // i0_LQ_LWC_c1957/f1p0/843 // i1_LQ_LWC_c34402/f1p1/1770 // i1_HQ_LWC_c2174/f8p0/1832 // i1_LQ_LWC_c4…
GO:0009735	P	response to cytokinin stimulus	6	5378	12	23155	0.11	1	// i1_LQ_LWC_c33422/f1p2/1844 // i3_LQ_LWC_c5984/f1p0/3128 // i1_LQ_LWC_c36348/f1p0/1452 // i1_LQ_LWC_c21913/f1p0/1455 // i2_LQ_LWC_c94161/f1p6/2047 // i2_LQ_LWC_c57791/f1p6/1511
GO:0048856	P	anatomical structure development	48	5378	172	23155	0.15	1	// i1_LQ_LWC_c20926/f1p0/2009 // i2_LQ_LWC_c85666/f1p1/2171 // i2_LQ_LWC_c103477/f1p2/2749 // i2_LQ_LWC_c22067/f1p0/2400 // i1_HQ_LWC_c10874/f2p0/1841 // i1_LQ_LWC_c7296/f1p5/2004 // i3_HQ_LWC_c8309/f2p0/3804 // i1_HQ_LWC_c24132/f2p2/1576 // i3_LQ_LWC_c8117/f1p0/3437 // i1_LQ_LWC_c38613/f1p0/1374 // i1_LQ_LWC_c24333/f1p6/1887 // i5_LQ_LWC_c9768/f1p12/5708 // i4_LQ_LWC_c33039/f1p0/4226 // i1_LQ_LW…
GO:0006796	P	phosphate metabolic process	345	5378	1327	23155	0.03	1	// i2_LQ_LWC_c47216/f1p1/2243 // i1_LQ_LWC_c33049/f1p1/1888 // i1_LQ_LWC_c27147/f1p0/1372 // i2_LQ_LWC_c103931/f1p0/3024 // i1_LQ_LWC_c30595/f1p0/1623 // i10_LQ_LWC_c37/f1p0/10505 // i1_LQ_LWC_c7096/f1p0/1821 // i1_LQ_LWC_c20151/f1p2/1694 // i2_LQ_LWC_c6470/f2p0/2500 // i2_LQ_LWC_c36427/f1p0/2815 // i1_LQ_LWC_c23839/f1p0/1840 // i2_HQ_LWC_c3829/f2p1/2411 // i2_HQ_LWC_c55615/f2p1/2492 // i1_LQ_LWC…
GO:0006790	P	sulfur metabolic process	21	5378	58	23155	0.057	1	// i1_LQ_LWC_c20129/f1p0/1431 // i2_LQ_LWC_c3885/f1p0/2133 // i1_HQ_LWC_c16688/f3p0/1809 // i1_LQ_LWC_c11823/f1p0/1686 // i2_LQ_LWC_c104796/f1p2/2468 // i1_HQ_LWC_c14949/f2p0/1437 // i1_LQ_LWC_c26583/f1p0/1370 // i2_LQ_LWC_c14454/f1p1/2075 // i0_LQ_LWC_c485/f1p0/679 // i2_LQ_LWC_c107428/f1p2/2210 // i1_LQ_LWC_c30114/f1p0/1532 // i2_LQ_LWC_c126715/f5p2/2248 // i2_LQ_LWC_c49857/f1p2/2296 // i2_LQ_L…
GO:0006793	P	phosphorus metabolic process	345	5378	1327	23155	0.03	1	// i2_LQ_LWC_c47216/f1p1/2243 // i1_LQ_LWC_c33049/f1p1/1888 // i1_LQ_LWC_c27147/f1p0/1372 // i2_LQ_LWC_c103931/f1p0/3024 // i1_LQ_LWC_c30595/f1p0/1623 // i10_LQ_LWC_c37/f1p0/10505 // i1_LQ_LWC_c7096/f1p0/1821 // i1_LQ_LWC_c20151/f1p2/1694 // i2_LQ_LWC_c6470/f2p0/2500 // i2_LQ_LWC_c36427/f1p0/2815 // i1_LQ_LWC_c23839/f1p0/1840 // i2_HQ_LWC_c3829/f2p1/2411 // i2_HQ_LWC_c55615/f2p1/2492 // i1_LQ_LWC…
GO:0006417	P	regulation of translation	6	5378	39	23155	0.88	1	// i0_LQ_LWC_c1630/f1p0/966 // i1_LQ_LWC_c42458/f1p0/1095 // i2_LQ_LWC_c57711/f1p0/2082 // i3_LQ_LWC_c26746/f1p0/3151 // i0_LQ_LWC_c1479/f1p3/962 // i0_HQ_LWC_c48/f6p0/722
GO:0006414	P	translational elongation	8	5378	35	23155	0.58	1	// i1_HQ_LWC_c3538/f2p17/1660 // i1_LQ_LWC_c33356/f1p0/1750 // i0_LQ_LWC_c361/f1p0/976 // i1_HQ_LWC_c39287/f3p1/1767 // i3_LQ_LWC_c3769/f1p0/3343 // i0_LQ_LWC_c1084/f1p0/804 // i1_LQ_LWC_c11558/f1p3/1833 // i1_HQ_LWC_c14962/f6p2/1498
GO:0006413	P	translational initiation	10	5378	35	23155	0.34	1	// i0_LQ_LWC_c1630/f1p0/966 // i0_HQ_LWC_c48/f6p0/722 // i2_LQ_LWC_c57711/f1p0/2082 // i2_LQ_LWC_c51831/f1p11/2469 // i1_LQ_LWC_c31618/f1p0/1987 // i3_LQ_LWC_c26746/f1p0/3151 // i1_LQ_LWC_c31106/f1p0/2011 // i4_LQ_LWC_c13824/f1p4/4715 // i0_LQ_LWC_c1362/f1p0/842 // i0_LQ_LWC_c1655/f1p0/827
GO:0006412	P	translation	125	5378	480	23155	0.14	1	// i0_LQ_LWC_c1980/f1p0/459 // i2_LQ_LWC_c51831/f1p11/2469 // i1_HQ_LWC_c27731/f3p0/1428 // i1_LQ_LWC_c33356/f1p0/1750 // i0_LQ_LWC_c1611/f1p0/601 // i1_LQ_LWC_c42458/f1p0/1095 // i1_LQ_LWC_c22226/f1p0/1910 // i1_LQ_LWC_c25935/f1p1/1178 // i0_LQ_LWC_c1393/f1p0/790 // i3_LQ_LWC_c23367/f1p4/3425 // i1_HQ_LWC_c1490/f10p0/1982 // i0_LQ_LWC_c449/f1p0/835 // i1_HQ_LWC_c7144/f2p4/1659 // i3_LQ_LWC_c2674…
GO:0048523	P	negative regulation of cellular process	10	5378	39	23155	0.45	1	// i3_LQ_LWC_c8117/f1p0/3437 // i2_LQ_LWC_c106638/f1p0/2761 // i0_LQ_LWC_c1604/f1p0/1002 // i2_HQ_LWC_c10702/f8p3/2314 // i1_LQ_LWC_c19082/f1p2/1882 // i2_LQ_LWC_c22067/f1p0/2400 // i1_LQ_LWC_c31342/f1p5/1664 // i1_LQ_LWC_c37647/f1p8/1467 // i2_LQ_LWC_c82810/f1p0/2345 // i0_LQ_LWC_c2059/f1p1/516
GO:0048522	P	positive regulation of cellular process	5	5378	22	23155	0.59	1	// i1_LQ_LWC_c21915/f1p1/1865 // i2_HQ_LWC_c81771/f2p0/2146 // i1_LQ_LWC_c24333/f1p6/1887 // i1_LQ_LWC_c41196/f1p23/1950 // i2_LQ_LWC_c84563/f1p0/2298
GO:0009451	P	RNA modification	14	5378	36	23155	0.075	1	// i1_LQ_LWC_c21587/f1p0/1722 // i2_LQ_LWC_c7737/f1p1/2363 // i2_LQ_LWC_c51425/f1p0/2180 // i4_LQ_LWC_c25553/f1p2/4591 // i3_LQ_LWC_c24258/f1p3/3307 // i2_LQ_LWC_c19651/f1p0/2856 // i2_HQ_LWC_c48144/f2p2/2391 // i1_LQ_LWC_c35087/f1p0/1752 // i2_HQ_LWC_c96953/f3p1/2316 // i1_LQ_LWC_c9514/f1p6/1557 // i1_HQ_LWC_c12417/f3p0/1677 // i1_LQ_LWC_c34628/f1p0/1653 // i2_HQ_LWC_c84023/f2p0/2132 // i1_LQ_LW…
GO:0007165	P	signal transduction	110	5378	405	23155	0.08	1	// i2_LQ_LWC_c25205/f1p1/3073 // i2_LQ_LWC_c69390/f1p0/2504 // i2_LQ_LWC_c54281/f1p0/2479 // i0_LQ_LWC_c1529/f1p0/923 // i1_HQ_LWC_c6794/f2p0/1597 // i1_LQ_LWC_c33176/f1p0/1898 // i2_LQ_LWC_c5199/f1p1/2606 // i2_LQ_LWC_c88976/f1p1/2278 // i1_LQ_LWC_c42458/f1p0/1095 // i1_LQ_LWC_c33325/f1p2/1962 // i1_LQ_LWC_c11814/f1p1/1913 // i1_HQ_LWC_c1238/f9p0/1813 // i1_LQ_LWC_c22042/f1p0/2022 // i2_LQ_LWC_c…
GO:0007166	P	cell surface receptor linked signaling pathway	8	5378	26	23155	0.3	1	// i2_LQ_LWC_c109015/f1p1/2818 // i3_LQ_LWC_c25110/f1p0/3452 // i1_LQ_LWC_c10434/f1p2/1908 // i1_HQ_LWC_c16691/f3p2/1749 // i3_HQ_LWC_c41399/f2p0/3966 // i4_LQ_LWC_c29034/f1p0/4596 // i1_LQ_LWC_c32394/f1p0/1887 // i2_LQ_LWC_c70822/f1p0/2782
GO:0042445	P	hormone metabolic process	7	5378	19	23155	0.21	1	// i1_LQ_LWC_c20926/f1p0/2009 // i3_LQ_LWC_c8117/f1p0/3437 // i1_LQ_LWC_c20165/f1p0/1971 // i2_LQ_LWC_c22067/f1p0/2400 // i1_HQ_LWC_c10874/f2p0/1841 // i1_HQ_LWC_c39472/f4p0/1964 // i1_HQ_LWC_c12013/f2p0/1850
GO:0042440	P	pigment metabolic process	11	5378	30	23155	0.14	1	// i1_LQ_LWC_c22752/f1p7/1754 // i1_LQ_LWC_c38770/f1p0/1326 // i4_LQ_LWC_c21424/f1p123/4415 // i1_HQ_LWC_c35840/f2p0/1660 // i1_LQ_LWC_c17149/f1p1/1594 // i1_LQ_LWC_c30163/f1p0/1925 // i1_LQ_LWC_c17418/f1p0/1734 // i0_LQ_LWC_c1601/f1p0/989 // i1_LQ_LWC_c17531/f1p0/1984 // i2_LQ_LWC_c17888/f1p0/2653 // i1_HQ_LWC_c39425/f2p0/1551
GO:0009314	P	response to radiation	21	5378	77	23155	0.29	1	// i2_HQ_LWC_c54555/f2p0/2330 // i1_LQ_LWC_c17795/f1p0/1974 // i2_LQ_LWC_c107253/f1p0/2391 // i1_LQ_LWC_c9041/f1p18/1959 // i1_HQ_LWC_c2481/f3p5/1544 // i2_HQ_LWC_c2464/f5p1/2279 // i1_HQ_LWC_c2825/f4p3/1837 // i1_LQ_LWC_c38281/f1p31/1155 // i0_LQ_LWC_c1529/f1p0/923 // i2_HQ_LWC_c38014/f2p0/2188 // i3_LQ_LWC_c14923/f1p0/3022 // i1_HQ_LWC_c11956/f5p0/1800 // i1_LQ_LWC_c21808/f2p0/1843 // i2_LQ_LWC…
GO:0051056	P	regulation of small GTPase mediated signal transduction	11	5378	37	23155	0.29	1	// i1_HQ_LWC_c2307/f4p3/1721 // i1_LQ_LWC_c34221/f1p28/1741 // i1_LQ_LWC_c33325/f1p2/1962 // i1_LQ_LWC_c21935/f1p0/1941 // i1_LQ_LWC_c3506/f1p2/1893 // i1_HQ_LWC_c6794/f2p0/1597 // i1_LQ_LWC_c13857/f1p0/1343 // i10_LQ_LWC_c105/f1p0/10269 // i1_LQ_LWC_c3752/f1p5/1529 // i2_LQ_LWC_c3835/f1p2/3170 // i1_LQ_LWC_c3198/f1p0/1855
GO:0046034	P	ATP metabolic process	21	5378	97	23155	0.65	1	// i1_HQ_LWC_c16276/f3p0/1525 // i1_LQ_LWC_c7691/f1p0/1868 // i4_LQ_LWC_c13522/f1p4/4351 // i3_LQ_LWC_c12180/f1p0/3337 // i2_LQ_LWC_c25191/f1p1/2859 // i2_LQ_LWC_c24779/f1p7/2355 // i3_LQ_LWC_c10974/f1p0/3859 // i2_LQ_LWC_c26058/f1p1/2555 // i2_HQ_LWC_c1290/f25p9/2267 // i4_LQ_LWC_c3028/f1p8/4687 // i2_LQ_LWC_c65006/f1p0/2396 // i0_LQ_LWC_c1719/f1p279/496 // i0_LQ_LWC_c2152/f1p0/963 // i1_LQ_LWC_…
GO:0009685	P	gibberellin metabolic process	7	5378	30	23155	0.56	1	// i2_LQ_LWC_c133473/f1p0/2005 // i1_LQ_LWC_c38790/f1p0/1222 // i1_LQ_LWC_c30241/f1p0/1862 // i1_LQ_LWC_c25873/f1p6/1292 // i1_LQ_LWC_c8614/f1p6/1681 // i1_HQ_LWC_c9827/f3p0/1593 // i1_LQ_LWC_c13859/f1p0/1258
GO:0019953	P	sexual reproduction	8	5378	28	23155	0.37	1	// i1_HQ_LWC_c25627/f3p0/1182 // i1_LQ_LWC_c21332/f1p30/1520 // i4_LQ_LWC_c32692/f1p2/4198 // i1_LQ_LWC_c37590/f1p0/1382 // i2_LQ_LWC_c112588/f1p3/2082 // i1_LQ_LWC_c24794/f1p0/1871 // i1_LQ_LWC_c17812/f1p5/1721 // i1_LQ_LWC_c38559/f1p0/1376
GO:0006278	P	RNA-dependent DNA replication	5	5378	149	23155	1	1	// i2_HQ_LWC_c46851/f3p0/2317 // i2_LQ_LWC_c68818/f1p0/2878 // i1_LQ_LWC_c12413/f1p3/1515 // i1_HQ_LWC_c29815/f2p0/1945 // i2_LQ_LWC_c4941/f1p8/2463
GO:0010038	P	response to metal ion	7	5378	26	23155	0.43	1	// i1_LQ_LWC_c31722/f1p0/1850 // i1_LQ_LWC_c26613/f1p0/1381 // i1_LQ_LWC_c14478/f1p60/1346 // i2_LQ_LWC_c104122/f1p4/2604 // i1_LQ_LWC_c38830/f1p0/1246 // i0_LQ_LWC_c2272/f1p0/746 // i3_LQ_LWC_c19003/f1p0/3244
GO:0010035	P	response to inorganic substance	12	5378	27	23155	0.051	1	// i1_LQ_LWC_c31722/f1p0/1850 // i1_LQ_LWC_c26613/f1p0/1381 // i1_LQ_LWC_c42274/f1p0/1050 // i1_LQ_LWC_c14478/f1p60/1346 // i1_HQ_LWC_c37413/f2p0/1114 // i1_LQ_LWC_c13218/f1p0/1219 // i2_LQ_LWC_c104122/f1p4/2604 // i2_HQ_LWC_c13213/f2p4/2779 // i11_LQ_LWC_c12/f1p0/11757 // i1_LQ_LWC_c38830/f1p0/1246 // i0_LQ_LWC_c2272/f1p0/746 // i3_LQ_LWC_c19003/f1p0/3244
GO:0009070	P	serine family amino acid biosynthetic process	8	5378	26	23155	0.3	1	// i2_LQ_LWC_c88797/f1p2/2404 // i1_LQ_LWC_c20462/f1p0/1423 // i0_LQ_LWC_c485/f1p0/679 // i1_LQ_LWC_c7322/f1p0/1500 // i1_LQ_LWC_c20137/f1p15/1419 // i0_LQ_LWC_c1492/f1p2/764 // i2_HQ_LWC_c83963/f2p1/2236 // i1_LQ_LWC_c9342/f1p0/1611
GO:0010033	P	response to organic substance	48	5378	173	23155	0.16	1	// i1_LQ_LWC_c20926/f1p0/2009 // i1_HQ_LWC_c9365/f5p0/1635 // i1_LQ_LWC_c36348/f1p0/1452 // i2_HQ_LWC_c2464/f5p1/2279 // i2_HQ_LWC_c10702/f8p3/2314 // i2_LQ_LWC_c68440/f1p0/2383 // i2_LQ_LWC_c47216/f1p1/2243 // i1_HQ_LWC_c10874/f2p0/1841 // i1_LQ_LWC_c14341/f1p0/1281 // i1_LQ_LWC_c7296/f1p5/2004 // i1_LQ_LWC_c5156/f1p0/1778 // i1_LQ_LWC_c13981/f1p0/1172 // i2_LQ_LWC_c11177/f1p7/2394 // i1_LQ_LWC_…
GO:0009072	P	aromatic amino acid family metabolic process	17	5378	54	23155	0.17	1	// i1_HQ_LWC_c25815/f2p5/1363 // i1_HQ_LWC_c2117/f3p2/1520 // i1_LQ_LWC_c7470/f1p16/1626 // i1_LQ_LWC_c14227/f1p4/1115 // i1_LQ_LWC_c5801/f3p1/1617 // i2_HQ_LWC_c36712/f4p9/2493 // i1_HQ_LWC_c1903/f5p0/1797 // i1_LQ_LWC_c20235/f1p0/1709 // i1_HQ_LWC_c9767/f5p0/1723 // i2_HQ_LWC_c41154/f2p4/2015 // i1_LQ_LWC_c10893/f1p0/1558 // i1_LQ_LWC_c8907/f1p0/1516 // i5_LQ_LWC_c4631/f1p0/5819 // i1_LQ_LWC_c3…
GO:0051704	P	multi-organism process	18	5378	118	23155	0.97	1	// i3_HQ_LWC_c2540/f2p1/3465 // i1_LQ_LWC_c26957/f1p0/1226 // i2_HQ_LWC_c63563/f3p1/2240 // i1_LQ_LWC_c13328/f1p0/1342 // i2_HQ_LWC_c16621/f6p1/2645 // i4_LQ_LWC_c32692/f1p2/4198 // i2_LQ_LWC_c105590/f1p2/2557 // i1_LQ_LWC_c24794/f1p0/1871 // i1_LQ_LWC_c18844/f1p0/2015 // i1_LQ_LWC_c20423/f1p0/1903 // i2_LQ_LWC_c47037/f1p3/2631 // i2_LQ_LWC_c54033/f1p1/2839 // i1_LQ_LWC_c24866/f1p1/1541 // i2_HQ_…
GO:0044248	P	cellular catabolic process	106	5378	366	23155	0.027	1	// i1_LQ_LWC_c21964/f1p9/1407 // i1_HQ_LWC_c37389/f2p1/1186 // i1_HQ_LWC_c2766/f2p0/1946 // i4_LQ_LWC_c23718/f1p0/4361 // i1_LQ_LWC_c38465/f1p0/1379 // i2_LQ_LWC_c102647/f1p2/2399 // i1_LQ_LWC_c11978/f1p0/1543 // i2_LQ_LWC_c34969/f1p1/2956 // i1_LQ_LWC_c17317/f1p11/1930 // i0_LQ_LWC_c2270/f1p0/950 // i4_LQ_LWC_c21317/f1p0/4800 // i2_LQ_LWC_c21541/f1p0/2132 // i1_HQ_LWC_c8087/f2p0/1482 // i1_HQ_LW…
GO:0009605	P	response to external stimulus	11	5378	40	23155	0.36	1	// i1_HQ_LWC_c29605/f2p0/1848 // i1_LQ_LWC_c26957/f1p0/1226 // i1_LQ_LWC_c21808/f2p0/1843 // i1_HQ_LWC_c2825/f4p3/1837 // i2_HQ_LWC_c119277/f2p1/2323 // i1_HQ_LWC_c11956/f5p0/1800 // i2_LQ_LWC_c108917/f1p0/2134 // i1_LQ_LWC_c10641/f1p0/1868 // i1_LQ_LWC_c19170/f1p0/1627 // i1_HQ_LWC_c2481/f3p5/1544 // i1_LQ_LWC_c20423/f1p0/1903
GO:0044249	P	cellular biosynthetic process	677	5378	2735	23155	0.06	1	// i1_LQ_LWC_c32027/f1p1/1758 // i1_LQ_LWC_c19854/f1p0/1916 // i1_LQ_LWC_c6613/f1p0/1667 // i1_LQ_LWC_c20462/f1p0/1423 // i2_LQ_LWC_c55154/f1p0/2292 // i1_LQ_LWC_c8313/f1p0/1902 // i2_LQ_LWC_c35040/f1p0/2510 // i2_LQ_LWC_c27888/f1p0/2075 // i1_HQ_LWC_c29526/f3p0/1785 // i1_LQ_LWC_c33422/f1p2/1844 // i1_LQ_LWC_c42458/f1p0/1095 // i2_HQ_LWC_c24402/f2p2/2260 // i0_LQ_LWC_c644/f1p0/678 // i1_LQ_LWC_c…
GO:0016567	P	protein ubiquitination	12	5378	75	23155	0.92	1	// i1_HQ_LWC_c11397/f3p8/1722 // i2_LQ_LWC_c83500/f1p0/3009 // i1_HQ_LWC_c8411/f2p0/1707 // i1_HQ_LWC_c2091/f2p1/1792 // i1_HQ_LWC_c2851/f3p0/1680 // i2_LQ_LWC_c64434/f1p2/2503 // i2_LQ_LWC_c36211/f1p3/2404 // i2_LQ_LWC_c75637/f1p0/2056 // i2_HQ_LWC_c81789/f2p0/2170 // i2_LQ_LWC_c85668/f1p0/2095 // i2_HQ_LWC_c12364/f5p0/2384 // i1_LQ_LWC_c17771/f1p0/1972
GO:0016114	P	terpenoid biosynthetic process	5	5378	17	23155	0.4	1	// i1_LQ_LWC_c17531/f1p0/1984 // i2_LQ_LWC_c104878/f1p0/2896 // i2_HQ_LWC_c119189/f3p8/2702 // i1_HQ_LWC_c12298/f7p0/1756 // i1_HQ_LWC_c11168/f4p0/1717
GO:0016568	P	chromatin modification	14	5378	49	23155	0.29	1	// i1_LQ_LWC_c23366/f1p1/1789 // i1_LQ_LWC_c20174/f1p0/1406 // i1_LQ_LWC_c30967/f1p0/1862 // i3_LQ_LWC_c14133/f1p0/3017 // i1_LQ_LWC_c17642/f1p18/1445 // i2_HQ_LWC_c20814/f3p0/2904 // i1_LQ_LWC_c31342/f1p5/1664 // i3_LQ_LWC_c18905/f1p0/3766 // i10_LQ_LWC_c104/f1p0/10182 // i1_LQ_LWC_c7282/f1p2/1714 // i1_HQ_LWC_c954/f14p0/1728 // i2_HQ_LWC_c22329/f3p0/2737 // i1_LQ_LWC_c17203/f1p1/1981 // i1_HQ_L…
GO:0016569	P	covalent chromatin modification	5	5378	19	23155	0.48	1	// i3_LQ_LWC_c14133/f1p0/3017 // i1_LQ_LWC_c20174/f1p0/1406 // i1_LQ_LWC_c31342/f1p5/1664 // i1_LQ_LWC_c30967/f1p0/1862 // i1_HQ_LWC_c954/f14p0/1728
GO:0006298	P	mismatch repair	5	5378	11	23155	0.17	1	// i2_LQ_LWC_c49646/f1p0/2444 // i2_LQ_LWC_c54397/f1p0/2827 // i3_LQ_LWC_c22417/f1p4/3882 // i2_HQ_LWC_c38579/f2p0/2912 // i4_LQ_LWC_c28172/f1p3/4723
GO:0010629	P	negative regulation of gene expression	6	5378	21	23155	0.4	1	// i1_HQ_LWC_c29703/f2p0/1801 // i2_LQ_LWC_c106638/f1p0/2761 // i0_LQ_LWC_c1604/f1p0/1002 // i1_LQ_LWC_c31342/f1p5/1664 // i1_LQ_LWC_c37647/f1p8/1467 // i0_LQ_LWC_c2059/f1p1/516
GO:0006807	P	nitrogen compound metabolic process	648	5378	2801	23155	0.55	1	// i2_LQ_LWC_c49646/f1p0/2444 // i1_LQ_LWC_c32027/f1p1/1758 // i1_LQ_LWC_c19854/f1p0/1916 // i1_LQ_LWC_c6613/f1p0/1667 // i1_LQ_LWC_c20462/f1p0/1423 // i2_LQ_LWC_c55154/f1p0/2292 // i1_LQ_LWC_c8313/f1p0/1902 // i2_LQ_LWC_c35040/f1p0/2510 // i1_LQ_LWC_c18195/f1p1/1851 // i2_LQ_LWC_c27888/f1p0/2075 // i1_HQ_LWC_c37389/f2p1/1186 // i1_LQ_LWC_c33422/f1p2/1844 // i1_LQ_LWC_c42458/f1p0/1095 // i2_HQ_LW…
GO:0006800	P	oxygen and reactive oxygen species metabolic process	8	5378	14	23155	0.041	1	// i1_LQ_LWC_c42274/f1p0/1050 // i1_HQ_LWC_c37413/f2p0/1114 // i1_LQ_LWC_c13218/f1p0/1219 // i11_LQ_LWC_c12/f1p0/11757 // i1_LQ_LWC_c39106/f1p0/1368 // i1_LQ_LWC_c42472/f1p0/1094 // i2_LQ_LWC_c133469/f1p2/2031 // i1_LQ_LWC_c42176/f1p0/1022
GO:0009651	P	response to salt stress	5	5378	17	23155	0.4	1	// i1_LQ_LWC_c20970/f1p11/1517 // i1_HQ_LWC_c11956/f5p0/1800 // i0_LQ_LWC_c2034/f1p0/529 // i0_LQ_LWC_c1239/f1p0/996 // i1_HQ_LWC_c1123/f15p3/1907
GO:0034660	P	ncRNA metabolic process	44	5378	134	23155	0.031	1	// i1_LQ_LWC_c21587/f1p0/1722 // i2_LQ_LWC_c7737/f1p1/2363 // i1_LQ_LWC_c9514/f1p6/1557 // i2_LQ_LWC_c6752/f1p3/3241 // i2_HQ_LWC_c55671/f2p0/2400 // i4_LQ_LWC_c10931/f1p0/4413 // i1_LQ_LWC_c19584/f1p3/1639 // i2_LQ_LWC_c21883/f1p2/2441 // i1_HQ_LWC_c6642/f2p21/1895 // i2_HQ_LWC_c96953/f3p1/2316 // i2_LQ_LWC_c19651/f1p0/2856 // i2_HQ_LWC_c84023/f2p0/2132 // i2_LQ_LWC_c55156/f1p0/2143 // i1_LQ_LWC…
GO:0033013	P	tetrapyrrole metabolic process	13	5378	31	23155	0.058	1	// i1_LQ_LWC_c22752/f1p7/1754 // i1_LQ_LWC_c5331/f1p0/1507 // i1_LQ_LWC_c30624/f1p0/1417 // i1_HQ_LWC_c35840/f2p0/1660 // i1_LQ_LWC_c20948/f1p0/1639 // i1_LQ_LWC_c30163/f1p0/1925 // i1_LQ_LWC_c17418/f1p0/1734 // i2_HQ_LWC_c38417/f2p0/2474 // i1_HQ_LWC_c37506/f2p0/1654 // i1_LQ_LWC_c17149/f1p1/1594 // i1_LQ_LWC_c38770/f1p0/1326 // i1_LQ_LWC_c30635/f1p0/1758 // i1_HQ_LWC_c39425/f2p0/1551
GO:0042157	P	lipoprotein metabolic process	9	5378	18	23155	0.053	1	// i1_HQ_LWC_c14862/f6p0/1934 // i1_LQ_LWC_c26485/f1p0/1187 // i2_HQ_LWC_c25602/f2p0/2482 // i2_LQ_LWC_c120127/f1p0/2283 // i1_LQ_LWC_c34393/f1p0/1930 // i3_HQ_LWC_c11183/f3p1/3196 // i2_LQ_LWC_c32925/f1p0/2578 // i1_LQ_LWC_c9889/f1p0/1755 // i2_LQ_LWC_c13999/f1p0/2032
GO:0051187	P	cofactor catabolic process	9	5378	27	23155	0.23	1	// i2_LQ_LWC_c55660/f1p12/2102 // i1_HQ_LWC_c37342/f3p1/1371 // i1_LQ_LWC_c14425/f1p0/1453 // i1_HQ_LWC_c37473/f2p0/1394 // i1_LQ_LWC_c12796/f1p7/1882 // i1_LQ_LWC_c36029/f1p1/1856 // i1_LQ_LWC_c10003/f1p0/1709 // i1_LQ_LWC_c21773/f1p0/1652 // i1_LQ_LWC_c11978/f1p0/1543
GO:0006563	P	L-serine metabolic process	9	5378	30	23155	0.31	1	// i2_LQ_LWC_c88797/f1p2/2404 // i1_LQ_LWC_c20462/f1p0/1423 // i0_LQ_LWC_c485/f1p0/679 // i1_LQ_LWC_c25003/f1p2/1848 // i10_LQ_LWC_c29/f1p0/10902 // i1_LQ_LWC_c20137/f1p15/1419 // i0_LQ_LWC_c1492/f1p2/764 // i1_LQ_LWC_c7322/f1p0/1500 // i1_LQ_LWC_c9342/f1p0/1611
GO:0044260	P	cellular macromolecule metabolic process	1102	5378	4546	23155	0.081	1	// i2_LQ_LWC_c49646/f1p0/2444 // i2_LQ_LWC_c82385/f1p0/2257 // i1_LQ_LWC_c19854/f1p0/1916 // i1_LQ_LWC_c6613/f1p0/1667 // i2_LQ_LWC_c55154/f1p0/2292 // i1_HQ_LWC_c21079/f2p5/1821 // i1_HQ_LWC_c37451/f2p10/1235 // i2_LQ_LWC_c47216/f1p1/2243 // i3_LQ_LWC_c28314/f1p0/3097 // i2_LQ_LWC_c35040/f1p0/2510 // i1_LQ_LWC_c33049/f1p1/1888 // i1_LQ_LWC_c27147/f1p0/1372 // i1_LQ_LWC_c30595/f1p0/1623 // i10_LQ…
GO:0006364	P	rRNA processing	12	5378	28	23155	0.06	1	// i1_LQ_LWC_c8709/f1p24/1892 // i1_HQ_LWC_c1696/f4p0/1489 // i1_LQ_LWC_c22464/f1p6/1523 // i2_HQ_LWC_c55671/f2p0/2400 // i3_LQ_LWC_c23660/f1p0/3715 // i2_LQ_LWC_c21883/f1p2/2441 // i2_LQ_LWC_c25500/f1p3/2700 // i1_LQ_LWC_c10889/f2p0/2021 // i1_LQ_LWC_c10291/f1p6/1965 // i1_HQ_LWC_c9104/f6p0/1925 // i2_LQ_LWC_c83240/f1p0/2234 // i2_HQ_LWC_c20780/f2p0/2137
GO:0006366	P	transcription from RNA polymerase II promoter	7	5378	25	23155	0.4	1	// i1_HQ_LWC_c2442/f6p1/1596 // i1_LQ_LWC_c21825/f1p3/1561 // i0_LQ_LWC_c2087/f1p0/687 // i1_LQ_LWC_c21915/f1p1/1865 // i1_LQ_LWC_c33312/f1p0/1529 // i2_LQ_LWC_c70124/f1p0/2955 // i1_LQ_LWC_c11892/f1p3/1506
GO:0007186	P	G-protein coupled receptor protein signaling pathway	7	5378	24	23155	0.37	1	// i2_LQ_LWC_c109015/f1p1/2818 // i3_LQ_LWC_c25110/f1p0/3452 // i1_LQ_LWC_c10434/f1p2/1908 // i1_HQ_LWC_c16691/f3p2/1749 // i3_HQ_LWC_c41399/f2p0/3966 // i4_LQ_LWC_c29034/f1p0/4596 // i2_LQ_LWC_c70822/f1p0/2782
GO:0009887	P	organ morphogenesis	5	5378	17	23155	0.4	1	// i4_LQ_LWC_c33039/f1p0/4226 // i1_LQ_LWC_c33820/f1p0/1553 // i2_HQ_LWC_c18361/f2p0/2321 // i1_LQ_LWC_c19082/f1p2/1882 // i2_LQ_LWC_c82810/f1p0/2345
GO:0019748	P	secondary metabolic process	41	5378	136	23155	0.087	1	// i1_LQ_LWC_c21964/f1p9/1407 // i1_LQ_LWC_c14411/f1p0/1343 // i1_HQ_LWC_c23625/f2p5/1954 // i1_LQ_LWC_c11667/f1p0/1965 // i1_LQ_LWC_c35323/f1p0/1878 // i2_HQ_LWC_c119189/f3p8/2702 // i2_LQ_LWC_c33594/f1p0/2167 // i1_LQ_LWC_c13859/f1p0/1258 // i1_LQ_LWC_c27297/f1p0/1319 // i2_HQ_LWC_c41154/f2p4/2015 // i1_LQ_LWC_c24671/f1p0/1422 // i1_HQ_LWC_c1422/f16p3/1895 // i1_LQ_LWC_c32027/f1p1/1758 // i1_HQ…
GO:0050793	P	regulation of developmental process	11	5378	52	23155	0.66	1	// i3_LQ_LWC_c8117/f1p0/3437 // i1_LQ_LWC_c42641/f1p3/1003 // i2_LQ_LWC_c4256/f1p0/3000 // i2_LQ_LWC_c103477/f1p2/2749 // i2_LQ_LWC_c22067/f1p0/2400 // i1_LQ_LWC_c19082/f1p2/1882 // i2_LQ_LWC_c49964/f1p5/2768 // i1_LQ_LWC_c19170/f1p0/1627 // i2_LQ_LWC_c54644/f1p1/2861 // i2_HQ_LWC_c119277/f2p1/2323 // i2_LQ_LWC_c82810/f1p0/2345
GO:0000271	P	polysaccharide biosynthetic process	17	5378	68	23155	0.44	1	// i1_HQ_LWC_c39826/f46p1/1956 // i1_LQ_LWC_c10233/f1p4/1771 // i4_LQ_LWC_c41062/f1p0/4038 // i1_LQ_LWC_c18373/f1p0/1893 // i2_LQ_LWC_c5845/f1p2/2989 // i2_LQ_LWC_c14454/f1p1/2075 // i1_LQ_LWC_c31079/f1p0/1423 // i3_LQ_LWC_c14923/f1p0/3022 // i2_LQ_LWC_c83008/f1p2/2399 // i5_LQ_LWC_c10818/f1p0/5115 // i11_LQ_LWC_c50/f1p0/11329 // i3_LQ_LWC_c19575/f1p3/3461 // i2_HQ_LWC_c18455/f2p0/2986 // i4_LQ_L…
GO:0050790	P	regulation of catalytic activity	22	5378	109	23155	0.76	1	// i2_LQ_LWC_c106333/f1p32/2435 // i1_LQ_LWC_c3506/f1p2/1893 // i1_HQ_LWC_c6794/f2p0/1597 // i1_HQ_LWC_c17591/f2p0/1731 // i2_HQ_LWC_c34413/f2p0/2559 // i3_LQ_LWC_c25110/f1p0/3452 // i1_LQ_LWC_c33325/f1p2/1962 // i1_HQ_LWC_c16691/f3p2/1749 // i1_LQ_LWC_c21935/f1p0/1941 // i1_LQ_LWC_c4019/f1p3/1781 // i1_HQ_LWC_c2307/f4p3/1721 // i2_LQ_LWC_c21521/f7p1/2573 // i2_LQ_LWC_c109062/f1p1/2585 // i1_LQ_L…
GO:0009889	P	regulation of biosynthetic process	289	5378	1261	23155	0.59	1	// i1_LQ_LWC_c30822/f1p0/1553 // i1_LQ_LWC_c14052/f1p1/1290 // i2_LQ_LWC_c127176/f10p3/2738 // i1_LQ_LWC_c7483/f1p2/1790 // i1_LQ_LWC_c6613/f1p0/1667 // i1_LQ_LWC_c9082/f1p1/1597 // i2_LQ_LWC_c69390/f1p0/2504 // i1_LQ_LWC_c24307/f1p5/1514 // i1_LQ_LWC_c24325/f1p0/1907 // i2_LQ_LWC_c109080/f1p1/2187 // i1_LQ_LWC_c21900/f2p0/1464 // i2_HQ_LWC_c4386/f3p3/2444 // i1_LQ_LWC_c16864/f1p0/1632 // i2_LQ_L…
GO:0009888	P	tissue development	7	5378	39	23155	0.79	1	// i3_LQ_LWC_c8117/f1p0/3437 // i1_LQ_LWC_c33820/f1p0/1553 // i1_LQ_LWC_c19082/f1p2/1882 // i2_LQ_LWC_c22067/f1p0/2400 // i3_HQ_LWC_c8309/f2p0/3804 // i2_LQ_LWC_c82810/f1p0/2345 // i2_LQ_LWC_c54644/f1p1/2861
GO:0050794	P	regulation of cellular process	419	5378	1699	23155	0.13	1	// i1_LQ_LWC_c19854/f1p0/1916 // i1_LQ_LWC_c6613/f1p0/1667 // i2_LQ_LWC_c47216/f1p1/2243 // i2_LQ_LWC_c35040/f1p0/2510 // i1_LQ_LWC_c18195/f1p1/1851 // i2_LQ_LWC_c5199/f1p1/2606 // i1_LQ_LWC_c33422/f1p2/1844 // i1_LQ_LWC_c24333/f1p6/1887 // i1_LQ_LWC_c42458/f1p0/1095 // i1_LQ_LWC_c33325/f1p2/1962 // i1_LQ_LWC_c13479/f1p0/1311 // i1_HQ_LWC_c1238/f9p0/1813 // i3_LQ_LWC_c9982/f1p0/3230 // i1_HQ_LWC_…
GO:0051239	P	regulation of multicellular organismal process	10	5378	39	23155	0.45	1	// i3_LQ_LWC_c8117/f1p0/3437 // i2_LQ_LWC_c4256/f1p0/3000 // i2_LQ_LWC_c103477/f1p2/2749 // i2_LQ_LWC_c22067/f1p0/2400 // i1_LQ_LWC_c19082/f1p2/1882 // i2_LQ_LWC_c49964/f1p5/2768 // i1_LQ_LWC_c19170/f1p0/1627 // i2_LQ_LWC_c54644/f1p1/2861 // i2_HQ_LWC_c119277/f2p1/2323 // i2_LQ_LWC_c82810/f1p0/2345
GO:0046148	P	pigment biosynthetic process	11	5378	24	23155	0.052	1	// i1_LQ_LWC_c22752/f1p7/1754 // i1_LQ_LWC_c38770/f1p0/1326 // i4_LQ_LWC_c21424/f1p123/4415 // i1_HQ_LWC_c35840/f2p0/1660 // i1_LQ_LWC_c17149/f1p1/1594 // i1_LQ_LWC_c30163/f1p0/1925 // i1_LQ_LWC_c17418/f1p0/1734 // i0_LQ_LWC_c1601/f1p0/989 // i1_LQ_LWC_c17531/f1p0/1984 // i2_LQ_LWC_c17888/f1p0/2653 // i1_HQ_LWC_c39425/f2p0/1551
GO:0042545	P	cell wall modification	7	5378	27	23155	0.47	1	// i2_LQ_LWC_c28144/f1p0/2058 // i1_LQ_LWC_c35448/f1p1/1970 // i1_LQ_LWC_c6842/f1p0/1997 // i2_LQ_LWC_c107976/f1p0/2361 // i1_LQ_LWC_c14232/f1p0/1284 // i1_LQ_LWC_c7349/f1p4/1729 // i2_LQ_LWC_c67410/f1p0/2966
GO:0015986	P	ATP synthesis coupled proton transport	6	5378	43	23155	0.92	1	// i0_LQ_LWC_c932/f1p0/915 // i1_LQ_LWC_c42643/f1p0/1028 // i2_HQ_LWC_c1290/f25p9/2267 // i0_LQ_LWC_c1777/f1p0/835 // i0_LQ_LWC_c2152/f1p0/963 // i1_HQ_LWC_c16276/f3p0/1525
GO:0015980	P	energy derivation by oxidation of organic compounds	16	5378	46	23155	0.11	1	// i2_LQ_LWC_c55660/f1p12/2102 // i1_HQ_LWC_c39826/f46p1/1956 // i1_HQ_LWC_c37342/f3p1/1371 // i1_LQ_LWC_c14425/f1p0/1453 // i1_HQ_LWC_c37473/f2p0/1394 // i1_LQ_LWC_c12796/f1p7/1882 // i1_LQ_LWC_c31079/f1p0/1423 // i0_LQ_LWC_c1959/f1p0/586 // i1_LQ_LWC_c36029/f1p1/1856 // i0_HQ_LWC_c248/f2p0/514 // i0_LQ_LWC_c2283/f1p6/635 // i1_LQ_LWC_c13763/f1p0/1298 // i1_LQ_LWC_c10003/f1p0/1709 // i1_LQ_LWC_c…
GO:0008654	P	phospholipid biosynthetic process	11	5378	29	23155	0.12	1	// i1_HQ_LWC_c14862/f6p0/1934 // i2_LQ_LWC_c106866/f1p2/2116 // i2_LQ_LWC_c13999/f1p0/2032 // i2_LQ_LWC_c120127/f1p0/2283 // i2_LQ_LWC_c86841/f1p1/2139 // i3_HQ_LWC_c11183/f3p1/3196 // i2_LQ_LWC_c32925/f1p0/2578 // i4_LQ_LWC_c4314/f1p2/4546 // i1_LQ_LWC_c9889/f1p0/1755 // i1_LQ_LWC_c32931/f1p5/1581 // i1_HQ_LWC_c12298/f7p0/1756
GO:0046395	P	carboxylic acid catabolic process	7	5378	29	23155	0.53	1	// i2_HQ_LWC_c41154/f2p4/2015 // i0_LQ_LWC_c1982/f1p0/715 // i2_HQ_LWC_c36712/f4p9/2493 // i1_LQ_LWC_c30241/f1p0/1862 // i1_LQ_LWC_c10776/f1p0/1825 // i3_LQ_LWC_c9668/f1p1/3611 // i1_LQ_LWC_c30904/f1p0/1635
GO:0050896	P	response to stimulus	219	5378	917	23155	0.36	1	// i2_LQ_LWC_c49646/f1p0/2444 // i1_LQ_LWC_c14478/f1p60/1346 // i1_LQ_LWC_c18181/f1p0/1419 // i0_LQ_LWC_c1476/f1p0/795 // i2_HQ_LWC_c2464/f5p1/2279 // i1_HQ_LWC_c29791/f2p0/1424 // i1_LQ_LWC_c13522/f1p4/1419 // i2_LQ_LWC_c104437/f1p2/2812 // i2_LQ_LWC_c47216/f1p1/2243 // i1_HQ_LWC_c10874/f2p0/1841 // i1_LQ_LWC_c18195/f1p1/1851 // i4_LQ_LWC_c28172/f1p3/4723 // i2_LQ_LWC_c5199/f1p1/2606 // i1_LQ_LW…
GO:0006511	P	ubiquitin-dependent protein catabolic process	34	5378	144	23155	0.5	1	// i3_HQ_LWC_c6379/f2p2/3928 // i0_HQ_LWC_c144/f3p0/960 // i1_LQ_LWC_c32533/f1p24/1865 // i2_HQ_LWC_c10702/f8p3/2314 // i4_LQ_LWC_c23718/f1p0/4361 // i1_LQ_LWC_c19370/f1p1/1485 // i2_LQ_LWC_c102647/f1p2/2399 // i1_LQ_LWC_c6706/f1p0/2007 // i1_LQ_LWC_c2755/f2p1/1585 // i2_LQ_LWC_c34969/f1p1/2956 // i1_LQ_LWC_c13333/f1p0/1439 // i1_LQ_LWC_c12442/f1p1/1919 // i1_LQ_LWC_c17317/f1p11/1930 // i2_LQ_LWC…
GO:0006518	P	peptide metabolic process	5	5378	19	23155	0.48	1	// i0_LQ_LWC_c1477/f1p0/770 // i1_HQ_LWC_c16688/f3p0/1809 // i1_LQ_LWC_c11823/f1p0/1686 // i0_LQ_LWC_c390/f1p0/617 // i0_LQ_LWC_c591/f1p3/830
GO:0006108	P	malate metabolic process	5	5378	16	23155	0.36	1	// i1_HQ_LWC_c14844/f6p0/1938 // i1_LQ_LWC_c32312/f1p3/1942 // i1_HQ_LWC_c39805/f3p0/1457 // i1_LQ_LWC_c36029/f1p1/1856 // i1_LQ_LWC_c6675/f2p1/2029
GO:0051171	P	regulation of nitrogen compound metabolic process	287	5378	1261	23155	0.64	1	// i1_LQ_LWC_c30822/f1p0/1553 // i1_LQ_LWC_c14052/f1p1/1290 // i2_LQ_LWC_c127176/f10p3/2738 // i1_LQ_LWC_c7483/f1p2/1790 // i1_LQ_LWC_c6613/f1p0/1667 // i1_LQ_LWC_c9082/f1p1/1597 // i2_LQ_LWC_c69390/f1p0/2504 // i1_LQ_LWC_c24307/f1p5/1514 // i1_LQ_LWC_c24325/f1p0/1907 // i2_LQ_LWC_c109080/f1p1/2187 // i1_LQ_LWC_c21900/f2p0/1464 // i2_HQ_LWC_c4386/f3p3/2444 // i1_LQ_LWC_c16864/f1p0/1632 // i1_LQ_L…
GO:0006633	P	fatty acid biosynthetic process	30	5378	92	23155	0.069	1	// i1_LQ_LWC_c35637/f1p5/1646 // i1_LQ_LWC_c42109/f1p0/1046 // i1_HQ_LWC_c27554/f5p0/1876 // i1_LQ_LWC_c36394/f1p2/1780 // i1_LQ_LWC_c11701/f1p0/1840 // i3_LQ_LWC_c26627/f1p0/3884 // i0_LQ_LWC_c1357/f1p0/656 // i2_LQ_LWC_c5703/f1p0/2660 // i1_LQ_LWC_c34219/f1p0/1889 // i1_HQ_LWC_c29526/f3p0/1785 // i1_HQ_LWC_c2141/f3p2/1964 // i1_HQ_LWC_c13040/f7p4/1456 // i1_LQ_LWC_c33534/f1p5/1697 // i1_LQ_LWC_…
GO:0006631	P	fatty acid metabolic process	32	5378	104	23155	0.1	1	// i1_LQ_LWC_c35637/f1p5/1646 // i1_LQ_LWC_c42109/f1p0/1046 // i1_HQ_LWC_c27554/f5p0/1876 // i1_LQ_LWC_c36394/f1p2/1780 // i1_LQ_LWC_c11701/f1p0/1840 // i3_LQ_LWC_c26627/f1p0/3884 // i0_LQ_LWC_c1357/f1p0/656 // i2_LQ_LWC_c5703/f1p0/2660 // i1_LQ_LWC_c34219/f1p0/1889 // i1_HQ_LWC_c29526/f3p0/1785 // i1_HQ_LWC_c2141/f3p2/1964 // i1_HQ_LWC_c13040/f7p4/1456 // i1_LQ_LWC_c33534/f1p5/1697 // i3_LQ_LWC_…
GO:0033043	P	regulation of organelle organization	6	5378	15	23155	0.19	1	// i2_LQ_LWC_c33329/f1p1/2412 // i1_LQ_LWC_c8008/f1p0/1617 // i2_HQ_LWC_c81771/f2p0/2146 // i1_LQ_LWC_c33971/f1p5/1790 // i1_LQ_LWC_c22381/f1p0/1487 // i2_LQ_LWC_c10881/f1p0/2207
GO:0006730	P	one-carbon metabolic process	9	5378	40	23155	0.59	1	// i2_LQ_LWC_c31900/f1p1/2394 // i1_HQ_LWC_c29703/f2p0/1801 // i2_LQ_LWC_c8119/f1p3/2288 // i2_LQ_LWC_c105833/f1p3/2880 // i1_HQ_LWC_c1865/f10p0/1846 // i2_LQ_LWC_c48545/f1p0/2914 // i1_LQ_LWC_c19273/f1p11/1597 // i1_LQ_LWC_c11173/f1p0/1531 // i3_LQ_LWC_c14133/f1p0/3017
GO:0009311	P	oligosaccharide metabolic process	7	5378	29	23155	0.53	1	// i1_LQ_LWC_c22036/f1p0/1810 // i1_LQ_LWC_c7106/f1p0/1968 // i2_LQ_LWC_c67168/f1p0/2148 // i11_LQ_LWC_c0/f1p0/11864 // i1_LQ_LWC_c23891/f1p3/1757 // i3_LQ_LWC_c28024/f1p3/3943 // i1_LQ_LWC_c11356/f1p0/1960
GO:0009310	P	amine catabolic process	6	5378	25	23155	0.54	1	// i2_HQ_LWC_c36712/f4p9/2493 // i0_LQ_LWC_c1982/f1p0/715 // i2_HQ_LWC_c41154/f2p4/2015 // i1_LQ_LWC_c10776/f1p0/1825 // i3_LQ_LWC_c9668/f1p1/3611 // i1_LQ_LWC_c30904/f1p0/1635
GO:0007047	P	cellular cell wall organization	22	5378	146	23155	0.98	1	// i2_HQ_LWC_c73989/f3p0/2056 // i2_LQ_LWC_c47861/f1p1/2579 // i1_LQ_LWC_c32161/f1p0/1830 // i1_HQ_LWC_c25627/f3p0/1182 // i2_HQ_LWC_c18455/f2p0/2986 // i2_LQ_LWC_c83008/f1p2/2399 // i2_LQ_LWC_c41619/f1p0/2056 // i1_LQ_LWC_c18373/f1p0/1893 // i2_LQ_LWC_c21820/f1p0/2369 // i1_LQ_LWC_c9375/f1p5/1901 // i3_LQ_LWC_c19575/f1p3/3461 // i1_LQ_LWC_c20947/f1p0/1899 // i1_LQ_LWC_c8126/f1p0/1720 // i4_LQ_LW…
GO:0070882	P	cellular cell wall organization or biogenesis	26	5378	217	23155	1	1	// i2_HQ_LWC_c73989/f3p0/2056 // i2_LQ_LWC_c47861/f1p1/2579 // i1_LQ_LWC_c32161/f1p0/1830 // i1_LQ_LWC_c35877/f1p0/1998 // i1_HQ_LWC_c25627/f3p0/1182 // i2_HQ_LWC_c18455/f2p0/2986 // i2_LQ_LWC_c83008/f1p2/2399 // i2_LQ_LWC_c41619/f1p0/2056 // i1_LQ_LWC_c18373/f1p0/1893 // i1_LQ_LWC_c20517/f1p0/1900 // i2_LQ_LWC_c21820/f1p0/2369 // i2_LQ_LWC_c75604/f1p0/2039 // i1_LQ_LWC_c9375/f1p5/1901 // i3_LQ_L…
GO:0009250	P	glucan biosynthetic process	15	5378	63	23155	0.51	1	// i1_HQ_LWC_c39826/f46p1/1956 // i1_LQ_LWC_c10233/f1p4/1771 // i4_LQ_LWC_c41062/f1p0/4038 // i2_HQ_LWC_c18455/f2p0/2986 // i2_LQ_LWC_c5845/f1p2/2989 // i2_LQ_LWC_c14454/f1p1/2075 // i1_LQ_LWC_c31079/f1p0/1423 // i3_LQ_LWC_c14923/f1p0/3022 // i2_LQ_LWC_c83008/f1p2/2399 // i5_LQ_LWC_c10818/f1p0/5115 // i11_LQ_LWC_c50/f1p0/11329 // i3_LQ_LWC_c19575/f1p3/3461 // i2_LQ_LWC_c21820/f1p0/2369 // i12_LQ_…
GO:0009251	P	glucan catabolic process	5	5378	18	23155	0.44	1	// i1_LQ_LWC_c5809/f1p0/1960 // i1_LQ_LWC_c32161/f1p0/1830 // i2_LQ_LWC_c67168/f1p0/2148 // i1_LQ_LWC_c9375/f1p5/1901 // i2_LQ_LWC_c50295/f1p8/2331
GO:0070887	P	cellular response to chemical stimulus	31	5378	116	23155	0.27	1	// i1_HQ_LWC_c9365/f5p0/1635 // i1_LQ_LWC_c13218/f1p0/1219 // i2_HQ_LWC_c10702/f8p3/2314 // i2_LQ_LWC_c47216/f1p1/2243 // i11_LQ_LWC_c12/f1p0/11757 // i1_LQ_LWC_c14341/f1p0/1281 // i1_LQ_LWC_c5156/f1p0/1778 // i1_LQ_LWC_c13981/f1p0/1172 // i2_LQ_LWC_c11177/f1p7/2394 // i1_HQ_LWC_c16325/f4p0/1912 // i1_LQ_LWC_c42458/f1p0/1095 // i1_HQ_LWC_c37413/f2p0/1114 // i1_LQ_LWC_c11814/f1p1/1913 // i2_LQ_LWC…
GO:0006457	P	protein folding	30	5378	159	23155	0.87	1	// i1_LQ_LWC_c24612/f1p14/2018 // i2_LQ_LWC_c3878/f1p2/2975 // i3_LQ_LWC_c28314/f1p0/3097 // i1_LQ_LWC_c9929/f1p26/1670 // i0_LQ_LWC_c660/f1p0/579 // i1_LQ_LWC_c2720/f2p6/1645 // i1_LQ_LWC_c3113/f1p1/1856 // i1_HQ_LWC_c2750/f4p0/1765 // i0_LQ_LWC_c1103/f1p0/729 // i1_LQ_LWC_c25214/f1p8/1627 // i1_LQ_LWC_c9668/f3p1/1854 // i0_LQ_LWC_c1763/f1p4/799 // i1_LQ_LWC_c22020/f1p0/1620 // i1_LQ_LWC_c19939/…
GO:0009259	P	ribonucleotide metabolic process	26	5378	118	23155	0.63	1	// i1_LQ_LWC_c31038/f1p0/1751 // i0_LQ_LWC_c932/f1p0/915 // i2_LQ_LWC_c26058/f1p1/2555 // i1_LQ_LWC_c42643/f1p0/1028 // i2_HQ_LWC_c1290/f25p9/2267 // i0_LQ_LWC_c842/f1p0/964 // i1_LQ_LWC_c7691/f1p0/1868 // i2_LQ_LWC_c50162/f1p4/2172 // i2_LQ_LWC_c86625/f1p3/3089 // i3_LQ_LWC_c12180/f1p0/3337 // i1_LQ_LWC_c29974/f1p0/1425 // i2_LQ_LWC_c87531/f1p0/2632 // i0_LQ_LWC_c1719/f1p279/496 // i1_LQ_LWC_c19…
GO:0007049	P	cell cycle	28	5378	109	23155	0.35	1	// i3_HQ_LWC_c2540/f2p1/3465 // i2_LQ_LWC_c84221/f1p0/2253 // i3_LQ_LWC_c14133/f1p0/3017 // i1_LQ_LWC_c30306/f1p0/1718 // i0_LQ_LWC_c2088/f1p5/672 // i1_LQ_LWC_c20729/f1p2/1560 // i2_HQ_LWC_c81771/f2p0/2146 // i2_LQ_LWC_c81977/f1p3/2289 // i1_LQ_LWC_c6597/f1p54/1910 // i1_HQ_LWC_c20114/f2p0/1854 // i1_LQ_LWC_c33516/f1p1/1989 // i2_LQ_LWC_c33329/f1p1/2412 // i2_LQ_LWC_c33850/f1p1/2165 // i2_LQ_LWC…
GO:0051246	P	regulation of protein metabolic process	28	5378	99	23155	0.21	1	// i2_LQ_LWC_c89724/f1p1/2321 // i1_HQ_LWC_c37451/f2p10/1235 // i0_HQ_LWC_c48/f6p0/722 // i0_LQ_LWC_c141/f3p0/875 // i0_HQ_LWC_c255/f2p0/819 // i1_LQ_LWC_c42458/f1p0/1095 // i0_LQ_LWC_c825/f1p0/688 // i2_LQ_LWC_c54460/f1p2/2240 // i2_LQ_LWC_c106061/f1p0/2125 // i3_LQ_LWC_c3520/f1p2/3415 // i0_LQ_LWC_c133/f3p0/900 // i0_LQ_LWC_c1630/f1p0/966 // i2_LQ_LWC_c57711/f1p0/2082 // i1_LQ_LWC_c24626/f1p2/1…
GO:0009057	P	macromolecule catabolic process	101	5378	880	23155	1	1	// i1_LQ_LWC_c21964/f1p9/1407 // i1_HQ_LWC_c37389/f2p1/1186 // i1_HQ_LWC_c2766/f2p0/1946 // i4_LQ_LWC_c23718/f1p0/4361 // i1_LQ_LWC_c38465/f1p0/1379 // i2_LQ_LWC_c102647/f1p2/2399 // i1_LQ_LWC_c32161/f1p0/1830 // i2_LQ_LWC_c34969/f1p1/2956 // i3_LQ_LWC_c6895/f1p0/3729 // i1_LQ_LWC_c17317/f1p11/1930 // i1_HQ_LWC_c1343/f5p0/1742 // i0_LQ_LWC_c2270/f1p0/950 // i3_LQ_LWC_c3520/f1p2/3415 // i4_LQ_LWC_…
GO:0048827	P	phyllome development	7	5378	26	23155	0.43	1	// i1_LQ_LWC_c24333/f1p6/1887 // i1_LQ_LWC_c33820/f1p0/1553 // i4_LQ_LWC_c33039/f1p0/4226 // i1_LQ_LWC_c20165/f1p0/1971 // i1_LQ_LWC_c41196/f1p23/1950 // i2_HQ_LWC_c18361/f2p0/2321 // i2_LQ_LWC_c84563/f1p0/2298
GO:0046942	P	carboxylic acid transport	11	5378	36	23155	0.26	1	// i1_LQ_LWC_c23431/f1p0/2007 // i2_LQ_LWC_c49989/f1p5/2127 // i2_HQ_LWC_c115489/f2p2/2315 // i1_HQ_LWC_c1920/f12p2/1970 // i1_LQ_LWC_c32805/f1p0/1878 // i1_LQ_LWC_c6195/f1p0/1868 // i1_LQ_LWC_c5614/f2p1/1986 // i2_HQ_LWC_c116266/f11p1/2135 // i1_LQ_LWC_c18193/f1p0/1882 // i2_LQ_LWC_c34477/f1p0/2815 // i4_LQ_LWC_c25886/f1p3/4889
GO:0008037	P	cell recognition	7	5378	57	23155	0.97	1	// i2_HQ_LWC_c63563/f3p1/2240 // i2_HQ_LWC_c16621/f6p1/2645 // i2_LQ_LWC_c105590/f1p2/2557 // i2_LQ_LWC_c47037/f1p3/2631 // i2_LQ_LWC_c54033/f1p1/2839 // i2_HQ_LWC_c21290/f2p2/2649 // i2_HQ_LWC_c9508/f2p0/2793
GO:0048608	P	reproductive structure development	28	5378	110	23155	0.37	1	// i2_LQ_LWC_c85666/f1p1/2171 // i2_LQ_LWC_c103477/f1p2/2749 // i3_HQ_LWC_c8309/f2p0/3804 // i1_HQ_LWC_c24132/f2p2/1576 // i1_LQ_LWC_c38613/f1p0/1374 // i1_LQ_LWC_c26705/f1p0/1115 // i5_LQ_LWC_c9768/f1p12/5708 // i1_LQ_LWC_c13479/f1p0/1311 // i1_LQ_LWC_c17203/f1p1/1981 // i1_LQ_LWC_c41196/f1p23/1950 // i1_LQ_LWC_c13925/f1p0/1120 // i1_LQ_LWC_c38089/f1p0/1222 // i2_LQ_LWC_c49964/f1p5/2768 // i1_LQ…
GO:0009409	P	response to cold	5	5378	12	23155	0.2	1	// i1_LQ_LWC_c26752/f1p0/1383 // i1_HQ_LWC_c1123/f15p3/1907 // i0_LQ_LWC_c2034/f1p0/529 // i2_LQ_LWC_c107734/f1p5/2754 // i2_LQ_LWC_c103477/f1p2/2749
GO:0051276	P	chromosome organization	36	5378	183	23155	0.84	1	// i1_LQ_LWC_c23366/f1p1/1789 // i0_HQ_LWC_c148/f3p0/663 // i0_LQ_LWC_c705/f1p0/663 // i0_LQ_LWC_c2195/f1p5/633 // i3_LQ_LWC_c14133/f1p0/3017 // i4_LQ_LWC_c8187/f1p3/4803 // i0_HQ_LWC_c134/f3p0/560 // i1_HQ_LWC_c954/f14p0/1728 // i1_LQ_LWC_c20174/f1p0/1406 // i0_HQ_LWC_c120/f3p0/786 // i1_LQ_LWC_c17203/f1p1/1981 // i2_LQ_LWC_c33329/f1p1/2412 // i0_LQ_LWC_c337/f1p0/990 // i1_HQ_LWC_c22833/f2p8/187…
GO:0007031	P	peroxisome organization	5	5378	11	23155	0.17	1	// i1_LQ_LWC_c32822/f1p43/1750 // i1_LQ_LWC_c12522/f1p0/1857 // i1_HQ_LWC_c1960/f6p0/1655 // i1_LQ_LWC_c42443/f1p6/1061 // i1_HQ_LWC_c12228/f3p0/1861
GO:0070838	P	divalent metal ion transport	6	5378	14	23155	0.16	1	// i1_HQ_LWC_c29605/f2p0/1848 // i1_LQ_LWC_c7691/f1p0/1868 // i3_LQ_LWC_c12180/f1p0/3337 // i1_LQ_LWC_c31038/f1p0/1751 // i2_LQ_LWC_c26058/f1p1/2555 // i3_HQ_LWC_c7451/f2p11/3542
GO:0042493	P	response to drug	21	5378	57	23155	0.051	1	// i1_HQ_LWC_c6165/f3p0/1811 // i1_LQ_LWC_c4242/f1p10/1745 // i1_LQ_LWC_c31264/f1p1/1942 // i3_LQ_LWC_c24440/f1p6/3963 // i1_LQ_LWC_c6459/f2p3/1843 // i1_LQ_LWC_c21244/f1p0/1729 // i2_LQ_LWC_c94923/f1p0/2060 // i1_LQ_LWC_c32493/f1p0/1959 // i1_LQ_LWC_c34376/f1p73/1651 // i2_LQ_LWC_c28257/f1p5/2083 // i2_LQ_LWC_c104437/f1p2/2812 // i1_HQ_LWC_c29815/f2p0/1945 // i1_HQ_LWC_c27555/f7p0/1834 // i2_HQ_…
GO:0033692	P	cellular polysaccharide biosynthetic process	17	5378	67	23155	0.42	1	// i1_HQ_LWC_c39826/f46p1/1956 // i1_LQ_LWC_c10233/f1p4/1771 // i4_LQ_LWC_c41062/f1p0/4038 // i1_LQ_LWC_c18373/f1p0/1893 // i2_LQ_LWC_c5845/f1p2/2989 // i2_LQ_LWC_c14454/f1p1/2075 // i1_LQ_LWC_c31079/f1p0/1423 // i3_LQ_LWC_c14923/f1p0/3022 // i2_LQ_LWC_c83008/f1p2/2399 // i5_LQ_LWC_c10818/f1p0/5115 // i11_LQ_LWC_c50/f1p0/11329 // i3_LQ_LWC_c19575/f1p3/3461 // i2_HQ_LWC_c18455/f2p0/2986 // i4_LQ_L…
GO:0033365	P	protein localization in organelle	8	5378	36	23155	0.61	1	// i1_LQ_LWC_c13228/f1p0/1436 // i5_LQ_LWC_c7297/f1p2/5297 // i2_LQ_LWC_c107242/f1p3/2485 // i1_LQ_LWC_c22397/f1p1/1923 // i1_LQ_LWC_c34553/f1p0/1878 // i0_LQ_LWC_c1021/f1p0/596 // i1_LQ_LWC_c31673/f1p0/1416 // i0_LQ_LWC_c656/f1p0/794
GO:0048731	P	system development	19	5378	75	23155	0.41	1	// i1_LQ_LWC_c20926/f1p0/2009 // i3_LQ_LWC_c8117/f1p0/3437 // i1_LQ_LWC_c24333/f1p6/1887 // i1_LQ_LWC_c33820/f1p0/1553 // i4_LQ_LWC_c33039/f1p0/4226 // i1_LQ_LWC_c20165/f1p0/1971 // i2_LQ_LWC_c82810/f1p0/2345 // i1_LQ_LWC_c41196/f1p23/1950 // i1_LQ_LWC_c19082/f1p2/1882 // i2_LQ_LWC_c84563/f1p0/2298 // i2_LQ_LWC_c22067/f1p0/2400 // i1_HQ_LWC_c10874/f2p0/1841 // i1_LQ_LWC_c7296/f1p5/2004 // i2_LQ_L…
GO:0009081	P	branched chain family amino acid metabolic process	12	5378	25	23155	0.034	1	// i1_LQ_LWC_c21964/f1p9/1407 // i1_LQ_LWC_c35843/f1p0/1467 // i1_LQ_LWC_c14411/f1p0/1343 // i1_LQ_LWC_c21398/f1p1/1802 // i1_LQ_LWC_c35323/f1p0/1878 // i1_LQ_LWC_c11211/f1p2/2000 // i2_LQ_LWC_c5126/f1p2/2331 // i1_LQ_LWC_c27297/f1p0/1319 // i2_HQ_LWC_c10443/f7p3/2239 // i0_LQ_LWC_c647/f1p0/558 // i1_HQ_LWC_c2351/f2p15/1641 // i1_LQ_LWC_c18120/f1p0/1852
GO:0009082	P	branched chain family amino acid biosynthetic process	5	5378	13	23155	0.24	1	// i1_LQ_LWC_c18120/f1p0/1852 // i0_LQ_LWC_c647/f1p0/558 // i1_LQ_LWC_c35843/f1p0/1467 // i1_LQ_LWC_c21398/f1p1/1802 // i2_HQ_LWC_c10443/f7p3/2239
GO:0030243	P	cellulose metabolic process	12	5378	47	23155	0.44	1	// i2_HQ_LWC_c18455/f2p0/2986 // i4_LQ_LWC_c41062/f1p0/4038 // i1_LQ_LWC_c18373/f1p0/1893 // i2_LQ_LWC_c5845/f1p2/2989 // i2_LQ_LWC_c14454/f1p1/2075 // i2_LQ_LWC_c83008/f1p2/2399 // i3_LQ_LWC_c19575/f1p3/3461 // i1_LQ_LWC_c32161/f1p0/1830 // i1_LQ_LWC_c5809/f1p0/1960 // i2_LQ_LWC_c21820/f1p0/2369 // i1_LQ_LWC_c9375/f1p5/1901 // i2_LQ_LWC_c50295/f1p8/2331
GO:0030244	P	cellulose biosynthetic process	8	5378	31	23155	0.46	1	// i4_LQ_LWC_c41062/f1p0/4038 // i2_HQ_LWC_c18455/f2p0/2986 // i2_LQ_LWC_c5845/f1p2/2989 // i2_LQ_LWC_c14454/f1p1/2075 // i2_LQ_LWC_c83008/f1p2/2399 // i1_LQ_LWC_c18373/f1p0/1893 // i2_LQ_LWC_c21820/f1p0/2369 // i3_LQ_LWC_c19575/f1p3/3461
GO:0009108	P	coenzyme biosynthetic process	18	5378	55	23155	0.13	1	// i1_LQ_LWC_c6064/f1p0/1956 // i1_HQ_LWC_c16688/f3p0/1809 // i1_LQ_LWC_c11823/f1p0/1686 // i1_LQ_LWC_c32027/f1p1/1758 // i1_LQ_LWC_c11198/f1p2/1991 // i0_LQ_LWC_c934/f1p0/993 // i1_LQ_LWC_c26191/f1p0/1172 // i1_LQ_LWC_c17229/f1p0/1613 // i2_LQ_LWC_c13799/f1p0/2071 // i2_LQ_LWC_c3885/f1p0/2133 // i2_LQ_LWC_c85287/f1p0/2740 // i1_HQ_LWC_c8780/f2p0/1791 // i1_LQ_LWC_c10937/f1p0/1809 // i1_HQ_LWC_c2…
GO:0009109	P	coenzyme catabolic process	9	5378	21	23155	0.096	1	// i2_LQ_LWC_c55660/f1p12/2102 // i1_HQ_LWC_c37342/f3p1/1371 // i1_LQ_LWC_c14425/f1p0/1453 // i1_HQ_LWC_c37473/f2p0/1394 // i1_LQ_LWC_c12796/f1p7/1882 // i1_LQ_LWC_c36029/f1p1/1856 // i1_LQ_LWC_c10003/f1p0/1709 // i1_LQ_LWC_c21773/f1p0/1652 // i1_LQ_LWC_c11978/f1p0/1543
GO:0034622	P	cellular macromolecular complex assembly	40	5378	127	23155	0.059	1	// i0_HQ_LWC_c148/f3p0/663 // i0_LQ_LWC_c705/f1p0/663 // i0_LQ_LWC_c2195/f1p5/633 // i1_LQ_LWC_c8008/f1p0/1617 // i2_HQ_LWC_c81771/f2p0/2146 // i4_LQ_LWC_c8187/f1p3/4803 // i1_LQ_LWC_c37647/f1p8/1467 // i1_LQ_LWC_c10641/f1p0/1868 // i0_HQ_LWC_c134/f3p0/560 // i1_LQ_LWC_c22381/f1p0/1487 // i0_HQ_LWC_c120/f3p0/786 // i2_LQ_LWC_c28225/f1p0/2023 // i3_LQ_LWC_c10636/f1p3/4035 // i0_LQ_LWC_c337/f1p0/99…
GO:0008033	P	tRNA processing	20	5378	51	23155	0.036	1	// i1_LQ_LWC_c21587/f1p0/1722 // i2_LQ_LWC_c7737/f1p1/2363 // i2_HQ_LWC_c96953/f3p1/2316 // i2_LQ_LWC_c85581/f1p2/2834 // i2_HQ_LWC_c12819/f3p0/2277 // i1_LQ_LWC_c7756/f1p2/1991 // i3_LQ_LWC_c23660/f1p0/3715 // i1_LQ_LWC_c9514/f1p6/1557 // i1_LQ_LWC_c35982/f1p1/2000 // i2_LQ_LWC_c19651/f1p0/2856 // i1_LQ_LWC_c14230/f1p14/1125 // i1_HQ_LWC_c6642/f2p21/1895 // i1_HQ_LWC_c12301/f4p11/1611 // i1_LQ_L…
GO:0009100	P	glycoprotein metabolic process	17	5378	43	23155	0.048	1	// i1_LQ_LWC_c36116/f1p0/1768 // i1_HQ_LWC_c19206/f2p0/1829 // i1_LQ_LWC_c13054/f1p2/1347 // i1_LQ_LWC_c21968/f1p0/1932 // i2_LQ_LWC_c108173/f1p0/2257 // i1_LQ_LWC_c13151/f1p1/1227 // i1_HQ_LWC_c16166/f5p0/1736 // i1_HQ_LWC_c3608/f4p0/1815 // i2_HQ_LWC_c13181/f10p1/2553 // i2_LQ_LWC_c109324/f1p0/2169 // i1_HQ_LWC_c6486/f2p0/1646 // i1_LQ_LWC_c27206/f1p0/1393 // i2_HQ_LWC_c1972/f20p0/2203 // i1_HQ…
GO:0009101	P	glycoprotein biosynthetic process	17	5378	43	23155	0.048	1	// i1_LQ_LWC_c36116/f1p0/1768 // i1_HQ_LWC_c19206/f2p0/1829 // i1_LQ_LWC_c13054/f1p2/1347 // i1_LQ_LWC_c21968/f1p0/1932 // i2_LQ_LWC_c108173/f1p0/2257 // i1_LQ_LWC_c13151/f1p1/1227 // i1_HQ_LWC_c16166/f5p0/1736 // i1_HQ_LWC_c3608/f4p0/1815 // i2_HQ_LWC_c13181/f10p1/2553 // i2_LQ_LWC_c109324/f1p0/2169 // i1_HQ_LWC_c6486/f2p0/1646 // i1_LQ_LWC_c27206/f1p0/1393 // i2_HQ_LWC_c1972/f20p0/2203 // i1_HQ…
GO:0006325	P	chromatin organization	33	5378	169	23155	0.84	1	// i1_LQ_LWC_c23366/f1p1/1789 // i0_HQ_LWC_c148/f3p0/663 // i0_LQ_LWC_c705/f1p0/663 // i0_LQ_LWC_c2195/f1p5/633 // i3_LQ_LWC_c14133/f1p0/3017 // i4_LQ_LWC_c8187/f1p3/4803 // i0_HQ_LWC_c134/f3p0/560 // i1_HQ_LWC_c954/f14p0/1728 // i1_LQ_LWC_c20174/f1p0/1406 // i0_HQ_LWC_c120/f3p0/786 // i1_LQ_LWC_c17203/f1p1/1981 // i0_LQ_LWC_c337/f1p0/990 // i1_HQ_LWC_c22833/f2p8/1876 // i10_LQ_LWC_c104/f1p0/1018…
GO:0006323	P	DNA packaging	19	5378	58	23155	0.12	1	// i0_LQ_LWC_c167/f2p0/733 // i1_LQ_LWC_c20698/f1p1/1647 // i0_LQ_LWC_c705/f1p0/663 // i0_LQ_LWC_c2195/f1p5/633 // i4_LQ_LWC_c8187/f1p3/4803 // i1_HQ_LWC_c25716/f2p0/1168 // i0_HQ_LWC_c120/f3p0/786 // i0_LQ_LWC_c1426/f1p0/772 // i0_LQ_LWC_c1365/f1p0/737 // i0_HQ_LWC_c148/f3p0/663 // i0_LQ_LWC_c337/f1p0/990 // i1_LQ_LWC_c27116/f1p0/1258 // i0_LQ_LWC_c872/f1p0/837 // i0_HQ_LWC_c134/f3p0/560 // i2_L…
GO:0009856	P	pollination	9	5378	63	23155	0.94	1	// i2_HQ_LWC_c63563/f3p1/2240 // i2_HQ_LWC_c16621/f6p1/2645 // i4_LQ_LWC_c32692/f1p2/4198 // i2_LQ_LWC_c105590/f1p2/2557 // i1_LQ_LWC_c24794/f1p0/1871 // i2_LQ_LWC_c47037/f1p3/2631 // i2_LQ_LWC_c54033/f1p1/2839 // i2_HQ_LWC_c21290/f2p2/2649 // i2_HQ_LWC_c9508/f2p0/2793
GO:0046164	P	alcohol catabolic process	35	5378	113	23155	0.085	1	// i1_LQ_LWC_c10408/f1p0/1961 // i1_LQ_LWC_c21964/f1p9/1407 // i1_LQ_LWC_c14411/f1p0/1343 // i2_LQ_LWC_c107438/f1p0/2125 // i1_HQ_LWC_c2766/f2p0/1946 // i1_LQ_LWC_c30062/f1p0/1964 // i1_LQ_LWC_c16941/f2p0/2017 // i1_HQ_LWC_c39805/f3p0/1457 // i1_LQ_LWC_c38465/f1p0/1379 // i1_HQ_LWC_c2125/f2p1/1870 // i1_LQ_LWC_c33004/f1p2/1862 // i1_LQ_LWC_c11044/f1p7/2008 // i1_LQ_LWC_c27297/f1p0/1319 // i1_LQ_L…
GO:0045934	P	negative regulation of nucleobase, nucleoside, nucleotide and nucleic acid metabolic process	5	5378	15	23155	0.32	1	// i0_LQ_LWC_c2059/f1p1/516 // i1_LQ_LWC_c31342/f1p5/1664 // i2_LQ_LWC_c106638/f1p0/2761 // i1_LQ_LWC_c37647/f1p8/1467 // i0_LQ_LWC_c1604/f1p0/1002
GO:0030029	P	actin filament-based process	12	5378	33	23155	0.13	1	// i2_LQ_LWC_c24228/f1p2/2844 // i1_LQ_LWC_c34741/f1p0/1975 // i3_LQ_LWC_c31059/f1p0/3112 // i5_LQ_LWC_c6544/f1p1/5165 // i3_LQ_LWC_c10636/f1p3/4035 // i1_LQ_LWC_c8008/f1p0/1617 // i2_HQ_LWC_c8004/f2p1/2677 // i1_LQ_LWC_c38795/f1p0/1198 // i0_HQ_LWC_c206/f2p0/753 // i1_LQ_LWC_c33971/f1p5/1790 // i1_LQ_LWC_c22381/f1p0/1487 // i2_LQ_LWC_c10881/f1p0/2207
GO:0006418	P	tRNA aminoacylation for protein translation	14	5378	57	23155	0.47	1	// i1_LQ_LWC_c24439/f1p1/1623 // i1_HQ_LWC_c18562/f2p4/1904 // i2_LQ_LWC_c6752/f1p3/3241 // i1_LQ_LWC_c22226/f1p0/1910 // i1_LQ_LWC_c18409/f1p0/1868 // i4_LQ_LWC_c10931/f1p0/4413 // i1_LQ_LWC_c19584/f1p3/1639 // i1_HQ_LWC_c12301/f4p11/1611 // i3_LQ_LWC_c27775/f1p2/3247 // i0_LQ_LWC_c2104/f1p2/926 // i5_LQ_LWC_c10361/f1p0/5015 // i2_LQ_LWC_c55156/f1p0/2143 // i1_HQ_LWC_c7144/f2p4/1659 // i1_HQ_LWC…
GO:0010817	P	regulation of hormone levels	7	5378	19	23155	0.21	1	// i1_LQ_LWC_c20926/f1p0/2009 // i3_LQ_LWC_c8117/f1p0/3437 // i1_LQ_LWC_c20165/f1p0/1971 // i2_LQ_LWC_c22067/f1p0/2400 // i1_HQ_LWC_c10874/f2p0/1841 // i1_HQ_LWC_c39472/f4p0/1964 // i1_HQ_LWC_c12013/f2p0/1850
GO:0022414	P	reproductive process	40	5378	184	23155	0.67	1	// i2_HQ_LWC_c63563/f3p1/2240 // i2_HQ_LWC_c16621/f6p1/2645 // i2_LQ_LWC_c112588/f1p3/2082 // i2_LQ_LWC_c85666/f1p1/2171 // i2_LQ_LWC_c103477/f1p2/2749 // i3_HQ_LWC_c8309/f2p0/3804 // i1_HQ_LWC_c24132/f2p2/1576 // i2_HQ_LWC_c9508/f2p0/2793 // i1_LQ_LWC_c38613/f1p0/1374 // i1_LQ_LWC_c26705/f1p0/1115 // i5_LQ_LWC_c9768/f1p12/5708 // i1_LQ_LWC_c13479/f1p0/1311 // i1_LQ_LWC_c17203/f1p1/1981 // i2_LQ_…
GO:0046365	P	monosaccharide catabolic process	32	5378	108	23155	0.13	1	// i1_LQ_LWC_c10408/f1p0/1961 // i1_LQ_LWC_c21964/f1p9/1407 // i1_LQ_LWC_c14411/f1p0/1343 // i2_LQ_LWC_c107438/f1p0/2125 // i1_HQ_LWC_c2766/f2p0/1946 // i1_LQ_LWC_c30062/f1p0/1964 // i1_LQ_LWC_c16941/f2p0/2017 // i1_HQ_LWC_c39805/f3p0/1457 // i1_HQ_LWC_c2125/f2p1/1870 // i1_LQ_LWC_c33004/f1p2/1862 // i1_LQ_LWC_c36165/f1p0/1751 // i1_LQ_LWC_c27297/f1p0/1319 // i1_LQ_LWC_c24671/f1p0/1422 // i2_LQ_L…
GO:0032318	P	regulation of Ras GTPase activity	10	5378	31	23155	0.23	1	// i1_HQ_LWC_c2307/f4p3/1721 // i1_LQ_LWC_c34221/f1p28/1741 // i1_LQ_LWC_c33325/f1p2/1962 // i1_LQ_LWC_c21935/f1p0/1941 // i1_LQ_LWC_c3506/f1p2/1893 // i1_HQ_LWC_c6794/f2p0/1597 // i1_LQ_LWC_c13857/f1p0/1343 // i1_LQ_LWC_c3752/f1p5/1529 // i2_LQ_LWC_c3835/f1p2/3170 // i1_LQ_LWC_c3198/f1p0/1855
GO:0006888	P	ER to Golgi vesicle-mediated transport	6	5378	16	23155	0.22	1	// i1_LQ_LWC_c27001/f1p0/1120 // i1_LQ_LWC_c31320/f1p0/1669 // i2_LQ_LWC_c7058/f1p1/2339 // i3_LQ_LWC_c2988/f1p0/3291 // i0_LQ_LWC_c452/f1p0/742 // i3_LQ_LWC_c25064/f1p1/3463
GO:0007265	P	Ras protein signal transduction	11	5378	37	23155	0.29	1	// i1_HQ_LWC_c2307/f4p3/1721 // i1_LQ_LWC_c34221/f1p28/1741 // i1_LQ_LWC_c33325/f1p2/1962 // i1_LQ_LWC_c21935/f1p0/1941 // i1_LQ_LWC_c3506/f1p2/1893 // i1_HQ_LWC_c6794/f2p0/1597 // i1_LQ_LWC_c13857/f1p0/1343 // i10_LQ_LWC_c105/f1p0/10269 // i1_LQ_LWC_c3752/f1p5/1529 // i2_LQ_LWC_c3835/f1p2/3170 // i1_LQ_LWC_c3198/f1p0/1855
GO:0043623	P	cellular protein complex assembly	18	5378	61	23155	0.22	1	// i1_HQ_LWC_c21170/f2p0/1631 // i2_LQ_LWC_c107242/f1p3/2485 // i1_HQ_LWC_c2946/f3p0/1882 // i1_LQ_LWC_c22397/f1p1/1923 // i2_LQ_LWC_c28225/f1p0/2023 // i3_LQ_LWC_c10636/f1p3/4035 // i1_LQ_LWC_c7158/f1p5/1975 // i1_LQ_LWC_c8008/f1p0/1617 // i2_HQ_LWC_c81771/f2p0/2146 // i1_LQ_LWC_c23515/f1p0/1717 // i1_HQ_LWC_c1901/f8p4/1624 // i1_LQ_LWC_c10641/f1p0/1868 // i2_LQ_LWC_c9419/f1p0/2122 // i1_LQ_LWC_…
GO:0006497	P	protein amino acid lipidation	9	5378	18	23155	0.053	1	// i1_HQ_LWC_c14862/f6p0/1934 // i1_LQ_LWC_c26485/f1p0/1187 // i2_HQ_LWC_c25602/f2p0/2482 // i2_LQ_LWC_c120127/f1p0/2283 // i1_LQ_LWC_c34393/f1p0/1930 // i3_HQ_LWC_c11183/f3p1/3196 // i2_LQ_LWC_c32925/f1p0/2578 // i1_LQ_LWC_c9889/f1p0/1755 // i2_LQ_LWC_c13999/f1p0/2032
GO:0009628	P	response to abiotic stimulus	41	5378	135	23155	0.081	1	// i1_HQ_LWC_c9365/f5p0/1635 // i1_LQ_LWC_c26957/f1p0/1226 // i2_HQ_LWC_c2464/f5p1/2279 // i1_HQ_LWC_c29791/f2p0/1424 // i2_LQ_LWC_c47216/f1p1/2243 // i0_LQ_LWC_c1281/f1p11/479 // i1_LQ_LWC_c10641/f1p0/1868 // i1_HQ_LWC_c2506/f2p2/1846 // i1_LQ_LWC_c38281/f1p31/1155 // i1_HQ_LWC_c24132/f2p2/1576 // i2_LQ_LWC_c106955/f1p10/2355 // i1_HQ_LWC_c1123/f15p3/1907 // i1_LQ_LWC_c33057/f1p0/1882 // i0_LQ_L…
GO:0006558	P	L-phenylalanine metabolic process	6	5378	18	23155	0.29	1	// i1_HQ_LWC_c2117/f3p2/1520 // i1_LQ_LWC_c8907/f1p0/1516 // i2_HQ_LWC_c36712/f4p9/2493 // i1_HQ_LWC_c1903/f5p0/1797 // i2_HQ_LWC_c41154/f2p4/2015 // i1_LQ_LWC_c34238/f1p2/1616
GO:0009741	P	response to brassinosteroid stimulus	5	5378	13	23155	0.24	1	// i1_LQ_LWC_c20926/f1p0/2009 // i1_HQ_LWC_c10874/f2p0/1841 // i1_LQ_LWC_c14341/f1p0/1281 // i1_HQ_LWC_c39472/f4p0/1964 // i1_HQ_LWC_c25811/f2p0/1210
GO:0006555	P	methionine metabolic process	5	5378	11	23155	0.17	1	// i1_LQ_LWC_c30114/f1p0/1532 // i1_LQ_LWC_c20129/f1p0/1431 // i2_LQ_LWC_c49857/f1p2/2296 // i2_LQ_LWC_c20774/f1p0/2883 // i2_LQ_LWC_c14454/f1p1/2075
GO:0006399	P	tRNA metabolic process	33	5378	107	23155	0.095	1	// i1_LQ_LWC_c21587/f1p0/1722 // i2_LQ_LWC_c7737/f1p1/2363 // i1_LQ_LWC_c9514/f1p6/1557 // i2_LQ_LWC_c6752/f1p3/3241 // i4_LQ_LWC_c10931/f1p0/4413 // i1_LQ_LWC_c19584/f1p3/1639 // i1_HQ_LWC_c6642/f2p21/1895 // i2_HQ_LWC_c96953/f3p1/2316 // i2_LQ_LWC_c19651/f1p0/2856 // i2_HQ_LWC_c84023/f2p0/2132 // i2_LQ_LWC_c55156/f1p0/2143 // i2_LQ_LWC_c85581/f1p2/2834 // i2_HQ_LWC_c12819/f3p0/2277 // i1_LQ_LWC…
GO:0008299	P	isoprenoid biosynthetic process	18	5378	44	23155	0.034	1	// i1_LQ_LWC_c8313/f1p0/1902 // i2_LQ_LWC_c104878/f1p0/2896 // i1_HQ_LWC_c24967/f2p0/1881 // i1_LQ_LWC_c21358/f1p1/1959 // i1_LQ_LWC_c26529/f1p0/1260 // i1_HQ_LWC_c11168/f4p0/1717 // i1_HQ_LWC_c2044/f5p0/1991 // i1_LQ_LWC_c20750/f1p0/1919 // i2_HQ_LWC_c119189/f3p8/2702 // i1_HQ_LWC_c14728/f14p0/1943 // i0_LQ_LWC_c1829/f1p0/378 // i1_LQ_LWC_c11581/f1p1/1737 // i2_LQ_LWC_c27888/f1p0/2075 // i1_LQ_L…
GO:0006259	P	DNA metabolic process	73	5378	599	23155	1	1	// i1_LQ_LWC_c32743/f1p19/2039 // i4_LQ_LWC_c28172/f1p3/4723 // i1_HQ_LWC_c29703/f2p0/1801 // i1_HQ_LWC_c37389/f2p1/1186 // i2_LQ_LWC_c4941/f1p8/2463 // i2_LQ_LWC_c55154/f1p0/2292 // i2_HQ_LWC_c12925/f4p3/2644 // i1_HQ_LWC_c2413/f5p5/1819 // i2_HQ_LWC_c7661/f3p1/2924 // i2_HQ_LWC_c25705/f2p0/2307 // i4_LQ_LWC_c22153/f1p0/4619 // i1_LQ_LWC_c32619/f1p3/1970 // i2_LQ_LWC_c48446/f1p0/2583 // i2_LQ_LW…
GO:0006397	P	mRNA processing	13	5378	35	23155	0.1	1	// i1_LQ_LWC_c26752/f1p0/1383 // i2_LQ_LWC_c24357/f1p1/2589 // i1_LQ_LWC_c17332/f1p0/2010 // i1_LQ_LWC_c25935/f1p1/1178 // i3_LQ_LWC_c23660/f1p0/3715 // i1_LQ_LWC_c22339/f1p0/1802 // i1_LQ_LWC_c5897/f1p1/1993 // i1_HQ_LWC_c12942/f5p6/1464 // i2_LQ_LWC_c11984/f1p1/2202 // i1_HQ_LWC_c27792/f22p0/1946 // i1_LQ_LWC_c8932/f1p0/1540 // i2_HQ_LWC_c33824/f6p2/2309 // i2_LQ_LWC_c6837/f1p4/2448
GO:0006772	P	thiamin metabolic process	6	5378	7	23155	0.023	1	// i2_LQ_LWC_c104796/f1p2/2468 // i1_LQ_LWC_c26583/f1p0/1370 // i2_LQ_LWC_c3885/f1p0/2133 // i2_LQ_LWC_c126715/f5p2/2248 // i1_LQ_LWC_c11393/f1p0/1847 // i2_LQ_LWC_c47282/f1p0/2672
GO:0019222	P	regulation of metabolic process	318	5378	1381	23155	0.57	1	// i1_LQ_LWC_c30822/f1p0/1553 // i1_LQ_LWC_c14052/f1p1/1290 // i1_HQ_LWC_c27717/f3p0/1398 // i2_LQ_LWC_c127176/f10p3/2738 // i1_LQ_LWC_c7483/f1p2/1790 // i1_LQ_LWC_c6613/f1p0/1667 // i1_LQ_LWC_c9082/f1p1/1597 // i2_LQ_LWC_c69390/f1p0/2504 // i1_LQ_LWC_c24307/f1p5/1514 // i1_HQ_LWC_c37451/f2p10/1235 // i1_LQ_LWC_c24325/f1p0/1907 // i1_HQ_LWC_c16504/f2p0/1443 // i2_LQ_LWC_c109080/f1p1/2187 // i1_LQ…
GO:0006470	P	protein amino acid dephosphorylation	30	5378	88	23155	0.047	1	// i1_LQ_LWC_c13599/f1p2/1213 // i1_LQ_LWC_c26720/f1p0/1332 // i1_LQ_LWC_c34041/f1p1/1596 // i1_LQ_LWC_c8927/f1p0/1976 // i2_LQ_LWC_c52799/f1p0/2623 // i1_LQ_LWC_c18422/f1p0/1725 // i1_HQ_LWC_c39584/f2p2/1365 // i1_HQ_LWC_c14899/f5p0/1785 // i1_LQ_LWC_c31031/f1p0/1918 // i1_LQ_LWC_c33216/f1p0/1434 // i2_LQ_LWC_c12059/f1p0/2961 // i1_HQ_LWC_c16535/f2p0/1480 // i3_LQ_LWC_c13954/f1p1/3047 // i1_HQ_L…
GO:0048468	P	cell development	6	5378	18	23155	0.29	1	// i3_LQ_LWC_c8117/f1p0/3437 // i4_LQ_LWC_c32692/f1p2/4198 // i1_LQ_LWC_c24794/f1p0/1871 // i1_LQ_LWC_c19082/f1p2/1882 // i2_LQ_LWC_c22067/f1p0/2400 // i2_LQ_LWC_c82810/f1p0/2345
GO:0007126	P	meiosis	5	5378	17	23155	0.4	1	// i2_HQ_LWC_c54555/f2p0/2330 // i2_LQ_LWC_c33329/f1p1/2412 // i3_LQ_LWC_c14133/f1p0/3017 // i1_LQ_LWC_c6597/f1p54/1910 // i1_LQ_LWC_c2983/f1p0/1598
GO:0006779	P	porphyrin biosynthetic process	12	5378	23	23155	0.022	1	// i1_LQ_LWC_c22752/f1p7/1754 // i1_LQ_LWC_c30624/f1p0/1417 // i1_HQ_LWC_c35840/f2p0/1660 // i1_LQ_LWC_c20948/f1p0/1639 // i1_LQ_LWC_c30163/f1p0/1925 // i1_LQ_LWC_c17418/f1p0/1734 // i2_HQ_LWC_c38417/f2p0/2474 // i1_HQ_LWC_c37506/f2p0/1654 // i1_LQ_LWC_c17149/f1p1/1594 // i1_LQ_LWC_c38770/f1p0/1326 // i1_LQ_LWC_c30635/f1p0/1758 // i1_HQ_LWC_c39425/f2p0/1551
GO:0016998	P	cell wall macromolecule catabolic process	8	5378	37	23155	0.63	1	// i3_LQ_LWC_c25030/f1p0/3499 // i0_LQ_LWC_c1839/f1p0/516 // i3_LQ_LWC_c6895/f1p0/3729 // i2_LQ_LWC_c36583/f1p0/2573 // i2_LQ_LWC_c85721/f1p0/2188 // i1_HQ_LWC_c7681/f3p7/1720 // i1_LQ_LWC_c20330/f1p0/1985 // i1_LQ_LWC_c9252/f1p6/1606
GO:0009966	P	regulation of signal transduction	14	5378	47	23155	0.25	1	// i1_LQ_LWC_c3506/f1p2/1893 // i1_HQ_LWC_c2307/f4p3/1721 // i1_LQ_LWC_c33325/f1p2/1962 // i1_LQ_LWC_c34221/f1p28/1741 // i1_LQ_LWC_c21935/f1p0/1941 // i2_HQ_LWC_c10702/f8p3/2314 // i2_HQ_LWC_c115509/f2p2/2111 // i1_HQ_LWC_c6794/f2p0/1597 // i1_LQ_LWC_c13857/f1p0/1343 // i10_LQ_LWC_c105/f1p0/10269 // i1_LQ_LWC_c3752/f1p5/1529 // i2_LQ_LWC_c3835/f1p2/3170 // i1_LQ_LWC_c3198/f1p0/1855 // i5_LQ_LWC_…
GO:0048869	P	cellular developmental process	30	5378	83	23155	0.028	1	// i1_LQ_LWC_c20926/f1p0/2009 // i2_LQ_LWC_c85666/f1p1/2171 // i2_LQ_LWC_c38681/f1p6/2609 // i2_LQ_LWC_c22067/f1p0/2400 // i1_HQ_LWC_c10874/f2p0/1841 // i3_LQ_LWC_c8117/f1p0/3437 // i1_LQ_LWC_c38613/f1p0/1374 // i1_LQ_LWC_c26705/f1p0/1115 // i5_LQ_LWC_c9768/f1p12/5708 // i1_LQ_LWC_c13479/f1p0/1311 // i1_LQ_LWC_c17203/f1p1/1981 // i1_LQ_LWC_c38089/f1p0/1222 // i1_HQ_LWC_c39472/f4p0/1964 // i0_LQ_L…
GO:0032446	P	protein modification by small protein conjugation	13	5378	76	23155	0.88	1	// i1_HQ_LWC_c11397/f3p8/1722 // i2_LQ_LWC_c83500/f1p0/3009 // i1_HQ_LWC_c8411/f2p0/1707 // i1_HQ_LWC_c2091/f2p1/1792 // i1_HQ_LWC_c2851/f3p0/1680 // i2_LQ_LWC_c64434/f1p2/2503 // i2_LQ_LWC_c36211/f1p3/2404 // i2_LQ_LWC_c75637/f1p0/2056 // i2_HQ_LWC_c81789/f2p0/2170 // i1_LQ_LWC_c33066/f1p0/1971 // i2_LQ_LWC_c85668/f1p0/2095 // i2_HQ_LWC_c12364/f5p0/2384 // i1_LQ_LWC_c17771/f1p0/1972
GO:0022900	P	electron transport chain	44	5378	162	23155	0.2	1	// i1_LQ_LWC_c21016/f1p0/2009 // i1_HQ_LWC_c16676/f7p0/1978 // i1_HQ_LWC_c2561/f3p5/1774 // i3_LQ_LWC_c14317/f1p3/3026 // i1_HQ_LWC_c37473/f2p0/1394 // i1_LQ_LWC_c35318/f1p20/1589 // i1_LQ_LWC_c34402/f1p1/1770 // i1_HQ_LWC_c2174/f8p0/1832 // i1_LQ_LWC_c18247/f2p0/1626 // i1_LQ_LWC_c33957/f1p2/1857 // i1_LQ_LWC_c26510/f1p0/1231 // i1_HQ_LWC_c16630/f3p0/1904 // i1_HQ_LWC_c4860/f2p38/1969 // i1_HQ_L…
GO:0006071	P	glycerol metabolic process	6	5378	20	23155	0.36	1	// i1_LQ_LWC_c27368/f1p0/1325 // i2_LQ_LWC_c107177/f1p1/2811 // i2_LQ_LWC_c21014/f1p0/2755 // i1_LQ_LWC_c38465/f1p0/1379 // i2_LQ_LWC_c123222/f2p2/2035 // i1_LQ_LWC_c11044/f1p7/2008
GO:0055086	P	nucleobase, nucleoside and nucleotide metabolic process	54	5378	199	23155	0.17	1	// i1_LQ_LWC_c21964/f1p9/1407 // i1_LQ_LWC_c14411/f1p0/1343 // i1_LQ_LWC_c12383/f1p1/1605 // i1_LQ_LWC_c31038/f1p0/1751 // i0_LQ_LWC_c932/f1p0/915 // i2_LQ_LWC_c26058/f1p1/2555 // i1_HQ_LWC_c16276/f3p0/1525 // i1_LQ_LWC_c35323/f1p0/1878 // i2_HQ_LWC_c1290/f25p9/2267 // i1_LQ_LWC_c8313/f1p0/1902 // i2_LQ_LWC_c65006/f1p0/2396 // i1_LQ_LWC_c11498/f1p0/1994 // i1_HQ_LWC_c1291/f6p0/1817 // i2_LQ_LWC_c…
GO:0006073	P	cellular glucan metabolic process	25	5378	90	23155	0.25	1	// i1_LQ_LWC_c38296/f1p0/1290 // i2_LQ_LWC_c108180/f1p0/2316 // i1_HQ_LWC_c39826/f46p1/1956 // i4_LQ_LWC_c41062/f1p0/4038 // i2_LQ_LWC_c67168/f1p0/2148 // i2_HQ_LWC_c18455/f2p0/2986 // i1_LQ_LWC_c31079/f1p0/1423 // i2_LQ_LWC_c83008/f1p2/2399 // i1_LQ_LWC_c14233/f1p0/1191 // i1_HQ_LWC_c2591/f2p2/1592 // i1_LQ_LWC_c18373/f1p0/1893 // i2_LQ_LWC_c21820/f1p0/2369 // i1_LQ_LWC_c10233/f1p4/1771 // i1_HQ…
GO:0022904	P	respiratory electron transport chain	5	5378	19	23155	0.48	1	// i0_HQ_LWC_c248/f2p0/514 // i0_LQ_LWC_c1959/f1p0/586 // i4_LQ_LWC_c41089/f1p0/4013 // i0_LQ_LWC_c2283/f1p6/635 // i1_LQ_LWC_c13763/f1p0/1298
GO:0048518	P	positive regulation of biological process	5	5378	28	23155	0.77	1	// i1_LQ_LWC_c21915/f1p1/1865 // i2_HQ_LWC_c81771/f2p0/2146 // i1_LQ_LWC_c24333/f1p6/1887 // i1_LQ_LWC_c41196/f1p23/1950 // i2_LQ_LWC_c84563/f1p0/2298
GO:0048519	P	negative regulation of biological process	13	5378	50	23155	0.41	1	// i3_LQ_LWC_c8117/f1p0/3437 // i1_HQ_LWC_c29703/f2p0/1801 // i2_LQ_LWC_c106638/f1p0/2761 // i0_LQ_LWC_c1604/f1p0/1002 // i2_LQ_LWC_c4256/f1p0/3000 // i2_HQ_LWC_c10702/f8p3/2314 // i2_LQ_LWC_c103477/f1p2/2749 // i2_LQ_LWC_c22067/f1p0/2400 // i1_LQ_LWC_c31342/f1p5/1664 // i1_LQ_LWC_c37647/f1p8/1467 // i1_LQ_LWC_c19082/f1p2/1882 // i0_LQ_LWC_c2059/f1p1/516 // i2_LQ_LWC_c82810/f1p0/2345
GO:0006084	P	acetyl-CoA metabolic process	9	5378	21	23155	0.096	1	// i2_LQ_LWC_c55660/f1p12/2102 // i1_HQ_LWC_c37342/f3p1/1371 // i1_LQ_LWC_c14425/f1p0/1453 // i1_HQ_LWC_c37473/f2p0/1394 // i1_LQ_LWC_c12796/f1p7/1882 // i1_LQ_LWC_c36029/f1p1/1856 // i1_LQ_LWC_c10003/f1p0/1709 // i1_LQ_LWC_c21773/f1p0/1652 // i1_LQ_LWC_c11978/f1p0/1543
GO:0000097	P	sulfur amino acid biosynthetic process	8	5378	25	23155	0.27	1	// i1_LQ_LWC_c20129/f1p0/1431 // i2_LQ_LWC_c14454/f1p1/2075 // i0_LQ_LWC_c485/f1p0/679 // i1_LQ_LWC_c30114/f1p0/1532 // i2_LQ_LWC_c49857/f1p2/2296 // i1_LQ_LWC_c20137/f1p15/1419 // i1_LQ_LWC_c7322/f1p0/1500 // i1_LQ_LWC_c9342/f1p0/1611
GO:0000096	P	sulfur amino acid metabolic process	9	5378	29	23155	0.28	1	// i1_LQ_LWC_c20129/f1p0/1431 // i2_LQ_LWC_c14454/f1p1/2075 // i0_LQ_LWC_c485/f1p0/679 // i1_LQ_LWC_c30114/f1p0/1532 // i2_LQ_LWC_c49857/f1p2/2296 // i2_LQ_LWC_c20774/f1p0/2883 // i1_LQ_LWC_c20137/f1p15/1419 // i1_LQ_LWC_c7322/f1p0/1500 // i1_LQ_LWC_c9342/f1p0/1611
GO:0006605	P	protein targeting	14	5378	44	23155	0.19	1	// i1_LQ_LWC_c13228/f1p0/1436 // i5_LQ_LWC_c7297/f1p2/5297 // i1_LQ_LWC_c4496/f1p0/1539 // i2_LQ_LWC_c107242/f1p3/2485 // i0_LQ_LWC_c656/f1p0/794 // i2_LQ_LWC_c108133/f1p2/2351 // i1_LQ_LWC_c22397/f1p1/1923 // i1_LQ_LWC_c34553/f1p0/1878 // i2_LQ_LWC_c55098/f1p0/2628 // i1_LQ_LWC_c31673/f1p0/1416 // i1_LQ_LWC_c23826/f1p0/1575 // i2_LQ_LWC_c47052/f1p0/2452 // i1_LQ_LWC_c30709/f1p0/1738 // i0_LQ_LWC…
GO:0003006	P	reproductive developmental process	30	5378	112	23155	0.27	1	// i1_LQ_LWC_c24794/f1p0/1871 // i2_LQ_LWC_c103477/f1p2/2749 // i3_HQ_LWC_c8309/f2p0/3804 // i1_HQ_LWC_c24132/f2p2/1576 // i1_LQ_LWC_c38613/f1p0/1374 // i1_LQ_LWC_c26705/f1p0/1115 // i5_LQ_LWC_c9768/f1p12/5708 // i1_LQ_LWC_c13479/f1p0/1311 // i1_LQ_LWC_c17203/f1p1/1981 // i1_LQ_LWC_c41196/f1p23/1950 // i1_LQ_LWC_c13925/f1p0/1120 // i1_LQ_LWC_c38089/f1p0/1222 // i2_LQ_LWC_c49964/f1p5/2768 // i1_LQ…
GO:0003002	P	regionalization	5	5378	15	23155	0.32	1	// i2_LQ_LWC_c22067/f1p0/2400 // i3_LQ_LWC_c8117/f1p0/3437 // i1_LQ_LWC_c42641/f1p3/1003 // i2_LQ_LWC_c82810/f1p0/2345 // i1_LQ_LWC_c19082/f1p2/1882
GO:0055114	P	oxidation reduction	146	5378	543	23155	0.063	1	// i1_LQ_LWC_c21016/f1p0/2009 // i2_LQ_LWC_c48476/f1p0/2112 // i1_LQ_LWC_c31196/f1p22/1445 // i2_HQ_LWC_c17070/f4p2/2387 // i1_LQ_LWC_c38465/f1p0/1379 // i1_LQ_LWC_c26510/f1p0/1231 // i2_LQ_LWC_c5703/f1p0/2660 // i2_LQ_LWC_c27888/f1p0/2075 // i1_HQ_LWC_c17573/f3p0/2008 // i1_HQ_LWC_c27726/f3p1/1408 // i1_HQ_LWC_c2728/f5p70/1717 // i1_LQ_LWC_c13173/f1p9/1432 // i3_LQ_LWC_c6986/f1p0/3440 // i1_HQ_L…
GO:0016054	P	organic acid catabolic process	7	5378	29	23155	0.53	1	// i2_HQ_LWC_c41154/f2p4/2015 // i0_LQ_LWC_c1982/f1p0/715 // i2_HQ_LWC_c36712/f4p9/2493 // i1_LQ_LWC_c30241/f1p0/1862 // i1_LQ_LWC_c10776/f1p0/1825 // i3_LQ_LWC_c9668/f1p1/3611 // i1_LQ_LWC_c30904/f1p0/1635
GO:0016052	P	carbohydrate catabolic process	47	5378	156	23155	0.072	1	// i1_LQ_LWC_c10408/f1p0/1961 // i1_LQ_LWC_c21964/f1p9/1407 // i1_LQ_LWC_c14411/f1p0/1343 // i2_LQ_LWC_c107438/f1p0/2125 // i1_HQ_LWC_c2766/f2p0/1946 // i1_LQ_LWC_c30062/f1p0/1964 // i1_LQ_LWC_c16941/f2p0/2017 // i1_HQ_LWC_c39805/f3p0/1457 // i1_LQ_LWC_c38465/f1p0/1379 // i1_HQ_LWC_c2125/f2p1/1870 // i1_LQ_LWC_c32161/f1p0/1830 // i1_LQ_LWC_c33004/f1p2/1862 // i1_LQ_LWC_c11044/f1p7/2008 // i1_LQ_L…
GO:0016051	P	carbohydrate biosynthetic process	26	5378	97	23155	0.29	1	// i2_LQ_LWC_c10852/f1p0/2369 // i2_LQ_LWC_c86841/f1p1/2139 // i0_LQ_LWC_c461/f1p0/855 // i1_HQ_LWC_c39826/f46p1/1956 // i4_LQ_LWC_c41062/f1p0/4038 // i2_HQ_LWC_c18455/f2p0/2986 // i1_LQ_LWC_c31079/f1p0/1423 // i1_LQ_LWC_c23891/f1p3/1757 // i2_LQ_LWC_c83008/f1p2/2399 // i1_LQ_LWC_c18373/f1p0/1893 // i1_HQ_LWC_c37463/f2p0/1140 // i2_LQ_LWC_c21820/f1p0/2369 // i1_HQ_LWC_c6243/f3p3/1886 // i1_LQ_LWC…
GO:0007154	P	cell communication	25	5378	472	23155	1	1	// i1_LQ_LWC_c19092/f1p0/1519 // i2_HQ_LWC_c63563/f3p1/2240 // i2_HQ_LWC_c16621/f6p1/2645 // i2_HQ_LWC_c10702/f8p3/2314 // i1_HQ_LWC_c6794/f2p0/1597 // i2_HQ_LWC_c9508/f2p0/2793 // i1_LQ_LWC_c33325/f1p2/1962 // i2_LQ_LWC_c105590/f1p2/2557 // i1_HQ_LWC_c2116/f3p0/1954 // i1_HQ_LWC_c17696/f2p95/1657 // i1_LQ_LWC_c3506/f1p2/1893 // i1_HQ_LWC_c2307/f4p3/1721 // i1_LQ_LWC_c21935/f1p0/1941 // i2_LQ_LWC…
GO:0033554	P	cellular response to stress	40	5378	126	23155	0.054	1	// i2_LQ_LWC_c49646/f1p0/2444 // i4_LQ_LWC_c28172/f1p3/4723 // i1_LQ_LWC_c13218/f1p0/1219 // i2_HQ_LWC_c25705/f2p0/2307 // i4_LQ_LWC_c22153/f1p0/4619 // i1_LQ_LWC_c32619/f1p3/1970 // i11_LQ_LWC_c12/f1p0/11757 // i1_LQ_LWC_c18195/f1p1/1851 // i3_LQ_LWC_c22417/f1p4/3882 // i1_LQ_LWC_c29613/f2p0/1942 // i1_LQ_LWC_c7214/f1p0/1923 // i1_LQ_LWC_c6597/f1p54/1910 // i1_HQ_LWC_c37413/f2p0/1114 // i2_LQ_LW…
GO:0009725	P	response to hormone stimulus	47	5378	156	23155	0.072	1	// i1_LQ_LWC_c20926/f1p0/2009 // i1_HQ_LWC_c9365/f5p0/1635 // i1_LQ_LWC_c36348/f1p0/1452 // i2_HQ_LWC_c2464/f5p1/2279 // i2_HQ_LWC_c10702/f8p3/2314 // i2_LQ_LWC_c68440/f1p0/2383 // i2_LQ_LWC_c47216/f1p1/2243 // i1_HQ_LWC_c10874/f2p0/1841 // i1_LQ_LWC_c14341/f1p0/1281 // i1_LQ_LWC_c7296/f1p5/2004 // i1_LQ_LWC_c5156/f1p0/1778 // i1_LQ_LWC_c13981/f1p0/1172 // i2_LQ_LWC_c11177/f1p7/2394 // i1_LQ_LWC_…
GO:0019637	P	organophosphate metabolic process	21	5378	66	23155	0.13	1	// i1_HQ_LWC_c14862/f6p0/1934 // i1_LQ_LWC_c12577/f1p0/1959 // i1_HQ_LWC_c2097/f2p6/1973 // i1_LQ_LWC_c32931/f1p5/1581 // i1_LQ_LWC_c17330/f1p0/1980 // i2_LQ_LWC_c106866/f1p2/2116 // i2_HQ_LWC_c46671/f3p1/2652 // i2_LQ_LWC_c13999/f1p0/2032 // i2_LQ_LWC_c120127/f1p0/2283 // i2_LQ_LWC_c86841/f1p1/2139 // i3_LQ_LWC_c26107/f1p1/3523 // i3_HQ_LWC_c11183/f3p1/3196 // i1_LQ_LWC_c38465/f1p0/1379 // i2_LQ…
GO:0006119	P	oxidative phosphorylation	11	5378	61	23155	0.82	1	// i0_HQ_LWC_c248/f2p0/514 // i1_HQ_LWC_c16276/f3p0/1525 // i0_LQ_LWC_c932/f1p0/915 // i1_LQ_LWC_c42643/f1p0/1028 // i2_HQ_LWC_c1290/f25p9/2267 // i0_LQ_LWC_c1777/f1p0/835 // i0_LQ_LWC_c2283/f1p6/635 // i0_LQ_LWC_c2152/f1p0/963 // i1_LQ_LWC_c13763/f1p0/1298 // i0_LQ_LWC_c1959/f1p0/586 // i4_LQ_LWC_c41089/f1p0/4013
GO:0032535	P	regulation of cellular component size	12	5378	36	23155	0.18	1	// i1_LQ_LWC_c20926/f1p0/2009 // i1_LQ_LWC_c8008/f1p0/1617 // i0_LQ_LWC_c422/f1p0/449 // i4_LQ_LWC_c32692/f1p2/4198 // i1_LQ_LWC_c24794/f1p0/1871 // i2_LQ_LWC_c38681/f1p6/2609 // i1_LQ_LWC_c30241/f1p0/1862 // i1_HQ_LWC_c10874/f2p0/1841 // i1_HQ_LWC_c39472/f4p0/1964 // i1_LQ_LWC_c33971/f1p5/1790 // i1_LQ_LWC_c22381/f1p0/1487 // i2_LQ_LWC_c10881/f1p0/2207
GO:0042398	P	cellular amino acid derivative biosynthetic process	7	5378	36	23155	0.73	1	// i1_LQ_LWC_c7077/f1p0/1895 // i1_HQ_LWC_c16688/f3p0/1809 // i1_LQ_LWC_c11823/f1p0/1686 // i1_LQ_LWC_c13063/f1p2/1436 // i1_LQ_LWC_c11667/f1p0/1965 // i1_LQ_LWC_c10776/f1p0/1825 // i1_HQ_LWC_c14499/f6p0/1460
GO:0009141	P	nucleoside triphosphate metabolic process	22	5378	102	23155	0.66	1	// i1_LQ_LWC_c31038/f1p0/1751 // i0_LQ_LWC_c932/f1p0/915 // i2_LQ_LWC_c26058/f1p1/2555 // i1_LQ_LWC_c42643/f1p0/1028 // i4_LQ_LWC_c13522/f1p4/4351 // i0_LQ_LWC_c842/f1p0/964 // i1_LQ_LWC_c7691/f1p0/1868 // i2_LQ_LWC_c50162/f1p4/2172 // i3_LQ_LWC_c12180/f1p0/3337 // i0_LQ_LWC_c1719/f1p279/496 // i1_LQ_LWC_c19285/f1p1/1888 // i3_HQ_LWC_c7451/f2p11/3542 // i0_LQ_LWC_c1777/f1p0/835 // i4_LQ_LWC_c3028…
GO:0009142	P	nucleoside triphosphate biosynthetic process	22	5378	101	23155	0.64	1	// i1_LQ_LWC_c31038/f1p0/1751 // i0_LQ_LWC_c932/f1p0/915 // i2_LQ_LWC_c26058/f1p1/2555 // i1_LQ_LWC_c42643/f1p0/1028 // i4_LQ_LWC_c13522/f1p4/4351 // i0_LQ_LWC_c842/f1p0/964 // i1_LQ_LWC_c7691/f1p0/1868 // i2_LQ_LWC_c50162/f1p4/2172 // i3_LQ_LWC_c12180/f1p0/3337 // i0_LQ_LWC_c1719/f1p279/496 // i1_LQ_LWC_c19285/f1p1/1888 // i3_HQ_LWC_c7451/f2p11/3542 // i0_LQ_LWC_c1777/f1p0/835 // i4_LQ_LWC_c3028…
GO:0009144	P	purine nucleoside triphosphate metabolic process	22	5378	101	23155	0.64	1	// i1_LQ_LWC_c31038/f1p0/1751 // i0_LQ_LWC_c932/f1p0/915 // i2_LQ_LWC_c26058/f1p1/2555 // i1_LQ_LWC_c42643/f1p0/1028 // i4_LQ_LWC_c13522/f1p4/4351 // i0_LQ_LWC_c842/f1p0/964 // i1_LQ_LWC_c7691/f1p0/1868 // i2_LQ_LWC_c50162/f1p4/2172 // i3_LQ_LWC_c12180/f1p0/3337 // i0_LQ_LWC_c1719/f1p279/496 // i1_LQ_LWC_c19285/f1p1/1888 // i3_HQ_LWC_c7451/f2p11/3542 // i0_LQ_LWC_c1777/f1p0/835 // i4_LQ_LWC_c3028…
GO:0009145	P	purine nucleoside triphosphate biosynthetic process	22	5378	101	23155	0.64	1	// i1_LQ_LWC_c31038/f1p0/1751 // i0_LQ_LWC_c932/f1p0/915 // i2_LQ_LWC_c26058/f1p1/2555 // i1_LQ_LWC_c42643/f1p0/1028 // i4_LQ_LWC_c13522/f1p4/4351 // i0_LQ_LWC_c842/f1p0/964 // i1_LQ_LWC_c7691/f1p0/1868 // i2_LQ_LWC_c50162/f1p4/2172 // i3_LQ_LWC_c12180/f1p0/3337 // i0_LQ_LWC_c1719/f1p279/496 // i1_LQ_LWC_c19285/f1p1/1888 // i3_HQ_LWC_c7451/f2p11/3542 // i0_LQ_LWC_c1777/f1p0/835 // i4_LQ_LWC_c3028…
GO:0009063	P	cellular amino acid catabolic process	6	5378	25	23155	0.54	1	// i2_HQ_LWC_c36712/f4p9/2493 // i0_LQ_LWC_c1982/f1p0/715 // i2_HQ_LWC_c41154/f2p4/2015 // i1_LQ_LWC_c10776/f1p0/1825 // i3_LQ_LWC_c9668/f1p1/3611 // i1_LQ_LWC_c30904/f1p0/1635
GO:0034404	P	nucleobase, nucleoside and nucleotide biosynthetic process	6	5378	12	23155	0.11	1	// i4_LQ_LWC_c21424/f1p123/4415 // i1_LQ_LWC_c29974/f1p0/1425 // i0_LQ_LWC_c1601/f1p0/989 // i1_LQ_LWC_c9514/f1p6/1557 // i2_LQ_LWC_c17888/f1p0/2653 // i1_LQ_LWC_c34628/f1p0/1653
GO:0009060	P	aerobic respiration	10	5378	28	23155	0.16	1	// i2_LQ_LWC_c55660/f1p12/2102 // i0_HQ_LWC_c248/f2p0/514 // i1_HQ_LWC_c37342/f3p1/1371 // i1_LQ_LWC_c14425/f1p0/1453 // i1_HQ_LWC_c37473/f2p0/1394 // i1_LQ_LWC_c12796/f1p7/1882 // i1_LQ_LWC_c36029/f1p1/1856 // i1_LQ_LWC_c10003/f1p0/1709 // i1_LQ_LWC_c21773/f1p0/1652 // i1_LQ_LWC_c11978/f1p0/1543
GO:0009067	P	aspartate family amino acid biosynthetic process	10	5378	20	23155	0.043	1	// i1_LQ_LWC_c30114/f1p0/1532 // i1_LQ_LWC_c20129/f1p0/1431 // i1_LQ_LWC_c19221/f1p0/1973 // i1_HQ_LWC_c2287/f5p0/1969 // i2_LQ_LWC_c14454/f1p1/2075 // i1_LQ_LWC_c36139/f1p3/1435 // i2_LQ_LWC_c49857/f1p2/2296 // i2_LQ_LWC_c54864/f1p1/2586 // i1_HQ_LWC_c3379/f2p0/1905 // i1_LQ_LWC_c14077/f1p0/1236
GO:0009066	P	aspartate family amino acid metabolic process	12	5378	26	23155	0.042	1	// i1_LQ_LWC_c30114/f1p0/1532 // i1_LQ_LWC_c20129/f1p0/1431 // i1_LQ_LWC_c19221/f1p0/1973 // i1_HQ_LWC_c2287/f5p0/1969 // i1_LQ_LWC_c12796/f1p7/1882 // i2_LQ_LWC_c14454/f1p1/2075 // i1_LQ_LWC_c36139/f1p3/1435 // i2_LQ_LWC_c49857/f1p2/2296 // i2_LQ_LWC_c20774/f1p0/2883 // i2_LQ_LWC_c54864/f1p1/2586 // i1_HQ_LWC_c3379/f2p0/1905 // i1_LQ_LWC_c14077/f1p0/1236
GO:0009064	P	glutamine family amino acid metabolic process	16	5378	39	23155	0.043	1	// i1_LQ_LWC_c22409/f1p0/1617 // i2_HQ_LWC_c81990/f2p0/2688 // i1_LQ_LWC_c24712/f1p2/1954 // i1_LQ_LWC_c19221/f1p0/1973 // i1_LQ_LWC_c21164/f1p0/2009 // i3_LQ_LWC_c10952/f1p0/3783 // i1_LQ_LWC_c26245/f1p0/1212 // i2_HQ_LWC_c3668/f3p1/2192 // i1_HQ_LWC_c24247/f3p0/1881 // i1_LQ_LWC_c4191/f1p3/1987 // i1_LQ_LWC_c11259/f1p6/1527 // i1_LQ_LWC_c10776/f1p0/1825 // i1_LQ_LWC_c21988/f1p0/1438 // i1_LQ_LW…
GO:0042158	P	lipoprotein biosynthetic process	9	5378	18	23155	0.053	1	// i1_HQ_LWC_c14862/f6p0/1934 // i1_LQ_LWC_c26485/f1p0/1187 // i2_HQ_LWC_c25602/f2p0/2482 // i2_LQ_LWC_c120127/f1p0/2283 // i1_LQ_LWC_c34393/f1p0/1930 // i3_HQ_LWC_c11183/f3p1/3196 // i2_LQ_LWC_c32925/f1p0/2578 // i1_LQ_LWC_c9889/f1p0/1755 // i2_LQ_LWC_c13999/f1p0/2032
GO:0090066	P	regulation of anatomical structure size	12	5378	36	23155	0.18	1	// i1_LQ_LWC_c20926/f1p0/2009 // i1_LQ_LWC_c8008/f1p0/1617 // i0_LQ_LWC_c422/f1p0/449 // i4_LQ_LWC_c32692/f1p2/4198 // i1_LQ_LWC_c24794/f1p0/1871 // i2_LQ_LWC_c38681/f1p6/2609 // i1_LQ_LWC_c30241/f1p0/1862 // i1_HQ_LWC_c10874/f2p0/1841 // i1_HQ_LWC_c39472/f4p0/1964 // i1_LQ_LWC_c33971/f1p5/1790 // i1_LQ_LWC_c22381/f1p0/1487 // i2_LQ_LWC_c10881/f1p0/2207
GO:0016570	P	histone modification	5	5378	19	23155	0.48	1	// i3_LQ_LWC_c14133/f1p0/3017 // i1_LQ_LWC_c20174/f1p0/1406 // i1_LQ_LWC_c31342/f1p5/1664 // i1_LQ_LWC_c30967/f1p0/1862 // i1_HQ_LWC_c954/f14p0/1728
GO:0015674	P	di-, tri-valent inorganic cation transport	13	5378	38	23155	0.15	1	// i1_HQ_LWC_c29605/f2p0/1848 // i1_LQ_LWC_c7691/f1p0/1868 // i1_LQ_LWC_c26613/f1p0/1381 // i3_LQ_LWC_c14413/f1p0/3059 // i1_LQ_LWC_c13975/f1p0/1271 // i1_LQ_LWC_c31038/f1p0/1751 // i2_LQ_LWC_c26058/f1p1/2555 // i1_LQ_LWC_c26804/f1p0/1234 // i3_LQ_LWC_c12180/f1p0/3337 // i1_LQ_LWC_c26850/f1p0/1082 // i1_HQ_LWC_c14499/f6p0/1460 // i1_LQ_LWC_c30635/f1p0/1758 // i3_HQ_LWC_c7451/f2p11/3542
GO:0006818	P	hydrogen transport	8	5378	52	23155	0.9	1	// i0_LQ_LWC_c932/f1p0/915 // i2_HQ_LWC_c111718/f2p2/2608 // i1_LQ_LWC_c42643/f1p0/1028 // i2_HQ_LWC_c1290/f25p9/2267 // i0_LQ_LWC_c1777/f1p0/835 // i0_LQ_LWC_c2152/f1p0/963 // i0_LQ_LWC_c162/f2p0/603 // i1_HQ_LWC_c16276/f3p0/1525
GO:0006813	P	potassium ion transport	12	5378	38	23155	0.22	1	// i1_HQ_LWC_c27726/f3p1/1408 // i2_HQ_LWC_c21320/f2p3/2606 // i2_LQ_LWC_c19637/f1p1/2750 // i1_LQ_LWC_c25112/f1p6/1880 // i1_LQ_LWC_c9539/f1p0/1773 // i2_HQ_LWC_c63613/f2p2/2567 // i1_LQ_LWC_c11008/f1p0/1666 // i1_LQ_LWC_c10180/f1p0/1905 // i3_LQ_LWC_c12040/f1p6/3295 // i1_LQ_LWC_c21522/f1p0/1606 // i4_LQ_LWC_c29787/f1p0/4848 // i1_LQ_LWC_c31761/f1p0/1986
GO:0006812	P	cation transport	83	5378	293	23155	0.063	1	// i1_LQ_LWC_c31722/f1p0/1850 // i1_HQ_LWC_c16546/f4p0/1667 // i2_LQ_LWC_c107180/f1p0/2279 // i2_LQ_LWC_c55676/f1p0/2775 // i1_LQ_LWC_c11399/f2p0/1491 // i1_LQ_LWC_c31038/f1p0/1751 // i0_LQ_LWC_c932/f1p0/915 // i2_LQ_LWC_c26058/f1p1/2555 // i2_LQ_LWC_c105557/f1p0/2326 // i1_LQ_LWC_c19145/f1p3/1560 // i1_LQ_LWC_c42643/f1p0/1028 // i1_HQ_LWC_c29656/f2p0/1683 // i2_HQ_LWC_c1290/f25p9/2267 // i0_LQ_L…
GO:0006816	P	calcium ion transport	6	5378	14	23155	0.16	1	// i1_HQ_LWC_c29605/f2p0/1848 // i1_LQ_LWC_c7691/f1p0/1868 // i3_LQ_LWC_c12180/f1p0/3337 // i1_LQ_LWC_c31038/f1p0/1751 // i2_LQ_LWC_c26058/f1p1/2555 // i3_HQ_LWC_c7451/f2p11/3542
GO:0006814	P	sodium ion transport	9	5378	20	23155	0.08	1	// i1_LQ_LWC_c31076/f1p0/1738 // i2_LQ_LWC_c105557/f1p0/2326 // i1_LQ_LWC_c19145/f1p3/1560 // i1_LQ_LWC_c30076/f1p0/1770 // i1_LQ_LWC_c20340/f1p0/1661 // i2_LQ_LWC_c84112/f1p0/2943 // i1_LQ_LWC_c33374/f1p0/1680 // i3_LQ_LWC_c28617/f1p3/3894 // i1_HQ_LWC_c1837/f11p0/1946
GO:0006952	P	defense response	17	5378	125	23155	0.99	1	// i0_LQ_LWC_c1216/f2p0/552 // i4_LQ_LWC_c23520/f1p0/4749 // i1_LQ_LWC_c21099/f1p0/2012 // i1_HQ_LWC_c8411/f2p0/1707 // i0_LQ_LWC_c1476/f1p0/795 // i2_LQ_LWC_c38394/f1p1/2422 // i2_LQ_LWC_c10710/f1p0/2528 // i0_LQ_LWC_c2087/f1p0/687 // i3_LQ_LWC_c21035/f1p6/4007 // i1_LQ_LWC_c13069/f1p1/1091 // i2_LQ_LWC_c106851/f1p0/2142 // i2_LQ_LWC_c3678/f2p4/2336 // i2_HQ_LWC_c78124/f3p0/2109 // i1_HQ_LWC_c98…
GO:0012501	P	programmed cell death	38	5378	304	23155	1	1	// i3_HQ_LWC_c17658/f2p1/3412 // i3_HQ_LWC_c7168/f2p3/3703 // i3_LQ_LWC_c37060/f1p3/3674 // i3_LQ_LWC_c35514/f1p5/3548 // i3_LQ_LWC_c4397/f1p0/3535 // i1_LQ_LWC_c19380/f1p1/1567 // i4_LQ_LWC_c15514/f1p0/4222 // i3_LQ_LWC_c14495/f1p1/3046 // i3_HQ_LWC_c2504/f3p0/3370 // i1_LQ_LWC_c11957/f1p0/1924 // i1_LQ_LWC_c25974/f1p1/1110 // i1_LQ_LWC_c32425/f1p0/1938 // i2_LQ_LWC_c24155/f1p0/2089 // i1_LQ_LWC…
GO:0006950	P	response to stress	133	5378	611	23155	0.77	1	// i2_LQ_LWC_c49646/f1p0/2444 // i0_LQ_LWC_c1476/f1p0/795 // i1_LQ_LWC_c18181/f1p0/1419 // i4_LQ_LWC_c8599/f1p2/4597 // i1_HQ_LWC_c29791/f2p0/1424 // i1_LQ_LWC_c13522/f1p4/1419 // i2_LQ_LWC_c47216/f1p1/2243 // i1_LQ_LWC_c18195/f1p1/1851 // i2_LQ_LWC_c5199/f1p1/2606 // i2_HQ_LWC_c8792/f7p1/2574 // i1_LQ_LWC_c11814/f1p1/1913 // i2_LQ_LWC_c108827/f1p1/2263 // i1_HQ_LWC_c16711/f2p0/1731 // i2_HQ_LWC_…
GO:0045333	P	cellular respiration	14	5378	39	23155	0.11	1	// i2_LQ_LWC_c55660/f1p12/2102 // i0_HQ_LWC_c248/f2p0/514 // i1_HQ_LWC_c37342/f3p1/1371 // i1_LQ_LWC_c14425/f1p0/1453 // i1_HQ_LWC_c37473/f2p0/1394 // i1_LQ_LWC_c12796/f1p7/1882 // i0_LQ_LWC_c1959/f1p0/586 // i1_LQ_LWC_c36029/f1p1/1856 // i0_LQ_LWC_c2283/f1p6/635 // i1_LQ_LWC_c13763/f1p0/1298 // i1_LQ_LWC_c10003/f1p0/1709 // i1_LQ_LWC_c21773/f1p0/1652 // i4_LQ_LWC_c41089/f1p0/4013 // i1_LQ_LWC_c1…
GO:0009084	P	glutamine family amino acid biosynthetic process	8	5378	20	23155	0.14	1	// i3_LQ_LWC_c10952/f1p0/3783 // i2_HQ_LWC_c81990/f2p0/2688 // i1_LQ_LWC_c24712/f1p2/1954 // i1_LQ_LWC_c21164/f1p0/2009 // i1_LQ_LWC_c26245/f1p0/1212 // i2_HQ_LWC_c3668/f3p1/2192 // i1_LQ_LWC_c11259/f1p6/1527 // i1_LQ_LWC_c4191/f1p3/1987
GO:0034654	P	nucleobase, nucleoside, nucleotide and nucleic acid biosynthetic process	6	5378	12	23155	0.11	1	// i4_LQ_LWC_c21424/f1p123/4415 // i1_LQ_LWC_c29974/f1p0/1425 // i0_LQ_LWC_c1601/f1p0/989 // i1_LQ_LWC_c9514/f1p6/1557 // i2_LQ_LWC_c17888/f1p0/2653 // i1_LQ_LWC_c34628/f1p0/1653
GO:0051603	P	proteolysis involved in cellular protein catabolic process	41	5378	174	23155	0.49	1	// i3_HQ_LWC_c6379/f2p2/3928 // i0_HQ_LWC_c144/f3p0/960 // i1_LQ_LWC_c32533/f1p24/1865 // i2_HQ_LWC_c10702/f8p3/2314 // i4_LQ_LWC_c23718/f1p0/4361 // i1_LQ_LWC_c19370/f1p1/1485 // i2_LQ_LWC_c102647/f1p2/2399 // i1_LQ_LWC_c6706/f1p0/2007 // i3_HQ_LWC_c31617/f5p0/3943 // i2_LQ_LWC_c34969/f1p1/2956 // i1_LQ_LWC_c13333/f1p0/1439 // i1_LQ_LWC_c12442/f1p1/1919 // i1_LQ_LWC_c17317/f1p11/1930 // i2_LQ_LW…
GO:0046903	P	secretion	11	5378	49	23155	0.59	1	// i1_LQ_LWC_c11677/f1p0/2010 // i1_LQ_LWC_c35219/f1p0/1992 // i2_LQ_LWC_c101622/f1p1/2755 // i2_LQ_LWC_c59229/f1p0/2064 // i2_LQ_LWC_c17014/f2p2/2531 // i4_LQ_LWC_c10785/f1p0/4764 // i1_LQ_LWC_c30568/f1p0/1988 // i2_LQ_LWC_c65182/f1p1/2133 // i2_HQ_LWC_c2369/f4p3/2279 // i1_LQ_LWC_c42157/f1p0/1030 // i2_HQ_LWC_c17202/f3p0/2811
GO:0044272	P	sulfur compound biosynthetic process	19	5378	46	23155	0.028	1	// i2_LQ_LWC_c3885/f1p0/2133 // i1_HQ_LWC_c16688/f3p0/1809 // i1_LQ_LWC_c11823/f1p0/1686 // i2_LQ_LWC_c104796/f1p2/2468 // i1_HQ_LWC_c14949/f2p0/1437 // i1_LQ_LWC_c26583/f1p0/1370 // i2_LQ_LWC_c14454/f1p1/2075 // i0_LQ_LWC_c485/f1p0/679 // i2_LQ_LWC_c107428/f1p2/2210 // i1_LQ_LWC_c30114/f1p0/1532 // i2_LQ_LWC_c126715/f5p2/2248 // i2_LQ_LWC_c49857/f1p2/2296 // i1_LQ_LWC_c10937/f1p0/1809 // i1_LQ_L…
GO:0051327	P	M phase of meiotic cell cycle	5	5378	17	23155	0.4	1	// i2_HQ_LWC_c54555/f2p0/2330 // i2_LQ_LWC_c33329/f1p1/2412 // i3_LQ_LWC_c14133/f1p0/3017 // i1_LQ_LWC_c6597/f1p54/1910 // i1_LQ_LWC_c2983/f1p0/1598
GO:0006355	P	regulation of transcription, DNA-dependent	184	5378	758	23155	0.31	1	// i1_LQ_LWC_c30822/f1p0/1553 // i2_LQ_LWC_c127176/f10p3/2738 // i1_LQ_LWC_c7483/f1p2/1790 // i1_LQ_LWC_c6613/f1p0/1667 // i1_LQ_LWC_c9082/f1p1/1597 // i2_LQ_LWC_c69390/f1p0/2504 // i1_LQ_LWC_c6668/f1p11/1897 // i1_LQ_LWC_c24325/f1p0/1907 // i2_LQ_LWC_c109080/f1p1/2187 // i1_LQ_LWC_c21900/f2p0/1464 // i2_HQ_LWC_c4386/f3p3/2444 // i2_LQ_LWC_c35040/f1p0/2510 // i2_LQ_LWC_c43075/f1p1/2058 // i1_LQ_L…
GO:0006350	P	transcription	304	5378	1336	23155	0.64	1	// i1_LQ_LWC_c30822/f1p0/1553 // i1_LQ_LWC_c14052/f1p1/1290 // i2_LQ_LWC_c127176/f10p3/2738 // i1_LQ_LWC_c7483/f1p2/1790 // i1_LQ_LWC_c6613/f1p0/1667 // i1_LQ_LWC_c9082/f1p1/1597 // i2_LQ_LWC_c69390/f1p0/2504 // i1_LQ_LWC_c24307/f1p5/1514 // i1_LQ_LWC_c24325/f1p0/1907 // i1_HQ_LWC_c16504/f2p0/1443 // i2_LQ_LWC_c109080/f1p1/2187 // i1_LQ_LWC_c21900/f2p0/1464 // i2_HQ_LWC_c4386/f3p3/2444 // i1_LQ_L…
GO:0006351	P	transcription, DNA-dependent	190	5378	799	23155	0.4	1	// i1_LQ_LWC_c30822/f1p0/1553 // i2_LQ_LWC_c127176/f10p3/2738 // i1_LQ_LWC_c7483/f1p2/1790 // i1_LQ_LWC_c6613/f1p0/1667 // i1_LQ_LWC_c9082/f1p1/1597 // i2_LQ_LWC_c69390/f1p0/2504 // i1_LQ_LWC_c6668/f1p11/1897 // i1_LQ_LWC_c24325/f1p0/1907 // i2_LQ_LWC_c109080/f1p1/2187 // i1_LQ_LWC_c21900/f2p0/1464 // i2_HQ_LWC_c4386/f3p3/2444 // i2_LQ_LWC_c35040/f1p0/2510 // i2_LQ_LWC_c43075/f1p1/2058 // i1_LQ_L…
GO:0006352	P	transcription initiation	11	5378	41	23155	0.39	1	// i1_HQ_LWC_c2442/f6p1/1596 // i2_LQ_LWC_c51831/f1p11/2469 // i1_LQ_LWC_c19854/f1p0/1916 // i1_LQ_LWC_c20812/f1p0/1891 // i0_LQ_LWC_c2087/f1p0/687 // i2_HQ_LWC_c38014/f2p0/2188 // i2_LQ_LWC_c109080/f1p1/2187 // i2_LQ_LWC_c70124/f1p0/2955 // i3_LQ_LWC_c36619/f1p2/3326 // i1_LQ_LWC_c8329/f1p0/1894 // i1_LQ_LWC_c11892/f1p3/1506
GO:0006544	P	glycine metabolic process	7	5378	16	23155	0.13	1	// i0_LQ_LWC_c1982/f1p0/715 // i4_LQ_LWC_c41337/f1p0/4173 // i1_LQ_LWC_c25003/f1p2/1848 // i10_LQ_LWC_c29/f1p0/10902 // i3_LQ_LWC_c9668/f1p1/3611 // i1_LQ_LWC_c30904/f1p0/1635 // i2_HQ_LWC_c83963/f2p1/2236
GO:0046417	P	chorismate metabolic process	10	5378	30	23155	0.21	1	// i1_HQ_LWC_c2117/f3p2/1520 // i1_LQ_LWC_c8907/f1p0/1516 // i1_HQ_LWC_c1903/f5p0/1797 // i1_LQ_LWC_c10296/f1p3/1613 // i1_HQ_LWC_c9767/f5p0/1723 // i1_LQ_LWC_c10893/f1p0/1558 // i1_LQ_LWC_c34238/f1p2/1616 // i5_LQ_LWC_c4631/f1p0/5819 // i1_LQ_LWC_c22926/f1p6/1992 // i1_LQ_LWC_c4469/f1p0/1874
GO:0032774	P	RNA biosynthetic process	191	5378	801	23155	0.38	1	// i1_LQ_LWC_c30822/f1p0/1553 // i2_LQ_LWC_c127176/f10p3/2738 // i1_LQ_LWC_c7483/f1p2/1790 // i1_LQ_LWC_c6613/f1p0/1667 // i1_LQ_LWC_c9082/f1p1/1597 // i2_LQ_LWC_c69390/f1p0/2504 // i1_LQ_LWC_c6668/f1p11/1897 // i1_LQ_LWC_c24325/f1p0/1907 // i2_LQ_LWC_c109080/f1p1/2187 // i1_LQ_LWC_c21900/f2p0/1464 // i2_HQ_LWC_c4386/f3p3/2444 // i2_LQ_LWC_c35040/f1p0/2510 // i2_LQ_LWC_c43075/f1p1/2058 // i1_LQ_L…
GO:0006541	P	glutamine metabolic process	6	5378	14	23155	0.16	1	// i2_HQ_LWC_c81990/f2p0/2688 // i1_LQ_LWC_c19221/f1p0/1973 // i1_LQ_LWC_c21164/f1p0/2009 // i1_LQ_LWC_c11259/f1p6/1527 // i1_LQ_LWC_c21988/f1p0/1438 // i1_HQ_LWC_c3384/f2p0/1719
GO:0006778	P	porphyrin metabolic process	12	5378	29	23155	0.071	1	// i1_LQ_LWC_c22752/f1p7/1754 // i1_LQ_LWC_c30624/f1p0/1417 // i1_HQ_LWC_c35840/f2p0/1660 // i1_LQ_LWC_c20948/f1p0/1639 // i1_LQ_LWC_c30163/f1p0/1925 // i1_LQ_LWC_c17418/f1p0/1734 // i2_HQ_LWC_c38417/f2p0/2474 // i1_HQ_LWC_c37506/f2p0/1654 // i1_LQ_LWC_c17149/f1p1/1594 // i1_LQ_LWC_c38770/f1p0/1326 // i1_LQ_LWC_c30635/f1p0/1758 // i1_HQ_LWC_c39425/f2p0/1551
GO:0030154	P	cell differentiation	22	5378	62	23155	0.061	1	// i2_LQ_LWC_c85666/f1p1/2171 // i4_LQ_LWC_c32900/f1p0/4180 // i2_LQ_LWC_c22067/f1p0/2400 // i3_LQ_LWC_c8117/f1p0/3437 // i1_LQ_LWC_c38613/f1p0/1374 // i1_LQ_LWC_c26705/f1p0/1115 // i5_LQ_LWC_c9768/f1p12/5708 // i1_LQ_LWC_c13479/f1p0/1311 // i1_LQ_LWC_c17203/f1p1/1981 // i1_LQ_LWC_c38089/f1p0/1222 // i1_LQ_LWC_c33820/f1p0/1553 // i4_LQ_LWC_c32692/f1p2/4198 // i0_LQ_LWC_c1008/f1p0/892 // i1_LQ_LWC…
GO:0015833	P	peptide transport	11	5378	72	23155	0.93	1	// i1_LQ_LWC_c3284/f2p2/1897 // i2_LQ_LWC_c24197/f2p0/2234 // i2_HQ_LWC_c66114/f2p3/2295 // i1_HQ_LWC_c16859/f3p0/1963 // i1_LQ_LWC_c23013/f1p0/1744 // i2_LQ_LWC_c70963/f1p0/2725 // i2_LQ_LWC_c50533/f1p4/2301 // i1_HQ_LWC_c21333/f2p3/1961 // i1_LQ_LWC_c5528/f1p3/1911 // i1_HQ_LWC_c5325/f2p3/1949 // i1_LQ_LWC_c19931/f1p0/1863
GO:0015837	P	amine transport	8	5378	30	23155	0.43	1	// i1_LQ_LWC_c23431/f1p0/2007 // i2_LQ_LWC_c49989/f1p5/2127 // i1_HQ_LWC_c1920/f12p2/1970 // i1_LQ_LWC_c6195/f1p0/1868 // i1_LQ_LWC_c5614/f2p1/1986 // i2_HQ_LWC_c116266/f11p1/2135 // i2_LQ_LWC_c34477/f1p0/2815 // i4_LQ_LWC_c25886/f1p3/4889
GO:0043632	P	modification-dependent macromolecule catabolic process	41	5378	174	23155	0.49	1	// i3_HQ_LWC_c6379/f2p2/3928 // i0_HQ_LWC_c144/f3p0/960 // i1_LQ_LWC_c32533/f1p24/1865 // i2_HQ_LWC_c10702/f8p3/2314 // i4_LQ_LWC_c23718/f1p0/4361 // i1_LQ_LWC_c19370/f1p1/1485 // i2_LQ_LWC_c102647/f1p2/2399 // i1_LQ_LWC_c6706/f1p0/2007 // i3_HQ_LWC_c31617/f5p0/3943 // i2_LQ_LWC_c34969/f1p1/2956 // i1_LQ_LWC_c13333/f1p0/1439 // i1_LQ_LWC_c12442/f1p1/1919 // i1_LQ_LWC_c17317/f1p11/1930 // i2_LQ_LW…
GO:0009719	P	response to endogenous stimulus	48	5378	169	23155	0.13	1	// i1_LQ_LWC_c20926/f1p0/2009 // i1_HQ_LWC_c9365/f5p0/1635 // i1_LQ_LWC_c36348/f1p0/1452 // i2_HQ_LWC_c2464/f5p1/2279 // i2_HQ_LWC_c10702/f8p3/2314 // i2_LQ_LWC_c68440/f1p0/2383 // i2_LQ_LWC_c47216/f1p1/2243 // i1_HQ_LWC_c10874/f2p0/1841 // i1_LQ_LWC_c14341/f1p0/1281 // i1_LQ_LWC_c7296/f1p5/2004 // i1_LQ_LWC_c5156/f1p0/1778 // i1_LQ_LWC_c13981/f1p0/1172 // i2_LQ_LWC_c11177/f1p7/2394 // i1_LQ_LWC_…
GO:0006139	P	nucleobase, nucleoside, nucleotide and nucleic acid metabolic process	521	5378	2424	23155	0.96	1	// i2_LQ_LWC_c49646/f1p0/2444 // i1_LQ_LWC_c32027/f1p1/1758 // i1_LQ_LWC_c19854/f1p0/1916 // i1_LQ_LWC_c6613/f1p0/1667 // i2_LQ_LWC_c55154/f1p0/2292 // i1_LQ_LWC_c8313/f1p0/1902 // i2_LQ_LWC_c35040/f1p0/2510 // i1_LQ_LWC_c18195/f1p1/1851 // i2_LQ_LWC_c27888/f1p0/2075 // i1_HQ_LWC_c37389/f2p1/1186 // i1_LQ_LWC_c33422/f1p2/1844 // i1_LQ_LWC_c42458/f1p0/1095 // i2_HQ_LWC_c24402/f2p2/2260 // i1_LQ_LW…
GO:0030384	P	phosphoinositide metabolic process	12	5378	27	23155	0.051	1	// i1_HQ_LWC_c14862/f6p0/1934 // i1_LQ_LWC_c12577/f1p0/1959 // i1_LQ_LWC_c17330/f1p0/1980 // i2_LQ_LWC_c120127/f1p0/2283 // i3_LQ_LWC_c26107/f1p1/3523 // i3_HQ_LWC_c11183/f3p1/3196 // i1_HQ_LWC_c2097/f2p6/1973 // i2_LQ_LWC_c32925/f1p0/2578 // i1_LQ_LWC_c9889/f1p0/1755 // i10_LQ_LWC_c9/f1p0/10622 // i2_LQ_LWC_c13999/f1p0/2032 // i2_LQ_LWC_c39819/f1p0/2504
GO:0051321	P	meiotic cell cycle	6	5378	18	23155	0.29	1	// i1_LQ_LWC_c6597/f1p54/1910 // i3_LQ_LWC_c14133/f1p0/3017 // i2_HQ_LWC_c54555/f2p0/2330 // i2_LQ_LWC_c33329/f1p1/2412 // i2_LQ_LWC_c38667/f1p4/2424 // i1_LQ_LWC_c2983/f1p0/1598
GO:0042278	P	purine nucleoside metabolic process	5	5378	19	23155	0.48	1	// i2_LQ_LWC_c27888/f1p0/2075 // i1_LQ_LWC_c9514/f1p6/1557 // i1_LQ_LWC_c34628/f1p0/1653 // i1_LQ_LWC_c8313/f1p0/1902 // i1_LQ_LWC_c11498/f1p0/1994
GO:0005984	P	disaccharide metabolic process	6	5378	27	23155	0.61	1	// i1_LQ_LWC_c7106/f1p0/1968 // i2_LQ_LWC_c67168/f1p0/2148 // i11_LQ_LWC_c0/f1p0/11864 // i1_LQ_LWC_c23891/f1p3/1757 // i3_LQ_LWC_c28024/f1p3/3943 // i1_LQ_LWC_c11356/f1p0/1960
GO:0006505	P	GPI anchor metabolic process	7	5378	14	23155	0.084	1	// i1_HQ_LWC_c14862/f6p0/1934 // i1_LQ_LWC_c17330/f1p0/1980 // i2_LQ_LWC_c120127/f1p0/2283 // i3_HQ_LWC_c11183/f3p1/3196 // i2_LQ_LWC_c32925/f1p0/2578 // i1_LQ_LWC_c9889/f1p0/1755 // i2_LQ_LWC_c13999/f1p0/2032
GO:0032271	P	regulation of protein polymerization	5	5378	10	23155	0.14	1	// i1_LQ_LWC_c8008/f1p0/1617 // i1_LQ_LWC_c33971/f1p5/1790 // i2_LQ_LWC_c10881/f1p0/2207 // i1_LQ_LWC_c22381/f1p0/1487 // i2_HQ_LWC_c81771/f2p0/2146
GO:0006506	P	GPI anchor biosynthetic process	6	5378	12	23155	0.11	1	// i1_HQ_LWC_c14862/f6p0/1934 // i2_LQ_LWC_c120127/f1p0/2283 // i3_HQ_LWC_c11183/f3p1/3196 // i2_LQ_LWC_c32925/f1p0/2578 // i1_LQ_LWC_c9889/f1p0/1755 // i2_LQ_LWC_c13999/f1p0/2032
GO:0006508	P	proteolysis	148	5378	695	23155	0.85	1	// i2_LQ_LWC_c21587/f1p0/2172 // i1_HQ_LWC_c16625/f3p0/1744 // i2_LQ_LWC_c106333/f1p32/2435 // i1_LQ_LWC_c23425/f1p0/1832 // i1_LQ_LWC_c11343/f1p0/1727 // i1_HQ_LWC_c19846/f3p0/1413 // i4_LQ_LWC_c23718/f1p0/4361 // i2_LQ_LWC_c102647/f1p2/2399 // i1_LQ_LWC_c19049/f2p1/1652 // i2_HQ_LWC_c18248/f3p0/2370 // i1_HQ_LWC_c39746/f38p41/1735 // i2_LQ_LWC_c34969/f1p1/2956 // i1_LQ_LWC_c38828/f1p3/1291 // i…
GO:0060560	P	developmental growth involved in morphogenesis	8	5378	23	23155	0.22	1	// i1_LQ_LWC_c20926/f1p0/2009 // i0_LQ_LWC_c422/f1p0/449 // i4_LQ_LWC_c32692/f1p2/4198 // i1_LQ_LWC_c24794/f1p0/1871 // i2_LQ_LWC_c38681/f1p6/2609 // i1_LQ_LWC_c30241/f1p0/1862 // i1_HQ_LWC_c10874/f2p0/1841 // i1_HQ_LWC_c39472/f4p0/1964
GO:0032502	P	developmental process	69	5378	258	23155	0.16	1	// i1_LQ_LWC_c20926/f1p0/2009 // i1_LQ_LWC_c26705/f1p0/1115 // i1_LQ_LWC_c6668/f1p11/1897 // i3_LQ_LWC_c14133/f1p0/3017 // i2_LQ_LWC_c85666/f1p1/2171 // i2_LQ_LWC_c103477/f1p2/2749 // i2_LQ_LWC_c22067/f1p0/2400 // i1_HQ_LWC_c10874/f2p0/1841 // i1_LQ_LWC_c7296/f1p5/2004 // i3_HQ_LWC_c8309/f2p0/3804 // i1_LQ_LWC_c12323/f1p0/1803 // i2_HQ_LWC_c63642/f2p0/2295 // i1_HQ_LWC_c24132/f2p2/1576 // i3_LQ_L…
GO:0016070	P	RNA metabolic process	279	5378	1078	23155	0.054	1	// i1_LQ_LWC_c30822/f1p0/1553 // i2_LQ_LWC_c82385/f1p0/2257 // i2_LQ_LWC_c127176/f10p3/2738 // i1_LQ_LWC_c7483/f1p2/1790 // i1_LQ_LWC_c6613/f1p0/1667 // i1_LQ_LWC_c9082/f1p1/1597 // i2_LQ_LWC_c69390/f1p0/2504 // i1_LQ_LWC_c6668/f1p11/1897 // i1_LQ_LWC_c24325/f1p0/1907 // i1_HQ_LWC_c27731/f3p0/1428 // i2_LQ_LWC_c109080/f1p1/2187 // i1_LQ_LWC_c21900/f2p0/1464 // i2_HQ_LWC_c4386/f3p3/2444 // i2_LQ_L…
GO:0006644	P	phospholipid metabolic process	18	5378	60	23155	0.21	1	// i1_HQ_LWC_c14862/f6p0/1934 // i1_LQ_LWC_c12577/f1p0/1959 // i1_LQ_LWC_c17330/f1p0/1980 // i2_LQ_LWC_c106866/f1p2/2116 // i2_HQ_LWC_c46671/f3p1/2652 // i2_LQ_LWC_c13999/f1p0/2032 // i2_LQ_LWC_c120127/f1p0/2283 // i2_LQ_LWC_c86841/f1p1/2139 // i3_LQ_LWC_c26107/f1p1/3523 // i3_HQ_LWC_c11183/f3p1/3196 // i2_LQ_LWC_c32925/f1p0/2578 // i1_HQ_LWC_c2097/f2p6/1973 // i4_LQ_LWC_c4314/f1p2/4546 // i1_LQ_…
GO:0006721	P	terpenoid metabolic process	15	5378	61	23155	0.47	1	// i2_LQ_LWC_c104878/f1p0/2896 // i2_LQ_LWC_c133473/f1p0/2005 // i1_LQ_LWC_c38790/f1p0/1222 // i1_LQ_LWC_c26529/f1p0/1260 // i1_LQ_LWC_c30241/f1p0/1862 // i1_LQ_LWC_c7296/f1p5/2004 // i1_LQ_LWC_c25873/f1p6/1292 // i2_HQ_LWC_c119189/f3p8/2702 // i1_LQ_LWC_c8614/f1p6/1681 // i1_HQ_LWC_c25620/f3p8/1261 // i1_HQ_LWC_c9827/f3p0/1593 // i1_HQ_LWC_c11168/f4p0/1717 // i1_LQ_LWC_c17531/f1p0/1984 // i1_HQ_…
GO:0006720	P	isoprenoid metabolic process	26	5378	79	23155	0.08	1	// i1_LQ_LWC_c8313/f1p0/1902 // i1_LQ_LWC_c7296/f1p5/2004 // i0_LQ_LWC_c1829/f1p0/378 // i2_LQ_LWC_c27888/f1p0/2075 // i1_HQ_LWC_c24967/f2p0/1881 // i3_LQ_LWC_c5077/f1p1/3875 // i1_LQ_LWC_c13859/f1p0/1258 // i1_LQ_LWC_c25873/f1p6/1292 // i1_HQ_LWC_c14728/f14p0/1943 // i1_HQ_LWC_c9827/f3p0/1593 // i1_LQ_LWC_c11581/f1p1/1737 // i1_LQ_LWC_c17531/f1p0/1984 // i1_HQ_LWC_c25620/f3p8/1261 // i1_LQ_LWC_c…
GO:0044092	P	negative regulation of molecular function	7	5378	58	23155	0.97	1	// i2_HQ_LWC_c34413/f2p0/2559 // i2_LQ_LWC_c106333/f1p32/2435 // i2_LQ_LWC_c21521/f7p1/2573 // i2_HQ_LWC_c12236/f3p0/2748 // i1_LQ_LWC_c4019/f1p3/1781 // i2_LQ_LWC_c109062/f1p1/2585 // i2_LQ_LWC_c108209/f1p0/2934
GO:0006725	P	cellular aromatic compound metabolic process	48	5378	167	23155	0.11	1	// i1_HQ_LWC_c25815/f2p5/1363 // i1_LQ_LWC_c8907/f1p0/1516 // i1_LQ_LWC_c11198/f1p2/1991 // i1_HQ_LWC_c23625/f2p5/1954 // i0_LQ_LWC_c934/f1p0/993 // i1_LQ_LWC_c11667/f1p0/1965 // i2_LQ_LWC_c22067/f1p0/2400 // i1_LQ_LWC_c10893/f1p0/1558 // i0_LQ_LWC_c1601/f1p0/989 // i2_LQ_LWC_c40166/f1p0/2170 // i1_LQ_LWC_c6064/f1p0/1956 // i1_LQ_LWC_c7470/f1p16/1626 // i3_LQ_LWC_c8117/f1p0/3437 // i2_LQ_LWC_c702…
GO:0032870	P	cellular response to hormone stimulus	27	5378	100	23155	0.27	1	// i1_HQ_LWC_c9365/f5p0/1635 // i2_HQ_LWC_c10702/f8p3/2314 // i2_LQ_LWC_c47216/f1p1/2243 // i1_LQ_LWC_c14341/f1p0/1281 // i1_LQ_LWC_c5156/f1p0/1778 // i1_LQ_LWC_c13981/f1p0/1172 // i2_LQ_LWC_c11177/f1p7/2394 // i1_HQ_LWC_c16325/f4p0/1912 // i1_LQ_LWC_c42458/f1p0/1095 // i1_LQ_LWC_c33057/f1p0/1882 // i1_LQ_LWC_c11814/f1p1/1913 // i2_LQ_LWC_c72386/f1p0/2285 // i1_LQ_LWC_c37824/f1p0/1259 // i0_LQ_LW…
GO:0016481	P	negative regulation of transcription	5	5378	14	23155	0.28	1	// i0_LQ_LWC_c2059/f1p1/516 // i1_LQ_LWC_c31342/f1p5/1664 // i2_LQ_LWC_c106638/f1p0/2761 // i1_LQ_LWC_c37647/f1p8/1467 // i0_LQ_LWC_c1604/f1p0/1002
GO:0015985	P	energy coupled proton transport, down electrochemical gradient	6	5378	43	23155	0.92	1	// i0_LQ_LWC_c932/f1p0/915 // i1_LQ_LWC_c42643/f1p0/1028 // i2_HQ_LWC_c1290/f25p9/2267 // i0_LQ_LWC_c1777/f1p0/835 // i0_LQ_LWC_c2152/f1p0/963 // i1_HQ_LWC_c16276/f3p0/1525
GO:0051258	P	protein polymerization	13	5378	30	23155	0.049	1	// i1_HQ_LWC_c21170/f2p0/1631 // i1_HQ_LWC_c2946/f3p0/1882 // i2_LQ_LWC_c28225/f1p0/2023 // i3_LQ_LWC_c10636/f1p3/4035 // i1_LQ_LWC_c8008/f1p0/1617 // i2_HQ_LWC_c81771/f2p0/2146 // i1_LQ_LWC_c23515/f1p0/1717 // i1_HQ_LWC_c1901/f8p4/1624 // i1_LQ_LWC_c33971/f1p5/1790 // i1_LQ_LWC_c2889/f1p0/1615 // i1_LQ_LWC_c22381/f1p0/1487 // i2_LQ_LWC_c47041/f1p1/2956 // i2_LQ_LWC_c10881/f1p0/2207
GO:0051252	P	regulation of RNA metabolic process	184	5378	760	23155	0.32	1	// i1_LQ_LWC_c30822/f1p0/1553 // i2_LQ_LWC_c127176/f10p3/2738 // i1_LQ_LWC_c7483/f1p2/1790 // i1_LQ_LWC_c6613/f1p0/1667 // i1_LQ_LWC_c9082/f1p1/1597 // i2_LQ_LWC_c69390/f1p0/2504 // i1_LQ_LWC_c6668/f1p11/1897 // i1_LQ_LWC_c24325/f1p0/1907 // i2_LQ_LWC_c109080/f1p1/2187 // i1_LQ_LWC_c21900/f2p0/1464 // i2_HQ_LWC_c4386/f3p3/2444 // i2_LQ_LWC_c35040/f1p0/2510 // i2_LQ_LWC_c43075/f1p1/2058 // i1_LQ_L…
GO:0009059	P	macromolecule biosynthetic process	486	5378	2128	23155	0.65	1	// i1_LQ_LWC_c19854/f1p0/1916 // i1_LQ_LWC_c6613/f1p0/1667 // i2_LQ_LWC_c55154/f1p0/2292 // i2_LQ_LWC_c35040/f1p0/2510 // i1_LQ_LWC_c33422/f1p2/1844 // i1_LQ_LWC_c42458/f1p0/1095 // i2_HQ_LWC_c24402/f2p2/2260 // i0_LQ_LWC_c644/f1p0/678 // i1_LQ_LWC_c13479/f1p0/1311 // i0_LQ_LWC_c1698/f1p0/393 // i1_HQ_LWC_c2355/f7p4/1991 // i5_LQ_LWC_c10454/f1p0/5056 // i2_LQ_LWC_c52405/f1p0/2862 // i0_LQ_LWC_c75…
GO:0034621	P	cellular macromolecular complex subunit organization	44	5378	139	23155	0.047	1	// i0_HQ_LWC_c148/f3p0/663 // i0_LQ_LWC_c705/f1p0/663 // i0_LQ_LWC_c2195/f1p5/633 // i1_LQ_LWC_c8008/f1p0/1617 // i2_HQ_LWC_c81771/f2p0/2146 // i4_LQ_LWC_c8187/f1p3/4803 // i1_LQ_LWC_c37647/f1p8/1467 // i1_LQ_LWC_c10641/f1p0/1868 // i0_HQ_LWC_c134/f3p0/560 // i1_LQ_LWC_c17101/f1p5/1919 // i1_LQ_LWC_c22381/f1p0/1487 // i0_HQ_LWC_c120/f3p0/786 // i2_LQ_LWC_c28225/f1p0/2023 // i3_LQ_LWC_c10636/f1p3/…
GO:0048544	P	recognition of pollen	7	5378	57	23155	0.97	1	// i2_HQ_LWC_c63563/f3p1/2240 // i2_HQ_LWC_c16621/f6p1/2645 // i2_LQ_LWC_c105590/f1p2/2557 // i2_LQ_LWC_c47037/f1p3/2631 // i2_LQ_LWC_c54033/f1p1/2839 // i2_HQ_LWC_c21290/f2p2/2649 // i2_HQ_LWC_c9508/f2p0/2793
GO:0016137	P	glycoside metabolic process	6	5378	27	23155	0.61	1	// i1_LQ_LWC_c7106/f1p0/1968 // i2_LQ_LWC_c67168/f1p0/2148 // i11_LQ_LWC_c0/f1p0/11864 // i1_LQ_LWC_c23891/f1p3/1757 // i3_LQ_LWC_c28024/f1p3/3943 // i1_LQ_LWC_c11356/f1p0/1960
GO:0006767	P	water-soluble vitamin metabolic process	19	5378	52	23155	0.064	1	// i1_LQ_LWC_c27281/f1p10/1336 // i1_LQ_LWC_c32027/f1p1/1758 // i2_LQ_LWC_c104796/f1p2/2468 // i1_HQ_LWC_c14949/f2p0/1437 // i1_LQ_LWC_c26191/f1p0/1172 // i1_LQ_LWC_c17229/f1p0/1613 // i1_LQ_LWC_c26583/f1p0/1370 // i2_LQ_LWC_c3885/f1p0/2133 // i1_LQ_LWC_c11329/f1p2/1962 // i2_LQ_LWC_c126715/f5p2/2248 // i2_HQ_LWC_c38417/f2p0/2474 // i1_LQ_LWC_c30635/f1p0/1758 // i1_HQ_LWC_c20594/f2p0/1612 // i1_H…
GO:0045017	P	glycerolipid biosynthetic process	6	5378	13	23155	0.13	1	// i1_HQ_LWC_c14862/f6p0/1934 // i2_LQ_LWC_c120127/f1p0/2283 // i3_HQ_LWC_c11183/f3p1/3196 // i2_LQ_LWC_c32925/f1p0/2578 // i1_LQ_LWC_c9889/f1p0/1755 // i2_LQ_LWC_c13999/f1p0/2032
GO:0015074	P	DNA integration	7	5378	262	23155	1	1	// i0_LQ_LWC_c1826/f1p0/563 // i2_HQ_LWC_c12925/f4p3/2644 // i0_LQ_LWC_c892/f1p0/960 // i0_LQ_LWC_c1122/f1p0/715 // i1_LQ_LWC_c42528/f1p0/1021 // i1_HQ_LWC_c29815/f2p0/1945 // i2_HQ_LWC_c10704/f4p1/2315
GO:0001522	P	pseudouridine synthesis	10	5378	21	23155	0.053	1	// i1_LQ_LWC_c21587/f1p0/1722 // i2_LQ_LWC_c7737/f1p1/2363 // i2_LQ_LWC_c51425/f1p0/2180 // i4_LQ_LWC_c25553/f1p2/4591 // i3_LQ_LWC_c24258/f1p3/3307 // i1_HQ_LWC_c12417/f3p0/1677 // i1_LQ_LWC_c35087/f1p0/1752 // i2_HQ_LWC_c96953/f3p1/2316 // i2_LQ_LWC_c19651/f1p0/2856 // i1_LQ_LWC_c30739/f1p0/1695
GO:0032989	P	cellular component morphogenesis	9	5378	28	23155	0.25	1	// i1_LQ_LWC_c20926/f1p0/2009 // i0_LQ_LWC_c422/f1p0/449 // i1_HQ_LWC_c24276/f2p0/1793 // i4_LQ_LWC_c32692/f1p2/4198 // i1_LQ_LWC_c24794/f1p0/1871 // i2_LQ_LWC_c38681/f1p6/2609 // i1_LQ_LWC_c30241/f1p0/1862 // i1_HQ_LWC_c10874/f2p0/1841 // i1_HQ_LWC_c39472/f4p0/1964
GO:0015698	P	inorganic anion transport	9	5378	29	23155	0.28	1	// i5_LQ_LWC_c6531/f1p0/5890 // i2_LQ_LWC_c104284/f1p1/2694 // i1_LQ_LWC_c18423/f1p0/1559 // i1_LQ_LWC_c13830/f1p0/1380 // i2_LQ_LWC_c103626/f1p1/2651 // i1_LQ_LWC_c19069/f1p0/1764 // i2_LQ_LWC_c17918/f1p3/2622 // i3_LQ_LWC_c4139/f1p2/3839 // i2_LQ_LWC_c4453/f8p2/2379
GO:0006857	P	oligopeptide transport	11	5378	72	23155	0.93	1	// i1_LQ_LWC_c3284/f2p2/1897 // i2_LQ_LWC_c24197/f2p0/2234 // i2_HQ_LWC_c66114/f2p3/2295 // i1_HQ_LWC_c16859/f3p0/1963 // i1_LQ_LWC_c23013/f1p0/1744 // i2_LQ_LWC_c70963/f1p0/2725 // i2_LQ_LWC_c50533/f1p4/2301 // i1_HQ_LWC_c21333/f2p3/1961 // i1_LQ_LWC_c5528/f1p3/1911 // i1_HQ_LWC_c5325/f2p3/1949 // i1_LQ_LWC_c19931/f1p0/1863
GO:0006855	P	multidrug transport	20	5378	56	23155	0.068	1	// i1_HQ_LWC_c6165/f3p0/1811 // i1_LQ_LWC_c4242/f1p10/1745 // i1_LQ_LWC_c31264/f1p1/1942 // i3_LQ_LWC_c24440/f1p6/3963 // i1_LQ_LWC_c6459/f2p3/1843 // i1_LQ_LWC_c21244/f1p0/1729 // i1_LQ_LWC_c32493/f1p0/1959 // i1_LQ_LWC_c34376/f1p73/1651 // i2_LQ_LWC_c28257/f1p5/2083 // i2_LQ_LWC_c104437/f1p2/2812 // i1_HQ_LWC_c29815/f2p0/1945 // i1_HQ_LWC_c27555/f7p0/1834 // i2_HQ_LWC_c19575/f2p3/2174 // i2_LQ_…
GO:0046356	P	acetyl-CoA catabolic process	9	5378	21	23155	0.096	1	// i2_LQ_LWC_c55660/f1p12/2102 // i1_HQ_LWC_c37342/f3p1/1371 // i1_LQ_LWC_c14425/f1p0/1453 // i1_HQ_LWC_c37473/f2p0/1394 // i1_LQ_LWC_c12796/f1p7/1882 // i1_LQ_LWC_c36029/f1p1/1856 // i1_LQ_LWC_c10003/f1p0/1709 // i1_LQ_LWC_c21773/f1p0/1652 // i1_LQ_LWC_c11978/f1p0/1543
GO:0006915	P	apoptosis	38	5378	299	23155	1	1	// i3_HQ_LWC_c17658/f2p1/3412 // i3_HQ_LWC_c7168/f2p3/3703 // i3_LQ_LWC_c37060/f1p3/3674 // i3_LQ_LWC_c35514/f1p5/3548 // i3_LQ_LWC_c4397/f1p0/3535 // i1_LQ_LWC_c19380/f1p1/1567 // i4_LQ_LWC_c15514/f1p0/4222 // i3_LQ_LWC_c14495/f1p1/3046 // i3_HQ_LWC_c2504/f3p0/3370 // i1_LQ_LWC_c11957/f1p0/1924 // i1_LQ_LWC_c25974/f1p1/1110 // i1_LQ_LWC_c32425/f1p0/1938 // i2_LQ_LWC_c24155/f1p0/2089 // i1_LQ_LWC…
GO:0034220	P	ion transmembrane transport	6	5378	44	23155	0.93	1	// i0_LQ_LWC_c932/f1p0/915 // i1_LQ_LWC_c42643/f1p0/1028 // i2_HQ_LWC_c1290/f25p9/2267 // i0_LQ_LWC_c1777/f1p0/835 // i0_LQ_LWC_c2152/f1p0/963 // i1_HQ_LWC_c16276/f3p0/1525
GO:0009058	P	biosynthetic process	722	5378	2873	23155	0.023	1	// i1_LQ_LWC_c32027/f1p1/1758 // i1_LQ_LWC_c19854/f1p0/1916 // i1_LQ_LWC_c6613/f1p0/1667 // i1_LQ_LWC_c20462/f1p0/1423 // i2_LQ_LWC_c55154/f1p0/2292 // i1_LQ_LWC_c8313/f1p0/1902 // i2_LQ_LWC_c35040/f1p0/2510 // i2_LQ_LWC_c27888/f1p0/2075 // i1_HQ_LWC_c29526/f3p0/1785 // i1_LQ_LWC_c33422/f1p2/1844 // i1_LQ_LWC_c42458/f1p0/1095 // i2_HQ_LWC_c24402/f2p2/2260 // i0_LQ_LWC_c644/f1p0/678 // i1_LQ_LWC_c…
GO:0009117	P	nucleotide metabolic process	49	5378	179	23155	0.17	1	// i1_LQ_LWC_c21964/f1p9/1407 // i1_LQ_LWC_c12692/f1p0/1671 // i1_LQ_LWC_c12383/f1p1/1605 // i1_LQ_LWC_c31038/f1p0/1751 // i1_LQ_LWC_c14411/f1p0/1343 // i2_LQ_LWC_c26058/f1p1/2555 // i1_HQ_LWC_c16276/f3p0/1525 // i1_LQ_LWC_c35323/f1p0/1878 // i2_HQ_LWC_c1290/f25p9/2267 // i1_LQ_LWC_c8313/f1p0/1902 // i2_LQ_LWC_c65006/f1p0/2396 // i1_LQ_LWC_c11498/f1p0/1994 // i1_HQ_LWC_c1291/f6p0/1817 // i2_LQ_LW…
GO:0009116	P	nucleoside metabolic process	12	5378	42	23155	0.31	1	// i0_LQ_LWC_c842/f1p0/964 // i4_LQ_LWC_c21424/f1p123/4415 // i1_LQ_LWC_c29974/f1p0/1425 // i1_LQ_LWC_c13259/f1p0/1417 // i2_LQ_LWC_c87531/f1p0/2632 // i1_LQ_LWC_c8313/f1p0/1902 // i0_LQ_LWC_c1601/f1p0/989 // i1_LQ_LWC_c11498/f1p0/1994 // i2_LQ_LWC_c27888/f1p0/2075 // i1_LQ_LWC_c9514/f1p6/1557 // i2_LQ_LWC_c17888/f1p0/2653 // i1_LQ_LWC_c34628/f1p0/1653
GO:0051172	P	negative regulation of nitrogen compound metabolic process	5	5378	15	23155	0.32	1	// i0_LQ_LWC_c2059/f1p1/516 // i1_LQ_LWC_c31342/f1p5/1664 // i2_LQ_LWC_c106638/f1p0/2761 // i1_LQ_LWC_c37647/f1p8/1467 // i0_LQ_LWC_c1604/f1p0/1002
GO:0009119	P	ribonucleoside metabolic process	7	5378	25	23155	0.4	1	// i0_LQ_LWC_c842/f1p0/964 // i1_LQ_LWC_c29974/f1p0/1425 // i1_LQ_LWC_c8313/f1p0/1902 // i1_LQ_LWC_c11498/f1p0/1994 // i2_LQ_LWC_c27888/f1p0/2075 // i1_LQ_LWC_c9514/f1p6/1557 // i1_LQ_LWC_c34628/f1p0/1653
GO:0009056	P	catabolic process	133	5378	995	23155	1	1	// i1_LQ_LWC_c21964/f1p9/1407 // i1_HQ_LWC_c37389/f2p1/1186 // i1_HQ_LWC_c2766/f2p0/1946 // i4_LQ_LWC_c23718/f1p0/4361 // i1_LQ_LWC_c20330/f1p0/1985 // i2_LQ_LWC_c102647/f1p2/2399 // i1_LQ_LWC_c32161/f1p0/1830 // i1_LQ_LWC_c11978/f1p0/1543 // i2_LQ_LWC_c34969/f1p1/2956 // i3_LQ_LWC_c6895/f1p0/3729 // i1_LQ_LWC_c17317/f1p11/1930 // i1_HQ_LWC_c1343/f5p0/1742 // i0_LQ_LWC_c2270/f1p0/950 // i3_LQ_LWC…
GO:0006310	P	DNA recombination	8	5378	145	23155	1	1	// i1_LQ_LWC_c25920/f1p0/1342 // i3_LQ_LWC_c17772/f2p0/3389 // i1_LQ_LWC_c6597/f1p54/1910 // i2_LQ_LWC_c86125/f1p0/2981 // i4_LQ_LWC_c33991/f1p0/4119 // i3_LQ_LWC_c15070/f1p0/3071 // i1_LQ_LWC_c2983/f1p0/1598 // i4_LQ_LWC_c14470/f1p0/4731
GO:0080090	P	regulation of primary metabolic process	313	5378	1326	23155	0.41	1	// i1_LQ_LWC_c30822/f1p0/1553 // i1_LQ_LWC_c14052/f1p1/1290 // i1_HQ_LWC_c27717/f3p0/1398 // i2_LQ_LWC_c127176/f10p3/2738 // i1_LQ_LWC_c7483/f1p2/1790 // i1_LQ_LWC_c6613/f1p0/1667 // i1_LQ_LWC_c9082/f1p1/1597 // i2_LQ_LWC_c69390/f1p0/2504 // i1_LQ_LWC_c24307/f1p5/1514 // i1_HQ_LWC_c37451/f2p10/1235 // i1_LQ_LWC_c24325/f1p0/1907 // i1_HQ_LWC_c16504/f2p0/1443 // i2_LQ_LWC_c109080/f1p1/2187 // i1_LQ…
GO:0006820	P	anion transport	17	5378	48	23155	0.092	1	// i1_LQ_LWC_c25980/f1p0/1220 // i2_HQ_LWC_c115489/f2p2/2315 // i1_LQ_LWC_c32805/f1p0/1878 // i1_LQ_LWC_c18193/f1p0/1882 // i2_LQ_LWC_c104284/f1p1/2694 // i2_HQ_LWC_c13213/f2p4/2779 // i1_LQ_LWC_c18423/f1p0/1559 // i1_LQ_LWC_c13830/f1p0/1380 // i2_LQ_LWC_c12463/f1p1/2165 // i1_LQ_LWC_c13070/f1p4/1218 // i2_LQ_LWC_c103626/f1p1/2651 // i5_LQ_LWC_c6531/f1p0/5890 // i1_HQ_LWC_c12112/f2p1/1584 // i1_L…
GO:0006826	P	iron ion transport	6	5378	23	23155	0.47	1	// i1_LQ_LWC_c26613/f1p0/1381 // i3_LQ_LWC_c14413/f1p0/3059 // i1_LQ_LWC_c13975/f1p0/1271 // i1_LQ_LWC_c26850/f1p0/1082 // i1_HQ_LWC_c14499/f6p0/1460 // i1_LQ_LWC_c26804/f1p0/1234
GO:0006829	P	zinc ion transport	6	5378	17	23155	0.26	1	// i1_LQ_LWC_c31722/f1p0/1850 // i2_LQ_LWC_c48889/f1p0/2783 // i2_LQ_LWC_c57437/f1p0/2025 // i3_LQ_LWC_c29650/f1p0/3120 // i2_LQ_LWC_c55676/f1p0/2775 // i1_HQ_LWC_c4358/f3p2/2041
GO:0015979	P	photosynthesis	17	5378	70	23155	0.48	1	// i1_LQ_LWC_c22752/f1p7/1754 // i1_HQ_LWC_c37040/f8p3/1139 // i0_HQ_LWC_c150/f3p0/679 // i0_LQ_LWC_c2012/f1p117/375 // i1_LQ_LWC_c17149/f1p1/1594 // i0_LQ_LWC_c1253/f1p0/1009 // i1_LQ_LWC_c30163/f1p0/1925 // i0_LQ_LWC_c1957/f1p0/843 // i1_LQ_LWC_c22444/f2p0/1763 // i4_LQ_LWC_c21200/f1p1/4683 // i4_LQ_LWC_c4881/f1p1/5034 // i0_LQ_LWC_c1762/f1p2/698 // i1_HQ_LWC_c37463/f2p0/1140 // i1_LQ_LWC_c4231…
GO:0009755	P	hormone-mediated signaling pathway	27	5378	100	23155	0.27	1	// i1_HQ_LWC_c9365/f5p0/1635 // i2_HQ_LWC_c10702/f8p3/2314 // i2_LQ_LWC_c47216/f1p1/2243 // i1_LQ_LWC_c14341/f1p0/1281 // i1_LQ_LWC_c5156/f1p0/1778 // i1_LQ_LWC_c13981/f1p0/1172 // i2_LQ_LWC_c11177/f1p7/2394 // i1_HQ_LWC_c16325/f4p0/1912 // i1_LQ_LWC_c42458/f1p0/1095 // i1_LQ_LWC_c33057/f1p0/1882 // i1_LQ_LWC_c11814/f1p1/1913 // i2_LQ_LWC_c72386/f1p0/2285 // i1_LQ_LWC_c37824/f1p0/1259 // i0_LQ_LW…
GO:0010605	P	negative regulation of macromolecule metabolic process	6	5378	35	23155	0.81	1	// i1_HQ_LWC_c29703/f2p0/1801 // i2_LQ_LWC_c106638/f1p0/2761 // i0_LQ_LWC_c1604/f1p0/1002 // i1_LQ_LWC_c31342/f1p5/1664 // i1_LQ_LWC_c37647/f1p8/1467 // i0_LQ_LWC_c2059/f1p1/516
GO:0010608	P	posttranscriptional regulation of gene expression	6	5378	43	23155	0.92	1	// i0_LQ_LWC_c1630/f1p0/966 // i1_LQ_LWC_c42458/f1p0/1095 // i2_LQ_LWC_c57711/f1p0/2082 // i3_LQ_LWC_c26746/f1p0/3151 // i0_LQ_LWC_c1479/f1p3/962 // i0_HQ_LWC_c48/f6p0/722
GO:0070647	P	protein modification by small protein conjugation or removal	37	5378	127	23155	0.13	1	// i2_LQ_LWC_c83500/f1p0/3009 // i1_HQ_LWC_c8411/f2p0/1707 // i2_LQ_LWC_c89724/f1p1/2321 // i1_HQ_LWC_c37451/f2p10/1235 // i2_LQ_LWC_c52426/f1p21/2865 // i2_LQ_LWC_c75637/f1p0/2056 // i1_LQ_LWC_c10641/f1p0/1868 // i0_LQ_LWC_c141/f3p0/875 // i0_HQ_LWC_c255/f2p0/819 // i1_HQ_LWC_c11397/f3p8/1722 // i0_LQ_LWC_c825/f1p0/688 // i2_LQ_LWC_c106061/f1p0/2125 // i2_LQ_LWC_c64434/f1p2/2503 // i0_LQ_LWC_c15…
GO:0018193	P	peptidyl-amino acid modification	5	5378	22	23155	0.59	1	// i1_HQ_LWC_c16166/f5p0/1736 // i2_HQ_LWC_c23793/f7p2/2666 // i1_LQ_LWC_c34744/f1p0/1462 // i1_LQ_LWC_c5781/f1p0/1790 // i1_LQ_LWC_c12008/f1p4/1988
GO:0006260	P	DNA replication	19	5378	211	23155	1	1	// i2_HQ_LWC_c1894/f10p0/2458 // i2_LQ_LWC_c25334/f1p0/2535 // i1_LQ_LWC_c12413/f1p3/1515 // i2_LQ_LWC_c4941/f1p8/2463 // i2_HQ_LWC_c24402/f2p2/2260 // i2_LQ_LWC_c55154/f1p0/2292 // i2_LQ_LWC_c39209/f1p2/2197 // i1_HQ_LWC_c29815/f2p0/1945 // i2_HQ_LWC_c100781/f2p0/2823 // i2_LQ_LWC_c12100/f1p0/2332 // i2_LQ_LWC_c68818/f1p0/2878 // i2_HQ_LWC_c46851/f3p0/2317 // i1_LQ_LWC_c37647/f1p8/1467 // i2_HQ_…
GO:0006261	P	DNA-dependent DNA replication	7	5378	20	23155	0.24	1	// i2_LQ_LWC_c25334/f1p0/2535 // i2_LQ_LWC_c66564/f1p1/2506 // i2_LQ_LWC_c55154/f1p0/2292 // i2_HQ_LWC_c100781/f2p0/2823 // i2_LQ_LWC_c12100/f1p0/2332 // i1_LQ_LWC_c37647/f1p8/1467 // i2_LQ_LWC_c108692/f1p0/2437
GO:0009073	P	aromatic amino acid family biosynthetic process	9	5378	28	23155	0.25	1	// i1_HQ_LWC_c2117/f3p2/1520 // i1_LQ_LWC_c8907/f1p0/1516 // i1_HQ_LWC_c1903/f5p0/1797 // i1_HQ_LWC_c9767/f5p0/1723 // i1_LQ_LWC_c10893/f1p0/1558 // i1_LQ_LWC_c34238/f1p2/1616 // i5_LQ_LWC_c4631/f1p0/5819 // i1_LQ_LWC_c22926/f1p6/1992 // i1_LQ_LWC_c4469/f1p0/1874
GO:0019725	P	cellular homeostasis	27	5378	125	23155	0.67	1	// i0_LQ_LWC_c1985/f1p0/788 // i1_LQ_LWC_c17813/f1p0/1994 // i1_LQ_LWC_c22913/f1p13/1685 // i2_LQ_LWC_c109242/f1p1/2702 // i1_LQ_LWC_c3597/f1p7/1579 // i3_LQ_LWC_c13095/f1p10/3766 // i2_LQ_LWC_c65521/f1p0/2718 // i1_LQ_LWC_c7285/f1p0/1469 // i1_LQ_LWC_c17878/f1p0/1838 // i2_LQ_LWC_c72049/f1p1/2394 // i1_LQ_LWC_c24989/f1p0/1534 // i1_LQ_LWC_c23028/f1p0/1694 // i2_LQ_LWC_c21943/f1p0/2411 // i0_LQ_L…
GO:0009206	P	purine ribonucleoside triphosphate biosynthetic process	22	5378	101	23155	0.64	1	// i1_LQ_LWC_c31038/f1p0/1751 // i0_LQ_LWC_c932/f1p0/915 // i2_LQ_LWC_c26058/f1p1/2555 // i1_LQ_LWC_c42643/f1p0/1028 // i4_LQ_LWC_c13522/f1p4/4351 // i0_LQ_LWC_c842/f1p0/964 // i1_LQ_LWC_c7691/f1p0/1868 // i2_LQ_LWC_c50162/f1p4/2172 // i3_LQ_LWC_c12180/f1p0/3337 // i0_LQ_LWC_c1719/f1p279/496 // i1_LQ_LWC_c19285/f1p1/1888 // i3_HQ_LWC_c7451/f2p11/3542 // i0_LQ_LWC_c1777/f1p0/835 // i4_LQ_LWC_c3028…
GO:0009205	P	purine ribonucleoside triphosphate metabolic process	22	5378	101	23155	0.64	1	// i1_LQ_LWC_c31038/f1p0/1751 // i0_LQ_LWC_c932/f1p0/915 // i2_LQ_LWC_c26058/f1p1/2555 // i1_LQ_LWC_c42643/f1p0/1028 // i4_LQ_LWC_c13522/f1p4/4351 // i0_LQ_LWC_c842/f1p0/964 // i1_LQ_LWC_c7691/f1p0/1868 // i2_LQ_LWC_c50162/f1p4/2172 // i3_LQ_LWC_c12180/f1p0/3337 // i0_LQ_LWC_c1719/f1p279/496 // i1_LQ_LWC_c19285/f1p1/1888 // i3_HQ_LWC_c7451/f2p11/3542 // i0_LQ_LWC_c1777/f1p0/835 // i4_LQ_LWC_c3028…
GO:0006766	P	vitamin metabolic process	20	5378	54	23155	0.054	1	// i1_LQ_LWC_c27281/f1p10/1336 // i1_LQ_LWC_c32027/f1p1/1758 // i2_LQ_LWC_c104796/f1p2/2468 // i1_HQ_LWC_c14949/f2p0/1437 // i1_LQ_LWC_c26191/f1p0/1172 // i1_LQ_LWC_c17229/f1p0/1613 // i1_LQ_LWC_c26583/f1p0/1370 // i2_LQ_LWC_c3885/f1p0/2133 // i2_LQ_LWC_c85287/f1p0/2740 // i2_LQ_LWC_c126715/f5p2/2248 // i2_HQ_LWC_c38417/f2p0/2474 // i1_LQ_LWC_c30635/f1p0/1758 // i1_HQ_LWC_c20594/f2p0/1612 // i1_H…
GO:0009201	P	ribonucleoside triphosphate biosynthetic process	22	5378	101	23155	0.64	1	// i1_LQ_LWC_c31038/f1p0/1751 // i0_LQ_LWC_c932/f1p0/915 // i2_LQ_LWC_c26058/f1p1/2555 // i1_LQ_LWC_c42643/f1p0/1028 // i4_LQ_LWC_c13522/f1p4/4351 // i0_LQ_LWC_c842/f1p0/964 // i1_LQ_LWC_c7691/f1p0/1868 // i2_LQ_LWC_c50162/f1p4/2172 // i3_LQ_LWC_c12180/f1p0/3337 // i0_LQ_LWC_c1719/f1p279/496 // i1_LQ_LWC_c19285/f1p1/1888 // i3_HQ_LWC_c7451/f2p11/3542 // i0_LQ_LWC_c1777/f1p0/835 // i4_LQ_LWC_c3028…
GO:0060255	P	regulation of macromolecule metabolic process	315	5378	1345	23155	0.46	1	// i1_LQ_LWC_c30822/f1p0/1553 // i1_LQ_LWC_c14052/f1p1/1290 // i1_HQ_LWC_c27717/f3p0/1398 // i2_LQ_LWC_c127176/f10p3/2738 // i1_LQ_LWC_c7483/f1p2/1790 // i1_LQ_LWC_c6613/f1p0/1667 // i1_LQ_LWC_c9082/f1p1/1597 // i2_LQ_LWC_c69390/f1p0/2504 // i1_LQ_LWC_c24307/f1p5/1514 // i1_HQ_LWC_c37451/f2p10/1235 // i1_LQ_LWC_c24325/f1p0/1907 // i1_HQ_LWC_c16504/f2p0/1443 // i2_LQ_LWC_c109080/f1p1/2187 // i1_LQ…
GO:0032482	P	Rab protein signal transduction	6	5378	16	23155	0.22	1	// i1_LQ_LWC_c3752/f1p5/1529 // i1_LQ_LWC_c34221/f1p28/1741 // i1_LQ_LWC_c33325/f1p2/1962 // i1_LQ_LWC_c21935/f1p0/1941 // i2_LQ_LWC_c3835/f1p2/3170 // i1_LQ_LWC_c3198/f1p0/1855
GO:0032787	P	monocarboxylic acid metabolic process	50	5378	175	23155	0.11	1	// i1_LQ_LWC_c35637/f1p5/1646 // i1_LQ_LWC_c42109/f1p0/1046 // i1_LQ_LWC_c11198/f1p2/1991 // i1_HQ_LWC_c14949/f2p0/1437 // i1_LQ_LWC_c36394/f1p2/1780 // i1_LQ_LWC_c10296/f1p3/1613 // i1_LQ_LWC_c11701/f1p0/1840 // i3_LQ_LWC_c26627/f1p0/3884 // i1_HQ_LWC_c14499/f6p0/1460 // i2_LQ_LWC_c40166/f1p0/2170 // i0_LQ_LWC_c1357/f1p0/656 // i2_LQ_LWC_c5703/f1p0/2660 // i1_LQ_LWC_c34219/f1p0/1889 // i1_LQ_LWC…
GO:0030163	P	protein catabolic process	51	5378	716	23155	1	1	// i3_HQ_LWC_c6379/f2p2/3928 // i0_HQ_LWC_c144/f3p0/960 // i1_LQ_LWC_c32533/f1p24/1865 // i2_HQ_LWC_c10702/f8p3/2314 // i1_HQ_LWC_c1820/f7p0/1714 // i1_LQ_LWC_c19370/f1p1/1485 // i2_LQ_LWC_c102647/f1p2/2399 // i1_LQ_LWC_c6706/f1p0/2007 // i3_HQ_LWC_c31617/f5p0/3943 // i2_LQ_LWC_c34969/f1p1/2956 // i2_LQ_LWC_c107734/f1p5/2754 // i1_LQ_LWC_c12442/f1p1/1919 // i1_LQ_LWC_c23042/f1p75/1452 // i1_LQ_LW…
GO:0030041	P	actin filament polymerization	5	5378	9	23155	0.11	1	// i1_LQ_LWC_c8008/f1p0/1617 // i1_LQ_LWC_c33971/f1p5/1790 // i1_LQ_LWC_c22381/f1p0/1487 // i3_LQ_LWC_c10636/f1p3/4035 // i2_LQ_LWC_c10881/f1p0/2207
GO:0046128	P	purine ribonucleoside metabolic process	5	5378	19	23155	0.48	1	// i2_LQ_LWC_c27888/f1p0/2075 // i1_LQ_LWC_c9514/f1p6/1557 // i1_LQ_LWC_c34628/f1p0/1653 // i1_LQ_LWC_c8313/f1p0/1902 // i1_LQ_LWC_c11498/f1p0/1994
GO:0043648	P	dicarboxylic acid metabolic process	18	5378	54	23155	0.12	1	// i1_HQ_LWC_c2117/f3p2/1520 // i1_HQ_LWC_c14844/f6p0/1938 // i1_LQ_LWC_c8907/f1p0/1516 // i1_LQ_LWC_c14077/f1p0/1236 // i1_HQ_LWC_c1903/f5p0/1797 // i1_LQ_LWC_c10296/f1p3/1613 // i1_HQ_LWC_c9767/f5p0/1723 // i1_LQ_LWC_c36139/f1p3/1435 // i1_LQ_LWC_c10893/f1p0/1558 // i1_LQ_LWC_c36029/f1p1/1856 // i1_LQ_LWC_c4469/f1p0/1874 // i2_LQ_LWC_c54864/f1p1/2586 // i1_LQ_LWC_c34238/f1p2/1616 // i1_LQ_LWC_c…
GO:0009909	P	regulation of flower development	5	5378	16	23155	0.36	1	// i2_LQ_LWC_c49964/f1p5/2768 // i1_LQ_LWC_c19170/f1p0/1627 // i2_LQ_LWC_c4256/f1p0/3000 // i2_LQ_LWC_c103477/f1p2/2749 // i2_HQ_LWC_c119277/f2p1/2323
GO:0048507	P	meristem development	6	5378	30	23155	0.7	1	// i3_LQ_LWC_c8117/f1p0/3437 // i1_LQ_LWC_c19082/f1p2/1882 // i2_LQ_LWC_c22067/f1p0/2400 // i3_HQ_LWC_c8309/f2p0/3804 // i2_LQ_LWC_c82810/f1p0/2345 // i2_LQ_LWC_c54644/f1p1/2861
GO:0009875	P	pollen-pistil interaction	7	5378	57	23155	0.97	1	// i2_HQ_LWC_c63563/f3p1/2240 // i2_HQ_LWC_c16621/f6p1/2645 // i2_LQ_LWC_c105590/f1p2/2557 // i2_LQ_LWC_c47037/f1p3/2631 // i2_LQ_LWC_c54033/f1p1/2839 // i2_HQ_LWC_c21290/f2p2/2649 // i2_HQ_LWC_c9508/f2p0/2793
GO:0043038	P	amino acid activation	14	5378	57	23155	0.47	1	// i1_LQ_LWC_c24439/f1p1/1623 // i1_HQ_LWC_c18562/f2p4/1904 // i2_LQ_LWC_c6752/f1p3/3241 // i1_LQ_LWC_c22226/f1p0/1910 // i1_LQ_LWC_c18409/f1p0/1868 // i4_LQ_LWC_c10931/f1p0/4413 // i1_LQ_LWC_c19584/f1p3/1639 // i1_HQ_LWC_c12301/f4p11/1611 // i3_LQ_LWC_c27775/f1p2/3247 // i0_LQ_LWC_c2104/f1p2/926 // i5_LQ_LWC_c10361/f1p0/5015 // i2_LQ_LWC_c55156/f1p0/2143 // i1_HQ_LWC_c7144/f2p4/1659 // i1_HQ_LWC…
GO:0043039	P	tRNA aminoacylation	14	5378	57	23155	0.47	1	// i1_LQ_LWC_c24439/f1p1/1623 // i1_HQ_LWC_c18562/f2p4/1904 // i2_LQ_LWC_c6752/f1p3/3241 // i1_LQ_LWC_c22226/f1p0/1910 // i1_LQ_LWC_c18409/f1p0/1868 // i4_LQ_LWC_c10931/f1p0/4413 // i1_LQ_LWC_c19584/f1p3/1639 // i1_HQ_LWC_c12301/f4p11/1611 // i3_LQ_LWC_c27775/f1p2/3247 // i0_LQ_LWC_c2104/f1p2/926 // i5_LQ_LWC_c10361/f1p0/5015 // i2_LQ_LWC_c55156/f1p0/2143 // i1_HQ_LWC_c7144/f2p4/1659 // i1_HQ_LWC…
GO:0006164	P	purine nucleotide biosynthetic process	25	5378	119	23155	0.71	1	// i1_LQ_LWC_c31038/f1p0/1751 // i0_LQ_LWC_c932/f1p0/915 // i2_LQ_LWC_c26058/f1p1/2555 // i1_LQ_LWC_c42643/f1p0/1028 // i2_HQ_LWC_c1290/f25p9/2267 // i0_LQ_LWC_c842/f1p0/964 // i1_LQ_LWC_c7691/f1p0/1868 // i2_LQ_LWC_c50162/f1p4/2172 // i2_LQ_LWC_c86625/f1p3/3089 // i3_LQ_LWC_c12180/f1p0/3337 // i0_LQ_LWC_c1719/f1p279/496 // i1_LQ_LWC_c19285/f1p1/1888 // i3_HQ_LWC_c7451/f2p11/3542 // i0_LQ_LWC_c17…
GO:0019439	P	aromatic compound catabolic process	6	5378	33	23155	0.77	1	// i2_HQ_LWC_c36712/f4p9/2493 // i1_HQ_LWC_c17573/f3p0/2008 // i1_HQ_LWC_c23625/f2p5/1954 // i2_HQ_LWC_c41154/f2p4/2015 // i2_LQ_LWC_c33594/f1p0/2167 // i1_HQ_LWC_c29516/f3p0/1995
GO:0019438	P	aromatic compound biosynthetic process	19	5378	47	23155	0.033	1	// i1_LQ_LWC_c7077/f1p0/1895 // i1_HQ_LWC_c2117/f3p2/1520 // i1_LQ_LWC_c8907/f1p0/1516 // i2_LQ_LWC_c104796/f1p2/2468 // i0_LQ_LWC_c934/f1p0/993 // i1_LQ_LWC_c4469/f1p0/1874 // i1_HQ_LWC_c1903/f5p0/1797 // i1_LQ_LWC_c26583/f1p0/1370 // i1_LQ_LWC_c11667/f1p0/1965 // i1_HQ_LWC_c9767/f5p0/1723 // i2_LQ_LWC_c3885/f1p0/2133 // i1_HQ_LWC_c8780/f2p0/1791 // i2_LQ_LWC_c126715/f5p2/2248 // i1_LQ_LWC_c1089…
GO:0048509	P	regulation of meristem development	5	5378	23	23155	0.63	1	// i2_LQ_LWC_c22067/f1p0/2400 // i3_LQ_LWC_c8117/f1p0/3437 // i2_LQ_LWC_c54644/f1p1/2861 // i2_LQ_LWC_c82810/f1p0/2345 // i1_LQ_LWC_c19082/f1p2/1882
GO:0046474	P	glycerophospholipid biosynthetic process	6	5378	13	23155	0.13	1	// i1_HQ_LWC_c14862/f6p0/1934 // i2_LQ_LWC_c120127/f1p0/2283 // i3_HQ_LWC_c11183/f3p1/3196 // i2_LQ_LWC_c32925/f1p0/2578 // i1_LQ_LWC_c9889/f1p0/1755 // i2_LQ_LWC_c13999/f1p0/2032
GO:0006612	P	protein targeting to membrane	5	5378	19	23155	0.48	1	// i0_LQ_LWC_c656/f1p0/794 // i0_LQ_LWC_c1021/f1p0/596 // i5_LQ_LWC_c7297/f1p2/5297 // i1_LQ_LWC_c34553/f1p0/1878 // i1_LQ_LWC_c13228/f1p0/1436
GO:0032940	P	secretion by cell	11	5378	49	23155	0.59	1	// i1_LQ_LWC_c11677/f1p0/2010 // i1_LQ_LWC_c35219/f1p0/1992 // i2_LQ_LWC_c101622/f1p1/2755 // i2_LQ_LWC_c59229/f1p0/2064 // i2_LQ_LWC_c17014/f2p2/2531 // i4_LQ_LWC_c10785/f1p0/4764 // i1_LQ_LWC_c30568/f1p0/1988 // i2_LQ_LWC_c65182/f1p1/2133 // i2_HQ_LWC_c2369/f4p3/2279 // i1_LQ_LWC_c42157/f1p0/1030 // i2_HQ_LWC_c17202/f3p0/2811
GO:0048589	P	developmental growth	10	5378	28	23155	0.16	1	// i1_LQ_LWC_c20926/f1p0/2009 // i3_LQ_LWC_c8117/f1p0/3437 // i0_LQ_LWC_c422/f1p0/449 // i4_LQ_LWC_c32692/f1p2/4198 // i1_LQ_LWC_c24794/f1p0/1871 // i2_LQ_LWC_c38681/f1p6/2609 // i1_LQ_LWC_c30241/f1p0/1862 // i1_HQ_LWC_c10874/f2p0/1841 // i1_HQ_LWC_c39472/f4p0/1964 // i2_LQ_LWC_c22067/f1p0/2400
GO:0006163	P	purine nucleotide metabolic process	26	5378	122	23155	0.69	1	// i1_LQ_LWC_c12383/f1p1/1605 // i1_LQ_LWC_c31038/f1p0/1751 // i0_LQ_LWC_c932/f1p0/915 // i2_LQ_LWC_c26058/f1p1/2555 // i1_LQ_LWC_c42643/f1p0/1028 // i2_HQ_LWC_c1290/f25p9/2267 // i0_LQ_LWC_c842/f1p0/964 // i1_LQ_LWC_c7691/f1p0/1868 // i2_LQ_LWC_c50162/f1p4/2172 // i2_LQ_LWC_c86625/f1p3/3089 // i3_LQ_LWC_c12180/f1p0/3337 // i0_LQ_LWC_c1719/f1p279/496 // i1_LQ_LWC_c19285/f1p1/1888 // i3_HQ_LWC_c74…
GO:0016049	P	cell growth	8	5378	28	23155	0.37	1	// i1_LQ_LWC_c20926/f1p0/2009 // i0_LQ_LWC_c422/f1p0/449 // i4_LQ_LWC_c32692/f1p2/4198 // i1_LQ_LWC_c24794/f1p0/1871 // i2_LQ_LWC_c38681/f1p6/2609 // i1_LQ_LWC_c30241/f1p0/1862 // i1_HQ_LWC_c10874/f2p0/1841 // i1_HQ_LWC_c39472/f4p0/1964
GO:0016044	P	cellular membrane organization	12	5378	35	23155	0.16	1	// i1_LQ_LWC_c35710/f1p1/1607 // i1_LQ_LWC_c8352/f1p0/1760 // i1_LQ_LWC_c16964/f1p0/1815 // i1_LQ_LWC_c27363/f1p0/1304 // i1_LQ_LWC_c26957/f1p0/1226 // i1_LQ_LWC_c7158/f1p5/1975 // i0_LQ_LWC_c656/f1p0/794 // i1_LQ_LWC_c10367/f1p2/1826 // i2_LQ_LWC_c114279/f1p0/2069 // i1_LQ_LWC_c5232/f1p0/1453 // i1_LQ_LWC_c36715/f1p0/1989 // i0_LQ_LWC_c1021/f1p0/596
GO:0016043	P	cellular component organization	137	5378	554	23155	0.27	1	// i0_LQ_LWC_c2195/f1p5/633 // i1_LQ_LWC_c19854/f1p0/1916 // i2_LQ_LWC_c51831/f1p11/2469 // i1_LQ_LWC_c31673/f1p0/1416 // i1_HQ_LWC_c10874/f2p0/1841 // i1_LQ_LWC_c32161/f1p0/1830 // i1_LQ_LWC_c8126/f1p0/1720 // i2_HQ_LWC_c24402/f2p2/2260 // i1_LQ_LWC_c17203/f1p1/1981 // i3_LQ_LWC_c10636/f1p3/4035 // i2_LQ_LWC_c33329/f1p1/2412 // i0_HQ_LWC_c206/f2p0/753 // i0_LQ_LWC_c229/f2p0/591 // i1_LQ_LWC_c832…
GO:0065007	P	biological regulation	475	5378	1936	23155	0.14	1	// i2_LQ_LWC_c106333/f1p32/2435 // i1_LQ_LWC_c19854/f1p0/1916 // i1_LQ_LWC_c6613/f1p0/1667 // i1_HQ_LWC_c37451/f2p10/1235 // i2_LQ_LWC_c47216/f1p1/2243 // i2_LQ_LWC_c35040/f1p0/2510 // i1_LQ_LWC_c18195/f1p1/1851 // i2_LQ_LWC_c5199/f1p1/2606 // i1_HQ_LWC_c17591/f2p0/1731 // i1_LQ_LWC_c33422/f1p2/1844 // i1_LQ_LWC_c24333/f1p6/1887 // i1_LQ_LWC_c42458/f1p0/1095 // i1_LQ_LWC_c33325/f1p2/1962 // i1_LQ…
GO:0065004	P	protein-DNA complex assembly	21	5378	60	23155	0.072	1	// i0_LQ_LWC_c167/f2p0/733 // i1_LQ_LWC_c20698/f1p1/1647 // i0_LQ_LWC_c705/f1p0/663 // i0_LQ_LWC_c2195/f1p5/633 // i4_LQ_LWC_c8187/f1p3/4803 // i1_HQ_LWC_c25716/f2p0/1168 // i0_HQ_LWC_c120/f3p0/786 // i0_HQ_LWC_c148/f3p0/663 // i0_LQ_LWC_c1426/f1p0/772 // i0_LQ_LWC_c1365/f1p0/737 // i1_LQ_LWC_c6597/f1p54/1910 // i0_LQ_LWC_c337/f1p0/990 // i1_LQ_LWC_c27116/f1p0/1258 // i1_HQ_LWC_c16507/f2p0/1515 /…
GO:0032011	P	ARF protein signal transduction	5	5378	21	23155	0.56	1	// i1_HQ_LWC_c2307/f4p3/1721 // i1_HQ_LWC_c6794/f2p0/1597 // i1_LQ_LWC_c13857/f1p0/1343 // i1_LQ_LWC_c3506/f1p2/1893 // i10_LQ_LWC_c105/f1p0/10269
GO:0065009	P	regulation of molecular function	23	5378	112	23155	0.74	1	// i2_LQ_LWC_c106333/f1p32/2435 // i1_LQ_LWC_c20812/f1p0/1891 // i1_LQ_LWC_c3506/f1p2/1893 // i1_HQ_LWC_c6794/f2p0/1597 // i1_HQ_LWC_c17591/f2p0/1731 // i2_HQ_LWC_c34413/f2p0/2559 // i3_LQ_LWC_c25110/f1p0/3452 // i1_LQ_LWC_c33325/f1p2/1962 // i1_HQ_LWC_c16691/f3p2/1749 // i1_LQ_LWC_c21935/f1p0/1941 // i1_LQ_LWC_c4019/f1p3/1781 // i1_HQ_LWC_c2307/f4p3/1721 // i2_LQ_LWC_c21521/f7p1/2573 // i2_LQ_LW…
GO:0065008	P	regulation of biological quality	48	5378	188	23155	0.3	1	// i1_LQ_LWC_c20926/f1p0/2009 // i0_LQ_LWC_c1985/f1p0/788 // i1_LQ_LWC_c24866/f1p1/1541 // i1_LQ_LWC_c17813/f1p0/1994 // i1_LQ_LWC_c22913/f1p13/1685 // i2_LQ_LWC_c109242/f1p1/2702 // i1_LQ_LWC_c24794/f1p0/1871 // i2_LQ_LWC_c38681/f1p6/2609 // i1_LQ_LWC_c30803/f1p0/1964 // i1_LQ_LWC_c8008/f1p0/1617 // i1_HQ_LWC_c10874/f2p0/1841 // i3_LQ_LWC_c13095/f1p10/3766 // i2_LQ_LWC_c65521/f1p0/2718 // i1_LQ_…
GO:0016265	P	death	42	5378	314	23155	1	1	// i3_HQ_LWC_c17658/f2p1/3412 // i1_LQ_LWC_c23389/f1p3/1684 // i1_HQ_LWC_c39627/f45p0/1893 // i1_LQ_LWC_c3279/f1p11/1779 // i3_LQ_LWC_c35514/f1p5/3548 // i3_LQ_LWC_c4397/f1p0/3535 // i1_LQ_LWC_c19380/f1p1/1567 // i4_LQ_LWC_c15514/f1p0/4222 // i3_LQ_LWC_c14495/f1p1/3046 // i2_LQ_LWC_c66902/f1p1/2145 // i3_HQ_LWC_c2504/f3p0/3370 // i1_LQ_LWC_c11957/f1p0/1924 // i1_LQ_LWC_c25974/f1p1/1110 // i1_LQ_L…
GO:0009152	P	purine ribonucleotide biosynthetic process	24	5378	114	23155	0.7	1	// i1_LQ_LWC_c31038/f1p0/1751 // i0_LQ_LWC_c932/f1p0/915 // i2_LQ_LWC_c26058/f1p1/2555 // i1_LQ_LWC_c42643/f1p0/1028 // i2_HQ_LWC_c1290/f25p9/2267 // i0_LQ_LWC_c842/f1p0/964 // i1_LQ_LWC_c7691/f1p0/1868 // i2_LQ_LWC_c50162/f1p4/2172 // i2_LQ_LWC_c86625/f1p3/3089 // i3_LQ_LWC_c12180/f1p0/3337 // i0_LQ_LWC_c1719/f1p279/496 // i1_LQ_LWC_c19285/f1p1/1888 // i3_HQ_LWC_c7451/f2p11/3542 // i0_LQ_LWC_c17…
GO:0009150	P	purine ribonucleotide metabolic process	24	5378	114	23155	0.7	1	// i1_LQ_LWC_c31038/f1p0/1751 // i0_LQ_LWC_c932/f1p0/915 // i2_LQ_LWC_c26058/f1p1/2555 // i1_LQ_LWC_c42643/f1p0/1028 // i2_HQ_LWC_c1290/f25p9/2267 // i0_LQ_LWC_c842/f1p0/964 // i1_LQ_LWC_c7691/f1p0/1868 // i2_LQ_LWC_c50162/f1p4/2172 // i2_LQ_LWC_c86625/f1p3/3089 // i3_LQ_LWC_c12180/f1p0/3337 // i0_LQ_LWC_c1719/f1p279/496 // i1_LQ_LWC_c19285/f1p1/1888 // i3_HQ_LWC_c7451/f2p11/3542 // i0_LQ_LWC_c17…
GO:0008154	P	actin polymerization or depolymerization	5	5378	9	23155	0.11	1	// i1_LQ_LWC_c8008/f1p0/1617 // i1_LQ_LWC_c33971/f1p5/1790 // i1_LQ_LWC_c22381/f1p0/1487 // i3_LQ_LWC_c10636/f1p3/4035 // i2_LQ_LWC_c10881/f1p0/2207
GO:0010017	P	red or far-red light signaling pathway	5	5378	10	23155	0.14	1	// i1_HQ_LWC_c11956/f5p0/1800 // i1_HQ_LWC_c2481/f3p5/1544 // i1_HQ_LWC_c2825/f4p3/1837 // i1_LQ_LWC_c10641/f1p0/1868 // i0_LQ_LWC_c1529/f1p0/923
GO:0043254	P	regulation of protein complex assembly	5	5378	11	23155	0.17	1	// i1_LQ_LWC_c8008/f1p0/1617 // i1_LQ_LWC_c33971/f1p5/1790 // i2_LQ_LWC_c10881/f1p0/2207 // i1_LQ_LWC_c22381/f1p0/1487 // i2_HQ_LWC_c81771/f2p0/2146
GO:0009069	P	serine family amino acid metabolic process	14	5378	40	23155	0.13	1	// i2_LQ_LWC_c88797/f1p2/2404 // i0_LQ_LWC_c1982/f1p0/715 // i1_LQ_LWC_c20462/f1p0/1423 // i4_LQ_LWC_c41337/f1p0/4173 // i0_LQ_LWC_c485/f1p0/679 // i1_LQ_LWC_c25003/f1p2/1848 // i10_LQ_LWC_c29/f1p0/10902 // i1_LQ_LWC_c7322/f1p0/1500 // i1_LQ_LWC_c20137/f1p15/1419 // i3_LQ_LWC_c9668/f1p1/3611 // i1_LQ_LWC_c30904/f1p0/1635 // i0_LQ_LWC_c1492/f1p2/764 // i2_HQ_LWC_c83963/f2p1/2236 // i1_LQ_LWC_c9342…
GO:0034728	P	nucleosome organization	18	5378	56	23155	0.15	1	// i0_LQ_LWC_c167/f2p0/733 // i1_LQ_LWC_c20698/f1p1/1647 // i0_LQ_LWC_c705/f1p0/663 // i0_LQ_LWC_c2195/f1p5/633 // i4_LQ_LWC_c8187/f1p3/4803 // i1_HQ_LWC_c25716/f2p0/1168 // i0_HQ_LWC_c120/f3p0/786 // i0_LQ_LWC_c1426/f1p0/772 // i0_LQ_LWC_c1365/f1p0/737 // i0_HQ_LWC_c148/f3p0/663 // i0_LQ_LWC_c337/f1p0/990 // i1_LQ_LWC_c27116/f1p0/1258 // i0_LQ_LWC_c872/f1p0/837 // i0_HQ_LWC_c134/f3p0/560 // i0_L…
GO:0006869	P	lipid transport	8	5378	76	23155	0.99	1	// i0_HQ_LWC_c237/f2p0/908 // i0_LQ_LWC_c1595/f1p0/825 // i2_LQ_LWC_c24852/f1p0/2616 // i2_LQ_LWC_c23226/f1p2/2334 // i2_LQ_LWC_c65006/f1p0/2396 // i0_LQ_LWC_c602/f1p0/846 // i0_LQ_LWC_c1061/f1p0/602 // i1_LQ_LWC_c41157/f1p0/1213
GO:0016311	P	dephosphorylation	34	5378	97	23155	0.028	1	// i1_LQ_LWC_c13599/f1p2/1213 // i4_LQ_LWC_c15967/f1p0/4149 // i1_LQ_LWC_c26720/f1p0/1332 // i1_LQ_LWC_c34041/f1p1/1596 // i1_LQ_LWC_c8927/f1p0/1976 // i2_LQ_LWC_c103931/f1p0/3024 // i2_LQ_LWC_c52799/f1p0/2623 // i0_LQ_LWC_c828/f1p0/921 // i1_LQ_LWC_c18422/f1p0/1725 // i1_HQ_LWC_c39584/f2p2/1365 // i1_HQ_LWC_c14899/f5p0/1785 // i1_LQ_LWC_c31031/f1p0/1918 // i1_LQ_LWC_c33216/f1p0/1434 // i2_LQ_LWC…
GO:0016310	P	phosphorylation	306	5378	1217	23155	0.11	1	// i3_LQ_LWC_c26432/f1p0/3737 // i2_HQ_LWC_c6512/f2p0/2231 // i1_LQ_LWC_c9246/f1p2/1999 // i1_LQ_LWC_c23058/f1p0/1809 // i1_LQ_LWC_c17856/f1p0/1937 // i0_LQ_LWC_c1888/f1p0/600 // i2_LQ_LWC_c47216/f1p1/2243 // i2_LQ_LWC_c20868/f1p0/2187 // i1_HQ_LWC_c10874/f2p0/1841 // i2_LQ_LWC_c103232/f1p1/2875 // i2_HQ_LWC_c1290/f25p9/2267 // i1_LQ_LWC_c33049/f1p1/1888 // i1_LQ_LWC_c27147/f1p0/1372 // i2_LQ_LWC…
GO:0006865	P	amino acid transport	8	5378	30	23155	0.43	1	// i1_LQ_LWC_c23431/f1p0/2007 // i2_LQ_LWC_c49989/f1p5/2127 // i1_HQ_LWC_c1920/f12p2/1970 // i1_LQ_LWC_c6195/f1p0/1868 // i1_LQ_LWC_c5614/f2p1/1986 // i2_HQ_LWC_c116266/f11p1/2135 // i2_LQ_LWC_c34477/f1p0/2815 // i4_LQ_LWC_c25886/f1p3/4889
GO:0009791	P	post-embryonic development	29	5378	97	23155	0.14	1	// i2_LQ_LWC_c85666/f1p1/2171 // i2_LQ_LWC_c103477/f1p2/2749 // i3_HQ_LWC_c8309/f2p0/3804 // i1_LQ_LWC_c12323/f1p0/1803 // i1_HQ_LWC_c24132/f2p2/1576 // i1_LQ_LWC_c38613/f1p0/1374 // i1_LQ_LWC_c26705/f1p0/1115 // i5_LQ_LWC_c9768/f1p12/5708 // i1_LQ_LWC_c13479/f1p0/1311 // i1_LQ_LWC_c17203/f1p1/1981 // i1_LQ_LWC_c41196/f1p23/1950 // i1_LQ_LWC_c13925/f1p0/1120 // i1_LQ_LWC_c38089/f1p0/1222 // i2_LQ…
GO:0009790	P	embryonic development	5	5378	30	23155	0.82	1	// i1_HQ_LWC_c11956/f5p0/1800 // i2_LQ_LWC_c67395/f1p0/2396 // i3_HQ_LWC_c8309/f2p0/3804 // i2_LQ_LWC_c103017/f1p1/2313 // i1_LQ_LWC_c12323/f1p0/1803
GO:0045229	P	external encapsulating structure organization	22	5378	146	23155	0.98	1	// i2_HQ_LWC_c73989/f3p0/2056 // i2_LQ_LWC_c47861/f1p1/2579 // i1_LQ_LWC_c32161/f1p0/1830 // i1_HQ_LWC_c25627/f3p0/1182 // i2_HQ_LWC_c18455/f2p0/2986 // i2_LQ_LWC_c83008/f1p2/2399 // i2_LQ_LWC_c41619/f1p0/2056 // i1_LQ_LWC_c18373/f1p0/1893 // i2_LQ_LWC_c21820/f1p0/2369 // i1_LQ_LWC_c9375/f1p5/1901 // i3_LQ_LWC_c19575/f1p3/3461 // i1_LQ_LWC_c20947/f1p0/1899 // i1_LQ_LWC_c8126/f1p0/1720 // i4_LQ_LW…
GO:0034645	P	cellular macromolecule biosynthetic process	485	5378	2125	23155	0.65	1	// i1_LQ_LWC_c19854/f1p0/1916 // i1_LQ_LWC_c6613/f1p0/1667 // i2_LQ_LWC_c55154/f1p0/2292 // i2_LQ_LWC_c35040/f1p0/2510 // i1_LQ_LWC_c33422/f1p2/1844 // i1_LQ_LWC_c42458/f1p0/1095 // i2_HQ_LWC_c24402/f2p2/2260 // i0_LQ_LWC_c644/f1p0/678 // i1_LQ_LWC_c13479/f1p0/1311 // i0_LQ_LWC_c1698/f1p0/393 // i1_HQ_LWC_c2355/f7p4/1991 // i5_LQ_LWC_c10454/f1p0/5056 // i2_LQ_LWC_c52405/f1p0/2862 // i0_LQ_LWC_c75…
GO:0042221	P	response to chemical stimulus	115	5378	452	23155	0.2	1	// i1_LQ_LWC_c14478/f1p60/1346 // i1_LQ_LWC_c18181/f1p0/1419 // i4_LQ_LWC_c8599/f1p2/4597 // i2_HQ_LWC_c2464/f5p1/2279 // i1_HQ_LWC_c29791/f2p0/1424 // i2_LQ_LWC_c104437/f1p2/2812 // i2_LQ_LWC_c47216/f1p1/2243 // i1_HQ_LWC_c10874/f2p0/1841 // i1_LQ_LWC_c33422/f1p2/1844 // i1_LQ_LWC_c42458/f1p0/1095 // i2_LQ_LWC_c94923/f1p0/2060 // i1_LQ_LWC_c21062/f1p6/1435 // i1_LQ_LWC_c11814/f1p1/1913 // i2_HQ_…
GO:0009123	P	nucleoside monophosphate metabolic process	5	5378	21	23155	0.56	1	// i1_LQ_LWC_c29974/f1p0/1425 // i1_LQ_LWC_c2431/f2p0/1897 // i2_HQ_LWC_c83963/f2p1/2236 // i2_LQ_LWC_c86625/f1p3/3089 // i2_LQ_LWC_c87531/f1p0/2632
GO:0010646	P	regulation of cell communication	14	5378	47	23155	0.25	1	// i1_LQ_LWC_c3506/f1p2/1893 // i1_HQ_LWC_c2307/f4p3/1721 // i1_LQ_LWC_c33325/f1p2/1962 // i1_LQ_LWC_c34221/f1p28/1741 // i1_LQ_LWC_c21935/f1p0/1941 // i2_HQ_LWC_c10702/f8p3/2314 // i2_HQ_LWC_c115509/f2p2/2111 // i1_HQ_LWC_c6794/f2p0/1597 // i1_LQ_LWC_c13857/f1p0/1343 // i10_LQ_LWC_c105/f1p0/10269 // i1_LQ_LWC_c3752/f1p5/1529 // i2_LQ_LWC_c3835/f1p2/3170 // i1_LQ_LWC_c3198/f1p0/1855 // i5_LQ_LWC_…
GO:0043087	P	regulation of GTPase activity	12	5378	36	23155	0.18	1	// i1_HQ_LWC_c2307/f4p3/1721 // i1_LQ_LWC_c34221/f1p28/1741 // i1_LQ_LWC_c33325/f1p2/1962 // i1_LQ_LWC_c21935/f1p0/1941 // i1_LQ_LWC_c3506/f1p2/1893 // i1_HQ_LWC_c6794/f2p0/1597 // i1_LQ_LWC_c13857/f1p0/1343 // i1_LQ_LWC_c23304/f1p2/1999 // i1_LQ_LWC_c3752/f1p5/1529 // i2_LQ_LWC_c3835/f1p2/3170 // i1_LQ_LWC_c3198/f1p0/1855 // i1_HQ_LWC_c17591/f2p0/1731
GO:0043086	P	negative regulation of catalytic activity	7	5378	56	23155	0.97	1	// i2_HQ_LWC_c34413/f2p0/2559 // i2_LQ_LWC_c106333/f1p32/2435 // i2_LQ_LWC_c21521/f7p1/2573 // i2_HQ_LWC_c12236/f3p0/2748 // i1_LQ_LWC_c4019/f1p3/1781 // i2_LQ_LWC_c109062/f1p1/2585 // i2_LQ_LWC_c108209/f1p0/2934
GO:0009124	P	nucleoside monophosphate biosynthetic process	5	5378	21	23155	0.56	1	// i1_LQ_LWC_c29974/f1p0/1425 // i1_LQ_LWC_c2431/f2p0/1897 // i2_HQ_LWC_c83963/f2p1/2236 // i2_LQ_LWC_c86625/f1p3/3089 // i2_LQ_LWC_c87531/f1p0/2632
GO:0009555	P	pollen development	6	5378	25	23155	0.54	1	// i2_LQ_LWC_c25205/f1p1/3073 // i1_LQ_LWC_c38281/f1p31/1155 // i2_LQ_LWC_c18931/f1p1/2917 // i3_LQ_LWC_c14133/f1p0/3017 // i2_HQ_LWC_c54555/f2p0/2330 // i2_LQ_LWC_c38667/f1p4/2424
GO:0000041	P	transition metal ion transport	16	5378	49	23155	0.15	1	// i1_LQ_LWC_c31722/f1p0/1850 // i2_LQ_LWC_c48889/f1p0/2783 // i1_LQ_LWC_c26613/f1p0/1381 // i2_LQ_LWC_c57437/f1p0/2025 // i3_LQ_LWC_c14413/f1p0/3059 // i1_LQ_LWC_c13975/f1p0/1271 // i2_LQ_LWC_c24779/f1p7/2355 // i1_LQ_LWC_c26850/f1p0/1082 // i4_LQ_LWC_c13522/f1p4/4351 // i1_HQ_LWC_c14499/f6p0/1460 // i0_LQ_LWC_c177/f2p0/790 // i2_LQ_LWC_c55676/f1p0/2775 // i3_LQ_LWC_c29650/f1p0/3120 // i1_HQ_LWC…
GO:0022613	P	ribonucleoprotein complex biogenesis	18	5378	52	23155	0.097	1	// i1_LQ_LWC_c42230/f1p10/1080 // i1_LQ_LWC_c8709/f1p24/1892 // i1_HQ_LWC_c1696/f4p0/1489 // i1_LQ_LWC_c22464/f1p6/1523 // i2_HQ_LWC_c55671/f2p0/2400 // i1_LQ_LWC_c19392/f1p0/1920 // i2_HQ_LWC_c33824/f6p2/2309 // i3_LQ_LWC_c23660/f1p0/3715 // i3_LQ_LWC_c14464/f1p0/3062 // i2_LQ_LWC_c21883/f1p2/2441 // i1_LQ_LWC_c26530/f1p0/1387 // i2_LQ_LWC_c25500/f1p3/2700 // i1_LQ_LWC_c10889/f2p0/2021 // i0_LQ_…
GO:0008380	P	RNA splicing	11	5378	27	23155	0.088	1	// i1_LQ_LWC_c26752/f1p0/1383 // i2_LQ_LWC_c24357/f1p1/2589 // i1_LQ_LWC_c17332/f1p0/2010 // i1_LQ_LWC_c25935/f1p1/1178 // i1_LQ_LWC_c22339/f1p0/1802 // i1_HQ_LWC_c12942/f5p6/1464 // i1_HQ_LWC_c30125/f2p0/1667 // i2_HQ_LWC_c46851/f3p0/2317 // i1_HQ_LWC_c27792/f22p0/1946 // i2_LQ_LWC_c11984/f1p1/2202 // i2_HQ_LWC_c33824/f6p2/2309
GO:0006996	P	organelle organization	65	5378	302	23155	0.73	1	// i1_LQ_LWC_c23366/f1p1/1789 // i0_HQ_LWC_c148/f3p0/663 // i0_LQ_LWC_c705/f1p0/663 // i0_LQ_LWC_c2195/f1p5/633 // i3_LQ_LWC_c14133/f1p0/3017 // i2_LQ_LWC_c11343/f1p0/2564 // i1_LQ_LWC_c8008/f1p0/1617 // i2_HQ_LWC_c81771/f2p0/2146 // i4_LQ_LWC_c8187/f1p3/4803 // i1_LQ_LWC_c38795/f1p0/1198 // i0_HQ_LWC_c134/f3p0/560 // i1_LQ_LWC_c22381/f1p0/1487 // i1_LQ_LWC_c6153/f1p98/1631 // i1_LQ_LWC_c20174/f1…
GO:0017038	P	protein import	7	5378	27	23155	0.47	1	// i2_LQ_LWC_c107242/f1p3/2485 // i0_LQ_LWC_c656/f1p0/794 // i2_LQ_LWC_c108133/f1p2/2351 // i1_LQ_LWC_c22397/f1p1/1923 // i0_LQ_LWC_c1021/f1p0/596 // i1_LQ_LWC_c31673/f1p0/1416 // i1_LQ_LWC_c23826/f1p0/1575
GO:0030001	P	metal ion transport	58	5378	189	23155	0.04	1	// i1_LQ_LWC_c31722/f1p0/1850 // i1_HQ_LWC_c16546/f4p0/1667 // i1_LQ_LWC_c11399/f2p0/1491 // i1_LQ_LWC_c31038/f1p0/1751 // i2_LQ_LWC_c26058/f1p1/2555 // i2_LQ_LWC_c105557/f1p0/2326 // i1_LQ_LWC_c19145/f1p3/1560 // i1_LQ_LWC_c42472/f1p0/1094 // i1_LQ_LWC_c30076/f1p0/1770 // i0_LQ_LWC_c177/f2p0/790 // i1_LQ_LWC_c20340/f1p0/1661 // i2_HQ_LWC_c63613/f2p2/2567 // i2_LQ_LWC_c84112/f1p0/2943 // i4_LQ_LW…
GO:0045454	P	cell redox homeostasis	26	5378	112	23155	0.54	1	// i0_LQ_LWC_c1985/f1p0/788 // i1_LQ_LWC_c17813/f1p0/1994 // i1_LQ_LWC_c22913/f1p13/1685 // i2_LQ_LWC_c109242/f1p1/2702 // i1_LQ_LWC_c3597/f1p7/1579 // i3_LQ_LWC_c13095/f1p10/3766 // i2_LQ_LWC_c65521/f1p0/2718 // i1_LQ_LWC_c7285/f1p0/1469 // i1_LQ_LWC_c17878/f1p0/1838 // i2_LQ_LWC_c72049/f1p1/2394 // i1_LQ_LWC_c24989/f1p0/1534 // i1_LQ_LWC_c23028/f1p0/1694 // i2_LQ_LWC_c21943/f1p0/2411 // i0_LQ_L…
GO:0055085	P	transmembrane transport	46	5378	195	23155	0.49	1	// i1_HQ_LWC_c6165/f3p0/1811 // i1_HQ_LWC_c16276/f3p0/1525 // i1_LQ_LWC_c21244/f1p0/1729 // i0_LQ_LWC_c932/f1p0/915 // i1_LQ_LWC_c34376/f1p73/1651 // i2_LQ_LWC_c104437/f1p2/2812 // i1_LQ_LWC_c42643/f1p0/1028 // i1_LQ_LWC_c6459/f2p3/1843 // i2_LQ_LWC_c107711/f1p1/2143 // i2_HQ_LWC_c1290/f25p9/2267 // i4_LQ_LWC_c11522/f1p16/4714 // i1_LQ_LWC_c10661/f1p0/1938 // i1_HQ_LWC_c39755/f15p0/1930 // i1_HQ_…
GO:0008202	P	steroid metabolic process	10	5378	23	23155	0.077	1	// i3_LQ_LWC_c34585/f1p1/4026 // i1_LQ_LWC_c20165/f1p0/1971 // i1_LQ_LWC_c17106/f1p1/1847 // i3_LQ_LWC_c9231/f1p1/3883 // i1_LQ_LWC_c8669/f1p0/1691 // i1_LQ_LWC_c30686/f1p0/1528 // i1_LQ_LWC_c19836/f1p0/1766 // i2_LQ_LWC_c86500/f1p0/3002 // i1_HQ_LWC_c37355/f3p4/1336 // i2_LQ_LWC_c3336/f1p0/2352
GO:0051093	P	negative regulation of developmental process	6	5378	13	23155	0.13	1	// i3_LQ_LWC_c8117/f1p0/3437 // i2_LQ_LWC_c4256/f1p0/3000 // i2_LQ_LWC_c103477/f1p2/2749 // i2_LQ_LWC_c22067/f1p0/2400 // i1_LQ_LWC_c19082/f1p2/1882 // i2_LQ_LWC_c82810/f1p0/2345
GO:0032268	P	regulation of cellular protein metabolic process	6	5378	50	23155	0.97	1	// i0_LQ_LWC_c1630/f1p0/966 // i1_LQ_LWC_c42458/f1p0/1095 // i2_LQ_LWC_c57711/f1p0/2082 // i3_LQ_LWC_c26746/f1p0/3151 // i0_LQ_LWC_c1479/f1p3/962 // i0_HQ_LWC_c48/f6p0/722
GO:0005976	P	polysaccharide metabolic process	38	5378	161	23155	0.49	1	// i1_LQ_LWC_c38296/f1p0/1290 // i2_LQ_LWC_c10852/f1p0/2369 // i1_HQ_LWC_c37507/f2p1/1138 // i1_LQ_LWC_c32161/f1p0/1830 // i2_LQ_LWC_c108180/f1p0/2316 // i1_HQ_LWC_c39826/f46p1/1956 // i4_LQ_LWC_c41062/f1p0/4038 // i3_LQ_LWC_c6895/f1p0/3729 // i2_LQ_LWC_c67168/f1p0/2148 // i2_HQ_LWC_c18455/f2p0/2986 // i1_LQ_LWC_c31079/f1p0/1423 // i2_LQ_LWC_c103223/f1p0/2408 // i2_LQ_LWC_c83008/f1p2/2399 // i1_L…
GO:0043170	P	macromolecule metabolic process	1240	5378	5122	23155	0.071	1	// i2_LQ_LWC_c49646/f1p0/2444 // i2_LQ_LWC_c106333/f1p32/2435 // i2_LQ_LWC_c82385/f1p0/2257 // i1_LQ_LWC_c19854/f1p0/1916 // i1_LQ_LWC_c6613/f1p0/1667 // i2_LQ_LWC_c55154/f1p0/2292 // i1_HQ_LWC_c21079/f2p5/1821 // i1_HQ_LWC_c37451/f2p10/1235 // i2_LQ_LWC_c47216/f1p1/2243 // i3_LQ_LWC_c28314/f1p0/3097 // i2_LQ_LWC_c32925/f1p0/2578 // i1_HQ_LWC_c19846/f3p0/1413 // i2_LQ_LWC_c35040/f1p0/2510 // i1_L…
WC_c27792/f22p0/1946 // i2_LQ_LWC_c106638/f1p0/2761 // i2_LQ_LWC_c64434/f1p2/2503 // i2_LQ_LWC_c33397/f1p1/2420 // i1_LQ_LWC_c35711/f1p0/1626 // i1_LQ_LWC_c5171/f1p21/1955 // i2_HQ_LWC_c23019/f4p0/2467 // i1_LQ_LWC_c36348/f1p0/1452 // i1_LQ_LWC_c18893/f1p0/1857 // i1_LQ_LWC_c33057/f1p0/1882 // i2_LQ_LWC_c22167/f1p0/2293 // i2_HQ_LWC_c13181/f10p1/2553 // i1_HQ_LWC_c2243/f3p0/1659 // i1_LQ_LWC_c402…
GO:0006650	P	glycerophospholipid metabolic process	13	5378	41	23155	0.21	1	// i1_HQ_LWC_c14862/f6p0/1934 // i1_LQ_LWC_c12577/f1p0/1959 // i1_LQ_LWC_c17330/f1p0/1980 // i2_HQ_LWC_c46671/f3p1/2652 // i2_LQ_LWC_c120127/f1p0/2283 // i3_LQ_LWC_c26107/f1p1/3523 // i3_HQ_LWC_c11183/f3p1/3196 // i1_HQ_LWC_c2097/f2p6/1973 // i2_LQ_LWC_c32925/f1p0/2578 // i1_LQ_LWC_c9889/f1p0/1755 // i10_LQ_LWC_c9/f1p0/10622 // i2_LQ_LWC_c13999/f1p0/2032 // i2_LQ_LWC_c39819/f1p0/2504
GO:0031327	P	negative regulation of cellular biosynthetic process	5	5378	28	23155	0.77	1	// i0_LQ_LWC_c2059/f1p1/516 // i1_LQ_LWC_c31342/f1p5/1664 // i2_LQ_LWC_c106638/f1p0/2761 // i1_LQ_LWC_c37647/f1p8/1467 // i0_LQ_LWC_c1604/f1p0/1002
GO:0031326	P	regulation of cellular biosynthetic process	289	5378	1261	23155	0.59	1	// i1_LQ_LWC_c30822/f1p0/1553 // i1_LQ_LWC_c14052/f1p1/1290 // i2_LQ_LWC_c127176/f10p3/2738 // i1_LQ_LWC_c7483/f1p2/1790 // i1_LQ_LWC_c6613/f1p0/1667 // i1_LQ_LWC_c9082/f1p1/1597 // i2_LQ_LWC_c69390/f1p0/2504 // i1_LQ_LWC_c24307/f1p5/1514 // i1_LQ_LWC_c24325/f1p0/1907 // i2_LQ_LWC_c109080/f1p1/2187 // i1_LQ_LWC_c21900/f2p0/1464 // i2_HQ_LWC_c4386/f3p3/2444 // i1_LQ_LWC_c16864/f1p0/1632 // i2_LQ_L…
GO:0031324	P	negative regulation of cellular metabolic process	5	5378	28	23155	0.77	1	// i0_LQ_LWC_c2059/f1p1/516 // i1_LQ_LWC_c31342/f1p5/1664 // i2_LQ_LWC_c106638/f1p0/2761 // i1_LQ_LWC_c37647/f1p8/1467 // i0_LQ_LWC_c1604/f1p0/1002
GO:0031323	P	regulation of cellular metabolic process	294	5378	1295	23155	0.65	1	// i1_LQ_LWC_c30822/f1p0/1553 // i1_LQ_LWC_c14052/f1p1/1290 // i2_LQ_LWC_c127176/f10p3/2738 // i1_LQ_LWC_c7483/f1p2/1790 // i1_LQ_LWC_c6613/f1p0/1667 // i1_LQ_LWC_c9082/f1p1/1597 // i2_LQ_LWC_c69390/f1p0/2504 // i1_LQ_LWC_c24307/f1p5/1514 // i1_LQ_LWC_c24325/f1p0/1907 // i2_LQ_LWC_c109080/f1p1/2187 // i1_LQ_LWC_c21900/f2p0/1464 // i2_HQ_LWC_c4386/f3p3/2444 // i1_LQ_LWC_c16864/f1p0/1632 // i1_LQ_L…
GO:0019751	P	polyol metabolic process	9	5378	29	23155	0.28	1	// i1_LQ_LWC_c27368/f1p0/1325 // i2_LQ_LWC_c107177/f1p1/2811 // i2_LQ_LWC_c21014/f1p0/2755 // i2_LQ_LWC_c86841/f1p1/2139 // i1_LQ_LWC_c3131/f1p0/1947 // i1_LQ_LWC_c38465/f1p0/1379 // i2_LQ_LWC_c74716/f1p0/2021 // i2_LQ_LWC_c123222/f2p2/2035 // i1_LQ_LWC_c11044/f1p7/2008
GO:0015893	P	drug transport	21	5378	57	23155	0.051	1	// i1_HQ_LWC_c6165/f3p0/1811 // i1_LQ_LWC_c4242/f1p10/1745 // i1_LQ_LWC_c31264/f1p1/1942 // i3_LQ_LWC_c24440/f1p6/3963 // i1_LQ_LWC_c6459/f2p3/1843 // i1_LQ_LWC_c21244/f1p0/1729 // i2_LQ_LWC_c94923/f1p0/2060 // i1_LQ_LWC_c32493/f1p0/1959 // i1_LQ_LWC_c34376/f1p73/1651 // i2_LQ_LWC_c28257/f1p5/2083 // i2_LQ_LWC_c104437/f1p2/2812 // i1_HQ_LWC_c29815/f2p0/1945 // i1_HQ_LWC_c27555/f7p0/1834 // i2_HQ_…
GO:0040007	P	growth	10	5378	35	23155	0.34	1	// i1_LQ_LWC_c20926/f1p0/2009 // i3_LQ_LWC_c8117/f1p0/3437 // i0_LQ_LWC_c422/f1p0/449 // i4_LQ_LWC_c32692/f1p2/4198 // i1_LQ_LWC_c24794/f1p0/1871 // i2_LQ_LWC_c38681/f1p6/2609 // i1_LQ_LWC_c30241/f1p0/1862 // i1_HQ_LWC_c10874/f2p0/1841 // i1_HQ_LWC_c39472/f4p0/1964 // i2_LQ_LWC_c22067/f1p0/2400
GO:0006012	P	galactose metabolic process	5	5378	10	23155	0.14	1	// i3_LQ_LWC_c4807/f1p10/3571 // i1_LQ_LWC_c8092/f1p1/1727 // i1_LQ_LWC_c5513/f1p1/1738 // i1_LQ_LWC_c17633/f1p0/1843 // i1_HQ_LWC_c18580/f2p0/1835
GO:0010467	P	gene expression	489	5378	1995	23155	0.14	1	// i1_LQ_LWC_c19854/f1p0/1916 // i1_LQ_LWC_c6613/f1p0/1667 // i2_LQ_LWC_c35040/f1p0/2510 // i1_LQ_LWC_c33422/f1p2/1844 // i1_LQ_LWC_c42458/f1p0/1095 // i0_LQ_LWC_c644/f1p0/678 // i1_LQ_LWC_c13479/f1p0/1311 // i0_LQ_LWC_c1698/f1p0/393 // i1_HQ_LWC_c2355/f7p4/1991 // i5_LQ_LWC_c10454/f1p0/5056 // i2_LQ_LWC_c52405/f1p0/2862 // i2_LQ_LWC_c17639/f1p6/2367 // i2_HQ_LWC_c33824/f6p2/2309 // i1_HQ_LWC_c13…
GO:0006400	P	tRNA modification	5	5378	12	23155	0.2	1	// i1_LQ_LWC_c9514/f1p6/1557 // i2_HQ_LWC_c48144/f2p2/2391 // i1_LQ_LWC_c34628/f1p0/1653 // i2_HQ_LWC_c84023/f2p0/2132 // i2_LQ_LWC_c19651/f1p0/2856
GO:0009908	P	flower development	20	5378	61	23155	0.12	1	// i1_LQ_LWC_c38613/f1p0/1374 // i1_LQ_LWC_c26705/f1p0/1115 // i1_LQ_LWC_c42641/f1p3/1003 // i1_LQ_LWC_c26252/f1p0/1217 // i5_LQ_LWC_c9768/f1p12/5708 // i1_LQ_LWC_c13479/f1p0/1311 // i1_LQ_LWC_c17203/f1p1/1981 // i1_LQ_LWC_c25741/f2p2/1239 // i2_LQ_LWC_c85666/f1p1/2171 // i2_LQ_LWC_c103477/f1p2/2749 // i1_LQ_LWC_c13925/f1p0/1120 // i1_LQ_LWC_c38089/f1p0/1222 // i1_HQ_LWC_c13491/f5p0/1603 // i2_LQ…
GO:0010468	P	regulation of gene expression	291	5378	1279	23155	0.64	1	// i1_LQ_LWC_c30822/f1p0/1553 // i1_LQ_LWC_c14052/f1p1/1290 // i2_LQ_LWC_c127176/f10p3/2738 // i1_LQ_LWC_c7483/f1p2/1790 // i1_LQ_LWC_c6613/f1p0/1667 // i1_LQ_LWC_c9082/f1p1/1597 // i2_LQ_LWC_c69390/f1p0/2504 // i1_LQ_LWC_c24307/f1p5/1514 // i1_LQ_LWC_c24325/f1p0/1907 // i2_LQ_LWC_c109080/f1p1/2187 // i1_LQ_LWC_c21900/f2p0/1464 // i2_HQ_LWC_c4386/f3p3/2444 // i1_LQ_LWC_c16864/f1p0/1632 // i2_LQ_L…
GO:0048193	P	Golgi vesicle transport	11	5378	25	23155	0.062	1	// i1_LQ_LWC_c13895/f1p2/1177 // i3_LQ_LWC_c20290/f1p0/3234 // i1_LQ_LWC_c27001/f1p0/1120 // i2_LQ_LWC_c7058/f1p1/2339 // i1_LQ_LWC_c31320/f1p0/1669 // i3_LQ_LWC_c2988/f1p0/3291 // i2_LQ_LWC_c104917/f1p0/2189 // i0_LQ_LWC_c452/f1p0/742 // i1_LQ_LWC_c10630/f1p0/1565 // i3_LQ_LWC_c25064/f1p1/3463 // i1_LQ_LWC_c5155/f1p0/1895
GO:0019941	P	modification-dependent protein catabolic process	41	5378	174	23155	0.49	1	// i3_HQ_LWC_c6379/f2p2/3928 // i0_HQ_LWC_c144/f3p0/960 // i1_LQ_LWC_c32533/f1p24/1865 // i2_HQ_LWC_c10702/f8p3/2314 // i4_LQ_LWC_c23718/f1p0/4361 // i1_LQ_LWC_c19370/f1p1/1485 // i2_LQ_LWC_c102647/f1p2/2399 // i1_LQ_LWC_c6706/f1p0/2007 // i3_HQ_LWC_c31617/f5p0/3943 // i2_LQ_LWC_c34969/f1p1/2956 // i1_LQ_LWC_c13333/f1p0/1439 // i1_LQ_LWC_c12442/f1p1/1919 // i1_LQ_LWC_c17317/f1p11/1930 // i2_LQ_LW…
GO:0044264	P	cellular polysaccharide metabolic process	27	5378	94	23155	0.19	1	// i1_LQ_LWC_c38296/f1p0/1290 // i2_LQ_LWC_c10852/f1p0/2369 // i2_LQ_LWC_c108180/f1p0/2316 // i1_HQ_LWC_c39826/f46p1/1956 // i4_LQ_LWC_c41062/f1p0/4038 // i2_LQ_LWC_c67168/f1p0/2148 // i2_HQ_LWC_c18455/f2p0/2986 // i1_LQ_LWC_c31079/f1p0/1423 // i2_LQ_LWC_c83008/f1p2/2399 // i1_LQ_LWC_c14233/f1p0/1191 // i1_HQ_LWC_c2591/f2p2/1592 // i1_LQ_LWC_c18373/f1p0/1893 // i2_LQ_LWC_c21820/f1p0/2369 // i1_LQ…
GO:0044265	P	cellular macromolecule catabolic process	80	5378	279	23155	0.056	1	// i3_HQ_LWC_c6379/f2p2/3928 // i1_LQ_LWC_c21964/f1p9/1407 // i0_HQ_LWC_c144/f3p0/960 // i1_LQ_LWC_c14411/f1p0/1343 // i1_LQ_LWC_c32533/f1p24/1865 // i2_LQ_LWC_c107438/f1p0/2125 // i1_HQ_LWC_c2766/f2p0/1946 // i2_HQ_LWC_c10702/f8p3/2314 // i4_LQ_LWC_c23718/f1p0/4361 // i1_LQ_LWC_c16941/f2p0/2017 // i1_LQ_LWC_c38988/f1p0/1175 // i1_HQ_LWC_c39805/f3p0/1457 // i1_LQ_LWC_c19370/f1p1/1485 // i2_LQ_LWC…
GO:0042773	P	ATP synthesis coupled electron transport	5	5378	18	23155	0.44	1	// i0_HQ_LWC_c248/f2p0/514 // i0_LQ_LWC_c1959/f1p0/586 // i4_LQ_LWC_c41089/f1p0/4013 // i0_LQ_LWC_c2283/f1p6/635 // i1_LQ_LWC_c13763/f1p0/1298
GO:0007015	P	actin filament organization	5	5378	10	23155	0.14	1	// i1_LQ_LWC_c8008/f1p0/1617 // i1_LQ_LWC_c33971/f1p5/1790 // i1_LQ_LWC_c22381/f1p0/1487 // i3_LQ_LWC_c10636/f1p3/4035 // i2_LQ_LWC_c10881/f1p0/2207
GO:0007017	P	microtubule-based process	29	5378	93	23155	0.1	1	// i3_LQ_LWC_c36864/f1p3/3543 // i3_LQ_LWC_c19342/f1p0/3282 // i2_LQ_LWC_c5200/f1p0/2394 // i2_LQ_LWC_c11343/f1p0/2564 // i2_HQ_LWC_c81771/f2p0/2146 // i1_LQ_LWC_c17603/f1p2/2121 // i1_LQ_LWC_c6153/f1p98/1631 // i3_HQ_LWC_c12093/f2p5/3457 // i2_LQ_LWC_c28225/f1p0/2023 // i3_LQ_LWC_c10636/f1p3/4035 // i2_LQ_LWC_c32672/f1p2/2129 // i3_HQ_LWC_c38933/f2p0/3223 // i1_LQ_LWC_c27079/f1p0/1184 // i3_HQ_L…
GO:0007010	P	cytoskeleton organization	16	5378	58	23155	0.31	1	// i1_LQ_LWC_c6153/f1p98/1631 // i2_LQ_LWC_c24228/f1p2/2844 // i1_LQ_LWC_c34741/f1p0/1975 // i3_LQ_LWC_c31059/f1p0/3112 // i5_LQ_LWC_c6544/f1p1/5165 // i2_LQ_LWC_c11343/f1p0/2564 // i3_LQ_LWC_c10636/f1p3/4035 // i1_LQ_LWC_c8008/f1p0/1617 // i2_HQ_LWC_c81771/f2p0/2146 // i4_LQ_LWC_c5472/f1p4/4930 // i2_HQ_LWC_c8004/f2p1/2677 // i1_LQ_LWC_c38795/f1p0/1198 // i0_HQ_LWC_c206/f2p0/753 // i1_LQ_LWC_c33…
GO:0007018	P	microtubule-based movement	24	5378	67	23155	0.048	1	// i3_LQ_LWC_c36864/f1p3/3543 // i3_LQ_LWC_c19342/f1p0/3282 // i2_LQ_LWC_c5200/f1p0/2394 // i1_LQ_LWC_c17603/f1p2/2121 // i3_HQ_LWC_c12093/f2p5/3457 // i2_LQ_LWC_c28225/f1p0/2023 // i3_LQ_LWC_c10636/f1p3/4035 // i2_LQ_LWC_c32672/f1p2/2129 // i3_HQ_LWC_c38933/f2p0/3223 // i3_HQ_LWC_c2498/f2p0/3967 // i3_HQ_LWC_c31859/f2p0/3063 // i3_HQ_LWC_c7331/f2p0/3903 // i1_LQ_LWC_c23515/f1p0/1717 // i1_LQ_LWC…
GO:0044087	P	regulation of cellular component biogenesis	5	5378	11	23155	0.17	1	// i1_LQ_LWC_c8008/f1p0/1617 // i1_LQ_LWC_c33971/f1p5/1790 // i2_LQ_LWC_c10881/f1p0/2207 // i1_LQ_LWC_c22381/f1p0/1487 // i2_HQ_LWC_c81771/f2p0/2146
GO:0003824	F	catalytic activity	2089	5378	7902	23155	4.6e-11	9.8e-08	// i3_LQ_LWC_c11150/f1p1/3578 // i1_HQ_LWC_c5203/f3p3/1854 // i1_HQ_LWC_c37451/f2p10/1235 // i1_LQ_LWC_c35205/f1p0/1588 // i2_LQ_LWC_c47216/f1p1/2243 // i1_LQ_LWC_c33049/f1p1/1888 // i1_LQ_LWC_c30595/f1p0/1623 // i1_HQ_LWC_c27726/f3p1/1408 // i1_LQ_LWC_c7096/f1p0/1821 // i1_LQ_LWC_c38828/f1p3/1291 // i2_LQ_LWC_c108827/f1p1/2263 // i1_LQ_LWC_c14507/f1p16/1430 // i2_LQ_LWC_c17888/f1p0/2653 // i2_LQ…
// i2_LQ_LWC_c105833/f1p3/2880 // i1_HQ_LWC_c14920/f3p0/1427 // i1_LQ_LWC_c4182/f1p0/1746 // i1_HQ_LWC_c37358/f3p2/1322 // i1_HQ_LWC_c16583/f5p0/1671 // i1_LQ_LWC_c39047/f1p0/1307 // i2_HQ_LWC_c5299/f5p0/2403 // i1_LQ_LWC_c32076/f1p0/1765 // i1_LQ_LWC_c21492/f2p9/1981 // i2_HQ_LWC_c24377/f3p0/2257 // i1_HQ_LWC_c2851/f3p0/1680 // i1_LQ_LWC_c31408/f1p0/1495 // i2_LQ_LWC_c24779/f1p7/2355 // i1_LQ_LW…
GO:0000166	F	nucleotide binding	770	5378	2928	23155	0.00061	0.28	// i2_LQ_LWC_c49646/f1p0/2444 // i1_LQ_LWC_c9246/f1p2/1999 // i1_LQ_LWC_c24612/f1p14/2018 // i3_LQ_LWC_c35514/f1p5/3548 // i2_LQ_LWC_c47216/f1p1/2243 // i1_LQ_LWC_c31196/f1p22/1445 // i1_LQ_LWC_c8313/f1p0/1902 // i1_LQ_LWC_c33049/f1p1/1888 // i1_LQ_LWC_c27147/f1p0/1372 // i2_LQ_LWC_c27888/f1p0/2075 // i1_LQ_LWC_c22511/f1p4/1990 // i1_LQ_LWC_c21975/f1p1/1555 // i1_LQ_LWC_c30595/f1p0/1623 // i10_LQ…
GO:0016787	F	hydrolase activity	738	5378	2776	23155	0.00031	0.28	// i1_LQ_LWC_c7176/f1p1/1998 // i2_LQ_LWC_c106333/f1p32/2435 // i1_HQ_LWC_c39584/f2p2/1365 // i1_LQ_LWC_c20462/f1p0/1423 // i1_LQ_LWC_c39155/f1p1/1392 // i1_LQ_LWC_c26398/f1p0/1226 // i2_LQ_LWC_c31552/f1p0/2703 // i2_LQ_LWC_c47216/f1p1/2243 // i2_HQ_LWC_c54710/f2p0/2544 // i2_LQ_LWC_c103931/f1p0/3024 // i2_LQ_LWC_c5199/f1p1/2606 // i1_LQ_LWC_c19049/f2p1/1652 // i2_HQ_LWC_c18248/f3p0/2370 // i2_LQ…
GO:0032555	F	purine ribonucleotide binding	650	5378	2461	23155	0.0012	0.28	// i2_LQ_LWC_c49646/f1p0/2444 // i1_LQ_LWC_c9246/f1p2/1999 // i1_LQ_LWC_c24612/f1p14/2018 // i3_LQ_LWC_c35514/f1p5/3548 // i2_LQ_LWC_c47216/f1p1/2243 // i1_LQ_LWC_c33049/f1p1/1888 // i1_LQ_LWC_c27147/f1p0/1372 // i3_HQ_LWC_c17658/f2p1/3412 // i1_LQ_LWC_c22511/f1p4/1990 // i1_LQ_LWC_c21975/f1p1/1555 // i1_LQ_LWC_c30595/f1p0/1623 // i10_LQ_LWC_c37/f1p0/10505 // i2_LQ_LWC_c47821/f1p4/2658 // i1_LQ_L…
GO:0032553	F	ribonucleotide binding	650	5378	2461	23155	0.0012	0.28	// i2_LQ_LWC_c49646/f1p0/2444 // i1_LQ_LWC_c9246/f1p2/1999 // i1_LQ_LWC_c24612/f1p14/2018 // i3_LQ_LWC_c35514/f1p5/3548 // i2_LQ_LWC_c47216/f1p1/2243 // i1_LQ_LWC_c33049/f1p1/1888 // i1_LQ_LWC_c27147/f1p0/1372 // i3_HQ_LWC_c17658/f2p1/3412 // i1_LQ_LWC_c22511/f1p4/1990 // i1_LQ_LWC_c21975/f1p1/1555 // i1_LQ_LWC_c30595/f1p0/1623 // i10_LQ_LWC_c37/f1p0/10505 // i2_LQ_LWC_c47821/f1p4/2658 // i1_LQ_L…
GO:0019001	F	guanyl nucleotide binding	65	5378	175	23155	0.0011	0.28	// i2_LQ_LWC_c102454/f1p0/2316 // i1_LQ_LWC_c13228/f1p0/1436 // i1_LQ_LWC_c9646/f1p1/1854 // i2_LQ_LWC_c69390/f1p0/2504 // i2_LQ_LWC_c54281/f1p0/2479 // i2_LQ_LWC_c7058/f1p1/2339 // i1_LQ_LWC_c33356/f1p0/1750 // i1_LQ_LWC_c10434/f1p2/1908 // i2_LQ_LWC_c84547/f1p0/2231 // i2_LQ_LWC_c14593/f1p0/2057 // i0_LQ_LWC_c1084/f1p0/804 // i1_LQ_LWC_c22511/f1p4/1990 // i1_LQ_LWC_c36636/f1p0/1537 // i2_LQ_LWC…
GO:0032561	F	guanyl ribonucleotide binding	64	5378	171	23155	0.001	0.28	// i2_LQ_LWC_c102454/f1p0/2316 // i1_LQ_LWC_c13228/f1p0/1436 // i1_LQ_LWC_c9646/f1p1/1854 // i2_LQ_LWC_c69390/f1p0/2504 // i2_LQ_LWC_c54281/f1p0/2479 // i2_LQ_LWC_c7058/f1p1/2339 // i1_LQ_LWC_c33356/f1p0/1750 // i4_LQ_LWC_c20409/f1p0/4544 // i2_LQ_LWC_c84547/f1p0/2231 // i2_LQ_LWC_c14593/f1p0/2057 // i0_LQ_LWC_c1084/f1p0/804 // i1_LQ_LWC_c22511/f1p4/1990 // i1_LQ_LWC_c36636/f1p0/1537 // i2_LQ_LWC…
GO:0005215	F	transporter activity	244	5378	829	23155	0.00065	0.28	// i2_LQ_LWC_c24197/f2p0/2234 // i1_LQ_LWC_c13415/f1p0/1410 // i1_LQ_LWC_c10110/f1p38/1984 // i1_HQ_LWC_c1920/f12p2/1970 // i1_LQ_LWC_c23013/f1p0/1744 // i1_HQ_LWC_c16546/f4p0/1667 // i2_LQ_LWC_c104437/f1p2/2812 // i6_LQ_LWC_c330/f1p0/6954 // i1_LQ_LWC_c18423/f1p0/1559 // i2_HQ_LWC_c1290/f25p9/2267 // i0_LQ_LWC_c1357/f1p0/656 // i1_LQ_LWC_c10661/f1p0/1938 // i2_LQ_LWC_c84112/f1p0/2943 // i1_HQ_LW…
GO:0005525	F	GTP binding	64	5378	171	23155	0.001	0.28	// i2_LQ_LWC_c102454/f1p0/2316 // i1_LQ_LWC_c13228/f1p0/1436 // i1_LQ_LWC_c9646/f1p1/1854 // i2_LQ_LWC_c69390/f1p0/2504 // i2_LQ_LWC_c54281/f1p0/2479 // i2_LQ_LWC_c7058/f1p1/2339 // i1_LQ_LWC_c33356/f1p0/1750 // i4_LQ_LWC_c20409/f1p0/4544 // i2_LQ_LWC_c84547/f1p0/2231 // i2_LQ_LWC_c14593/f1p0/2057 // i0_LQ_LWC_c1084/f1p0/804 // i1_LQ_LWC_c22511/f1p4/1990 // i1_LQ_LWC_c36636/f1p0/1537 // i2_LQ_LWC…
GO:0022857	F	transmembrane transporter activity	168	5378	558	23155	0.002	0.42	// i6_LQ_LWC_c330/f1p0/6954 // i1_LQ_LWC_c10110/f1p38/1984 // i1_HQ_LWC_c1920/f12p2/1970 // i1_HQ_LWC_c16546/f4p0/1667 // i2_LQ_LWC_c104437/f1p2/2812 // i1_LQ_LWC_c18423/f1p0/1559 // i4_LQ_LWC_c13522/f1p4/4351 // i1_LQ_LWC_c10661/f1p0/1938 // i1_HQ_LWC_c7742/f2p0/1467 // i1_LQ_LWC_c33374/f1p0/1680 // i0_LQ_LWC_c639/f1p0/935 // i1_HQ_LWC_c16753/f3p0/1759 // i2_LQ_LWC_c94923/f1p0/2060 // i1_LQ_LWC_…
GO:0016740	F	transferase activity	746	5378	2880	23155	0.0026	0.5	// i4_LQ_LWC_c6395/f1p0/4954 // i1_LQ_LWC_c35205/f1p0/1588 // i1_HQ_LWC_c2766/f2p0/1946 // i1_LQ_LWC_c36505/f1p0/1832 // i3_HQ_LWC_c32454/f2p0/3074 // i2_LQ_LWC_c47216/f1p1/2243 // i1_LQ_LWC_c33049/f1p1/1888 // i1_LQ_LWC_c27147/f1p0/1372 // i1_LQ_LWC_c30595/f1p0/1623 // i10_LQ_LWC_c37/f1p0/10505 // i1_HQ_LWC_c29526/f3p0/1785 // i1_LQ_LWC_c25864/f1p0/1125 // i1_LQ_LWC_c7096/f1p0/1821 // i1_LQ_LWC_…
GO:0017076	F	purine nucleotide binding	674	5378	2588	23155	0.0028	0.5	// i2_LQ_LWC_c49646/f1p0/2444 // i1_LQ_LWC_c9246/f1p2/1999 // i1_LQ_LWC_c24612/f1p14/2018 // i3_LQ_LWC_c35514/f1p5/3548 // i2_LQ_LWC_c47216/f1p1/2243 // i1_LQ_LWC_c33049/f1p1/1888 // i1_LQ_LWC_c27147/f1p0/1372 // i1_LQ_LWC_c21016/f1p0/2009 // i1_LQ_LWC_c22511/f1p4/1990 // i1_LQ_LWC_c21975/f1p1/1555 // i1_LQ_LWC_c30595/f1p0/1623 // i10_LQ_LWC_c37/f1p0/10505 // i2_LQ_LWC_c47821/f1p4/2658 // i1_LQ_L…
GO:0016818	F	hydrolase activity, acting on acid anhydrides, in phosphorus-containing anhydrides	200	5378	693	23155	0.0039	0.51	// i1_LQ_LWC_c17821/f1p0/1794 // i1_LQ_LWC_c7176/f1p1/1998 // i6_LQ_LWC_c330/f1p0/6954 // i1_HQ_LWC_c16678/f2p3/1963 // i1_LQ_LWC_c13228/f1p0/1436 // i2_LQ_LWC_c7511/f1p1/2975 // i1_LQ_LWC_c32855/f1p1/1997 // i1_HQ_LWC_c1901/f8p4/1624 // i1_LQ_LWC_c33356/f1p0/1750 // i2_HQ_LWC_c1290/f25p9/2267 // i4_LQ_LWC_c11775/f1p0/4780 // i2_LQ_LWC_c14593/f1p0/2057 // i1_LQ_LWC_c13827/f1p0/1415 // i2_LQ_LWC_c…
GO:0016817	F	hydrolase activity, acting on acid anhydrides	201	5378	696	23155	0.0037	0.51	// i1_LQ_LWC_c17821/f1p0/1794 // i1_LQ_LWC_c7176/f1p1/1998 // i6_LQ_LWC_c330/f1p0/6954 // i1_HQ_LWC_c16678/f2p3/1963 // i1_LQ_LWC_c13228/f1p0/1436 // i2_LQ_LWC_c7511/f1p1/2975 // i1_LQ_LWC_c32855/f1p1/1997 // i1_HQ_LWC_c1901/f8p4/1624 // i1_LQ_LWC_c33356/f1p0/1750 // i2_HQ_LWC_c1290/f25p9/2267 // i4_LQ_LWC_c11775/f1p0/4780 // i2_LQ_LWC_c14593/f1p0/2057 // i1_LQ_LWC_c13827/f1p0/1415 // i2_LQ_LWC_c…
GO:0016301	F	kinase activity	375	5378	1383	23155	0.0037	0.51	// i1_HQ_LWC_c2766/f2p0/1946 // i2_LQ_LWC_c47216/f1p1/2243 // i1_LQ_LWC_c33049/f1p1/1888 // i1_LQ_LWC_c27147/f1p0/1372 // i1_LQ_LWC_c30595/f1p0/1623 // i10_LQ_LWC_c37/f1p0/10505 // i1_LQ_LWC_c25864/f1p0/1125 // i1_LQ_LWC_c7096/f1p0/1821 // i1_LQ_LWC_c20151/f1p2/1694 // i2_LQ_LWC_c6470/f2p0/2500 // i2_LQ_LWC_c36427/f1p0/2815 // i1_LQ_LWC_c23839/f1p0/1840 // i2_HQ_LWC_c3829/f2p1/2411 // i2_HQ_LWC_c…
GO:0017111	F	nucleoside-triphosphatase activity	193	5378	664	23155	0.0035	0.51	// i1_LQ_LWC_c17821/f1p0/1794 // i1_LQ_LWC_c7176/f1p1/1998 // i6_LQ_LWC_c330/f1p0/6954 // i1_HQ_LWC_c16678/f2p3/1963 // i1_LQ_LWC_c13228/f1p0/1436 // i2_LQ_LWC_c7511/f1p1/2975 // i1_LQ_LWC_c32855/f1p1/1997 // i1_LQ_LWC_c33356/f1p0/1750 // i4_LQ_LWC_c13522/f1p4/4351 // i4_LQ_LWC_c11775/f1p0/4780 // i2_LQ_LWC_c14593/f1p0/2057 // i1_LQ_LWC_c13827/f1p0/1415 // i2_LQ_LWC_c5199/f1p1/2606 // i1_LQ_LWC_c…
GO:0016462	F	pyrophosphatase activity	197	5378	683	23155	0.0042	0.53	// i1_LQ_LWC_c17821/f1p0/1794 // i1_LQ_LWC_c7176/f1p1/1998 // i6_LQ_LWC_c330/f1p0/6954 // i1_HQ_LWC_c16678/f2p3/1963 // i1_LQ_LWC_c13228/f1p0/1436 // i2_LQ_LWC_c7511/f1p1/2975 // i1_LQ_LWC_c32855/f1p1/1997 // i1_HQ_LWC_c1901/f8p4/1624 // i1_LQ_LWC_c33356/f1p0/1750 // i2_HQ_LWC_c1290/f25p9/2267 // i4_LQ_LWC_c11775/f1p0/4780 // i2_LQ_LWC_c14593/f1p0/2057 // i1_LQ_LWC_c13827/f1p0/1415 // i2_LQ_LWC_c…
GO:0022891	F	substrate-specific transmembrane transporter activity	132	5378	436	23155	0.0048	0.56	// i1_LQ_LWC_c10110/f1p38/1984 // i1_HQ_LWC_c1920/f12p2/1970 // i1_HQ_LWC_c16546/f4p0/1667 // i1_LQ_LWC_c18423/f1p0/1559 // i4_LQ_LWC_c13522/f1p4/4351 // i1_LQ_LWC_c10661/f1p0/1938 // i1_HQ_LWC_c7742/f2p0/1467 // i1_LQ_LWC_c33374/f1p0/1680 // i0_LQ_LWC_c639/f1p0/935 // i1_HQ_LWC_c16753/f3p0/1759 // i2_LQ_LWC_c94923/f1p0/2060 // i1_LQ_LWC_c6195/f1p0/1868 // i3_HQ_LWC_c1964/f8p0/3246 // i2_LQ_LWC_c…
GO:0016810	F	hydrolase activity, acting on carbon-nitrogen (but not peptide) bonds	24	5378	54	23155	0.0077	0.69	// i1_LQ_LWC_c25833/f1p54/1290 // i2_LQ_LWC_c66398/f1p1/2501 // i1_LQ_LWC_c20174/f1p0/1406 // i1_LQ_LWC_c34288/f1p1/1730 // i1_LQ_LWC_c23895/f1p1/1866 // i1_HQ_LWC_c39746/f38p41/1735 // i1_LQ_LWC_c12402/f1p12/1982 // i1_HQ_LWC_c16441/f2p0/1607 // i1_LQ_LWC_c26587/f1p0/1319 // i1_LQ_LWC_c38729/f1p0/1380 // i3_LQ_LWC_c27428/f1p0/3472 // i1_HQ_LWC_c22018/f4p6/1909 // i1_LQ_LWC_c30514/f1p0/1985 // i2…
GO:0008026	F	ATP-dependent helicase activity	36	5378	92	23155	0.0068	0.69	// i1_LQ_LWC_c23924/f1p3/1810 // i4_LQ_LWC_c22153/f1p0/4619 // i1_HQ_LWC_c1983/f6p0/1996 // i2_LQ_LWC_c86125/f1p0/2981 // i4_LQ_LWC_c11775/f1p0/4780 // i2_LQ_LWC_c107921/f1p1/2644 // i1_LQ_LWC_c36679/f1p4/1943 // i1_LQ_LWC_c22166/f1p2/1941 // i1_LQ_LWC_c24915/f1p5/1950 // i3_LQ_LWC_c15070/f1p0/3071 // i2_LQ_LWC_c47897/f1p3/2877 // i3_HQ_LWC_c17680/f2p6/3507 // i2_LQ_LWC_c68459/f1p1/2176 // i2_LQ_…
GO:0004177	F	aminopeptidase activity	14	5378	24	23155	0.0071	0.69	// i1_HQ_LWC_c10924/f3p0/1533 // i1_LQ_LWC_c24051/f1p1/1939 // i1_LQ_LWC_c23800/f1p0/1843 // i3_LQ_LWC_c35353/f1p0/3282 // i1_LQ_LWC_c11739/f1p5/1818 // i1_LQ_LWC_c33687/f1p9/2018 // i1_LQ_LWC_c14112/f1p0/1422 // i1_LQ_LWC_c19991/f1p0/1987 // i2_LQ_LWC_c23682/f1p1/2250 // i1_LQ_LWC_c27326/f1p0/1318 // i2_LQ_LWC_c101634/f1p2/2847 // i1_LQ_LWC_c27354/f1p0/1237 // i1_LQ_LWC_c20320/f1p1/1695 // i1_HQ…
GO:0060089	F	molecular transducer activity	119	5378	396	23155	0.0085	0.69	// i1_LQ_LWC_c13228/f1p0/1436 // i3_LQ_LWC_c26432/f1p0/3737 // i2_LQ_LWC_c127176/f10p3/2738 // i1_LQ_LWC_c29929/f1p0/1742 // i3_LQ_LWC_c2684/f2p6/3521 // i1_LQ_LWC_c42237/f1p0/1070 // i2_LQ_LWC_c103232/f1p1/2875 // i1_LQ_LWC_c33176/f1p0/1898 // i1_LQ_LWC_c26390/f1p0/1148 // i1_LQ_LWC_c27179/f1p4/1199 // i2_LQ_LWC_c5199/f1p1/2606 // i1_LQ_LWC_c30595/f1p0/1623 // i1_LQ_LWC_c33092/f1p0/2003 // i1_LQ…
GO:0070035	F	purine NTP-dependent helicase activity	36	5378	92	23155	0.0068	0.69	// i1_LQ_LWC_c23924/f1p3/1810 // i4_LQ_LWC_c22153/f1p0/4619 // i1_HQ_LWC_c1983/f6p0/1996 // i2_LQ_LWC_c86125/f1p0/2981 // i4_LQ_LWC_c11775/f1p0/4780 // i2_LQ_LWC_c107921/f1p1/2644 // i1_LQ_LWC_c36679/f1p4/1943 // i1_LQ_LWC_c22166/f1p2/1941 // i1_LQ_LWC_c24915/f1p5/1950 // i3_LQ_LWC_c15070/f1p0/3071 // i2_LQ_LWC_c47897/f1p3/2877 // i3_HQ_LWC_c17680/f2p6/3507 // i2_LQ_LWC_c68459/f1p1/2176 // i2_LQ_…
GO:0004721	F	phosphoprotein phosphatase activity	44	5378	120	23155	0.0076	0.69	// i1_LQ_LWC_c13599/f1p2/1213 // i5_LQ_LWC_c6544/f1p1/5165 // i4_LQ_LWC_c15967/f1p0/4149 // i1_LQ_LWC_c26720/f1p0/1332 // i1_LQ_LWC_c14121/f1p0/1398 // i1_LQ_LWC_c34041/f1p1/1596 // i1_HQ_LWC_c12681/f2p71/1501 // i1_LQ_LWC_c8927/f1p0/1976 // i1_LQ_LWC_c38795/f1p0/1198 // i2_LQ_LWC_c103931/f1p0/3024 // i2_LQ_LWC_c52799/f1p0/2623 // i0_LQ_LWC_c828/f1p0/921 // i1_LQ_LWC_c18422/f1p0/1725 // i1_HQ_LWC…
GO:0015291	F	secondary active transmembrane transporter activity	51	5378	145	23155	0.0081	0.69	// i1_HQ_LWC_c6165/f3p0/1811 // i1_LQ_LWC_c21244/f1p0/1729 // i2_LQ_LWC_c107711/f1p1/2143 // i1_LQ_LWC_c20048/f1p0/1461 // i2_LQ_LWC_c105557/f1p0/2326 // i2_LQ_LWC_c104284/f1p1/2694 // i1_HQ_LWC_c29656/f2p0/1683 // i1_LQ_LWC_c18423/f1p0/1559 // i2_LQ_LWC_c49466/f1p0/2967 // i1_LQ_LWC_c20340/f1p0/1661 // i1_LQ_LWC_c33374/f1p0/1680 // i1_LQ_LWC_c31201/f1p0/1902 // i1_HQ_LWC_c27555/f7p0/1834 // i2_L…
GO:0004871	F	signal transducer activity	119	5378	396	23155	0.0085	0.69	// i1_LQ_LWC_c13228/f1p0/1436 // i3_LQ_LWC_c26432/f1p0/3737 // i2_LQ_LWC_c127176/f10p3/2738 // i1_LQ_LWC_c29929/f1p0/1742 // i3_LQ_LWC_c2684/f2p6/3521 // i1_LQ_LWC_c42237/f1p0/1070 // i2_LQ_LWC_c103232/f1p1/2875 // i1_LQ_LWC_c33176/f1p0/1898 // i1_LQ_LWC_c26390/f1p0/1148 // i1_LQ_LWC_c27179/f1p4/1199 // i2_LQ_LWC_c5199/f1p1/2606 // i1_LQ_LWC_c30595/f1p0/1623 // i1_LQ_LWC_c33092/f1p0/2003 // i1_LQ…
GO:0022892	F	substrate-specific transporter activity	144	5378	494	23155	0.0097	0.7	// i1_LQ_LWC_c10110/f1p38/1984 // i1_HQ_LWC_c1920/f12p2/1970 // i1_HQ_LWC_c16546/f4p0/1667 // i1_LQ_LWC_c18423/f1p0/1559 // i2_HQ_LWC_c1290/f25p9/2267 // i0_LQ_LWC_c1357/f1p0/656 // i1_LQ_LWC_c10661/f1p0/1938 // i1_HQ_LWC_c7742/f2p0/1467 // i1_LQ_LWC_c33374/f1p0/1680 // i0_LQ_LWC_c639/f1p0/935 // i1_HQ_LWC_c16753/f3p0/1759 // i2_LQ_LWC_c94923/f1p0/2060 // i1_LQ_LWC_c6195/f1p0/1868 // i3_HQ_LWC_c1…
GO:0042578	F	phosphoric ester hydrolase activity	80	5378	252	23155	0.0099	0.7	// i1_LQ_LWC_c13599/f1p2/1213 // i5_LQ_LWC_c6544/f1p1/5165 // i4_LQ_LWC_c15967/f1p0/4149 // i1_LQ_LWC_c26414/f1p0/1369 // i1_LQ_LWC_c26720/f1p0/1332 // i1_LQ_LWC_c20462/f1p0/1423 // i2_LQ_LWC_c107177/f1p1/2811 // i1_LQ_LWC_c14121/f1p0/1398 // i1_LQ_LWC_c34041/f1p1/1596 // i1_LQ_LWC_c7740/f1p0/1794 // i2_HQ_LWC_c127314/f4p1/2314 // i1_LQ_LWC_c33229/f1p1/1529 // i1_LQ_LWC_c26541/f1p0/1280 // i1_LQ_…
GO:0016616	F	oxidoreductase activity, acting on the CH-OH group of donors, NAD or NADP as acceptor	44	5378	122	23155	0.0095	0.7	// i1_LQ_LWC_c21964/f1p9/1407 // i3_LQ_LWC_c9231/f1p1/3883 // i1_LQ_LWC_c14411/f1p0/1343 // i1_LQ_LWC_c11978/f1p0/1543 // i1_LQ_LWC_c35323/f1p0/1878 // i1_HQ_LWC_c39805/f3p0/1457 // i1_LQ_LWC_c38465/f1p0/1379 // i1_HQ_LWC_c10618/f2p2/1750 // i1_LQ_LWC_c32515/f1p0/1473 // i2_LQ_LWC_c27888/f1p0/2075 // i1_LQ_LWC_c11044/f1p7/2008 // i1_LQ_LWC_c27297/f1p0/1319 // i2_LQ_LWC_c88797/f1p2/2404 // i1_LQ_L…
GO:0015075	F	ion transmembrane transporter activity	102	5378	334	23155	0.0098	0.7	// i1_HQ_LWC_c1511/f4p0/1811 // i1_HQ_LWC_c16546/f4p0/1667 // i1_LQ_LWC_c18423/f1p0/1559 // i4_LQ_LWC_c13522/f1p4/4351 // i1_LQ_LWC_c33374/f1p0/1680 // i2_LQ_LWC_c94923/f1p0/2060 // i1_LQ_LWC_c20865/f1p0/1755 // i2_LQ_LWC_c102160/f1p0/2185 // i1_LQ_LWC_c3953/f1p0/1790 // i1_LQ_LWC_c19794/f1p0/1498 // i3_LQ_LWC_c29650/f1p0/3120 // i0_LQ_LWC_c2283/f1p6/635 // i1_LQ_LWC_c3244/f1p1/1769 // i2_LQ_LWC_…
GO:0008324	F	cation transmembrane transporter activity	76	5378	239	23155	0.011	0.78	// i1_LQ_LWC_c31722/f1p0/1850 // i1_HQ_LWC_c16546/f4p0/1667 // i1_LQ_LWC_c3244/f1p1/1769 // i1_LQ_LWC_c7034/f1p0/1739 // i1_HQ_LWC_c7742/f2p0/1467 // i1_LQ_LWC_c31038/f1p0/1751 // i0_LQ_LWC_c932/f1p0/915 // i1_LQ_LWC_c20048/f1p0/1461 // i2_LQ_LWC_c26058/f1p1/2555 // i2_LQ_LWC_c105557/f1p0/2326 // i1_LQ_LWC_c19145/f1p3/1560 // i1_LQ_LWC_c42643/f1p0/1028 // i1_HQ_LWC_c29656/f2p0/1683 // i2_HQ_LWC_c…
GO:0048037	F	cofactor binding	123	5378	419	23155	0.013	0.89	// i1_LQ_LWC_c21964/f1p9/1407 // i1_LQ_LWC_c26502/f1p0/1372 // i1_LQ_LWC_c21016/f1p0/2009 // i1_HQ_LWC_c18719/f3p13/1974 // i1_LQ_LWC_c8313/f1p0/1902 // i1_LQ_LWC_c38465/f1p0/1379 // i0_LQ_LWC_c1357/f1p0/656 // i2_LQ_LWC_c27888/f1p0/2075 // i1_HQ_LWC_c40268/f11p0/1378 // i2_LQ_LWC_c88797/f1p2/2404 // i1_HQ_LWC_c20594/f2p0/1612 // i1_HQ_LWC_c2728/f5p70/1717 // i2_HQ_LWC_c96600/f6p0/2174 // i1_HQ_L…
GO:0032559	F	adenyl ribonucleotide binding	586	5378	2291	23155	0.015	0.9	// i2_LQ_LWC_c49646/f1p0/2444 // i1_LQ_LWC_c9246/f1p2/1999 // i1_LQ_LWC_c24612/f1p14/2018 // i3_LQ_LWC_c35514/f1p5/3548 // i2_LQ_LWC_c47216/f1p1/2243 // i1_LQ_LWC_c33049/f1p1/1888 // i1_LQ_LWC_c27147/f1p0/1372 // i3_HQ_LWC_c17658/f2p1/3412 // i1_LQ_LWC_c21975/f1p1/1555 // i1_LQ_LWC_c30595/f1p0/1623 // i10_LQ_LWC_c37/f1p0/10505 // i2_LQ_LWC_c47821/f1p4/2658 // i1_LQ_LWC_c7096/f1p0/1821 // i1_LQ_LW…
GO:0004629	F	phospholipase C activity	10	5378	16	23155	0.016	0.9	// i1_HQ_LWC_c14864/f4p0/1895 // i1_LQ_LWC_c7740/f1p0/1794 // i1_LQ_LWC_c17555/f1p0/1441 // i1_LQ_LWC_c13167/f1p0/1429 // i2_LQ_LWC_c108829/f1p0/2319 // i3_HQ_LWC_c29430/f2p0/3035 // i1_LQ_LWC_c33176/f1p0/1898 // i2_LQ_LWC_c112367/f1p3/2198 // i1_LQ_LWC_c33229/f1p1/1529 // i1_LQ_LWC_c13488/f1p0/1353
GO:0016791	F	phosphatase activity	65	5378	202	23155	0.015	0.9	// i1_LQ_LWC_c13599/f1p2/1213 // i5_LQ_LWC_c6544/f1p1/5165 // i4_LQ_LWC_c15967/f1p0/4149 // i1_LQ_LWC_c26414/f1p0/1369 // i1_LQ_LWC_c26720/f1p0/1332 // i1_LQ_LWC_c20462/f1p0/1423 // i1_LQ_LWC_c14121/f1p0/1398 // i1_LQ_LWC_c34041/f1p1/1596 // i2_HQ_LWC_c127314/f4p1/2314 // i1_LQ_LWC_c4797/f1p0/1578 // i1_LQ_LWC_c26541/f1p0/1280 // i1_LQ_LWC_c8927/f1p0/1976 // i1_LQ_LWC_c38795/f1p0/1198 // i2_LQ_LW…
GO:0016887	F	ATPase activity	94	5378	311	23155	0.016	0.9	// i1_LQ_LWC_c17821/f1p0/1794 // i1_LQ_LWC_c7176/f1p1/1998 // i6_LQ_LWC_c330/f1p0/6954 // i2_LQ_LWC_c7511/f1p1/2975 // i4_LQ_LWC_c13522/f1p4/4351 // i4_LQ_LWC_c11775/f1p0/4780 // i1_LQ_LWC_c13827/f1p0/1415 // i1_LQ_LWC_c22166/f1p2/1941 // i2_LQ_LWC_c23427/f1p5/2417 // i3_LQ_LWC_c12950/f1p5/3962 // i1_LQ_LWC_c24509/f1p1/1691 // i3_LQ_LWC_c28187/f1p0/3411 // i1_LQ_LWC_c10291/f1p6/1965 // i1_LQ_LWC_…
GO:0005524	F	ATP binding	586	5378	2290	23155	0.015	0.9	// i2_LQ_LWC_c49646/f1p0/2444 // i1_LQ_LWC_c9246/f1p2/1999 // i1_LQ_LWC_c24612/f1p14/2018 // i3_LQ_LWC_c35514/f1p5/3548 // i2_LQ_LWC_c47216/f1p1/2243 // i1_LQ_LWC_c33049/f1p1/1888 // i1_LQ_LWC_c27147/f1p0/1372 // i3_HQ_LWC_c17658/f2p1/3412 // i1_LQ_LWC_c21975/f1p1/1555 // i1_LQ_LWC_c30595/f1p0/1623 // i10_LQ_LWC_c37/f1p0/10505 // i2_LQ_LWC_c47821/f1p4/2658 // i1_LQ_LWC_c7096/f1p0/1821 // i1_LQ_LW…
GO:0042623	F	ATPase activity, coupled	76	5378	244	23155	0.016	0.92	// i2_LQ_LWC_c23427/f1p5/2417 // i6_LQ_LWC_c330/f1p0/6954 // i1_LQ_LWC_c23924/f1p3/1810 // i1_LQ_LWC_c7176/f1p1/1998 // i1_LQ_LWC_c31038/f1p0/1751 // i2_LQ_LWC_c26058/f1p1/2555 // i4_LQ_LWC_c22153/f1p0/4619 // i1_HQ_LWC_c1983/f6p0/1996 // i1_LQ_LWC_c42643/f1p0/1028 // i1_LQ_LWC_c6659/f1p0/1760 // i2_LQ_LWC_c65006/f1p0/2396 // i4_LQ_LWC_c11775/f1p0/4780 // i2_LQ_LWC_c107921/f1p1/2644 // i3_LQ_LWC_…
GO:0004659	F	prenyltransferase activity	10	5378	17	23155	0.021	0.97	// i2_LQ_LWC_c11979/f1p0/2747 // i2_HQ_LWC_c25602/f2p0/2482 // i1_LQ_LWC_c22838/f1p0/1689 // i1_LQ_LWC_c26529/f1p0/1260 // i1_LQ_LWC_c17418/f1p0/1734 // i1_LQ_LWC_c34393/f1p0/1930 // i1_LQ_LWC_c26485/f1p0/1187 // i1_LQ_LWC_c22266/f1p0/1683 // i1_LQ_LWC_c38770/f1p0/1326 // i1_HQ_LWC_c25620/f3p8/1261
GO:0016655	F	oxidoreductase activity, acting on NADH or NADPH, quinone or similar compound as acceptor	9	5378	14	23155	0.019	0.97	// i1_HQ_LWC_c1100/f14p0/1922 // i2_LQ_LWC_c47035/f2p0/2300 // i1_HQ_LWC_c2728/f5p70/1717 // i1_LQ_LWC_c37630/f1p0/1230 // i1_HQ_LWC_c1414/f14p0/1710 // i0_LQ_LWC_c1467/f1p0/879 // i0_LQ_LWC_c349/f1p0/942 // i0_LQ_LWC_c1501/f1p0/710 // i4_LQ_LWC_c41089/f1p0/4013
GO:0004707	F	MAP kinase activity	10	5378	17	23155	0.021	0.97	// i1_LQ_LWC_c24048/f1p0/1697 // i1_LQ_LWC_c20963/f2p6/1709 // i1_HQ_LWC_c9878/f2p3/1629 // i1_HQ_LWC_c5454/f2p0/1664 // i3_LQ_LWC_c25645/f1p2/3727 // i2_LQ_LWC_c3678/f2p4/2336 // i1_LQ_LWC_c21099/f1p0/2012 // i1_HQ_LWC_c21012/f3p0/1659 // i1_LQ_LWC_c33092/f1p0/2003 // i1_LQ_LWC_c32556/f1p3/1954
GO:0019842	F	vitamin binding	47	5378	140	23155	0.02	0.97	// i1_HQ_LWC_c24937/f3p4/1696 // i1_HQ_LWC_c24247/f3p0/1881 // i4_LQ_LWC_c26879/f1p0/4925 // i1_HQ_LWC_c4995/f3p7/1808 // i1_HQ_LWC_c2287/f5p0/1969 // i4_LQ_LWC_c41337/f1p0/4173 // i1_LQ_LWC_c12796/f1p7/1882 // i1_LQ_LWC_c12253/f1p1/1594 // i1_LQ_LWC_c32922/f1p0/1848 // i1_HQ_LWC_c12056/f3p1/1829 // i0_LQ_LWC_c1357/f1p0/656 // i2_LQ_LWC_c107778/f1p3/2265 // i1_LQ_LWC_c22409/f1p0/1617 // i1_LQ_LWC…
GO:0022804	F	active transmembrane transporter activity	97	5378	326	23155	0.02	0.97	// i6_LQ_LWC_c330/f1p0/6954 // i1_HQ_LWC_c1920/f12p2/1970 // i2_LQ_LWC_c57319/f1p0/2059 // i2_LQ_LWC_c104437/f1p2/2812 // i1_LQ_LWC_c18423/f1p0/1559 // i4_LQ_LWC_c13522/f1p4/4351 // i1_HQ_LWC_c7742/f2p0/1467 // i1_LQ_LWC_c33374/f1p0/1680 // i0_LQ_LWC_c639/f1p0/935 // i2_LQ_LWC_c94923/f1p0/2060 // i1_LQ_LWC_c6195/f1p0/1868 // i2_HQ_LWC_c19575/f2p3/2174 // i1_LQ_LWC_c3953/f1p0/1790 // i2_LQ_LWC_c23…
GO:0004702	F	receptor signaling protein serine/threonine kinase activity	10	5378	17	23155	0.021	0.97	// i1_LQ_LWC_c24048/f1p0/1697 // i1_LQ_LWC_c20963/f2p6/1709 // i1_HQ_LWC_c9878/f2p3/1629 // i1_HQ_LWC_c5454/f2p0/1664 // i3_LQ_LWC_c25645/f1p2/3727 // i2_LQ_LWC_c3678/f2p4/2336 // i1_LQ_LWC_c21099/f1p0/2012 // i1_HQ_LWC_c21012/f3p0/1659 // i1_LQ_LWC_c33092/f1p0/2003 // i1_LQ_LWC_c32556/f1p3/1954
GO:0005057	F	receptor signaling protein activity	10	5378	17	23155	0.021	0.97	// i1_LQ_LWC_c24048/f1p0/1697 // i1_LQ_LWC_c20963/f2p6/1709 // i1_HQ_LWC_c9878/f2p3/1629 // i1_HQ_LWC_c5454/f2p0/1664 // i3_LQ_LWC_c25645/f1p2/3727 // i2_LQ_LWC_c3678/f2p4/2336 // i1_LQ_LWC_c21099/f1p0/2012 // i1_HQ_LWC_c21012/f3p0/1659 // i1_LQ_LWC_c33092/f1p0/2003 // i1_LQ_LWC_c32556/f1p3/1954
GO:0004252	F	serine-type endopeptidase activity	37	5378	155	23155	0.47	1	// i1_HQ_LWC_c9365/f5p0/1635 // i2_LQ_LWC_c106333/f1p32/2435 // i4_LQ_LWC_c15967/f1p0/4149 // i2_HQ_LWC_c1942/f5p2/2567 // i3_LQ_LWC_c11287/f1p0/3633 // i2_LQ_LWC_c47216/f1p1/2243 // i1_LQ_LWC_c11814/f1p1/1913 // i1_LQ_LWC_c14453/f1p0/1258 // i3_LQ_LWC_c23678/f1p2/3190 // i1_LQ_LWC_c11637/f1p0/1727 // i2_HQ_LWC_c59745/f46p8/2811 // i2_HQ_LWC_c22931/f2p0/2491 // i2_HQ_LWC_c34413/f2p0/2559 // i4_LQ…
GO:0004396	F	hexokinase activity	6	5378	13	23155	0.13	1	// i2_LQ_LWC_c89123/f1p0/2774 // i2_LQ_LWC_c112238/f1p0/2057 // i1_LQ_LWC_c16851/f1p2/1423 // i1_HQ_LWC_c2125/f2p1/1870 // i1_LQ_LWC_c33004/f1p2/1862 // i1_LQ_LWC_c24049/f1p0/1417
GO:0016211	F	ammonia ligase activity	5	5378	14	23155	0.28	1	// i2_HQ_LWC_c41154/f2p4/2015 // i2_HQ_LWC_c36712/f4p9/2493 // i2_HQ_LWC_c81990/f2p0/2688 // i1_LQ_LWC_c11259/f1p6/1527 // i1_LQ_LWC_c21164/f1p0/2009
GO:0016866	F	intramolecular transferase activity	13	5378	44	23155	0.27	1	// i1_LQ_LWC_c21587/f1p0/1722 // i2_LQ_LWC_c7737/f1p1/2363 // i2_LQ_LWC_c51425/f1p0/2180 // i4_LQ_LWC_c25553/f1p2/4591 // i1_LQ_LWC_c26140/f1p7/1101 // i1_LQ_LWC_c8501/f1p14/1788 // i2_HQ_LWC_c115473/f13p6/2631 // i1_HQ_LWC_c12417/f3p0/1677 // i1_LQ_LWC_c35087/f1p0/1752 // i3_LQ_LWC_c24258/f1p3/3307 // i2_HQ_LWC_c96953/f3p1/2316 // i2_LQ_LWC_c19651/f1p0/2856 // i1_LQ_LWC_c30739/f1p0/1695
GO:0016860	F	intramolecular oxidoreductase activity	5	5378	23	23155	0.63	1	// i1_HQ_LWC_c24967/f2p0/1881 // i1_LQ_LWC_c24671/f1p0/1422 // i0_LQ_LWC_c1829/f1p0/378 // i1_LQ_LWC_c23132/f1p3/2018 // i1_LQ_LWC_c42089/f1p0/1068
GO:0008137	F	NADH dehydrogenase (ubiquinone) activity	5	5378	9	23155	0.11	1	// i0_LQ_LWC_c1501/f1p0/710 // i1_HQ_LWC_c1100/f14p0/1922 // i0_LQ_LWC_c349/f1p0/942 // i1_LQ_LWC_c37630/f1p0/1230 // i4_LQ_LWC_c41089/f1p0/4013
GO:0004713	F	protein tyrosine kinase activity	67	5378	261	23155	0.25	1	// i1_LQ_LWC_c32036/f1p4/2057 // i2_HQ_LWC_c2112/f6p0/2851 // i2_HQ_LWC_c102624/f2p0/2339 // i1_LQ_LWC_c23058/f1p0/1809 // i1_LQ_LWC_c26419/f1p0/1365 // i1_LQ_LWC_c9508/f1p0/1824 // i1_LQ_LWC_c17544/f1p0/1827 // i1_HQ_LWC_c20561/f2p0/1770 // i1_LQ_LWC_c3134/f1p2/1865 // i2_HQ_LWC_c100880/f2p3/2111 // i2_LQ_LWC_c88419/f1p0/2986 // i2_LQ_LWC_c103232/f1p1/2875 // i1_HQ_LWC_c16693/f6p1/1883 // i1_HQ_…
GO:0016763	F	transferase activity, transferring pentosyl groups	10	5378	20	23155	0.043	1	// i3_LQ_LWC_c21523/f1p0/3360 // i2_LQ_LWC_c3953/f1p0/2310 // i4_LQ_LWC_c21424/f1p123/4415 // i1_LQ_LWC_c32027/f1p1/1758 // i2_HQ_LWC_c64340/f2p0/2288 // i0_LQ_LWC_c1601/f1p0/989 // i1_LQ_LWC_c9514/f1p6/1557 // i3_LQ_LWC_c24878/f1p32/3407 // i2_LQ_LWC_c17888/f1p0/2653 // i1_LQ_LWC_c34628/f1p0/1653
GO:0003924	F	GTPase activity	17	5378	60	23155	0.27	1	// i1_LQ_LWC_c9959/f1p4/1884 // i1_HQ_LWC_c21170/f2p0/1631 // i1_HQ_LWC_c3538/f2p17/1660 // i1_HQ_LWC_c2946/f3p0/1882 // i2_LQ_LWC_c12047/f1p1/2630 // i2_LQ_LWC_c28225/f1p0/2023 // i1_LQ_LWC_c23515/f1p0/1717 // i1_LQ_LWC_c36636/f1p0/1537 // i1_LQ_LWC_c33356/f1p0/1750 // i4_LQ_LWC_c13824/f1p4/4715 // i1_HQ_LWC_c1901/f8p4/1624 // i3_LQ_LWC_c3769/f1p0/3343 // i2_LQ_LWC_c14593/f1p0/2057 // i2_LQ_LWC_…
GO:0030599	F	pectinesterase activity	7	5378	54	23155	0.96	1	// i2_LQ_LWC_c28144/f1p0/2058 // i1_LQ_LWC_c35448/f1p1/1970 // i1_LQ_LWC_c6842/f1p0/1997 // i2_LQ_LWC_c107976/f1p0/2361 // i1_LQ_LWC_c14232/f1p0/1284 // i1_LQ_LWC_c7349/f1p4/1729 // i2_LQ_LWC_c67410/f1p0/2966
GO:0022803	F	passive transmembrane transporter activity	18	5378	57	23155	0.16	1	// i1_LQ_LWC_c25980/f1p0/1220 // i2_LQ_LWC_c10454/f1p0/2545 // i2_HQ_LWC_c5989/f2p4/2597 // i3_HQ_LWC_c17777/f2p2/3434 // i3_HQ_LWC_c1964/f8p0/3246 // i3_LQ_LWC_c24030/f1p2/3289 // i2_HQ_LWC_c21320/f2p3/2606 // i1_HQ_LWC_c12112/f2p1/1584 // i2_LQ_LWC_c19637/f1p1/2750 // i1_LQ_LWC_c25112/f1p6/1880 // i2_LQ_LWC_c12463/f1p1/2165 // i1_LQ_LWC_c11008/f1p0/1666 // i1_LQ_LWC_c31761/f1p0/1986 // i1_LQ_LW…
GO:0016811	F	hydrolase activity, acting on carbon-nitrogen (but not peptide) bonds, in linear amides	11	5378	24	23155	0.052	1	// i2_HQ_LWC_c38417/f2p0/2474 // i2_LQ_LWC_c66398/f1p1/2501 // i1_LQ_LWC_c3688/f1p6/1578 // i1_LQ_LWC_c30967/f1p0/1862 // i1_LQ_LWC_c12402/f1p12/1982 // i1_HQ_LWC_c954/f14p0/1728 // i1_HQ_LWC_c22018/f4p6/1909 // i1_HQ_LWC_c12507/f3p9/1632 // i4_LQ_LWC_c4314/f1p2/4546 // i1_LQ_LWC_c20174/f1p0/1406 // i2_LQ_LWC_c55583/f1p5/2134
GO:0016814	F	hydrolase activity, acting on carbon-nitrogen (but not peptide) bonds, in cyclic amidines	5	5378	11	23155	0.17	1	// i1_LQ_LWC_c30514/f1p0/1985 // i1_HQ_LWC_c8532/f5p2/1767 // i1_LQ_LWC_c26587/f1p0/1319 // i2_LQ_LWC_c3530/f1p0/2154 // i1_LQ_LWC_c23895/f1p1/1866
GO:0015144	F	carbohydrate transmembrane transporter activity	9	5378	29	23155	0.28	1	// i2_LQ_LWC_c49008/f1p0/2160 // i1_LQ_LWC_c7034/f1p0/1739 // i1_LQ_LWC_c20048/f1p0/1461 // i1_LQ_LWC_c31201/f1p0/1902 // i1_HQ_LWC_c7742/f2p0/1467 // i1_LQ_LWC_c34345/f1p4/1790 // i1_LQ_LWC_c3244/f1p1/1769 // i1_LQ_LWC_c3953/f1p0/1790 // i1_LQ_LWC_c6910/f1p0/1938
GO:0004091	F	carboxylesterase activity	27	5378	115	23155	0.51	1	// i2_LQ_LWC_c28144/f1p0/2058 // i1_LQ_LWC_c35448/f1p1/1970 // i1_LQ_LWC_c6842/f1p0/1997 // i2_LQ_LWC_c53133/f1p0/2615 // i1_LQ_LWC_c5322/f1p45/1871 // i3_LQ_LWC_c4669/f1p1/3693 // i1_LQ_LWC_c23634/f1p0/1886 // i1_LQ_LWC_c18420/f1p0/1591 // i1_LQ_LWC_c25935/f1p1/1178 // i1_LQ_LWC_c31534/f1p0/1493 // i1_LQ_LWC_c14232/f1p0/1284 // i2_LQ_LWC_c4617/f1p0/2996 // i2_LQ_LWC_c104765/f1p1/2560 // i2_LQ_LW…
GO:0015078	F	hydrogen ion transmembrane transporter activity	15	5378	69	23155	0.64	1	// i0_HQ_LWC_c248/f2p0/514 // i1_HQ_LWC_c16276/f3p0/1525 // i0_LQ_LWC_c823/f1p0/896 // i0_LQ_LWC_c1744/f1p5/501 // i0_LQ_LWC_c932/f1p0/915 // i1_LQ_LWC_c31076/f1p0/1738 // i1_LQ_LWC_c20340/f1p0/1661 // i2_HQ_LWC_c1290/f25p9/2267 // i0_LQ_LWC_c1777/f1p0/835 // i0_LQ_LWC_c2283/f1p6/635 // i0_LQ_LWC_c2152/f1p0/963 // i1_LQ_LWC_c19285/f1p1/1888 // i0_LQ_LWC_c1959/f1p0/586 // i4_LQ_LWC_c3028/f1p8/4687…
GO:0004620	F	phospholipase activity	11	5378	33	23155	0.19	1	// i1_HQ_LWC_c14864/f4p0/1895 // i1_LQ_LWC_c7740/f1p0/1794 // i1_LQ_LWC_c17555/f1p0/1441 // i1_LQ_LWC_c13167/f1p0/1429 // i2_HQ_LWC_c46671/f3p1/2652 // i2_LQ_LWC_c108829/f1p0/2319 // i3_HQ_LWC_c29430/f2p0/3035 // i1_LQ_LWC_c33176/f1p0/1898 // i2_LQ_LWC_c112367/f1p3/2198 // i1_LQ_LWC_c33229/f1p1/1529 // i1_LQ_LWC_c13488/f1p0/1353
GO:0003993	F	acid phosphatase activity	5	5378	34	23155	0.88	1	// i0_LQ_LWC_c1813/f1p0/851 // i2_LQ_LWC_c67769/f1p1/2080 // i0_LQ_LWC_c1013/f1p8/914 // i3_LQ_LWC_c37160/f1p0/3609 // i1_LQ_LWC_c11266/f1p0/1776
GO:0031072	F	heat shock protein binding	23	5378	106	23155	0.65	1	// i1_LQ_LWC_c30805/f1p0/2007 // i1_LQ_LWC_c26359/f1p0/1344 // i0_HQ_LWC_c302/f2p0/964 // i1_LQ_LWC_c3113/f1p1/1856 // i1_LQ_LWC_c38389/f1p1/1087 // i2_HQ_LWC_c8792/f7p1/2574 // i1_LQ_LWC_c9668/f3p1/1854 // i2_HQ_LWC_c43982/f30p6/2233 // i1_LQ_LWC_c22020/f1p0/1620 // i1_LQ_LWC_c19939/f1p0/1501 // i2_HQ_LWC_c11459/f6p0/2291 // i1_LQ_LWC_c37933/f1p1/1257 // i1_HQ_LWC_c2707/f6p0/1932 // i2_LQ_LWC_c6…
GO:0005488	F	binding	2235	5378	9475	23155	0.2	1	// i2_LQ_LWC_c38006/f1p3/2915 // i1_HQ_LWC_c5203/f3p3/1854 // i2_LQ_LWC_c109159/f1p29/2946 // i3_LQ_LWC_c12958/f1p6/3103 // i2_LQ_LWC_c106333/f1p32/2435 // i2_LQ_LWC_c47216/f1p1/2243 // i1_LQ_LWC_c33049/f1p1/1888 // i1_LQ_LWC_c26758/f1p0/1171 // i0_LQ_LWC_c1288/f1p0/813 // i1_LQ_LWC_c22511/f1p4/1990 // i1_LQ_LWC_c30595/f1p0/1623 // i0_LQ_LWC_c363/f1p0/686 // i1_LQ_LWC_c7096/f1p0/1821 // i1_LQ_LWC…
// i1_HQ_LWC_c9878/f2p3/1629 // i2_LQ_LWC_c105590/f1p2/2557 // i3_LQ_LWC_c13513/f1p0/3799 // i1_LQ_LWC_c13816/f1p4/1261 // i2_LQ_LWC_c69886/f1p0/2860 // i3_LQ_LWC_c36619/f1p2/3326 // i1_LQ_LWC_c12480/f1p2/1887 // i3_LQ_LWC_c34971/f1p2/3971 // i1_HQ_LWC_c9661/f5p0/1529 // i1_HQ_LWC_c37287/f3p0/1308 // i1_LQ_LWC_c14022/f1p0/1238 // i2_HQ_LWC_c18361/f2p0/2321 // i1_HQ_LWC_c14346/f2p0/1456 // i0_LQ_L…
74/f1p0/1952 // i2_LQ_LWC_c102483/f1p0/2711 // i2_HQ_LWC_c12823/f2p0/2735 // i3_LQ_LWC_c37060/f1p3/3674 // i0_LQ_LWC_c451/f1p0/903 // i2_LQ_LWC_c48446/f1p0/2583 // i2_LQ_LWC_c8508/f1p0/2662 // i1_LQ_LWC_c36165/f1p0/1751 // i1_LQ_LWC_c17725/f1p0/1910 // i2_LQ_LWC_c86841/f1p1/2139 // i2_LQ_LWC_c72386/f1p0/2285 // i1_HQ_LWC_c29737/f2p0/1779 // i1_HQ_LWC_c2481/f3p5/1544 // i1_HQ_LWC_c10924/f3p0/1533 …
GO:0004437	F	inositol or phosphatidylinositol phosphatase activity	12	5378	24	23155	0.028	1	// i2_LQ_LWC_c106737/f1p0/2424 // i1_LQ_LWC_c32048/f1p0/1967 // i1_LQ_LWC_c4108/f1p4/1671 // i2_HQ_LWC_c127314/f4p1/2314 // i1_LQ_LWC_c4797/f1p0/1578 // i4_LQ_LWC_c5751/f1p15/4316 // i5_LQ_LWC_c3592/f1p0/5541 // i1_LQ_LWC_c14095/f1p1/1358 // i2_HQ_LWC_c50520/f2p1/2167 // i1_HQ_LWC_c16547/f2p0/1812 // i2_LQ_LWC_c47991/f1p1/2589 // i2_LQ_LWC_c32550/f1p1/2386
GO:0005484	F	SNAP receptor activity	6	5378	14	23155	0.16	1	// i1_HQ_LWC_c29657/f2p0/1489 // i3_LQ_LWC_c25424/f1p1/3122 // i1_HQ_LWC_c13762/f2p1/1427 // i1_HQ_LWC_c25810/f2p0/1237 // i1_LQ_LWC_c24203/f1p1/1698 // i0_LQ_LWC_c1378/f1p0/434
GO:0016875	F	ligase activity, forming carbon-oxygen bonds	18	5378	65	23155	0.29	1	// i1_LQ_LWC_c24439/f1p1/1623 // i1_HQ_LWC_c18562/f2p4/1904 // i2_LQ_LWC_c6752/f1p3/3241 // i1_LQ_LWC_c22226/f1p0/1910 // i1_HQ_LWC_c2154/f2p3/1922 // i1_LQ_LWC_c10047/f1p2/1481 // i4_LQ_LWC_c10931/f1p0/4413 // i1_LQ_LWC_c19584/f1p3/1639 // i2_LQ_LWC_c55156/f1p0/2143 // i1_LQ_LWC_c2976/f1p0/1650 // i1_HQ_LWC_c12301/f4p11/1611 // i3_LQ_LWC_c27775/f1p2/3247 // i0_LQ_LWC_c2104/f1p2/926 // i3_LQ_LWC_…
GO:0008565	F	protein transporter activity	14	5378	61	23155	0.56	1	// i0_LQ_LWC_c1480/f1p19/664 // i0_LQ_LWC_c639/f1p0/935 // i1_LQ_LWC_c4496/f1p0/1539 // i2_LQ_LWC_c107242/f1p3/2485 // i1_LQ_LWC_c22397/f1p1/1923 // i0_LQ_LWC_c1637/f1p0/820 // i0_LQ_LWC_c1021/f1p0/596 // i0_LQ_LWC_c656/f1p0/794 // i2_HQ_LWC_c52586/f3p0/2442 // i4_LQ_LWC_c11522/f1p16/4714 // i2_LQ_LWC_c11389/f1p3/2256 // i1_LQ_LWC_c30709/f1p0/1738 // i0_LQ_LWC_c451/f1p0/903 // i0_LQ_LWC_c1424/f1p…
GO:0022884	F	macromolecule transmembrane transporter activity	6	5378	21	23155	0.4	1	// i0_LQ_LWC_c639/f1p0/935 // i1_LQ_LWC_c4496/f1p0/1539 // i0_LQ_LWC_c1021/f1p0/596 // i0_LQ_LWC_c656/f1p0/794 // i4_LQ_LWC_c11522/f1p16/4714 // i1_LQ_LWC_c30709/f1p0/1738
GO:0003779	F	actin binding	14	5378	44	23155	0.19	1	// i12_LQ_LWC_c0/f1p0/12134 // i1_LQ_LWC_c34741/f1p0/1975 // i1_LQ_LWC_c5847/f1p0/1956 // i3_LQ_LWC_c31059/f1p0/3112 // i5_LQ_LWC_c6544/f1p1/5165 // i2_LQ_LWC_c24228/f1p2/2844 // i2_HQ_LWC_c37822/f4p5/2639 // i2_HQ_LWC_c8004/f2p1/2677 // i1_LQ_LWC_c38795/f1p0/1198 // i0_HQ_LWC_c206/f2p0/753 // i1_LQ_LWC_c33971/f1p5/1790 // i2_HQ_LWC_c31364/f5p1/2654 // i1_LQ_LWC_c22381/f1p0/1487 // i2_HQ_LWC_c716…
GO:0015399	F	primary active transmembrane transporter activity	38	5378	154	23155	0.4	1	// i2_LQ_LWC_c107175/f1p36/2633 // i6_LQ_LWC_c330/f1p0/6954 // i1_LQ_LWC_c4496/f1p0/1539 // i1_LQ_LWC_c31038/f1p0/1751 // i2_LQ_LWC_c26058/f1p1/2555 // i2_LQ_LWC_c68917/f1p0/2380 // i1_LQ_LWC_c42643/f1p0/1028 // i1_LQ_LWC_c6659/f1p0/1760 // i2_HQ_LWC_c1290/f25p9/2267 // i4_LQ_LWC_c11522/f1p16/4714 // i1_LQ_LWC_c7691/f1p0/1868 // i2_LQ_LWC_c50162/f1p4/2172 // i2_HQ_LWC_c129475/f4p6/2702 // i3_LQ_L…
GO:0003774	F	motor activity	26	5378	83	23155	0.11	1	// i3_LQ_LWC_c36864/f1p3/3543 // i1_LQ_LWC_c27079/f1p0/1184 // i2_LQ_LWC_c5200/f1p0/2394 // i1_LQ_LWC_c17603/f1p2/2121 // i4_LQ_LWC_c14546/f1p0/4788 // i3_HQ_LWC_c12093/f2p5/3457 // i3_LQ_LWC_c19342/f1p0/3282 // i3_LQ_LWC_c10636/f1p3/4035 // i2_LQ_LWC_c32672/f1p2/2129 // i3_HQ_LWC_c38933/f2p0/3223 // i1_HQ_LWC_c20309/f7p0/1575 // i1_LQ_LWC_c5847/f1p0/1956 // i1_HQ_LWC_c2789/f4p2/1645 // i3_HQ_LWC…
GO:0003777	F	microtubule motor activity	20	5378	59	23155	0.095	1	// i2_LQ_LWC_c32672/f1p2/2129 // i3_LQ_LWC_c36864/f1p3/3543 // i3_HQ_LWC_c12093/f2p5/3457 // i1_HQ_LWC_c2735/f7p0/1874 // i1_LQ_LWC_c8383/f1p0/1880 // i1_LQ_LWC_c27079/f1p0/1184 // i3_HQ_LWC_c2498/f2p0/3967 // i2_LQ_LWC_c5200/f1p0/2394 // i3_LQ_LWC_c19342/f1p0/3282 // i3_HQ_LWC_c31859/f2p0/3063 // i3_LQ_LWC_c10636/f1p3/4035 // i3_HQ_LWC_c7331/f2p0/3903 // i4_LQ_LWC_c15610/f1p0/4244 // i1_LQ_LWC_c…
GO:0019888	F	protein phosphatase regulator activity	5	5378	15	23155	0.32	1	// i5_LQ_LWC_c4015/f1p0/5503 // i2_LQ_LWC_c88976/f1p1/2278 // i2_HQ_LWC_c54787/f2p3/2401 // i1_HQ_LWC_c2959/f2p0/1693 // i1_LQ_LWC_c22585/f1p1/1997
GO:0016788	F	hydrolase activity, acting on ester bonds	187	5378	693	23155	0.037	1	// i5_LQ_LWC_c6544/f1p1/5165 // i1_HQ_LWC_c37389/f2p1/1186 // i1_LQ_LWC_c20462/f1p0/1423 // i3_HQ_LWC_c11979/f4p0/3758 // i4_LQ_LWC_c23718/f1p0/4361 // i1_LQ_LWC_c8927/f1p0/1976 // i2_LQ_LWC_c102647/f1p2/2399 // i1_LQ_LWC_c33176/f1p0/1898 // i1_LQ_LWC_c5322/f1p45/1871 // i1_HQ_LWC_c2786/f6p0/1841 // i2_LQ_LWC_c103931/f1p0/3024 // i3_LQ_LWC_c4669/f1p1/3693 // i1_LQ_LWC_c39125/f1p3/1392 // i2_LQ_LW…
GO:0033764	F	steroid dehydrogenase activity, acting on the CH-OH group of donors, NAD or NADP as acceptor	7	5378	14	23155	0.084	1	// i1_LQ_LWC_c17106/f1p1/1847 // i3_LQ_LWC_c9231/f1p1/3883 // i1_LQ_LWC_c8669/f1p0/1691 // i1_LQ_LWC_c19836/f1p0/1766 // i2_LQ_LWC_c86500/f1p0/3002 // i1_HQ_LWC_c37355/f3p4/1336 // i2_LQ_LWC_c3336/f1p0/2352
GO:0016877	F	ligase activity, forming carbon-sulfur bonds	5	5378	10	23155	0.14	1	// i1_HQ_LWC_c1422/f16p3/1895 // i1_HQ_LWC_c37342/f3p1/1371 // i1_HQ_LWC_c1936/f8p0/1955 // i2_LQ_LWC_c95527/f1p2/2039 // i1_LQ_LWC_c17429/f1p1/1999
GO:0008443	F	phosphofructokinase activity	6	5378	15	23155	0.19	1	// i1_LQ_LWC_c10408/f1p0/1961 // i2_LQ_LWC_c107438/f1p0/2125 // i1_LQ_LWC_c35197/f1p0/1788 // i1_LQ_LWC_c30062/f1p0/1964 // i1_LQ_LWC_c16941/f2p0/2017 // i1_LQ_LWC_c19323/f1p1/1876
GO:0004842	F	ubiquitin-protein ligase activity	18	5378	92	23155	0.78	1	// i1_HQ_LWC_c11397/f3p8/1722 // i2_LQ_LWC_c83500/f1p0/3009 // i1_HQ_LWC_c8411/f2p0/1707 // i1_HQ_LWC_c2091/f2p1/1792 // i1_LQ_LWC_c18309/f1p0/2034 // i2_LQ_LWC_c67500/f1p0/2650 // i1_HQ_LWC_c2851/f3p0/1680 // i2_LQ_LWC_c106061/f1p0/2125 // i2_LQ_LWC_c88713/f1p0/2242 // i2_LQ_LWC_c64434/f1p2/2503 // i1_LQ_LWC_c32627/f1p4/1763 // i2_LQ_LWC_c36211/f1p3/2404 // i2_LQ_LWC_c75637/f1p0/2056 // i1_LQ_LW…
GO:0016778	F	diphosphotransferase activity	5	5378	8	23155	0.08	1	// i1_LQ_LWC_c13259/f1p0/1417 // i1_LQ_LWC_c11393/f1p0/1847 // i2_LQ_LWC_c3885/f1p0/2133 // i1_LQ_LWC_c11198/f1p2/1991 // i2_LQ_LWC_c87531/f1p0/2632
GO:0051539	F	4 iron, 4 sulfur cluster binding	5	5378	16	23155	0.36	1	// i1_HQ_LWC_c8780/f2p0/1791 // i2_LQ_LWC_c116477/f5p0/2089 // i0_LQ_LWC_c349/f1p0/942 // i1_LQ_LWC_c37750/f1p0/1130 // i1_HQ_LWC_c1100/f14p0/1922
GO:0016773	F	phosphotransferase activity, alcohol group as acceptor	328	5378	1257	23155	0.03	1	// i3_LQ_LWC_c26432/f1p0/3737 // i2_HQ_LWC_c6512/f2p0/2231 // i1_LQ_LWC_c23058/f1p0/1809 // i1_LQ_LWC_c12577/f1p0/1959 // i1_HQ_LWC_c2766/f2p0/1946 // i1_LQ_LWC_c14215/f1p3/1313 // i0_LQ_LWC_c1888/f1p0/600 // i2_LQ_LWC_c47216/f1p1/2243 // i2_LQ_LWC_c20868/f1p0/2187 // i3_LQ_LWC_c26107/f1p1/3523 // i1_HQ_LWC_c10874/f2p0/1841 // i2_LQ_LWC_c103232/f1p1/2875 // i1_LQ_LWC_c17856/f1p0/1937 // i1_LQ_LWC…
GO:0016772	F	transferase activity, transferring phosphorus-containing groups	425	5378	1708	23155	0.099	1	// i1_HQ_LWC_c2766/f2p0/1946 // i2_LQ_LWC_c47216/f1p1/2243 // i1_LQ_LWC_c33049/f1p1/1888 // i1_LQ_LWC_c27147/f1p0/1372 // i1_LQ_LWC_c30595/f1p0/1623 // i10_LQ_LWC_c37/f1p0/10505 // i1_LQ_LWC_c25864/f1p0/1125 // i1_LQ_LWC_c7096/f1p0/1821 // i1_LQ_LWC_c20151/f1p2/1694 // i2_LQ_LWC_c6470/f2p0/2500 // i2_LQ_LWC_c36427/f1p0/2815 // i1_LQ_LWC_c23839/f1p0/1840 // i2_HQ_LWC_c3829/f2p1/2411 // i2_HQ_LWC_c…
GO:0051536	F	iron-sulfur cluster binding	21	5378	72	23155	0.21	1	// i1_HQ_LWC_c1100/f14p0/1922 // i1_HQ_LWC_c1696/f4p0/1489 // i1_LQ_LWC_c22464/f1p6/1523 // i0_LQ_LWC_c823/f1p0/896 // i0_HQ_LWC_c278/f2p0/903 // i1_HQ_LWC_c14949/f2p0/1437 // i1_HQ_LWC_c37473/f2p0/1394 // i0_LQ_LWC_c836/f1p0/833 // i0_LQ_LWC_c349/f1p0/942 // i1_LQ_LWC_c37750/f1p0/1130 // i2_LQ_LWC_c107428/f1p2/2210 // i1_HQ_LWC_c8780/f2p0/1791 // i4_LQ_LWC_c16330/f1p0/4086 // i1_HQ_LWC_c39279/f1…
GO:0008415	F	acyltransferase activity	30	5378	142	23155	0.71	1	// i2_HQ_LWC_c55134/f2p0/2382 // i1_HQ_LWC_c37497/f2p0/1441 // i2_HQ_LWC_c3668/f3p1/2192 // i1_LQ_LWC_c42171/f1p0/1052 // i1_LQ_LWC_c22768/f1p0/1689 // i2_LQ_LWC_c133250/f1p0/2033 // i1_HQ_LWC_c2141/f3p2/1964 // i1_LQ_LWC_c17868/f1p0/1619 // i2_HQ_LWC_c96056/f5p0/2144 // i1_HQ_LWC_c13040/f7p4/1456 // i1_HQ_LWC_c29737/f2p0/1779 // i1_LQ_LWC_c10393/f1p27/1569 // i1_LQ_LWC_c19608/f1p0/1926 // i0_LQ_…
GO:0008417	F	fucosyltransferase activity	5	5378	17	23155	0.4	1	// i1_LQ_LWC_c36116/f1p0/1768 // i1_HQ_LWC_c3608/f4p0/1815 // i1_LQ_LWC_c20517/f1p0/1900 // i2_LQ_LWC_c75604/f1p0/2039 // i1_LQ_LWC_c35877/f1p0/1998
GO:0016774	F	phosphotransferase activity, carboxyl group as acceptor	5	5378	10	23155	0.14	1	// i1_LQ_LWC_c26245/f1p0/1212 // i3_LQ_LWC_c10952/f1p0/3783 // i1_LQ_LWC_c24712/f1p2/1954 // i2_LQ_LWC_c65881/f1p1/2977 // i2_HQ_LWC_c48144/f2p2/2391
GO:0015077	F	monovalent inorganic cation transmembrane transporter activity	16	5378	82	23155	0.78	1	// i0_HQ_LWC_c248/f2p0/514 // i1_HQ_LWC_c16276/f3p0/1525 // i0_LQ_LWC_c823/f1p0/896 // i0_LQ_LWC_c1744/f1p5/501 // i0_LQ_LWC_c932/f1p0/915 // i1_LQ_LWC_c31076/f1p0/1738 // i1_LQ_LWC_c20340/f1p0/1661 // i2_HQ_LWC_c1290/f25p9/2267 // i0_LQ_LWC_c1777/f1p0/835 // i0_LQ_LWC_c2283/f1p6/635 // i0_LQ_LWC_c2152/f1p0/963 // i1_LQ_LWC_c19285/f1p1/1888 // i2_HQ_LWC_c63613/f2p2/2567 // i0_LQ_LWC_c1959/f1p0/58…
GO:0008270	F	zinc ion binding	298	5378	1378	23155	0.88	1	// i1_HQ_LWC_c16625/f3p0/1744 // i1_LQ_LWC_c4600/f1p1/1690 // i2_LQ_LWC_c48476/f1p0/2112 // i3_HQ_LWC_c11979/f4p0/3758 // i2_LQ_LWC_c47591/f1p0/2580 // i1_LQ_LWC_c11343/f1p0/1727 // i2_LQ_LWC_c51831/f1p11/2469 // i1_LQ_LWC_c33804/f1p0/2001 // i2_LQ_LWC_c109080/f1p1/2187 // i1_HQ_LWC_c6794/f2p0/1597 // i2_HQ_LWC_c7168/f2p3/2735 // i1_LQ_LWC_c10309/f1p0/1799 // i1_LQ_LWC_c26758/f1p0/1171 // i0_LQ_L…
GO:0005342	F	organic acid transmembrane transporter activity	14	5378	35	23155	0.065	1	// i1_LQ_LWC_c23431/f1p0/2007 // i2_LQ_LWC_c49989/f1p5/2127 // i2_HQ_LWC_c115489/f2p2/2315 // i1_HQ_LWC_c1920/f12p2/1970 // i1_LQ_LWC_c32805/f1p0/1878 // i1_LQ_LWC_c6195/f1p0/1868 // i1_LQ_LWC_c5614/f2p1/1986 // i2_LQ_LWC_c105557/f1p0/2326 // i2_HQ_LWC_c116266/f11p1/2135 // i1_LQ_LWC_c18193/f1p0/1882 // i1_LQ_LWC_c19145/f1p3/1560 // i2_LQ_LWC_c34477/f1p0/2815 // i1_LQ_LWC_c33374/f1p0/1680 // i3_L…
GO:0004650	F	polygalacturonase activity	7	5378	36	23155	0.73	1	// i1_LQ_LWC_c8126/f1p0/1720 // i1_LQ_LWC_c33351/f1p0/1842 // i2_HQ_LWC_c73989/f3p0/2056 // i2_LQ_LWC_c47861/f1p1/2579 // i2_LQ_LWC_c41619/f1p0/2056 // i1_LQ_LWC_c21041/f1p0/1850 // i2_HQ_LWC_c81668/f2p1/2136
GO:0043565	F	sequence-specific DNA binding	90	5378	337	23155	0.13	1	// i1_LQ_LWC_c30822/f1p0/1553 // i1_LQ_LWC_c7483/f1p2/1790 // i1_LQ_LWC_c24325/f1p0/1907 // i1_LQ_LWC_c21900/f2p0/1464 // i2_LQ_LWC_c35040/f1p0/2510 // i1_LQ_LWC_c17931/f1p4/1581 // i1_LQ_LWC_c11124/f1p0/1886 // i1_LQ_LWC_c26705/f1p0/1115 // i2_LQ_LWC_c92997/f1p0/2068 // i1_LQ_LWC_c13479/f1p0/1311 // i1_HQ_LWC_c19844/f2p2/1556 // i2_LQ_LWC_c33329/f1p1/2412 // i1_HQ_LWC_c2355/f7p4/1991 // i5_LQ_LW…
GO:0000287	F	magnesium ion binding	42	5378	162	23155	0.29	1	// i1_LQ_LWC_c13599/f1p2/1213 // i1_LQ_LWC_c27336/f1p0/1131 // i1_HQ_LWC_c2766/f2p0/1946 // i1_LQ_LWC_c31038/f1p0/1751 // i1_LQ_LWC_c3131/f1p0/1947 // i2_LQ_LWC_c65006/f1p0/2396 // i1_HQ_LWC_c12681/f2p71/1501 // i2_LQ_LWC_c106737/f1p0/2424 // i1_LQ_LWC_c18422/f1p0/1725 // i1_LQ_LWC_c37869/f1p17/1156 // i3_LQ_LWC_c12180/f1p0/3337 // i2_LQ_LWC_c89063/f1p1/2992 // i1_HQ_LWC_c14899/f5p0/1785 // i1_LQ…
GO:0005509	F	calcium ion binding	88	5378	387	23155	0.59	1	// i1_LQ_LWC_c18181/f1p0/1419 // i1_LQ_LWC_c8869/f1p0/1981 // i3_LQ_LWC_c28314/f1p0/3097 // i1_HQ_LWC_c16647/f3p0/1970 // i0_LQ_LWC_c363/f1p0/686 // i2_LQ_LWC_c3242/f1p0/2547 // i1_LQ_LWC_c42647/f1p0/1066 // i1_LQ_LWC_c8135/f1p3/1849 // i1_LQ_LWC_c23590/f1p3/1918 // i4_LQ_LWC_c4881/f1p1/5034 // i1_HQ_LWC_c16711/f2p0/1731 // i2_LQ_LWC_c48287/f1p0/2440 // i1_LQ_LWC_c22815/f1p4/1795 // i1_LQ_LWC_c13…
GO:0016410	F	N-acyltransferase activity	10	5378	44	23155	0.58	1	// i3_LQ_LWC_c5149/f1p2/3431 // i2_HQ_LWC_c3668/f3p1/2192 // i1_LQ_LWC_c42171/f1p0/1052 // i1_LQ_LWC_c4191/f1p3/1987 // i0_LQ_LWC_c1289/f1p2/904 // i1_LQ_LWC_c31342/f1p5/1664 // i1_LQ_LWC_c10393/f1p27/1569 // i0_LQ_LWC_c1613/f1p0/914 // i2_LQ_LWC_c66154/f1p2/3007 // i0_LQ_LWC_c368/f1p0/854
GO:0005506	F	iron ion binding	144	5378	616	23155	0.49	1	// i1_HQ_LWC_c5203/f3p3/1854 // i1_LQ_LWC_c18181/f1p0/1419 // i1_LQ_LWC_c23425/f1p0/1832 // i4_LQ_LWC_c8599/f1p2/4597 // i1_HQ_LWC_c2174/f8p0/1832 // i1_LQ_LWC_c19250/f1p0/1903 // i1_LQ_LWC_c8927/f1p0/1976 // i2_LQ_LWC_c5703/f1p0/2660 // i2_LQ_LWC_c67009/f1p0/2520 // i1_LQ_LWC_c24333/f1p6/1887 // i1_LQ_LWC_c13101/f1p7/1132 // i1_LQ_LWC_c4059/f1p0/1841 // i3_LQ_LWC_c6986/f1p0/3440 // i1_HQ_LWC_c16…
GO:0015923	F	mannosidase activity	7	5378	14	23155	0.084	1	// i1_HQ_LWC_c17867/f2p31/1772 // i2_LQ_LWC_c50991/f1p0/2715 // i2_LQ_LWC_c68974/f1p1/2781 // i2_HQ_LWC_c46867/f2p2/2990 // i1_LQ_LWC_c24883/f1p0/1956 // i1_LQ_LWC_c10531/f1p0/1786 // i3_LQ_LWC_c20956/f1p0/3416
GO:0022890	F	inorganic cation transmembrane transporter activity	34	5378	128	23155	0.27	1	// i1_LQ_LWC_c31722/f1p0/1850 // i1_LQ_LWC_c31038/f1p0/1751 // i0_LQ_LWC_c932/f1p0/915 // i2_LQ_LWC_c26058/f1p1/2555 // i1_LQ_LWC_c42643/f1p0/1028 // i4_LQ_LWC_c13522/f1p4/4351 // i0_LQ_LWC_c177/f2p0/790 // i1_LQ_LWC_c20340/f1p0/1661 // i2_HQ_LWC_c63613/f2p2/2567 // i2_LQ_LWC_c48889/f1p0/2783 // i4_LQ_LWC_c3028/f1p8/4687 // i1_LQ_LWC_c7691/f1p0/1868 // i1_HQ_LWC_c4358/f3p2/2041 // i2_LQ_LWC_c5743…
GO:0008289	F	lipid binding	8	5378	206	23155	1	1	// i0_LQ_LWC_c279/f2p0/473 // i1_LQ_LWC_c19092/f1p0/1519 // i2_LQ_LWC_c24852/f1p0/2616 // i1_LQ_LWC_c7158/f1p5/1975 // i2_LQ_LWC_c20324/f1p2/2949 // i0_LQ_LWC_c1776/f1p0/732 // i1_HQ_LWC_c2116/f3p0/1954 // i1_LQ_LWC_c9910/f1p6/1803
GO:0008320	F	protein transmembrane transporter activity	6	5378	21	23155	0.4	1	// i0_LQ_LWC_c639/f1p0/935 // i1_LQ_LWC_c4496/f1p0/1539 // i0_LQ_LWC_c1021/f1p0/596 // i0_LQ_LWC_c656/f1p0/794 // i4_LQ_LWC_c11522/f1p16/4714 // i1_LQ_LWC_c30709/f1p0/1738
GO:0070008	F	serine-type exopeptidase activity	10	5378	44	23155	0.58	1	// i1_LQ_LWC_c22028/f1p4/1860 // i1_LQ_LWC_c20216/f1p0/1608 // i1_LQ_LWC_c12698/f1p0/1811 // i1_LQ_LWC_c24985/f1p0/1877 // i1_HQ_LWC_c8337/f2p0/1723 // i1_LQ_LWC_c21241/f1p1/1545 // i1_HQ_LWC_c2813/f8p1/1963 // i1_LQ_LWC_c23867/f1p0/1762 // i1_LQ_LWC_c17579/f1p2/1838 // i1_HQ_LWC_c10453/f2p0/1576
GO:0016857	F	racemase and epimerase activity, acting on carbohydrates and derivatives	6	5378	9	23155	0.047	1	// i1_HQ_LWC_c20594/f2p0/1612 // i1_LQ_LWC_c17633/f1p0/1843 // i2_LQ_LWC_c84497/f1p1/2613 // i1_HQ_LWC_c18580/f2p0/1835 // i1_HQ_LWC_c37463/f2p0/1140 // i1_LQ_LWC_c8092/f1p1/1727
GO:0016854	F	racemase and epimerase activity	6	5378	12	23155	0.11	1	// i1_HQ_LWC_c20594/f2p0/1612 // i1_LQ_LWC_c17633/f1p0/1843 // i2_LQ_LWC_c84497/f1p1/2613 // i1_HQ_LWC_c18580/f2p0/1835 // i1_HQ_LWC_c37463/f2p0/1140 // i1_LQ_LWC_c8092/f1p1/1727
GO:0016853	F	isomerase activity	53	5378	190	23155	0.14	1	// i1_LQ_LWC_c21587/f1p0/1722 // i2_LQ_LWC_c7737/f1p1/2363 // i1_LQ_LWC_c8501/f1p14/1788 // i1_LQ_LWC_c11667/f1p0/1965 // i1_LQ_LWC_c3597/f1p7/1579 // i1_LQ_LWC_c5119/f1p0/1551 // i1_LQ_LWC_c9929/f1p26/1670 // i0_LQ_LWC_c1829/f1p0/378 // i1_LQ_LWC_c13807/f1p0/1477 // i2_LQ_LWC_c112907/f1p0/2091 // i1_LQ_LWC_c32515/f1p0/1473 // i1_HQ_LWC_c18580/f2p0/1835 // i1_HQ_LWC_c24967/f2p0/1881 // i2_LQ_LWC_…
GO:0031420	F	alkali metal ion binding	7	5378	22	23155	0.3	1	// i1_LQ_LWC_c42274/f1p0/1050 // i11_LQ_LWC_c12/f1p0/11757 // i1_HQ_LWC_c2766/f2p0/1946 // i1_LQ_LWC_c13218/f1p0/1219 // i1_HQ_LWC_c37413/f2p0/1114 // i1_LQ_LWC_c30076/f1p0/1770 // i2_HQ_LWC_c63613/f2p2/2567
GO:0016859	F	cis-trans isomerase activity	15	5378	47	23155	0.18	1	// i1_LQ_LWC_c2720/f2p6/1645 // i1_LQ_LWC_c32428/f1p12/1538 // i1_HQ_LWC_c2725/f4p0/1638 // i1_LQ_LWC_c5050/f1p0/1923 // i0_LQ_LWC_c1246/f1p0/861 // i1_LQ_LWC_c42614/f1p0/1015 // i0_LQ_LWC_c1892/f1p0/925 // i0_LQ_LWC_c1103/f1p0/729 // i1_LQ_LWC_c9929/f1p26/1670 // i1_LQ_LWC_c12092/f1p0/1953 // i1_LQ_LWC_c25214/f1p8/1627 // i0_LQ_LWC_c660/f1p0/579 // i5_LQ_LWC_c6309/f1p0/5165 // i0_LQ_LWC_c536/f1p…
GO:0004197	F	cysteine-type endopeptidase activity	14	5378	61	23155	0.56	1	// i1_LQ_LWC_c20253/f1p2/1899 // i1_LQ_LWC_c21357/f1p0/1727 // i1_LQ_LWC_c13885/f1p0/1423 // i1_LQ_LWC_c31408/f1p0/1495 // i1_LQ_LWC_c31623/f1p11/1493 // i2_LQ_LWC_c31552/f1p0/2703 // i2_LQ_LWC_c51847/f1p1/2277 // i1_LQ_LWC_c17298/f1p8/1608 // i0_LQ_LWC_c380/f1p0/808 // i1_LQ_LWC_c20187/f1p0/1724 // i1_HQ_LWC_c12876/f15p0/1416 // i1_HQ_LWC_c19846/f3p0/1413 // i2_LQ_LWC_c37969/f1p0/2281 // i1_HQ_L…
GO:0004190	F	aspartic-type endopeptidase activity	18	5378	153	23155	1	1	// i1_LQ_LWC_c5510/f1p0/1492 // i2_LQ_LWC_c21587/f1p0/2172 // i1_HQ_LWC_c4189/f3p0/1671 // i1_LQ_LWC_c17503/f1p0/1559 // i1_LQ_LWC_c21952/f1p31/1741 // i1_LQ_LWC_c10343/f1p10/1665 // i1_LQ_LWC_c10925/f1p0/1964 // i1_LQ_LWC_c3280/f2p0/1652 // i1_HQ_LWC_c29713/f2p0/1889 // i1_LQ_LWC_c17691/f1p0/1450 // i1_HQ_LWC_c29815/f2p0/1945 // i1_LQ_LWC_c19023/f1p1/2027 // i1_LQ_LWC_c22039/f1p34/1482 // i1_LQ_…
GO:0004725	F	protein tyrosine phosphatase activity	8	5378	20	23155	0.14	1	// i2_LQ_LWC_c11967/f1p0/2361 // i4_LQ_LWC_c15967/f1p0/4149 // i0_LQ_LWC_c828/f1p0/921 // i2_LQ_LWC_c12059/f1p0/2961 // i1_HQ_LWC_c16456/f3p0/1489 // i2_LQ_LWC_c103931/f1p0/3024 // i1_LQ_LWC_c19485/f2p0/1590 // i3_LQ_LWC_c13954/f1p1/3047
GO:0030145	F	manganese ion binding	28	5378	115	23155	0.44	1	// i1_LQ_LWC_c13599/f1p2/1213 // i1_LQ_LWC_c20320/f1p1/1695 // i1_LQ_LWC_c18638/f1p3/1709 // i1_LQ_LWC_c6415/f1p3/2042 // i1_LQ_LWC_c2788/f2p0/1923 // i1_LQ_LWC_c8927/f1p0/1976 // i1_LQ_LWC_c26478/f1p0/1164 // i1_HQ_LWC_c1758/f9p0/1727 // i1_HQ_LWC_c14899/f5p0/1785 // i1_LQ_LWC_c7608/f1p0/1496 // i1_LQ_LWC_c33216/f1p0/1434 // i1_HQ_LWC_c16535/f2p0/1480 // i1_HQ_LWC_c12681/f2p71/1501 // i1_LQ_LWC_…
GO:0001882	F	nucleoside binding	609	5378	2423	23155	0.035	1	// i2_LQ_LWC_c49646/f1p0/2444 // i1_LQ_LWC_c9246/f1p2/1999 // i1_LQ_LWC_c24612/f1p14/2018 // i3_LQ_LWC_c35514/f1p5/3548 // i2_LQ_LWC_c47216/f1p1/2243 // i1_LQ_LWC_c33049/f1p1/1888 // i1_LQ_LWC_c27147/f1p0/1372 // i1_LQ_LWC_c21016/f1p0/2009 // i1_LQ_LWC_c21975/f1p1/1555 // i1_LQ_LWC_c30595/f1p0/1623 // i10_LQ_LWC_c37/f1p0/10505 // i2_LQ_LWC_c47821/f1p4/2658 // i1_LQ_LWC_c7096/f1p0/1821 // i1_LQ_LW…
GO:0003735	F	structural constituent of ribosome	74	5378	286	23155	0.22	1	// i0_LQ_LWC_c2140/f1p0/952 // i0_LQ_LWC_c1698/f1p0/393 // i0_LQ_LWC_c686/f1p0/864 // i1_HQ_LWC_c2103/f6p0/1778 // i0_LQ_LWC_c1980/f1p0/459 // i1_LQ_LWC_c12825/f1p0/2016 // i1_LQ_LWC_c17796/f1p1/1897 // i0_LQ_LWC_c691/f1p0/578 // i1_LQ_LWC_c3964/f1p0/1921 // i0_HQ_LWC_c199/f2p0/846 // i0_LQ_LWC_c950/f1p8/420 // i0_LQ_LWC_c634/f1p2/569 // i0_LQ_LWC_c2161/f1p0/552 // i2_HQ_LWC_c2661/f5p2/2341 // i2…
GO:0015267	F	channel activity	18	5378	57	23155	0.16	1	// i1_LQ_LWC_c25980/f1p0/1220 // i2_LQ_LWC_c10454/f1p0/2545 // i2_HQ_LWC_c5989/f2p4/2597 // i3_HQ_LWC_c17777/f2p2/3434 // i3_HQ_LWC_c1964/f8p0/3246 // i3_LQ_LWC_c24030/f1p2/3289 // i2_HQ_LWC_c21320/f2p3/2606 // i1_HQ_LWC_c12112/f2p1/1584 // i2_LQ_LWC_c19637/f1p1/2750 // i1_LQ_LWC_c25112/f1p6/1880 // i2_LQ_LWC_c12463/f1p1/2165 // i1_LQ_LWC_c11008/f1p0/1666 // i1_LQ_LWC_c31761/f1p0/1986 // i1_LQ_LW…
GO:0001883	F	purine nucleoside binding	609	5378	2414	23155	0.029	1	// i2_LQ_LWC_c49646/f1p0/2444 // i1_LQ_LWC_c9246/f1p2/1999 // i1_LQ_LWC_c24612/f1p14/2018 // i3_LQ_LWC_c35514/f1p5/3548 // i2_LQ_LWC_c47216/f1p1/2243 // i1_LQ_LWC_c33049/f1p1/1888 // i1_LQ_LWC_c27147/f1p0/1372 // i1_LQ_LWC_c21016/f1p0/2009 // i1_LQ_LWC_c21975/f1p1/1555 // i1_LQ_LWC_c30595/f1p0/1623 // i10_LQ_LWC_c37/f1p0/10505 // i2_LQ_LWC_c47821/f1p4/2658 // i1_LQ_LWC_c7096/f1p0/1821 // i1_LQ_LW…
GO:0010181	F	FMN binding	9	5378	34	23155	0.42	1	// i1_LQ_LWC_c11329/f1p2/1962 // i1_HQ_LWC_c1100/f14p0/1922 // i2_LQ_LWC_c37698/f1p0/2464 // i0_LQ_LWC_c1604/f1p0/1002 // i1_HQ_LWC_c19664/f2p2/1560 // i1_LQ_LWC_c35132/f1p0/1906 // i0_LQ_LWC_c2059/f1p1/516 // i2_LQ_LWC_c113509/f1p0/2094 // i1_LQ_LWC_c39269/f11p13/1542
GO:0003746	F	translation elongation factor activity	14	5378	35	23155	0.065	1	// i1_HQ_LWC_c3538/f2p17/1660 // i1_LQ_LWC_c21825/f1p3/1561 // i0_LQ_LWC_c1084/f1p0/804 // i2_LQ_LWC_c59336/f1p0/2039 // i1_HQ_LWC_c2028/f5p0/1587 // i1_LQ_LWC_c33356/f1p0/1750 // i0_LQ_LWC_c361/f1p0/976 // i1_HQ_LWC_c39287/f3p1/1767 // i3_LQ_LWC_c3769/f1p0/3343 // i1_LQ_LWC_c33312/f1p0/1529 // i3_LQ_LWC_c18431/f1p0/3670 // i1_LQ_LWC_c11558/f1p3/1833 // i1_HQ_LWC_c14962/f6p2/1498 // i1_LQ_LWC_c32…
GO:0070566	F	adenylyltransferase activity	5	5378	17	23155	0.4	1	// i3_LQ_LWC_c23058/f1p0/3109 // i1_HQ_LWC_c39826/f46p1/1956 // i1_LQ_LWC_c31079/f1p0/1423 // i2_LQ_LWC_c104530/f1p0/2387 // i2_LQ_LWC_c28085/f1p0/2081
GO:0016986	F	transcription initiation factor activity	5	5378	11	23155	0.17	1	// i1_LQ_LWC_c20812/f1p0/1891 // i3_LQ_LWC_c36619/f1p2/3326 // i1_LQ_LWC_c19854/f1p0/1916 // i1_LQ_LWC_c8329/f1p0/1894 // i2_HQ_LWC_c38014/f2p0/2188
GO:0070011	F	peptidase activity, acting on L-amino acid peptides	149	5378	690	23155	0.81	1	// i2_LQ_LWC_c21587/f1p0/2172 // i1_LQ_LWC_c7176/f1p1/1998 // i2_LQ_LWC_c106333/f1p32/2435 // i1_LQ_LWC_c23425/f1p0/1832 // i1_HQ_LWC_c16625/f3p0/1744 // i1_LQ_LWC_c11343/f1p0/1727 // i1_HQ_LWC_c19846/f3p0/1413 // i2_LQ_LWC_c47216/f1p1/2243 // i1_HQ_LWC_c12876/f15p0/1416 // i3_LQ_LWC_c23678/f1p2/3190 // i1_LQ_LWC_c19049/f2p1/1652 // i2_HQ_LWC_c18248/f3p0/2370 // i1_HQ_LWC_c39746/f38p41/1735 // i2…
GO:0003743	F	translation initiation factor activity	23	5378	86	23155	0.31	1	// i1_LQ_LWC_c31618/f1p0/1987 // i1_LQ_LWC_c23924/f1p3/1810 // i2_LQ_LWC_c51831/f1p11/2469 // i0_LQ_LWC_c1362/f1p0/842 // i1_LQ_LWC_c31106/f1p0/2011 // i0_HQ_LWC_c48/f6p0/722 // i0_LQ_LWC_c1655/f1p0/827 // i3_LQ_LWC_c36619/f1p2/3326 // i4_LQ_LWC_c23561/f1p0/4893 // i2_LQ_LWC_c17698/f1p0/2097 // i1_HQ_LWC_c1983/f6p0/1996 // i2_LQ_LWC_c70124/f1p0/2955 // i1_LQ_LWC_c8329/f1p0/1894 // i0_LQ_LWC_c1630…
GO:0005267	F	potassium channel activity	6	5378	20	23155	0.36	1	// i2_HQ_LWC_c21320/f2p3/2606 // i2_LQ_LWC_c19637/f1p1/2750 // i1_LQ_LWC_c25112/f1p6/1880 // i1_LQ_LWC_c11008/f1p0/1666 // i3_LQ_LWC_c12040/f1p6/3295 // i1_LQ_LWC_c31761/f1p0/1986
GO:0005261	F	cation channel activity	6	5378	21	23155	0.4	1	// i2_HQ_LWC_c21320/f2p3/2606 // i2_LQ_LWC_c19637/f1p1/2750 // i1_LQ_LWC_c25112/f1p6/1880 // i1_LQ_LWC_c11008/f1p0/1666 // i3_LQ_LWC_c12040/f1p6/3295 // i1_LQ_LWC_c31761/f1p0/1986
GO:0008047	F	enzyme activator activity	13	5378	36	23155	0.12	1	// i1_LQ_LWC_c3752/f1p5/1529 // i1_HQ_LWC_c2307/f4p3/1721 // i1_HQ_LWC_c2959/f2p0/1693 // i1_LQ_LWC_c33325/f1p2/1962 // i1_LQ_LWC_c21935/f1p0/1941 // i1_LQ_LWC_c3506/f1p2/1893 // i1_LQ_LWC_c13864/f1p0/1351 // i1_HQ_LWC_c6794/f2p0/1597 // i1_LQ_LWC_c13857/f1p0/1343 // i1_LQ_LWC_c34221/f1p28/1741 // i2_LQ_LWC_c3835/f1p2/3170 // i1_LQ_LWC_c3198/f1p0/1855 // i0_LQ_LWC_c1972/f1p0/881
GO:0022838	F	substrate-specific channel activity	18	5378	57	23155	0.16	1	// i1_LQ_LWC_c25980/f1p0/1220 // i2_LQ_LWC_c10454/f1p0/2545 // i2_HQ_LWC_c5989/f2p4/2597 // i3_HQ_LWC_c17777/f2p2/3434 // i3_HQ_LWC_c1964/f8p0/3246 // i3_LQ_LWC_c24030/f1p2/3289 // i2_HQ_LWC_c21320/f2p3/2606 // i1_HQ_LWC_c12112/f2p1/1584 // i2_LQ_LWC_c19637/f1p1/2750 // i1_LQ_LWC_c25112/f1p6/1880 // i2_LQ_LWC_c12463/f1p1/2165 // i1_LQ_LWC_c11008/f1p0/1666 // i1_LQ_LWC_c31761/f1p0/1986 // i1_LQ_LW…
GO:0016597	F	amino acid binding	15	5378	35	23155	0.038	1	// i1_HQ_LWC_c2117/f3p2/1520 // i4_LQ_LWC_c26879/f1p0/4925 // i2_LQ_LWC_c88797/f1p2/2404 // i1_HQ_LWC_c1903/f5p0/1797 // i1_HQ_LWC_c37539/f2p0/1302 // i2_LQ_LWC_c65881/f1p1/2977 // i1_LQ_LWC_c32922/f1p0/1848 // i1_HQ_LWC_c5779/f2p0/1549 // i0_LQ_LWC_c1357/f1p0/656 // i0_LQ_LWC_c1473/f1p0/707 // i1_LQ_LWC_c20880/f1p2/1692 // i2_LQ_LWC_c108328/f1p0/2146 // i3_LQ_LWC_c12767/f1p0/3781 // i2_LQ_LWC_c1…
GO:0004365	F	glyceraldehyde-3-phosphate dehydrogenase (phosphorylating) activity	6	5378	9	23155	0.047	1	// i1_HQ_LWC_c8928/f4p2/1671 // i1_LQ_LWC_c36165/f1p0/1751 // i0_LQ_LWC_c1011/f1p0/366 // i1_HQ_LWC_c18719/f3p13/1974 // i1_LQ_LWC_c19746/f1p0/1394 // i1_HQ_LWC_c40268/f11p0/1378
GO:0004364	F	glutathione transferase activity	8	5378	44	23155	0.79	1	// i1_LQ_LWC_c7470/f1p16/1626 // i1_LQ_LWC_c42161/f1p1/1074 // i0_LQ_LWC_c1233/f1p0/876 // i0_HQ_LWC_c272/f2p0/895 // i1_LQ_LWC_c42467/f1p1/1023 // i0_LQ_LWC_c900/f1p0/917 // i1_LQ_LWC_c14227/f1p4/1115 // i2_LQ_LWC_c13604/f1p0/2061
GO:0046983	F	protein dimerization activity	48	5378	219	23155	0.67	1	// i1_LQ_LWC_c35706/f1p8/1571 // i1_LQ_LWC_c24325/f1p0/1907 // i1_LQ_LWC_c21900/f2p0/1464 // i2_HQ_LWC_c49772/f4p2/2599 // i1_LQ_LWC_c38465/f1p0/1379 // i1_LQ_LWC_c5156/f1p0/1778 // i2_LQ_LWC_c11177/f1p7/2394 // i1_LQ_LWC_c23231/f1p0/1447 // i1_LQ_LWC_c30616/f1p0/1929 // i1_HQ_LWC_c39746/f38p41/1735 // i3_LQ_LWC_c20861/f1p21/3109 // i2_LQ_LWC_c72386/f1p0/2285 // i1_LQ_LWC_c11857/f1p0/1749 // i1_L…
GO:0016741	F	transferase activity, transferring one-carbon groups	52	5378	209	23155	0.35	1	// i1_HQ_LWC_c1652/f7p0/1822 // i1_HQ_LWC_c16676/f7p0/1978 // i1_LQ_LWC_c38160/f1p4/1155 // i1_LQ_LWC_c24505/f1p0/1889 // i1_LQ_LWC_c12531/f1p0/1798 // i1_LQ_LWC_c13789/f1p6/1234 // i1_LQ_LWC_c8932/f1p0/1540 // i4_LQ_LWC_c21747/f1p39/4764 // i1_LQ_LWC_c23231/f1p0/1447 // i2_LQ_LWC_c108328/f1p0/2146 // i1_LQ_LWC_c30616/f1p0/1929 // i1_HQ_LWC_c27533/f6p0/1810 // i1_LQ_LWC_c25003/f1p2/1848 // i1_LQ_…
GO:0016746	F	transferase activity, transferring acyl groups	60	5378	239	23155	0.32	1	// i2_HQ_LWC_c55134/f2p0/2382 // i1_LQ_LWC_c35637/f1p5/1646 // i1_LQ_LWC_c36394/f1p2/1780 // i1_HQ_LWC_c1424/f8p0/1555 // i2_HQ_LWC_c3668/f3p1/2192 // i1_HQ_LWC_c8701/f3p0/1994 // i1_LQ_LWC_c11701/f1p0/1840 // i1_HQ_LWC_c14941/f3p0/1438 // i1_LQ_LWC_c21220/f1p10/1487 // i1_HQ_LWC_c2773/f5p6/1682 // i1_LQ_LWC_c19818/f1p0/1549 // i1_LQ_LWC_c22768/f1p0/1689 // i1_LQ_LWC_c4191/f1p3/1987 // i1_HQ_LWC_…
GO:0016747	F	transferase activity, transferring acyl groups other than amino-acyl groups	53	5378	222	23155	0.45	1	// i2_HQ_LWC_c55134/f2p0/2382 // i1_LQ_LWC_c35637/f1p5/1646 // i1_LQ_LWC_c36394/f1p2/1780 // i1_HQ_LWC_c1424/f8p0/1555 // i2_HQ_LWC_c3668/f3p1/2192 // i1_LQ_LWC_c11701/f1p0/1840 // i1_HQ_LWC_c14941/f3p0/1438 // i1_LQ_LWC_c21220/f1p10/1487 // i1_HQ_LWC_c2773/f5p6/1682 // i1_LQ_LWC_c19818/f1p0/1549 // i1_LQ_LWC_c22768/f1p0/1689 // i2_LQ_LWC_c133250/f1p0/2033 // i1_HQ_LWC_c29526/f3p0/1785 // i1_HQ_L…
GO:0016744	F	transferase activity, transferring aldehyde or ketonic groups	5	5378	10	23155	0.14	1	// i2_LQ_LWC_c104878/f1p0/2896 // i2_HQ_LWC_c119189/f3p8/2702 // i2_HQ_LWC_c11553/f5p0/2427 // i1_LQ_LWC_c33777/f1p0/1587 // i1_LQ_LWC_c21398/f1p1/1802
GO:0004222	F	metalloendopeptidase activity	11	5378	48	23155	0.57	1	// i1_HQ_LWC_c16625/f3p0/1744 // i1_LQ_LWC_c2335/f2p3/1721 // i3_LQ_LWC_c2902/f1p30/3449 // i1_LQ_LWC_c11343/f1p0/1727 // i0_LQ_LWC_c2088/f1p5/672 // i2_HQ_LWC_c18248/f3p0/2370 // i1_HQ_LWC_c1212/f8p0/1810 // i1_LQ_LWC_c32176/f1p5/1528 // i1_LQ_LWC_c35781/f1p0/1703 // i1_HQ_LWC_c4957/f3p1/1480 // i2_HQ_LWC_c115393/f15p1/2460
GO:0004221	F	ubiquitin thiolesterase activity	18	5378	61	23155	0.22	1	// i3_HQ_LWC_c6379/f2p2/3928 // i1_LQ_LWC_c32358/f1p0/1935 // i3_LQ_LWC_c5925/f1p2/3636 // i1_LQ_LWC_c32533/f1p24/1865 // i1_LQ_LWC_c21658/f1p0/1488 // i0_LQ_LWC_c981/f1p0/994 // i4_LQ_LWC_c23718/f1p0/4361 // i2_HQ_LWC_c29214/f2p1/2048 // i4_LQ_LWC_c21317/f1p0/4800 // i1_LQ_LWC_c19370/f1p1/1485 // i2_LQ_LWC_c102647/f1p2/2399 // i1_LQ_LWC_c2755/f2p1/1585 // i1_LQ_LWC_c6706/f1p0/2007 // i1_LQ_LWC_c…
GO:0016160	F	amylase activity	5	5378	21	23155	0.56	1	// i1_LQ_LWC_c19516/f1p0/1706 // i2_LQ_LWC_c67168/f1p0/2148 // i2_LQ_LWC_c103223/f1p0/2408 // i2_HQ_LWC_c31235/f5p6/2201 // i2_LQ_LWC_c35959/f1p0/2915
GO:0008173	F	RNA methyltransferase activity	6	5378	23	23155	0.47	1	// i2_LQ_LWC_c34570/f2p1/2272 // i1_LQ_LWC_c22464/f1p6/1523 // i1_LQ_LWC_c7756/f1p2/1991 // i2_HQ_LWC_c48144/f2p2/2391 // i1_LQ_LWC_c8932/f1p0/1540 // i1_HQ_LWC_c1696/f4p0/1489
GO:0008170	F	N-methyltransferase activity	7	5378	26	23155	0.43	1	// i10_LQ_LWC_c104/f1p0/10182 // i2_LQ_LWC_c115543/f2p2/2141 // i1_LQ_LWC_c7756/f1p2/1991 // i1_LQ_LWC_c3046/f1p1/2019 // i2_LQ_LWC_c49338/f1p0/2440 // i3_LQ_LWC_c18905/f1p0/3766 // i1_LQ_LWC_c8932/f1p0/1540
GO:0000156	F	two-component response regulator activity	10	5378	34	23155	0.31	1	// i1_LQ_LWC_c33422/f1p2/1844 // i3_LQ_LWC_c5984/f1p0/3128 // i2_LQ_LWC_c127176/f10p3/2738 // i1_LQ_LWC_c36348/f1p0/1452 // i1_LQ_LWC_c12008/f1p4/1988 // i1_LQ_LWC_c21913/f1p0/1455 // i2_LQ_LWC_c94161/f1p6/2047 // i1_LQ_LWC_c19170/f1p0/1627 // i2_HQ_LWC_c119277/f2p1/2323 // i2_LQ_LWC_c57791/f1p6/1511
GO:0019829	F	cation-transporting ATPase activity	7	5378	32	23155	0.62	1	// i1_LQ_LWC_c7691/f1p0/1868 // i3_LQ_LWC_c12180/f1p0/3337 // i1_LQ_LWC_c31038/f1p0/1751 // i2_LQ_LWC_c26058/f1p1/2555 // i1_LQ_LWC_c42643/f1p0/1028 // i2_HQ_LWC_c1290/f25p9/2267 // i3_HQ_LWC_c7451/f2p11/3542
GO:0005385	F	zinc ion transmembrane transporter activity	6	5378	17	23155	0.26	1	// i1_LQ_LWC_c31722/f1p0/1850 // i2_LQ_LWC_c48889/f1p0/2783 // i2_LQ_LWC_c57437/f1p0/2025 // i3_LQ_LWC_c29650/f1p0/3120 // i2_LQ_LWC_c55676/f1p0/2775 // i1_HQ_LWC_c4358/f3p2/2041
GO:0005388	F	calcium-transporting ATPase activity	5	5378	10	23155	0.14	1	// i3_LQ_LWC_c12180/f1p0/3337 // i1_LQ_LWC_c31038/f1p0/1751 // i1_LQ_LWC_c7691/f1p0/1868 // i2_LQ_LWC_c26058/f1p1/2555 // i3_HQ_LWC_c7451/f2p11/3542
GO:0016298	F	lipase activity	25	5378	76	23155	0.085	1	// i1_LQ_LWC_c17555/f1p0/1441 // i1_LQ_LWC_c13167/f1p0/1429 // i2_LQ_LWC_c108829/f1p0/2319 // i2_LQ_LWC_c53133/f1p0/2615 // i1_LQ_LWC_c33176/f1p0/1898 // i1_LQ_LWC_c5322/f1p45/1871 // i3_LQ_LWC_c4669/f1p1/3693 // i1_LQ_LWC_c13488/f1p0/1353 // i1_LQ_LWC_c23634/f1p0/1886 // i1_LQ_LWC_c31534/f1p0/1493 // i1_LQ_LWC_c18420/f1p0/1591 // i3_HQ_LWC_c29430/f2p0/3035 // i2_LQ_LWC_c104765/f1p1/2560 // i2_LQ…
GO:0016229	F	steroid dehydrogenase activity	8	5378	15	23155	0.053	1	// i3_LQ_LWC_c34585/f1p1/4026 // i1_LQ_LWC_c17106/f1p1/1847 // i3_LQ_LWC_c9231/f1p1/3883 // i1_LQ_LWC_c8669/f1p0/1691 // i1_LQ_LWC_c19836/f1p0/1766 // i2_LQ_LWC_c86500/f1p0/3002 // i1_HQ_LWC_c37355/f3p4/1336 // i2_LQ_LWC_c3336/f1p0/2352
GO:0034061	F	DNA polymerase activity	10	5378	170	23155	1	1	// i1_LQ_LWC_c12413/f1p3/1515 // i2_LQ_LWC_c4941/f1p8/2463 // i2_HQ_LWC_c46851/f3p0/2317 // i2_LQ_LWC_c89063/f1p1/2992 // i1_HQ_LWC_c29815/f2p0/1945 // i2_HQ_LWC_c55246/f3p1/2314 // i2_LQ_LWC_c68818/f1p0/2878 // i3_LQ_LWC_c30784/f1p0/3063 // i1_LQ_LWC_c26692/f1p25/1288 // i1_LQ_LWC_c32619/f1p3/1970
GO:0005351	F	sugar:hydrogen symporter activity	9	5378	25	23155	0.18	1	// i2_LQ_LWC_c49008/f1p0/2160 // i1_LQ_LWC_c7034/f1p0/1739 // i1_LQ_LWC_c20048/f1p0/1461 // i1_LQ_LWC_c31201/f1p0/1902 // i1_HQ_LWC_c7742/f2p0/1467 // i1_LQ_LWC_c34345/f1p4/1790 // i1_LQ_LWC_c3244/f1p1/1769 // i1_LQ_LWC_c3953/f1p0/1790 // i1_LQ_LWC_c6910/f1p0/1938
GO:0046915	F	transition metal ion transmembrane transporter activity	10	5378	27	23155	0.14	1	// i1_LQ_LWC_c31722/f1p0/1850 // i2_LQ_LWC_c48889/f1p0/2783 // i2_LQ_LWC_c57437/f1p0/2025 // i2_LQ_LWC_c24779/f1p7/2355 // i4_LQ_LWC_c13522/f1p4/4351 // i3_LQ_LWC_c29650/f1p0/3120 // i0_LQ_LWC_c177/f2p0/790 // i2_LQ_LWC_c55676/f1p0/2775 // i1_HQ_LWC_c4358/f3p2/2041 // i1_LQ_LWC_c30635/f1p0/1758
GO:0008092	F	cytoskeletal protein binding	15	5378	55	23155	0.34	1	// i12_LQ_LWC_c0/f1p0/12134 // i1_LQ_LWC_c34741/f1p0/1975 // i1_LQ_LWC_c5847/f1p0/1956 // i3_LQ_LWC_c31059/f1p0/3112 // i5_LQ_LWC_c6544/f1p1/5165 // i2_LQ_LWC_c24228/f1p2/2844 // i2_HQ_LWC_c81771/f2p0/2146 // i2_HQ_LWC_c37822/f4p5/2639 // i2_HQ_LWC_c8004/f2p1/2677 // i1_LQ_LWC_c38795/f1p0/1198 // i0_HQ_LWC_c206/f2p0/753 // i1_LQ_LWC_c33971/f1p5/1790 // i2_HQ_LWC_c31364/f5p1/2654 // i1_LQ_LWC_c223…
GO:0016757	F	transferase activity, transferring glycosyl groups	133	5378	468	23155	0.023	1	// i1_LQ_LWC_c35205/f1p0/1588 // i1_LQ_LWC_c36505/f1p0/1832 // i2_LQ_LWC_c77122/f1p0/2032 // i1_HQ_LWC_c13064/f4p19/1522 // i1_HQ_LWC_c4291/f3p9/1814 // i2_LQ_LWC_c4207/f1p0/2315 // i1_LQ_LWC_c17136/f1p0/1763 // i1_HQ_LWC_c7647/f2p3/1930 // i1_LQ_LWC_c14233/f1p0/1191 // i1_LQ_LWC_c13716/f1p0/1092 // i1_LQ_LWC_c9889/f1p0/1755 // i1_LQ_LWC_c6846/f1p3/1644 // i1_LQ_LWC_c32482/f1p3/1707 // i1_LQ_LWC_…
GO:0020037	F	heme binding	104	5378	472	23155	0.7	1	// i1_HQ_LWC_c5203/f3p3/1854 // i1_LQ_LWC_c18181/f1p0/1419 // i4_LQ_LWC_c8599/f1p2/4597 // i1_HQ_LWC_c2174/f8p0/1832 // i1_LQ_LWC_c19250/f1p0/1903 // i1_LQ_LWC_c24333/f1p6/1887 // i1_LQ_LWC_c4059/f1p0/1841 // i1_HQ_LWC_c16711/f2p0/1731 // i0_LQ_LWC_c1283/f1p0/718 // i1_LQ_LWC_c13586/f1p0/1319 // i1_HQ_LWC_c6560/f2p0/1816 // i1_LQ_LWC_c12593/f1p0/1872 // i1_LQ_LWC_c17891/f1p2/1852 // i1_LQ_LWC_c14…
GO:0016759	F	cellulose synthase activity	7	5378	26	23155	0.43	1	// i4_LQ_LWC_c41062/f1p0/4038 // i2_HQ_LWC_c18455/f2p0/2986 // i2_LQ_LWC_c5845/f1p2/2989 // i2_LQ_LWC_c83008/f1p2/2399 // i1_LQ_LWC_c18373/f1p0/1893 // i2_LQ_LWC_c21820/f1p0/2369 // i3_LQ_LWC_c19575/f1p3/3461
GO:0051540	F	metal cluster binding	21	5378	72	23155	0.21	1	// i1_HQ_LWC_c1100/f14p0/1922 // i1_HQ_LWC_c1696/f4p0/1489 // i1_LQ_LWC_c22464/f1p6/1523 // i0_LQ_LWC_c823/f1p0/896 // i0_HQ_LWC_c278/f2p0/903 // i1_HQ_LWC_c14949/f2p0/1437 // i1_HQ_LWC_c37473/f2p0/1394 // i0_LQ_LWC_c836/f1p0/833 // i0_LQ_LWC_c349/f1p0/942 // i1_LQ_LWC_c37750/f1p0/1130 // i2_LQ_LWC_c107428/f1p2/2210 // i1_HQ_LWC_c8780/f2p0/1791 // i4_LQ_LWC_c16330/f1p0/4086 // i1_HQ_LWC_c39279/f1…
GO:0009055	F	electron carrier activity	137	5378	667	23155	0.92	1	// i1_HQ_LWC_c5203/f3p3/1854 // i1_LQ_LWC_c21016/f1p0/2009 // i1_HQ_LWC_c2174/f8p0/1832 // i1_LQ_LWC_c8146/f1p1/1722 // i1_LQ_LWC_c26510/f1p0/1231 // i2_LQ_LWC_c5703/f1p0/2660 // i1_LQ_LWC_c18181/f1p0/1419 // i1_LQ_LWC_c24333/f1p6/1887 // i1_LQ_LWC_c4059/f1p0/1841 // i1_LQ_LWC_c13173/f1p9/1432 // i1_HQ_LWC_c16711/f2p0/1731 // i1_LQ_LWC_c13586/f1p0/1319 // i1_HQ_LWC_c6560/f2p0/1816 // i1_LQ_LWC_c4…
GO:0004722	F	protein serine/threonine phosphatase activity	23	5378	69	23155	0.087	1	// i1_LQ_LWC_c13599/f1p2/1213 // i1_LQ_LWC_c26720/f1p0/1332 // i1_LQ_LWC_c34041/f1p1/1596 // i1_LQ_LWC_c8927/f1p0/1976 // i2_LQ_LWC_c52799/f1p0/2623 // i1_LQ_LWC_c18422/f1p0/1725 // i1_HQ_LWC_c14899/f5p0/1785 // i1_LQ_LWC_c33216/f1p0/1434 // i1_HQ_LWC_c16535/f2p0/1480 // i1_HQ_LWC_c18093/f2p0/1628 // i1_LQ_LWC_c16635/f3p0/2019 // i1_LQ_LWC_c23929/f1p0/1750 // i1_LQ_LWC_c33166/f1p2/1976 // i1_LQ_L…
GO:0016790	F	thiolester hydrolase activity	22	5378	65	23155	0.084	1	// i3_HQ_LWC_c6379/f2p2/3928 // i1_LQ_LWC_c32533/f1p24/1865 // i1_LQ_LWC_c32358/f1p0/1935 // i4_LQ_LWC_c23718/f1p0/4361 // i1_LQ_LWC_c19370/f1p1/1485 // i2_LQ_LWC_c102647/f1p2/2399 // i1_LQ_LWC_c6706/f1p0/2007 // i3_HQ_LWC_c31617/f5p0/3943 // i4_LQ_LWC_c21317/f1p0/4800 // i1_LQ_LWC_c2755/f2p1/1585 // i2_LQ_LWC_c83084/f1p20/2579 // i1_LQ_LWC_c21658/f1p0/1488 // i2_HQ_LWC_c29214/f2p1/2048 // i0_LQ_…
GO:0070279	F	vitamin B6 binding	39	5378	113	23155	0.023	1	// i1_HQ_LWC_c24937/f3p4/1696 // i1_HQ_LWC_c24247/f3p0/1881 // i4_LQ_LWC_c26879/f1p0/4925 // i1_HQ_LWC_c2287/f5p0/1969 // i4_LQ_LWC_c41337/f1p0/4173 // i1_LQ_LWC_c12796/f1p7/1882 // i1_LQ_LWC_c12253/f1p1/1594 // i1_HQ_LWC_c8769/f2p3/1833 // i1_HQ_LWC_c12056/f3p1/1829 // i1_HQ_LWC_c4995/f3p7/1808 // i1_LQ_LWC_c22409/f1p0/1617 // i1_LQ_LWC_c21007/f1p47/1980 // i0_LQ_LWC_c485/f1p0/679 // i1_LQ_LWC_c…
GO:0004857	F	enzyme inhibitor activity	8	5378	90	23155	1	1	// i2_LQ_LWC_c28144/f1p0/2058 // i0_LQ_LWC_c1226/f1p0/728 // i1_LQ_LWC_c35448/f1p1/1970 // i2_LQ_LWC_c10710/f1p0/2528 // i2_LQ_LWC_c107976/f1p0/2361 // i2_LQ_LWC_c105168/f1p0/2249 // i0_LQ_LWC_c2178/f1p1/433 // i5_LQ_LWC_c4015/f1p0/5503
GO:0016701	F	oxidoreductase activity, acting on single donors with incorporation of molecular oxygen	17	5378	55	23155	0.19	1	// i2_HQ_LWC_c17034/f3p2/2516 // i1_LQ_LWC_c26883/f1p0/1285 // i2_LQ_LWC_c70216/f1p0/3004 // i1_LQ_LWC_c23425/f1p0/1832 // i1_LQ_LWC_c5071/f1p0/1485 // i1_LQ_LWC_c8324/f1p1/1786 // i2_LQ_LWC_c5703/f1p0/2660 // i1_LQ_LWC_c38790/f1p0/1222 // i1_LQ_LWC_c22952/f1p2/1614 // i1_LQ_LWC_c7296/f1p5/2004 // i1_LQ_LWC_c12580/f1p1/1584 // i3_LQ_LWC_c12080/f1p7/3123 // i1_HQ_LWC_c5587/f2p4/1723 // i1_LQ_LWC_c…
GO:0016491	F	oxidoreductase activity	355	5378	1387	23155	0.05	1	// i1_HQ_LWC_c5203/f3p3/1854 // i4_LQ_LWC_c8599/f1p2/4597 // i1_LQ_LWC_c31196/f1p22/1445 // i2_HQ_LWC_c17070/f4p2/2387 // i1_LQ_LWC_c8313/f1p0/1902 // i1_LQ_LWC_c19250/f1p0/1903 // i2_LQ_LWC_c27888/f1p0/2075 // i1_HQ_LWC_c27726/f3p1/1408 // i1_HQ_LWC_c2728/f5p70/1717 // i2_HQ_LWC_c127356/f4p1/2341 // i2_HQ_LWC_c83963/f2p1/2236 // i1_LQ_LWC_c30114/f1p0/1532 // i1_LQ_LWC_c35843/f1p0/1467 // i3_LQ_L…
GO:0016706	F	oxidoreductase activity, acting on paired donors, with incorporation or reduction of molecular oxygen, 2-oxoglutarate as one donor, and incorporation of one atom each of oxygen into both donors	6	5378	14	23155	0.16	1	// i2_LQ_LWC_c38253/f1p1/2505 // i2_LQ_LWC_c67009/f1p0/2520 // i0_LQ_LWC_c341/f1p0/894 // i1_LQ_LWC_c4332/f1p0/1496 // i2_LQ_LWC_c14365/f1p0/2094 // i1_LQ_LWC_c30977/f1p0/1997
GO:0016874	F	ligase activity	91	5378	324	23155	0.062	1	// i2_HQ_LWC_c2464/f5p1/2279 // i1_HQ_LWC_c37451/f2p10/1235 // i2_HQ_LWC_c7168/f2p3/2735 // i2_LQ_LWC_c75637/f1p0/2056 // i1_LQ_LWC_c33066/f1p0/1971 // i1_LQ_LWC_c10554/f1p2/1648 // i1_HQ_LWC_c11397/f3p8/1722 // i1_HQ_LWC_c16688/f3p0/1809 // i1_LQ_LWC_c22226/f1p0/1910 // i2_LQ_LWC_c36211/f1p3/2404 // i1_LQ_LWC_c32627/f1p4/1763 // i1_HQ_LWC_c39425/f2p0/1551 // i0_LQ_LWC_c133/f3p0/900 // i1_HQ_LWC_…
GO:0004527	F	exonuclease activity	17	5378	44	23155	0.055	1	// i1_LQ_LWC_c19309/f1p0/1669 // i2_LQ_LWC_c24268/f1p1/2872 // i1_LQ_LWC_c35473/f1p0/1641 // i3_HQ_LWC_c11979/f4p0/3758 // i1_LQ_LWC_c24553/f1p2/1595 // i2_LQ_LWC_c104502/f1p0/2309 // i1_LQ_LWC_c18379/f1p2/1915 // i2_LQ_LWC_c48446/f1p0/2583 // i1_LQ_LWC_c34916/f1p0/1952 // i2_LQ_LWC_c37836/f1p3/3049 // i1_LQ_LWC_c26692/f1p25/1288 // i1_LQ_LWC_c34686/f1p0/1796 // i3_LQ_LWC_c11150/f1p1/3578 // i1_H…
GO:0016705	F	oxidoreductase activity, acting on paired donors, with incorporation or reduction of molecular oxygen	13	5378	47	23155	0.34	1	// i2_LQ_LWC_c38253/f1p1/2505 // i1_LQ_LWC_c7806/f1p0/1815 // i2_LQ_LWC_c67009/f1p0/2520 // i2_LQ_LWC_c67227/f1p0/2321 // i0_LQ_LWC_c341/f1p0/894 // i1_LQ_LWC_c35982/f1p1/2000 // i1_LQ_LWC_c4332/f1p0/1496 // i1_LQ_LWC_c22349/f1p0/1920 // i2_LQ_LWC_c14365/f1p0/2094 // i0_LQ_LWC_c2002/f1p0/965 // i1_LQ_LWC_c17531/f1p0/1984 // i1_LQ_LWC_c30977/f1p0/1997 // i1_LQ_LWC_c21531/f1p0/1916
GO:0050136	F	NADH dehydrogenase (quinone) activity	5	5378	9	23155	0.11	1	// i0_LQ_LWC_c1501/f1p0/710 // i1_HQ_LWC_c1100/f14p0/1922 // i0_LQ_LWC_c349/f1p0/942 // i1_LQ_LWC_c37630/f1p0/1230 // i4_LQ_LWC_c41089/f1p0/4013
GO:0016667	F	oxidoreductase activity, acting on sulfur group of donors	15	5378	63	23155	0.51	1	// i1_LQ_LWC_c3780/f2p2/2034 // i1_LQ_LWC_c17813/f1p0/1994 // i1_LQ_LWC_c22913/f1p13/1685 // i2_LQ_LWC_c8188/f1p1/2539 // i0_LQ_LWC_c2106/f1p0/806 // i1_HQ_LWC_c2728/f5p70/1717 // i1_HQ_LWC_c2086/f4p0/1804 // i0_LQ_LWC_c483/f1p0/968 // i1_LQ_LWC_c3947/f1p3/1509 // i2_LQ_LWC_c65521/f1p0/2718 // i4_LQ_LWC_c32710/f1p1/4136 // i1_LQ_LWC_c17878/f1p0/1838 // i1_HQ_LWC_c1414/f14p0/1710 // i1_LQ_LWC_c390…
GO:0008138	F	protein tyrosine/serine/threonine phosphatase activity	7	5378	15	23155	0.1	1	// i2_LQ_LWC_c11967/f1p0/2361 // i1_HQ_LWC_c39584/f2p2/1365 // i1_LQ_LWC_c31031/f1p0/1918 // i2_LQ_LWC_c12059/f1p0/2961 // i1_HQ_LWC_c16456/f3p0/1489 // i1_LQ_LWC_c19485/f2p0/1590 // i3_LQ_LWC_c13954/f1p1/3047
GO:0005216	F	ion channel activity	18	5378	57	23155	0.16	1	// i1_LQ_LWC_c25980/f1p0/1220 // i2_LQ_LWC_c10454/f1p0/2545 // i2_HQ_LWC_c5989/f2p4/2597 // i3_HQ_LWC_c17777/f2p2/3434 // i3_HQ_LWC_c1964/f8p0/3246 // i3_LQ_LWC_c24030/f1p2/3289 // i2_HQ_LWC_c21320/f2p3/2606 // i1_HQ_LWC_c12112/f2p1/1584 // i2_LQ_LWC_c19637/f1p1/2750 // i1_LQ_LWC_c25112/f1p6/1880 // i2_LQ_LWC_c12463/f1p1/2165 // i1_LQ_LWC_c11008/f1p0/1666 // i1_LQ_LWC_c31761/f1p0/1986 // i1_LQ_LW…
GO:0043566	F	structure-specific DNA binding	8	5378	21	23155	0.17	1	// i2_LQ_LWC_c49646/f1p0/2444 // i4_LQ_LWC_c28172/f1p3/4723 // i1_LQ_LWC_c21922/f1p0/1866 // i2_LQ_LWC_c33329/f1p1/2412 // i2_LQ_LWC_c54397/f1p0/2827 // i3_LQ_LWC_c22417/f1p4/3882 // i2_HQ_LWC_c38579/f2p0/2912 // i4_LQ_LWC_c14470/f1p0/4731
GO:0016881	F	acid-amino acid ligase activity	37	5378	145	23155	0.33	1	// i1_LQ_LWC_c11823/f1p0/1686 // i1_HQ_LWC_c8411/f2p0/1707 // i2_LQ_LWC_c89724/f1p1/2321 // i1_HQ_LWC_c37451/f2p10/1235 // i2_LQ_LWC_c75637/f1p0/2056 // i1_LQ_LWC_c33066/f1p0/1971 // i2_LQ_LWC_c83500/f1p0/3009 // i2_HQ_LWC_c2850/f2p0/2844 // i0_LQ_LWC_c141/f3p0/875 // i0_HQ_LWC_c255/f2p0/819 // i1_HQ_LWC_c11397/f3p8/1722 // i1_HQ_LWC_c16688/f3p0/1809 // i0_LQ_LWC_c825/f1p0/688 // i2_LQ_LWC_c10606…
GO:0008483	F	transaminase activity	21	5378	53	23155	0.03	1	// i1_LQ_LWC_c22409/f1p0/1617 // i1_HQ_LWC_c2031/f12p1/1804 // i1_LQ_LWC_c33059/f1p1/1781 // i1_HQ_LWC_c17758/f2p0/1592 // i1_HQ_LWC_c22551/f2p0/1745 // i1_HQ_LWC_c12033/f2p0/1659 // i2_LQ_LWC_c27948/f1p1/2087 // i1_LQ_LWC_c12796/f1p7/1882 // i1_LQ_LWC_c12253/f1p1/1594 // i1_HQ_LWC_c12056/f3p1/1829 // i1_LQ_LWC_c11211/f1p2/2000 // i1_HQ_LWC_c12720/f2p1/1752 // i1_LQ_LWC_c22580/f1p0/1469 // i5_LQ_…
GO:0016405	F	CoA-ligase activity	5	5378	10	23155	0.14	1	// i1_HQ_LWC_c1422/f16p3/1895 // i1_HQ_LWC_c37342/f3p1/1371 // i1_HQ_LWC_c1936/f8p0/1955 // i2_LQ_LWC_c95527/f1p2/2039 // i1_LQ_LWC_c17429/f1p1/1999
GO:0016407	F	acetyltransferase activity	11	5378	51	23155	0.64	1	// i3_LQ_LWC_c5149/f1p2/3431 // i2_HQ_LWC_c3668/f3p1/2192 // i1_LQ_LWC_c42171/f1p0/1052 // i1_LQ_LWC_c4191/f1p3/1987 // i0_LQ_LWC_c1289/f1p2/904 // i1_LQ_LWC_c31342/f1p5/1664 // i1_LQ_LWC_c20137/f1p15/1419 // i1_LQ_LWC_c10393/f1p27/1569 // i0_LQ_LWC_c1613/f1p0/914 // i2_LQ_LWC_c66154/f1p2/3007 // i0_LQ_LWC_c368/f1p0/854
GO:0005515	F	protein binding	468	5378	1982	23155	0.38	1	// i2_LQ_LWC_c106333/f1p32/2435 // i3_LQ_LWC_c12958/f1p6/3103 // i2_LQ_LWC_c50882/f1p0/2557 // i1_LQ_LWC_c24612/f1p14/2018 // i3_LQ_LWC_c28314/f1p0/3097 // i2_HQ_LWC_c7168/f2p3/2735 // i1_LQ_LWC_c26390/f1p0/1148 // i1_HQ_LWC_c7680/f2p1/1543 // i1_LQ_LWC_c7096/f1p0/1821 // i2_HQ_LWC_c24402/f2p2/2260 // i1_LQ_LWC_c38340/f1p0/1321 // i1_LQ_LWC_c22657/f1p0/1550 // i1_HQ_LWC_c2355/f7p4/1991 // i2_HQ_L…
GO:0004175	F	endopeptidase activity	89	5378	440	23155	0.9	1	// i2_LQ_LWC_c21587/f1p0/2172 // i1_HQ_LWC_c16625/f3p0/1744 // i2_LQ_LWC_c106333/f1p32/2435 // i1_HQ_LWC_c11576/f3p6/1494 // i1_LQ_LWC_c11343/f1p0/1727 // i2_LQ_LWC_c47216/f1p1/2243 // i1_HQ_LWC_c12876/f15p0/1416 // i3_LQ_LWC_c23678/f1p2/3190 // i1_LQ_LWC_c26320/f1p0/1178 // i2_HQ_LWC_c18248/f3p0/2370 // i2_LQ_LWC_c34969/f1p1/2956 // i1_LQ_LWC_c38828/f1p3/1291 // i0_LQ_LWC_c380/f1p0/808 // i1_LQ_…
GO:0015294	F	solute:cation symporter activity	13	5378	35	23155	0.1	1	// i2_LQ_LWC_c49008/f1p0/2160 // i1_LQ_LWC_c7034/f1p0/1739 // i1_LQ_LWC_c31201/f1p0/1902 // i1_LQ_LWC_c20048/f1p0/1461 // i1_LQ_LWC_c19145/f1p3/1560 // i2_LQ_LWC_c105557/f1p0/2326 // i1_LQ_LWC_c34345/f1p4/1790 // i1_LQ_LWC_c3244/f1p1/1769 // i1_LQ_LWC_c3953/f1p0/1790 // i1_HQ_LWC_c7742/f2p0/1467 // i1_LQ_LWC_c33374/f1p0/1680 // i3_LQ_LWC_c28617/f1p3/3894 // i1_LQ_LWC_c6910/f1p0/1938
GO:0003677	F	DNA binding	373	5378	1859	23155	1	1	// i2_LQ_LWC_c49646/f1p0/2444 // i1_LQ_LWC_c19854/f1p0/1916 // i1_LQ_LWC_c6613/f1p0/1667 // i2_LQ_LWC_c35040/f1p0/2510 // i1_HQ_LWC_c19889/f2p2/1859 // i1_LQ_LWC_c13479/f1p0/1311 // i2_LQ_LWC_c108827/f1p1/2263 // i1_HQ_LWC_c2355/f7p4/1991 // i5_LQ_LWC_c10454/f1p0/5056 // i2_LQ_LWC_c113349/f1p2/2910 // i1_HQ_LWC_c13491/f5p0/1603 // i2_LQ_LWC_c54262/f1p0/2839 // i3_LQ_LWC_c28187/f1p0/3411 // i0_LQ_…
GO:0030246	F	carbohydrate binding	48	5378	237	23155	0.83	1	// i2_LQ_LWC_c11721/f1p0/2239 // i2_HQ_LWC_c63563/f3p1/2240 // i2_HQ_LWC_c16621/f6p1/2645 // i2_LQ_LWC_c105590/f1p2/2557 // i1_LQ_LWC_c35197/f1p0/1788 // i2_LQ_LWC_c109324/f1p0/2169 // i2_LQ_LWC_c34246/f1p0/2734 // i2_LQ_LWC_c64341/f1p0/2810 // i3_LQ_LWC_c40268/f1p0/3084 // i2_HQ_LWC_c53311/f2p1/2432 // i1_LQ_LWC_c38608/f1p6/1245 // i2_LQ_LWC_c58702/f1p0/2063 // i2_LQ_LWC_c52514/f1p2/2990 // i3_L…
GO:0008378	F	galactosyltransferase activity	13	5378	37	23155	0.13	1	// i1_HQ_LWC_c19206/f2p0/1829 // i1_LQ_LWC_c20906/f2p0/2035 // i1_HQ_LWC_c1488/f6p9/1869 // i2_LQ_LWC_c108173/f1p0/2257 // i3_LQ_LWC_c4807/f1p10/3571 // i2_LQ_LWC_c109324/f1p0/2169 // i1_HQ_LWC_c6486/f2p0/1646 // i1_LQ_LWC_c27206/f1p0/1393 // i1_HQ_LWC_c19861/f4p2/1796 // i1_LQ_LWC_c5513/f1p1/1738 // i1_LQ_LWC_c13151/f1p1/1227 // i1_HQ_LWC_c16583/f5p0/1671 // i2_HQ_LWC_c13181/f10p1/2553
GO:0016651	F	oxidoreductase activity, acting on NADH or NADPH	12	5378	32	23155	0.11	1	// i0_LQ_LWC_c432/f1p0/874 // i1_HQ_LWC_c1100/f14p0/1922 // i1_LQ_LWC_c3780/f2p2/2034 // i0_HQ_LWC_c278/f2p0/903 // i1_HQ_LWC_c2728/f5p70/1717 // i1_LQ_LWC_c37630/f1p0/1230 // i0_LQ_LWC_c1501/f1p0/710 // i1_HQ_LWC_c1414/f14p0/1710 // i0_LQ_LWC_c1467/f1p0/879 // i0_LQ_LWC_c349/f1p0/942 // i2_LQ_LWC_c47035/f2p0/2300 // i4_LQ_LWC_c41089/f1p0/4013
GO:0016847	F	1-aminocyclopropane-1-carboxylate synthase activity	6	5378	18	23155	0.29	1	// i1_HQ_LWC_c12033/f2p0/1659 // i1_HQ_LWC_c22551/f2p0/1745 // i1_LQ_LWC_c33070/f1p8/1974 // i5_LQ_LWC_c7447/f1p22/5587 // i1_HQ_LWC_c17758/f2p0/1592 // i2_LQ_LWC_c27948/f1p1/2087
GO:0016846	F	carbon-sulfur lyase activity	8	5378	24	23155	0.25	1	// i1_HQ_LWC_c12033/f2p0/1659 // i1_HQ_LWC_c22551/f2p0/1745 // i2_LQ_LWC_c108234/f1p1/2657 // i1_LQ_LWC_c33070/f1p8/1974 // i5_LQ_LWC_c7447/f1p22/5587 // i1_LQ_LWC_c30293/f1p0/1444 // i1_HQ_LWC_c17758/f2p0/1592 // i2_LQ_LWC_c27948/f1p1/2087
GO:0016840	F	carbon-nitrogen lyase activity	7	5378	24	23155	0.37	1	// i2_HQ_LWC_c36712/f4p9/2493 // i1_LQ_LWC_c22912/f1p0/1526 // i1_LQ_LWC_c2431/f2p0/1897 // i1_LQ_LWC_c30396/f1p0/1417 // i2_HQ_LWC_c41154/f2p4/2015 // i1_HQ_LWC_c1974/f7p0/1613 // i2_HQ_LWC_c10443/f7p3/2239
GO:0004181	F	metallocarboxypeptidase activity	10	5378	51	23155	0.74	1	// i2_LQ_LWC_c22004/f1p2/3008 // i2_LQ_LWC_c113869/f1p0/2062 // i3_HQ_LWC_c18030/f3p0/3898 // i1_LQ_LWC_c17797/f1p0/1825 // i1_LQ_LWC_c25873/f1p6/1292 // i1_LQ_LWC_c20643/f1p0/1963 // i2_LQ_LWC_c108379/f1p0/2308 // i1_LQ_LWC_c22951/f1p0/1740 // i1_LQ_LWC_c19049/f2p1/1652 // i1_LQ_LWC_c36305/f1p0/1421
GO:0004180	F	carboxypeptidase activity	21	5378	102	23155	0.73	1	// i1_LQ_LWC_c22028/f1p4/1860 // i1_LQ_LWC_c20216/f1p0/1608 // i1_HQ_LWC_c27580/f18p0/1937 // i1_LQ_LWC_c12698/f1p0/1811 // i1_LQ_LWC_c24985/f1p0/1877 // i2_LQ_LWC_c22004/f1p2/3008 // i1_LQ_LWC_c21241/f1p1/1545 // i1_LQ_LWC_c17797/f1p0/1825 // i1_HQ_LWC_c8337/f2p0/1723 // i3_HQ_LWC_c18030/f3p0/3898 // i1_HQ_LWC_c10453/f2p0/1576 // i1_HQ_LWC_c2813/f8p1/1963 // i1_LQ_LWC_c23867/f1p0/1762 // i1_LQ_L…
GO:0003887	F	DNA-directed DNA polymerase activity	5	5378	18	23155	0.44	1	// i1_LQ_LWC_c26692/f1p25/1288 // i2_LQ_LWC_c89063/f1p1/2992 // i1_LQ_LWC_c32619/f1p3/1970 // i3_LQ_LWC_c30784/f1p0/3063 // i2_HQ_LWC_c55246/f3p1/2314
GO:0004674	F	protein serine/threonine kinase activity	241	5378	944	23155	0.097	1	// i3_LQ_LWC_c26432/f1p0/3737 // i1_LQ_LWC_c23058/f1p0/1809 // i0_LQ_LWC_c1888/f1p0/600 // i2_LQ_LWC_c47216/f1p1/2243 // i1_HQ_LWC_c10874/f2p0/1841 // i2_LQ_LWC_c103232/f1p1/2875 // i1_LQ_LWC_c17856/f1p0/1937 // i1_LQ_LWC_c33049/f1p1/1888 // i1_LQ_LWC_c27147/f1p0/1372 // i2_LQ_LWC_c21931/f1p1/2439 // i1_LQ_LWC_c22156/f1p0/1943 // i1_LQ_LWC_c30595/f1p0/1623 // i1_LQ_LWC_c33092/f1p0/2003 // i2_LQ_L…
GO:0004672	F	protein kinase activity	289	5378	1130	23155	0.072	1	// i3_LQ_LWC_c26432/f1p0/3737 // i2_HQ_LWC_c6512/f2p0/2231 // i1_LQ_LWC_c23058/f1p0/1809 // i0_LQ_LWC_c1888/f1p0/600 // i2_LQ_LWC_c47216/f1p1/2243 // i2_LQ_LWC_c20868/f1p0/2187 // i1_HQ_LWC_c10874/f2p0/1841 // i2_LQ_LWC_c103232/f1p1/2875 // i1_LQ_LWC_c17856/f1p0/1937 // i1_LQ_LWC_c33049/f1p1/1888 // i1_LQ_LWC_c27147/f1p0/1372 // i2_LQ_LWC_c21931/f1p1/2439 // i1_LQ_LWC_c22156/f1p0/1943 // i1_LQ_LW…
GO:0003700	F	transcription factor activity	114	5378	469	23155	0.35	1	// i1_LQ_LWC_c30822/f1p0/1553 // i1_LQ_LWC_c7483/f1p2/1790 // i1_LQ_LWC_c6613/f1p0/1667 // i1_LQ_LWC_c9082/f1p1/1597 // i1_LQ_LWC_c24325/f1p0/1907 // i1_LQ_LWC_c21900/f2p0/1464 // i2_LQ_LWC_c35040/f1p0/2510 // i2_LQ_LWC_c43075/f1p1/2058 // i1_LQ_LWC_c11124/f1p0/1886 // i1_LQ_LWC_c17931/f1p4/1581 // i1_LQ_LWC_c19854/f1p0/1916 // i1_HQ_LWC_c19889/f2p2/1859 // i1_LQ_LWC_c26705/f1p0/1115 // i2_LQ_LWC…
GO:0003702	F	RNA polymerase II transcription factor activity	8	5378	31	23155	0.46	1	// i1_HQ_LWC_c2442/f6p1/1596 // i1_LQ_LWC_c21825/f1p3/1561 // i1_LQ_LWC_c20812/f1p0/1891 // i0_LQ_LWC_c2087/f1p0/687 // i1_HQ_LWC_c2028/f5p0/1587 // i1_LQ_LWC_c33312/f1p0/1529 // i2_LQ_LWC_c70124/f1p0/2955 // i1_LQ_LWC_c11892/f1p3/1506
GO:0030170	F	pyridoxal phosphate binding	39	5378	113	23155	0.023	1	// i1_HQ_LWC_c24937/f3p4/1696 // i1_HQ_LWC_c24247/f3p0/1881 // i4_LQ_LWC_c26879/f1p0/4925 // i1_HQ_LWC_c2287/f5p0/1969 // i4_LQ_LWC_c41337/f1p0/4173 // i1_LQ_LWC_c12796/f1p7/1882 // i1_LQ_LWC_c12253/f1p1/1594 // i1_HQ_LWC_c8769/f2p3/1833 // i1_HQ_LWC_c12056/f3p1/1829 // i1_HQ_LWC_c4995/f3p7/1808 // i1_LQ_LWC_c22409/f1p0/1617 // i1_LQ_LWC_c21007/f1p47/1980 // i0_LQ_LWC_c485/f1p0/679 // i1_LQ_LWC_c…
GO:0004497	F	monooxygenase activity	71	5378	326	23155	0.71	1	// i1_HQ_LWC_c5203/f3p3/1854 // i1_LQ_LWC_c7806/f1p0/1815 // i1_HQ_LWC_c16676/f7p0/1978 // i1_HQ_LWC_c2561/f3p5/1774 // i1_LQ_LWC_c4059/f1p0/1841 // i1_LQ_LWC_c21483/f1p0/1750 // i1_HQ_LWC_c1484/f8p0/1732 // i1_LQ_LWC_c20848/f2p0/1790 // i1_LQ_LWC_c21066/f1p3/1959 // i1_LQ_LWC_c35318/f1p20/1589 // i2_LQ_LWC_c36971/f1p1/2581 // i1_LQ_LWC_c34402/f1p1/1770 // i1_HQ_LWC_c2174/f8p0/1832 // i1_HQ_LWC_c…
GO:0004386	F	helicase activity	52	5378	187	23155	0.14	1	// i2_HQ_LWC_c100869/f2p0/2585 // i1_LQ_LWC_c23924/f1p3/1810 // i10_LQ_LWC_c42/f1p0/10378 // i2_LQ_LWC_c36549/f1p2/2971 // i4_LQ_LWC_c22153/f1p0/4619 // i1_HQ_LWC_c1983/f6p0/1996 // i2_LQ_LWC_c86125/f1p0/2981 // i4_LQ_LWC_c11775/f1p0/4780 // i2_LQ_LWC_c107921/f1p1/2644 // i2_HQ_LWC_c54710/f2p0/2544 // i2_LQ_LWC_c90332/f1p0/2671 // i1_LQ_LWC_c36679/f1p4/1943 // i1_LQ_LWC_c22166/f1p2/1941 // i1_LQ_…
GO:0015085	F	calcium ion transmembrane transporter activity	5	5378	10	23155	0.14	1	// i3_LQ_LWC_c12180/f1p0/3337 // i1_LQ_LWC_c31038/f1p0/1751 // i1_LQ_LWC_c7691/f1p0/1868 // i2_LQ_LWC_c26058/f1p1/2555 // i3_HQ_LWC_c7451/f2p11/3542
GO:0015082	F	di-, tri-valent inorganic cation transmembrane transporter activity	15	5378	37	23155	0.053	1	// i1_LQ_LWC_c31722/f1p0/1850 // i1_LQ_LWC_c7691/f1p0/1868 // i2_LQ_LWC_c48889/f1p0/2783 // i2_LQ_LWC_c57437/f1p0/2025 // i3_LQ_LWC_c12180/f1p0/3337 // i1_LQ_LWC_c31038/f1p0/1751 // i2_LQ_LWC_c24779/f1p7/2355 // i2_LQ_LWC_c26058/f1p1/2555 // i4_LQ_LWC_c13522/f1p4/4351 // i3_LQ_LWC_c29650/f1p0/3120 // i0_LQ_LWC_c177/f2p0/790 // i2_LQ_LWC_c55676/f1p0/2775 // i1_HQ_LWC_c4358/f3p2/2041 // i1_LQ_LWC_c…
GO:0016620	F	oxidoreductase activity, acting on the aldehyde or oxo group of donors, NAD or NADP as acceptor	11	5378	24	23155	0.052	1	// i1_LQ_LWC_c11477/f1p0/1910 // i1_HQ_LWC_c40268/f11p0/1378 // i1_LQ_LWC_c24712/f1p2/1954 // i1_LQ_LWC_c36165/f1p0/1751 // i0_LQ_LWC_c1011/f1p0/366 // i1_HQ_LWC_c18719/f3p13/1974 // i1_LQ_LWC_c30114/f1p0/1532 // i2_LQ_LWC_c5126/f1p2/2331 // i1_LQ_LWC_c19746/f1p0/1394 // i1_HQ_LWC_c1753/f18p6/1806 // i1_HQ_LWC_c8928/f4p2/1671
GO:0070001	F	aspartic-type peptidase activity	18	5378	153	23155	1	1	// i1_LQ_LWC_c5510/f1p0/1492 // i2_LQ_LWC_c21587/f1p0/2172 // i1_HQ_LWC_c4189/f3p0/1671 // i1_LQ_LWC_c17503/f1p0/1559 // i1_LQ_LWC_c21952/f1p31/1741 // i1_LQ_LWC_c10343/f1p10/1665 // i1_LQ_LWC_c10925/f1p0/1964 // i1_LQ_LWC_c3280/f2p0/1652 // i1_HQ_LWC_c29713/f2p0/1889 // i1_LQ_LWC_c17691/f1p0/1450 // i1_HQ_LWC_c29815/f2p0/1945 // i1_LQ_LWC_c19023/f1p1/2027 // i1_LQ_LWC_c22039/f1p34/1482 // i1_LQ_…
GO:0070003	F	threonine-type peptidase activity	9	5378	23	23155	0.13	1	// i2_LQ_LWC_c34969/f1p1/2956 // i2_LQ_LWC_c21541/f1p0/2132 // i0_HQ_LWC_c144/f3p0/960 // i1_LQ_LWC_c12442/f1p1/1919 // i1_LQ_LWC_c17317/f1p11/1930 // i1_LQ_LWC_c13363/f1p0/1129 // i1_LQ_LWC_c42297/f1p0/1032 // i2_LQ_LWC_c10277/f1p0/2262 // i1_LQ_LWC_c38988/f1p0/1175
GO:0046873	F	metal ion transmembrane transporter activity	29	5378	86	23155	0.055	1	// i1_LQ_LWC_c31722/f1p0/1850 // i1_HQ_LWC_c16546/f4p0/1667 // i1_LQ_LWC_c31038/f1p0/1751 // i2_LQ_LWC_c26058/f1p1/2555 // i4_LQ_LWC_c13522/f1p4/4351 // i0_LQ_LWC_c177/f2p0/790 // i2_HQ_LWC_c63613/f2p2/2567 // i2_LQ_LWC_c48889/f1p0/2783 // i1_LQ_LWC_c7691/f1p0/1868 // i1_HQ_LWC_c4358/f3p2/2041 // i2_LQ_LWC_c57437/f1p0/2025 // i3_LQ_LWC_c12180/f1p0/3337 // i1_LQ_LWC_c25112/f1p6/1880 // i1_HQ_LWC_c…
GO:0046872	F	metal ion binding	596	5378	2709	23155	0.9	1	// i1_HQ_LWC_c5203/f3p3/1854 // i4_LQ_LWC_c8599/f1p2/4597 // i1_HQ_LWC_c2766/f2p0/1946 // i3_LQ_LWC_c28314/f1p0/3097 // i2_HQ_LWC_c17070/f4p2/2387 // i2_HQ_LWC_c7168/f2p3/2735 // i1_LQ_LWC_c19250/f1p0/1903 // i1_LQ_LWC_c26758/f1p0/1171 // i0_LQ_LWC_c1288/f1p0/813 // i1_LQ_LWC_c36554/f1p12/1475 // i1_LQ_LWC_c19049/f2p1/1652 // i0_LQ_LWC_c363/f1p0/686 // i2_LQ_LWC_c9812/f1p0/2310 // i1_LQ_LWC_c2433…
GO:0005099	F	Ras GTPase activator activity	6	5378	16	23155	0.22	1	// i1_LQ_LWC_c3752/f1p5/1529 // i1_LQ_LWC_c34221/f1p28/1741 // i1_LQ_LWC_c33325/f1p2/1962 // i1_LQ_LWC_c21935/f1p0/1941 // i2_LQ_LWC_c3835/f1p2/3170 // i1_LQ_LWC_c3198/f1p0/1855
GO:0005096	F	GTPase activator activity	10	5378	31	23155	0.23	1	// i1_HQ_LWC_c2307/f4p3/1721 // i1_LQ_LWC_c34221/f1p28/1741 // i1_LQ_LWC_c33325/f1p2/1962 // i1_LQ_LWC_c21935/f1p0/1941 // i1_LQ_LWC_c3506/f1p2/1893 // i1_HQ_LWC_c6794/f2p0/1597 // i1_LQ_LWC_c13857/f1p0/1343 // i1_LQ_LWC_c3752/f1p5/1529 // i2_LQ_LWC_c3835/f1p2/3170 // i1_LQ_LWC_c3198/f1p0/1855
GO:0005097	F	Rab GTPase activator activity	6	5378	16	23155	0.22	1	// i1_LQ_LWC_c3752/f1p5/1529 // i1_LQ_LWC_c34221/f1p28/1741 // i1_LQ_LWC_c33325/f1p2/1962 // i1_LQ_LWC_c21935/f1p0/1941 // i2_LQ_LWC_c3835/f1p2/3170 // i1_LQ_LWC_c3198/f1p0/1855
GO:0016760	F	cellulose synthase (UDP-forming) activity	7	5378	26	23155	0.43	1	// i4_LQ_LWC_c41062/f1p0/4038 // i2_HQ_LWC_c18455/f2p0/2986 // i2_LQ_LWC_c5845/f1p2/2989 // i2_LQ_LWC_c83008/f1p2/2399 // i1_LQ_LWC_c18373/f1p0/1893 // i2_LQ_LWC_c21820/f1p0/2369 // i3_LQ_LWC_c19575/f1p3/3461
GO:0016798	F	hydrolase activity, acting on glycosyl bonds	102	5378	399	23155	0.21	1	// i2_LQ_LWC_c41819/f1p2/2054 // i1_LQ_LWC_c26398/f1p0/1226 // i1_HQ_LWC_c2078/f3p0/1869 // i1_LQ_LWC_c32161/f1p0/1830 // i1_HQ_LWC_c16748/f5p0/1924 // i2_LQ_LWC_c50295/f1p8/2331 // i1_LQ_LWC_c8126/f1p0/1720 // i1_HQ_LWC_c10736/f3p5/1981 // i3_LQ_LWC_c6895/f1p0/3729 // i1_LQ_LWC_c21605/f1p0/1982 // i1_LQ_LWC_c3017/f1p0/1761 // i2_LQ_LWC_c83054/f1p1/2398 // i3_HQ_LWC_c1976/f3p4/3294 // i1_LQ_LWC_c…
GO:0008135	F	translation factor activity, nucleic acid binding	41	5378	133	23155	0.07	1	// i1_LQ_LWC_c31618/f1p0/1987 // i1_LQ_LWC_c23924/f1p3/1810 // i1_LQ_LWC_c21825/f1p3/1561 // i2_LQ_LWC_c51831/f1p11/2469 // i1_HQ_LWC_c14637/f42p0/1961 // i0_LQ_LWC_c1362/f1p0/842 // i1_LQ_LWC_c31106/f1p0/2011 // i1_LQ_LWC_c33356/f1p0/1750 // i0_HQ_LWC_c48/f6p0/722 // i0_LQ_LWC_c1084/f1p0/804 // i0_LQ_LWC_c1655/f1p0/827 // i3_LQ_LWC_c36619/f1p2/3326 // i4_LQ_LWC_c23561/f1p0/4893 // i2_LQ_LWC_c176…
GO:0016758	F	transferase activity, transferring hexosyl groups	99	5378	348	23155	0.043	1	// i1_LQ_LWC_c35205/f1p0/1588 // i1_LQ_LWC_c36505/f1p0/1832 // i1_HQ_LWC_c13064/f4p19/1522 // i1_HQ_LWC_c4291/f3p9/1814 // i2_LQ_LWC_c4207/f1p0/2315 // i2_LQ_LWC_c83008/f1p2/2399 // i1_HQ_LWC_c7647/f2p3/1930 // i1_LQ_LWC_c14233/f1p0/1191 // i1_LQ_LWC_c18337/f1p0/1547 // i1_LQ_LWC_c5596/f1p3/1638 // i1_LQ_LWC_c6846/f1p3/1644 // i1_LQ_LWC_c32482/f1p3/1707 // i1_LQ_LWC_c22036/f1p0/1810 // i4_LQ_LWC_…
GO:0015405	F	P-P-bond-hydrolysis-driven transmembrane transporter activity	38	5378	154	23155	0.4	1	// i2_LQ_LWC_c107175/f1p36/2633 // i6_LQ_LWC_c330/f1p0/6954 // i1_LQ_LWC_c4496/f1p0/1539 // i1_LQ_LWC_c31038/f1p0/1751 // i2_LQ_LWC_c26058/f1p1/2555 // i2_LQ_LWC_c68917/f1p0/2380 // i1_LQ_LWC_c42643/f1p0/1028 // i1_LQ_LWC_c6659/f1p0/1760 // i2_HQ_LWC_c1290/f25p9/2267 // i4_LQ_LWC_c11522/f1p16/4714 // i1_LQ_LWC_c7691/f1p0/1868 // i2_LQ_LWC_c50162/f1p4/2172 // i2_HQ_LWC_c129475/f4p6/2702 // i3_LQ_L…
GO:0046906	F	tetrapyrrole binding	104	5378	476	23155	0.73	1	// i1_HQ_LWC_c5203/f3p3/1854 // i1_LQ_LWC_c18181/f1p0/1419 // i4_LQ_LWC_c8599/f1p2/4597 // i1_HQ_LWC_c2174/f8p0/1832 // i1_LQ_LWC_c19250/f1p0/1903 // i1_LQ_LWC_c24333/f1p6/1887 // i1_LQ_LWC_c4059/f1p0/1841 // i1_HQ_LWC_c16711/f2p0/1731 // i0_LQ_LWC_c1283/f1p0/718 // i1_LQ_LWC_c13586/f1p0/1319 // i1_HQ_LWC_c6560/f2p0/1816 // i1_LQ_LWC_c12593/f1p0/1872 // i1_LQ_LWC_c17891/f1p2/1852 // i1_LQ_LWC_c14…
GO:0008943	F	glyceraldehyde-3-phosphate dehydrogenase activity	6	5378	9	23155	0.047	1	// i1_HQ_LWC_c8928/f4p2/1671 // i1_LQ_LWC_c36165/f1p0/1751 // i0_LQ_LWC_c1011/f1p0/366 // i1_HQ_LWC_c18719/f3p13/1974 // i1_LQ_LWC_c19746/f1p0/1394 // i1_HQ_LWC_c40268/f11p0/1378
GO:0016880	F	acid-ammonia (or amide) ligase activity	5	5378	14	23155	0.28	1	// i2_HQ_LWC_c41154/f2p4/2015 // i2_HQ_LWC_c36712/f4p9/2493 // i2_HQ_LWC_c81990/f2p0/2688 // i1_LQ_LWC_c11259/f1p6/1527 // i1_LQ_LWC_c21164/f1p0/2009
GO:0003676	F	nucleic acid binding	633	5378	2881	23155	0.92	1	// i2_LQ_LWC_c49646/f1p0/2444 // i1_LQ_LWC_c19854/f1p0/1916 // i1_LQ_LWC_c6613/f1p0/1667 // i1_LQ_LWC_c13228/f1p0/1436 // i1_LQ_LWC_c11415/f1p0/1791 // i1_LQ_LWC_c31196/f1p22/1445 // i2_HQ_LWC_c7168/f2p3/2735 // i0_LQ_LWC_c1834/f1p0/820 // i2_LQ_LWC_c35040/f1p0/2510 // i1_HQ_LWC_c37389/f2p1/1186 // i1_HQ_LWC_c19889/f2p2/1859 // i1_LQ_LWC_c13479/f1p0/1311 // i2_LQ_LWC_c108827/f1p1/2263 // i1_LQ_LW…
GO:0008168	F	methyltransferase activity	50	5378	207	23155	0.43	1	// i1_HQ_LWC_c1652/f7p0/1822 // i1_HQ_LWC_c16676/f7p0/1978 // i1_LQ_LWC_c38160/f1p4/1155 // i1_LQ_LWC_c24505/f1p0/1889 // i1_LQ_LWC_c12531/f1p0/1798 // i1_LQ_LWC_c13789/f1p6/1234 // i1_LQ_LWC_c8932/f1p0/1540 // i4_LQ_LWC_c21747/f1p39/4764 // i1_LQ_LWC_c23231/f1p0/1447 // i1_LQ_LWC_c30616/f1p0/1929 // i1_HQ_LWC_c27533/f6p0/1810 // i1_LQ_LWC_c25003/f1p2/1848 // i1_LQ_LWC_c22464/f1p6/1523 // i2_LQ_L…
GO:0004298	F	threonine-type endopeptidase activity	9	5378	23	23155	0.13	1	// i2_LQ_LWC_c34969/f1p1/2956 // i2_LQ_LWC_c21541/f1p0/2132 // i0_HQ_LWC_c144/f3p0/960 // i1_LQ_LWC_c12442/f1p1/1919 // i1_LQ_LWC_c17317/f1p11/1930 // i1_LQ_LWC_c13363/f1p0/1129 // i1_LQ_LWC_c42297/f1p0/1032 // i2_LQ_LWC_c10277/f1p0/2262 // i1_LQ_LWC_c38988/f1p0/1175
GO:0042625	F	ATPase activity, coupled to transmembrane movement of ions	17	5378	76	23155	0.6	1	// i1_LQ_LWC_c42643/f1p0/1028 // i1_LQ_LWC_c7691/f1p0/1868 // i4_LQ_LWC_c13522/f1p4/4351 // i3_LQ_LWC_c12180/f1p0/3337 // i2_LQ_LWC_c25191/f1p1/2859 // i2_LQ_LWC_c24779/f1p7/2355 // i3_LQ_LWC_c10974/f1p0/3859 // i2_LQ_LWC_c26058/f1p1/2555 // i2_HQ_LWC_c1290/f25p9/2267 // i2_LQ_LWC_c65006/f1p0/2396 // i0_LQ_LWC_c1719/f1p279/496 // i1_LQ_LWC_c19285/f1p1/1888 // i1_LQ_LWC_c31038/f1p0/1751 // i2_LQ_L…
GO:0042626	F	ATPase activity, coupled to transmembrane movement of substances	31	5378	127	23155	0.43	1	// i2_LQ_LWC_c107175/f1p36/2633 // i6_LQ_LWC_c330/f1p0/6954 // i1_LQ_LWC_c31038/f1p0/1751 // i2_LQ_LWC_c26058/f1p1/2555 // i2_LQ_LWC_c68917/f1p0/2380 // i1_LQ_LWC_c42643/f1p0/1028 // i1_LQ_LWC_c6659/f1p0/1760 // i4_LQ_LWC_c13522/f1p4/4351 // i1_LQ_LWC_c7691/f1p0/1868 // i2_LQ_LWC_c50162/f1p4/2172 // i2_HQ_LWC_c129475/f4p6/2702 // i3_LQ_LWC_c12180/f1p0/3337 // i1_LQ_LWC_c7137/f1p6/1926 // i1_LQ_LW…
GO:0046527	F	glucosyltransferase activity	13	5378	58	23155	0.59	1	// i1_LQ_LWC_c10233/f1p4/1771 // i4_LQ_LWC_c41062/f1p0/4038 // i2_HQ_LWC_c18455/f2p0/2986 // i1_LQ_LWC_c7106/f1p0/1968 // i2_LQ_LWC_c5845/f1p2/2989 // i3_LQ_LWC_c28024/f1p3/3943 // i2_LQ_LWC_c83008/f1p2/2399 // i5_LQ_LWC_c10818/f1p0/5115 // i11_LQ_LWC_c50/f1p0/11329 // i3_LQ_LWC_c19575/f1p3/3461 // i2_LQ_LWC_c21820/f1p0/2369 // i12_LQ_LWC_c12/f1p0/12752 // i1_LQ_LWC_c18373/f1p0/1893
GO:0005529	F	sugar binding	36	5378	184	23155	0.85	1	// i2_LQ_LWC_c11721/f1p0/2239 // i2_HQ_LWC_c63563/f3p1/2240 // i2_HQ_LWC_c16621/f6p1/2645 // i2_LQ_LWC_c105590/f1p2/2557 // i2_LQ_LWC_c109324/f1p0/2169 // i2_LQ_LWC_c34246/f1p0/2734 // i2_LQ_LWC_c64341/f1p0/2810 // i3_LQ_LWC_c40268/f1p0/3084 // i2_HQ_LWC_c53311/f2p1/2432 // i2_LQ_LWC_c58702/f1p0/2063 // i2_HQ_LWC_c9649/f2p0/2866 // i2_LQ_LWC_c17530/f1p4/2405 // i2_HQ_LWC_c9508/f2p0/2793 // i2_LQ_…
GO:0005253	F	anion channel activity	6	5378	13	23155	0.13	1	// i1_LQ_LWC_c25980/f1p0/1220 // i1_HQ_LWC_c12112/f2p1/1584 // i1_LQ_LWC_c13070/f1p4/1218 // i2_LQ_LWC_c103626/f1p1/2651 // i1_LQ_LWC_c19069/f1p0/1764 // i2_LQ_LWC_c12463/f1p1/2165
GO:0035251	F	UDP-glucosyltransferase activity	12	5378	49	23155	0.49	1	// i4_LQ_LWC_c41062/f1p0/4038 // i2_HQ_LWC_c18455/f2p0/2986 // i1_LQ_LWC_c7106/f1p0/1968 // i2_LQ_LWC_c5845/f1p2/2989 // i3_LQ_LWC_c28024/f1p3/3943 // i2_LQ_LWC_c83008/f1p2/2399 // i5_LQ_LWC_c10818/f1p0/5115 // i11_LQ_LWC_c50/f1p0/11329 // i3_LQ_LWC_c19575/f1p3/3461 // i2_LQ_LWC_c21820/f1p0/2369 // i12_LQ_LWC_c12/f1p0/12752 // i1_LQ_LWC_c18373/f1p0/1893
GO:0004812	F	aminoacyl-tRNA ligase activity	18	5378	65	23155	0.29	1	// i1_LQ_LWC_c24439/f1p1/1623 // i1_HQ_LWC_c18562/f2p4/1904 // i2_LQ_LWC_c6752/f1p3/3241 // i1_LQ_LWC_c22226/f1p0/1910 // i1_HQ_LWC_c2154/f2p3/1922 // i1_LQ_LWC_c10047/f1p2/1481 // i4_LQ_LWC_c10931/f1p0/4413 // i1_LQ_LWC_c19584/f1p3/1639 // i2_LQ_LWC_c55156/f1p0/2143 // i1_LQ_LWC_c2976/f1p0/1650 // i1_HQ_LWC_c12301/f4p11/1611 // i3_LQ_LWC_c27775/f1p2/3247 // i0_LQ_LWC_c2104/f1p2/926 // i3_LQ_LWC_…
GO:0004553	F	hydrolase activity, hydrolyzing O-glycosyl compounds	97	5378	371	23155	0.16	1	// i2_LQ_LWC_c41819/f1p2/2054 // i1_LQ_LWC_c26398/f1p0/1226 // i1_HQ_LWC_c2078/f3p0/1869 // i1_LQ_LWC_c32161/f1p0/1830 // i1_HQ_LWC_c16748/f5p0/1924 // i2_LQ_LWC_c50295/f1p8/2331 // i1_LQ_LWC_c8126/f1p0/1720 // i1_HQ_LWC_c10736/f3p5/1981 // i3_LQ_LWC_c6895/f1p0/3729 // i1_LQ_LWC_c21605/f1p0/1982 // i1_LQ_LWC_c3017/f1p0/1761 // i2_LQ_LWC_c83054/f1p1/2398 // i3_HQ_LWC_c1976/f3p4/3294 // i1_LQ_LWC_c…
GO:0008308	F	voltage-gated anion channel activity	6	5378	13	23155	0.13	1	// i1_LQ_LWC_c25980/f1p0/1220 // i1_HQ_LWC_c12112/f2p1/1584 // i1_LQ_LWC_c13070/f1p4/1218 // i2_LQ_LWC_c103626/f1p1/2651 // i1_LQ_LWC_c19069/f1p0/1764 // i2_LQ_LWC_c12463/f1p1/2165
GO:0016835	F	carbon-oxygen lyase activity	27	5378	79	23155	0.056	1	// i1_HQ_LWC_c25815/f2p5/1363 // i1_LQ_LWC_c8907/f1p0/1516 // i1_HQ_LWC_c2287/f5p0/1969 // i1_HQ_LWC_c2117/f3p2/1520 // i2_LQ_LWC_c51425/f1p0/2180 // i1_LQ_LWC_c32188/f1p1/1672 // i0_LQ_LWC_c1261/f1p0/936 // i0_LQ_LWC_c485/f1p0/679 // i1_LQ_LWC_c18120/f1p0/1852 // i1_LQ_LWC_c7322/f1p0/1500 // i1_HQ_LWC_c37475/f2p2/1243 // i1_LQ_LWC_c9342/f1p0/1611 // i2_LQ_LWC_c103600/f1p1/2246 // i1_HQ_LWC_c1903…
GO:0016836	F	hydro-lyase activity	17	5378	48	23155	0.092	1	// i1_HQ_LWC_c25815/f2p5/1363 // i1_HQ_LWC_c2117/f3p2/1520 // i1_LQ_LWC_c8907/f1p0/1516 // i2_LQ_LWC_c51425/f1p0/2180 // i1_HQ_LWC_c1302/f14p4/1681 // i0_LQ_LWC_c1261/f1p0/936 // i1_HQ_LWC_c1903/f5p0/1797 // i1_LQ_LWC_c20235/f1p0/1709 // i1_LQ_LWC_c37750/f1p0/1130 // i1_HQ_LWC_c37475/f2p2/1243 // i1_LQ_LWC_c18120/f1p0/1852 // i1_LQ_LWC_c34238/f1p2/1616 // i5_LQ_LWC_c4631/f1p0/5819 // i1_HQ_LWC_c3…
GO:0031406	F	carboxylic acid binding	20	5378	48	23155	0.023	1	// i0_LQ_LWC_c279/f2p0/473 // i1_HQ_LWC_c2117/f3p2/1520 // i4_LQ_LWC_c26879/f1p0/4925 // i2_LQ_LWC_c88797/f1p2/2404 // i0_LQ_LWC_c1982/f1p0/715 // i11_LQ_LWC_c24/f1p0/11520 // i1_HQ_LWC_c1903/f5p0/1797 // i1_LQ_LWC_c21398/f1p1/1802 // i1_HQ_LWC_c37539/f2p0/1302 // i1_LQ_LWC_c20880/f1p2/1692 // i2_LQ_LWC_c65881/f1p1/2977 // i1_LQ_LWC_c32922/f1p0/1848 // i1_HQ_LWC_c5779/f2p0/1549 // i0_LQ_LWC_c1357…
GO:0016831	F	carboxy-lyase activity	19	5378	67	23155	0.26	1	// i2_LQ_LWC_c55660/f1p12/2102 // i1_HQ_LWC_c24247/f3p0/1881 // i2_LQ_LWC_c106866/f1p2/2116 // i2_LQ_LWC_c126380/f1p3/2039 // i1_LQ_LWC_c20948/f1p0/1639 // i1_LQ_LWC_c30624/f1p0/1417 // i1_HQ_LWC_c2056/f5p4/1688 // i1_LQ_LWC_c10776/f1p0/1825 // i1_LQ_LWC_c31551/f1p1/1655 // i2_LQ_LWC_c54864/f1p1/2586 // i1_LQ_LWC_c18081/f1p0/1899 // i0_HQ_LWC_c11/f12p0/776 // i1_LQ_LWC_c8266/f1p0/1967 // i1_LQ_LW…
GO:0004601	F	peroxidase activity	35	5378	171	23155	0.78	1	// i2_LQ_LWC_c36800/f1p0/2665 // i2_LQ_LWC_c66654/f1p1/2875 // i1_LQ_LWC_c18181/f1p0/1419 // i4_LQ_LWC_c8599/f1p2/4597 // i1_LQ_LWC_c25691/f2p0/1286 // i1_LQ_LWC_c13218/f1p0/1219 // i1_LQ_LWC_c38123/f1p0/1316 // i1_LQ_LWC_c14033/f1p0/1417 // i1_LQ_LWC_c13586/f1p0/1319 // i1_HQ_LWC_c14501/f2p0/1439 // i1_LQ_LWC_c36589/f1p0/1714 // i1_LQ_LWC_c13771/f1p1/1329 // i1_LQ_LWC_c20601/f1p0/1705 // i1_HQ_L…
GO:0015300	F	solute:solute antiporter activity	11	5378	29	23155	0.12	1	// i1_LQ_LWC_c34083/f1p5/1809 // i2_LQ_LWC_c102160/f1p0/2185 // i2_LQ_LWC_c94923/f1p0/2060 // i1_LQ_LWC_c31076/f1p0/1738 // i2_LQ_LWC_c49466/f1p0/2967 // i2_HQ_LWC_c13213/f2p4/2779 // i1_LQ_LWC_c9539/f1p0/1773 // i1_HQ_LWC_c29656/f2p0/1683 // i1_LQ_LWC_c19794/f1p0/1498 // i1_LQ_LWC_c20340/f1p0/1661 // i2_LQ_LWC_c52878/f1p0/2244
GO:0005543	F	phospholipid binding	5	5378	41	23155	0.95	1	// i2_LQ_LWC_c20324/f1p2/2949 // i1_LQ_LWC_c19092/f1p0/1519 // i0_LQ_LWC_c1776/f1p0/732 // i1_HQ_LWC_c2116/f3p0/1954 // i1_LQ_LWC_c7158/f1p5/1975
GO:0008238	F	exopeptidase activity	36	5378	132	23155	0.22	1	// i1_LQ_LWC_c20320/f1p1/1695 // i1_LQ_LWC_c27354/f1p0/1237 // i1_HQ_LWC_c10453/f2p0/1576 // i1_LQ_LWC_c23800/f1p0/1843 // i1_LQ_LWC_c19049/f2p1/1652 // i1_HQ_LWC_c1758/f9p0/1727 // i1_LQ_LWC_c12698/f1p0/1811 // i2_LQ_LWC_c101634/f1p2/2847 // i1_LQ_LWC_c11739/f1p5/1818 // i1_HQ_LWC_c8337/f2p0/1723 // i1_LQ_LWC_c25873/f1p6/1292 // i1_LQ_LWC_c20643/f1p0/1963 // i1_LQ_LWC_c22951/f1p0/1740 // i1_LQ_L…
GO:0008509	F	anion transmembrane transporter activity	14	5378	40	23155	0.13	1	// i5_LQ_LWC_c6531/f1p0/5890 // i1_HQ_LWC_c12112/f2p1/1584 // i2_LQ_LWC_c104284/f1p1/2694 // i2_HQ_LWC_c13213/f2p4/2779 // i1_LQ_LWC_c18423/f1p0/1559 // i1_LQ_LWC_c13830/f1p0/1380 // i2_LQ_LWC_c12463/f1p1/2165 // i1_LQ_LWC_c13070/f1p4/1218 // i1_LQ_LWC_c25980/f1p0/1220 // i2_LQ_LWC_c103626/f1p1/2651 // i1_LQ_LWC_c19069/f1p0/1764 // i2_LQ_LWC_c17918/f1p3/2622 // i3_LQ_LWC_c4139/f1p2/3839 // i2_LQ_…
GO:0008233	F	peptidase activity	165	5378	762	23155	0.81	1	// i2_LQ_LWC_c21587/f1p0/2172 // i1_LQ_LWC_c7176/f1p1/1998 // i2_LQ_LWC_c106333/f1p32/2435 // i1_LQ_LWC_c23425/f1p0/1832 // i0_LQ_LWC_c1226/f1p0/728 // i1_LQ_LWC_c11343/f1p0/1727 // i1_HQ_LWC_c19846/f3p0/1413 // i2_LQ_LWC_c47216/f1p1/2243 // i2_LQ_LWC_c102647/f1p2/2399 // i3_LQ_LWC_c23678/f1p2/3190 // i1_LQ_LWC_c19049/f2p1/1652 // i2_HQ_LWC_c18248/f3p0/2370 // i1_HQ_LWC_c39746/f38p41/1735 // i2_L…
GO:0008235	F	metalloexopeptidase activity	21	5378	72	23155	0.21	1	// i1_HQ_LWC_c10924/f3p0/1533 // i2_LQ_LWC_c22004/f1p2/3008 // i1_LQ_LWC_c24051/f1p1/1939 // i1_LQ_LWC_c23800/f1p0/1843 // i3_LQ_LWC_c35353/f1p0/3282 // i2_LQ_LWC_c101634/f1p2/2847 // i1_LQ_LWC_c11739/f1p5/1818 // i1_LQ_LWC_c17797/f1p0/1825 // i1_LQ_LWC_c19991/f1p0/1987 // i1_LQ_LWC_c33687/f1p9/2018 // i1_LQ_LWC_c14112/f1p0/1422 // i1_LQ_LWC_c27354/f1p0/1237 // i1_LQ_LWC_c25873/f1p6/1292 // i2_LQ…
GO:0008234	F	cysteine-type peptidase activity	19	5378	126	23155	0.97	1	// i3_HQ_LWC_c6379/f2p2/3928 // i1_LQ_LWC_c21357/f1p0/1727 // i1_LQ_LWC_c20253/f1p2/1899 // i1_LQ_LWC_c13885/f1p0/1423 // i1_LQ_LWC_c31408/f1p0/1495 // i1_LQ_LWC_c31623/f1p11/1493 // i2_LQ_LWC_c31552/f1p0/2703 // i2_LQ_LWC_c51847/f1p1/2277 // i1_LQ_LWC_c17298/f1p8/1608 // i0_LQ_LWC_c380/f1p0/808 // i2_LQ_LWC_c21936/f3p3/2711 // i1_LQ_LWC_c20187/f1p0/1724 // i1_HQ_LWC_c12876/f15p0/1416 // i1_HQ_LW…
GO:0008236	F	serine-type peptidase activity	49	5378	211	23155	0.53	1	// i1_HQ_LWC_c9365/f5p0/1635 // i2_LQ_LWC_c106333/f1p32/2435 // i4_LQ_LWC_c15967/f1p0/4149 // i2_HQ_LWC_c1942/f5p2/2567 // i3_LQ_LWC_c11287/f1p0/3633 // i2_LQ_LWC_c47216/f1p1/2243 // i1_HQ_LWC_c10453/f2p0/1576 // i1_LQ_LWC_c11814/f1p1/1913 // i1_LQ_LWC_c14453/f1p0/1258 // i3_LQ_LWC_c23678/f1p2/3190 // i1_LQ_LWC_c11637/f1p0/1727 // i2_HQ_LWC_c59745/f46p8/2811 // i2_HQ_LWC_c22931/f2p0/2491 // i2_HQ…
GO:0051082	F	unfolded protein binding	17	5378	98	23155	0.89	1	// i1_LQ_LWC_c3113/f1p1/1856 // i1_LQ_LWC_c11539/f1p1/1819 // i1_LQ_LWC_c37933/f1p1/1257 // i1_HQ_LWC_c2750/f4p0/1765 // i1_HQ_LWC_c2707/f6p0/1932 // i2_LQ_LWC_c69886/f1p0/2860 // i2_LQ_LWC_c3878/f1p2/2975 // i3_LQ_LWC_c28314/f1p0/3097 // i1_LQ_LWC_c18619/f1p6/1881 // i1_LQ_LWC_c19234/f1p0/1954 // i1_LQ_LWC_c9668/f3p1/1854 // i0_LQ_LWC_c1763/f1p4/799 // i1_LQ_LWC_c22020/f1p0/1620 // i1_HQ_LWC_c41…
GO:0043167	F	ion binding	648	5378	2900	23155	0.84	1	// i1_LQ_LWC_c42472/f1p0/1094 // i1_HQ_LWC_c5203/f3p3/1854 // i4_LQ_LWC_c8599/f1p2/4597 // i1_HQ_LWC_c2766/f2p0/1946 // i1_LQ_LWC_c26398/f1p0/1226 // i3_LQ_LWC_c28314/f1p0/3097 // i2_HQ_LWC_c17070/f4p2/2387 // i2_HQ_LWC_c7168/f2p3/2735 // i1_LQ_LWC_c19250/f1p0/1903 // i1_LQ_LWC_c26758/f1p0/1171 // i0_LQ_LWC_c1288/f1p0/813 // i1_LQ_LWC_c36554/f1p12/1475 // i1_LQ_LWC_c19049/f2p1/1652 // i0_LQ_LWC_c…
GO:0003755	F	peptidyl-prolyl cis-trans isomerase activity	15	5378	47	23155	0.18	1	// i1_LQ_LWC_c2720/f2p6/1645 // i1_LQ_LWC_c32428/f1p12/1538 // i1_HQ_LWC_c2725/f4p0/1638 // i1_LQ_LWC_c5050/f1p0/1923 // i0_LQ_LWC_c1246/f1p0/861 // i1_LQ_LWC_c42614/f1p0/1015 // i0_LQ_LWC_c1892/f1p0/925 // i0_LQ_LWC_c1103/f1p0/729 // i1_LQ_LWC_c9929/f1p26/1670 // i1_LQ_LWC_c12092/f1p0/1953 // i1_LQ_LWC_c25214/f1p8/1627 // i0_LQ_LWC_c660/f1p0/579 // i5_LQ_LWC_c6309/f1p0/5165 // i0_LQ_LWC_c536/f1p…
GO:0003690	F	double-stranded DNA binding	6	5378	14	23155	0.16	1	// i2_LQ_LWC_c49646/f1p0/2444 // i4_LQ_LWC_c28172/f1p3/4723 // i2_LQ_LWC_c33329/f1p1/2412 // i2_LQ_LWC_c54397/f1p0/2827 // i3_LQ_LWC_c22417/f1p4/3882 // i2_HQ_LWC_c38579/f2p0/2912
GO:0042802	F	identical protein binding	9	5378	70	23155	0.97	1	// i2_HQ_LWC_c34413/f2p0/2559 // i1_LQ_LWC_c38281/f1p31/1155 // i2_LQ_LWC_c21521/f7p1/2573 // i2_LQ_LWC_c106333/f1p32/2435 // i1_LQ_LWC_c4019/f1p3/1781 // i2_HQ_LWC_c12236/f3p0/2748 // i1_LQ_LWC_c38465/f1p0/1379 // i2_LQ_LWC_c109062/f1p1/2585 // i2_LQ_LWC_c108209/f1p0/2934
GO:0008094	F	DNA-dependent ATPase activity	8	5378	24	23155	0.25	1	// i1_HQ_LWC_c20512/f2p4/1715 // i1_LQ_LWC_c25920/f1p0/1342 // i1_LQ_LWC_c30361/f1p0/1902 // i4_LQ_LWC_c22153/f1p0/4619 // i1_LQ_LWC_c6597/f1p54/1910 // i2_LQ_LWC_c14451/f1p0/2043 // i3_LQ_LWC_c35212/f1p0/3520 // i1_LQ_LWC_c2983/f1p0/1598
GO:0016779	F	nucleotidyltransferase activity	43	5378	296	23155	1	1	// i1_LQ_LWC_c13221/f1p0/1251 // i2_LQ_LWC_c10852/f1p0/2369 // i2_LQ_LWC_c4941/f1p8/2463 // i2_LQ_LWC_c19504/f1p0/2322 // i1_LQ_LWC_c35810/f1p1/2006 // i1_LQ_LWC_c32619/f1p3/1970 // i1_LQ_LWC_c12211/f1p0/1958 // i2_HQ_LWC_c38014/f2p0/2188 // i2_LQ_LWC_c108692/f1p0/2437 // i2_LQ_LWC_c28085/f1p0/2081 // i1_HQ_LWC_c16182/f5p0/1593 // i1_HQ_LWC_c39826/f46p1/1956 // i1_LQ_LWC_c18121/f1p0/1779 // i3_LQ…
GO:0009982	F	pseudouridine synthase activity	10	5378	21	23155	0.053	1	// i1_LQ_LWC_c21587/f1p0/1722 // i2_LQ_LWC_c7737/f1p1/2363 // i2_LQ_LWC_c51425/f1p0/2180 // i4_LQ_LWC_c25553/f1p2/4591 // i3_LQ_LWC_c24258/f1p3/3307 // i1_HQ_LWC_c12417/f3p0/1677 // i1_LQ_LWC_c35087/f1p0/1752 // i2_HQ_LWC_c96953/f3p1/2316 // i2_LQ_LWC_c19651/f1p0/2856 // i1_LQ_LWC_c30739/f1p0/1695
GO:0016838	F	carbon-oxygen lyase activity, acting on phosphates	5	5378	12	23155	0.2	1	// i1_HQ_LWC_c2287/f5p0/1969 // i1_HQ_LWC_c3379/f2p0/1905 // i1_LQ_LWC_c22926/f1p6/1992 // i2_LQ_LWC_c103352/f1p1/2985 // i1_LQ_LWC_c4469/f1p0/1874
GO:0017171	F	serine hydrolase activity	49	5378	211	23155	0.53	1	// i1_HQ_LWC_c9365/f5p0/1635 // i2_LQ_LWC_c106333/f1p32/2435 // i4_LQ_LWC_c15967/f1p0/4149 // i2_HQ_LWC_c1942/f5p2/2567 // i3_LQ_LWC_c11287/f1p0/3633 // i2_LQ_LWC_c47216/f1p1/2243 // i1_HQ_LWC_c10453/f2p0/1576 // i1_LQ_LWC_c11814/f1p1/1913 // i1_LQ_LWC_c14453/f1p0/1258 // i3_LQ_LWC_c23678/f1p2/3190 // i1_LQ_LWC_c11637/f1p0/1727 // i2_HQ_LWC_c59745/f46p8/2811 // i2_HQ_LWC_c22931/f2p0/2491 // i2_HQ…
GO:0030983	F	mismatched DNA binding	5	5378	11	23155	0.17	1	// i2_LQ_LWC_c49646/f1p0/2444 // i2_LQ_LWC_c54397/f1p0/2827 // i3_LQ_LWC_c22417/f1p4/3882 // i2_HQ_LWC_c38579/f2p0/2912 // i4_LQ_LWC_c28172/f1p3/4723
GO:0030554	F	adenyl nucleotide binding	609	5378	2414	23155	0.029	1	// i2_LQ_LWC_c49646/f1p0/2444 // i1_LQ_LWC_c9246/f1p2/1999 // i1_LQ_LWC_c24612/f1p14/2018 // i3_LQ_LWC_c35514/f1p5/3548 // i2_LQ_LWC_c47216/f1p1/2243 // i1_LQ_LWC_c33049/f1p1/1888 // i1_LQ_LWC_c27147/f1p0/1372 // i1_LQ_LWC_c21016/f1p0/2009 // i1_LQ_LWC_c21975/f1p1/1555 // i1_LQ_LWC_c30595/f1p0/1623 // i10_LQ_LWC_c37/f1p0/10505 // i2_LQ_LWC_c47821/f1p4/2658 // i1_LQ_LWC_c7096/f1p0/1821 // i1_LQ_LW…
GO:0004518	F	nuclease activity	34	5378	139	23155	0.42	1	// i1_LQ_LWC_c32743/f1p19/2039 // i2_LQ_LWC_c24268/f1p1/2872 // i1_LQ_LWC_c35473/f1p0/1641 // i1_HQ_LWC_c37389/f2p1/1186 // i3_HQ_LWC_c11979/f4p0/3758 // i1_LQ_LWC_c18379/f1p2/1915 // i2_LQ_LWC_c48446/f1p0/2583 // i4_LQ_LWC_c11775/f1p0/4780 // i1_LQ_LWC_c36165/f1p0/1751 // i2_LQ_LWC_c18878/f1p0/2654 // i1_LQ_LWC_c26780/f1p1/1244 // i2_LQ_LWC_c108505/f1p0/2367 // i2_LQ_LWC_c74490/f1p0/2033 // i2_L…
GO:0004519	F	endonuclease activity	12	5378	72	23155	0.89	1	// i1_LQ_LWC_c32743/f1p19/2039 // i2_LQ_LWC_c24268/f1p1/2872 // i2_LQ_LWC_c74490/f1p0/2033 // i2_HQ_LWC_c17182/f3p0/2219 // i2_LQ_LWC_c108827/f1p1/2263 // i4_LQ_LWC_c11775/f1p0/4780 // i2_HQ_LWC_c26136/f2p0/2937 // i1_LQ_LWC_c26780/f1p1/1244 // i4_LQ_LWC_c4772/f1p9/5038 // i1_LQ_LWC_c36165/f1p0/1751 // i1_LQ_LWC_c7651/f1p1/1982 // i1_HQ_LWC_c37389/f2p1/1186
GO:0022832	F	voltage-gated channel activity	10	5378	30	23155	0.21	1	// i1_LQ_LWC_c25980/f1p0/1220 // i2_HQ_LWC_c21320/f2p3/2606 // i1_HQ_LWC_c12112/f2p1/1584 // i2_LQ_LWC_c19637/f1p1/2750 // i1_LQ_LWC_c25112/f1p6/1880 // i1_LQ_LWC_c11008/f1p0/1666 // i1_LQ_LWC_c13070/f1p4/1218 // i2_LQ_LWC_c103626/f1p1/2651 // i1_LQ_LWC_c19069/f1p0/1764 // i2_LQ_LWC_c12463/f1p1/2165
GO:0022836	F	gated channel activity	12	5378	41	23155	0.29	1	// i1_LQ_LWC_c25980/f1p0/1220 // i3_HQ_LWC_c1964/f8p0/3246 // i3_LQ_LWC_c24030/f1p2/3289 // i2_HQ_LWC_c21320/f2p3/2606 // i1_HQ_LWC_c12112/f2p1/1584 // i2_LQ_LWC_c19637/f1p1/2750 // i1_LQ_LWC_c25112/f1p6/1880 // i1_LQ_LWC_c11008/f1p0/1666 // i1_LQ_LWC_c13070/f1p4/1218 // i2_LQ_LWC_c103626/f1p1/2651 // i1_LQ_LWC_c19069/f1p0/1764 // i2_LQ_LWC_c12463/f1p1/2165
GO:0042054	F	histone methyltransferase activity	5	5378	19	23155	0.48	1	// i2_LQ_LWC_c115543/f2p2/2141 // i1_LQ_LWC_c3046/f1p1/2019 // i2_LQ_LWC_c49338/f1p0/2440 // i3_LQ_LWC_c18905/f1p0/3766 // i10_LQ_LWC_c104/f1p0/10182
GO:0016830	F	carbon-carbon lyase activity	30	5378	96	23155	0.097	1	// i1_HQ_LWC_c24247/f3p0/1881 // i1_LQ_LWC_c35323/f1p0/1878 // i3_LQ_LWC_c21136/f1p0/3443 // i1_LQ_LWC_c34219/f1p0/1889 // i0_LQ_LWC_c461/f1p0/855 // i1_LQ_LWC_c29613/f2p0/1942 // i1_LQ_LWC_c23895/f1p1/1866 // i2_LQ_LWC_c55660/f1p12/2102 // i1_LQ_LWC_c30624/f1p0/1417 // i0_LQ_LWC_c2270/f1p0/950 // i1_LQ_LWC_c18081/f1p0/1899 // i0_HQ_LWC_c11/f12p0/776 // i1_HQ_LWC_c2056/f5p4/1688 // i1_LQ_LWC_c121…
GO:0016684	F	oxidoreductase activity, acting on peroxide as acceptor	35	5378	171	23155	0.78	1	// i2_LQ_LWC_c36800/f1p0/2665 // i2_LQ_LWC_c66654/f1p1/2875 // i1_LQ_LWC_c18181/f1p0/1419 // i4_LQ_LWC_c8599/f1p2/4597 // i1_LQ_LWC_c25691/f2p0/1286 // i1_LQ_LWC_c13218/f1p0/1219 // i1_LQ_LWC_c38123/f1p0/1316 // i1_LQ_LWC_c14033/f1p0/1417 // i1_LQ_LWC_c13586/f1p0/1319 // i1_HQ_LWC_c14501/f2p0/1439 // i1_LQ_LWC_c36589/f1p0/1714 // i1_LQ_LWC_c13771/f1p1/1329 // i1_LQ_LWC_c20601/f1p0/1705 // i1_HQ_L…
GO:0051119	F	sugar transmembrane transporter activity	9	5378	29	23155	0.28	1	// i2_LQ_LWC_c49008/f1p0/2160 // i1_LQ_LWC_c7034/f1p0/1739 // i1_LQ_LWC_c20048/f1p0/1461 // i1_LQ_LWC_c31201/f1p0/1902 // i1_HQ_LWC_c7742/f2p0/1467 // i1_LQ_LWC_c34345/f1p4/1790 // i1_LQ_LWC_c3244/f1p1/1769 // i1_LQ_LWC_c3953/f1p0/1790 // i1_LQ_LWC_c6910/f1p0/1938
GO:0016209	F	antioxidant activity	39	5378	177	23155	0.64	1	// i2_LQ_LWC_c36800/f1p0/2665 // i2_LQ_LWC_c66654/f1p1/2875 // i1_LQ_LWC_c18181/f1p0/1419 // i4_LQ_LWC_c8599/f1p2/4597 // i1_LQ_LWC_c25691/f2p0/1286 // i1_LQ_LWC_c13218/f1p0/1219 // i1_LQ_LWC_c38123/f1p0/1316 // i1_LQ_LWC_c14033/f1p0/1417 // i1_LQ_LWC_c13586/f1p0/1319 // i1_LQ_LWC_c39106/f1p0/1368 // i1_HQ_LWC_c14501/f2p0/1439 // i1_LQ_LWC_c36589/f1p0/1714 // i1_LQ_LWC_c13771/f1p1/1329 // i1_LQ_L…
GO:0008757	F	S-adenosylmethionine-dependent methyltransferase activity	12	5378	54	23155	0.6	1	// i1_LQ_LWC_c8932/f1p0/1540 // i2_LQ_LWC_c115543/f2p2/2141 // i1_LQ_LWC_c7756/f1p2/1991 // i2_LQ_LWC_c105164/f1p0/2490 // i1_LQ_LWC_c3046/f1p1/2019 // i2_HQ_LWC_c48144/f2p2/2391 // i1_HQ_LWC_c23852/f2p7/1953 // i2_LQ_LWC_c49338/f1p0/2440 // i3_LQ_LWC_c18905/f1p0/3766 // i10_LQ_LWC_c104/f1p0/10182 // i1_LQ_LWC_c22157/f1p5/1503 // i2_LQ_LWC_c10031/f1p0/2094
GO:0030234	F	enzyme regulator activity	34	5378	177	23155	0.87	1	// i2_LQ_LWC_c33999/f1p0/2095 // i0_LQ_LWC_c1972/f1p0/881 // i2_LQ_LWC_c28144/f1p0/2058 // i0_LQ_LWC_c1226/f1p0/728 // i1_LQ_LWC_c35448/f1p1/1970 // i2_LQ_LWC_c10710/f1p0/2528 // i1_LQ_LWC_c3506/f1p2/1893 // i1_LQ_LWC_c20729/f1p2/1560 // i1_HQ_LWC_c6794/f2p0/1597 // i0_LQ_LWC_c2178/f1p1/433 // i2_LQ_LWC_c88976/f1p1/2278 // i1_HQ_LWC_c17591/f2p0/1731 // i2_HQ_LWC_c54787/f2p3/2401 // i10_LQ_LWC_c10…
GO:0008080	F	N-acetyltransferase activity	10	5378	42	23155	0.53	1	// i3_LQ_LWC_c5149/f1p2/3431 // i2_HQ_LWC_c3668/f3p1/2192 // i1_LQ_LWC_c42171/f1p0/1052 // i1_LQ_LWC_c4191/f1p3/1987 // i0_LQ_LWC_c1289/f1p2/904 // i1_LQ_LWC_c31342/f1p5/1664 // i1_LQ_LWC_c10393/f1p27/1569 // i0_LQ_LWC_c1613/f1p0/914 // i2_LQ_LWC_c66154/f1p2/3007 // i0_LQ_LWC_c368/f1p0/854
GO:0016878	F	acid-thiol ligase activity	5	5378	10	23155	0.14	1	// i1_HQ_LWC_c1422/f16p3/1895 // i1_HQ_LWC_c37342/f3p1/1371 // i1_HQ_LWC_c1936/f8p0/1955 // i2_LQ_LWC_c95527/f1p2/2039 // i1_LQ_LWC_c17429/f1p1/1999
GO:0016165	F	lipoxygenase activity	5	5378	13	23155	0.24	1	// i1_LQ_LWC_c8324/f1p1/1786 // i2_LQ_LWC_c5703/f1p0/2660 // i1_LQ_LWC_c20423/f1p0/1903 // i3_LQ_LWC_c12080/f1p7/3123 // i2_LQ_LWC_c82847/f1p2/3042
GO:0016876	F	ligase activity, forming aminoacyl-tRNA and related compounds	18	5378	65	23155	0.29	1	// i1_LQ_LWC_c24439/f1p1/1623 // i1_HQ_LWC_c18562/f2p4/1904 // i2_LQ_LWC_c6752/f1p3/3241 // i1_LQ_LWC_c22226/f1p0/1910 // i1_HQ_LWC_c2154/f2p3/1922 // i1_LQ_LWC_c10047/f1p2/1481 // i4_LQ_LWC_c10931/f1p0/4413 // i1_LQ_LWC_c19584/f1p3/1639 // i2_LQ_LWC_c55156/f1p0/2143 // i1_LQ_LWC_c2976/f1p0/1650 // i1_HQ_LWC_c12301/f4p11/1611 // i3_LQ_LWC_c27775/f1p2/3247 // i0_LQ_LWC_c2104/f1p2/926 // i3_LQ_LWC_…
GO:0016679	F	oxidoreductase activity, acting on diphenols and related substances as donors	8	5378	36	23155	0.61	1	// i0_LQ_LWC_c823/f1p0/896 // i1_HQ_LWC_c23625/f2p5/1954 // i1_LQ_LWC_c42476/f1p0/1059 // i1_HQ_LWC_c17573/f3p0/2008 // i0_LQ_LWC_c2283/f1p6/635 // i0_LQ_LWC_c1959/f1p0/586 // i1_HQ_LWC_c29516/f3p0/1995 // i2_LQ_LWC_c33594/f1p0/2167
GO:0015171	F	amino acid transmembrane transporter activity	7	5378	22	23155	0.3	1	// i1_LQ_LWC_c23431/f1p0/2007 // i2_LQ_LWC_c49989/f1p5/2127 // i1_HQ_LWC_c1920/f12p2/1970 // i1_LQ_LWC_c6195/f1p0/1868 // i1_LQ_LWC_c5614/f2p1/1986 // i2_HQ_LWC_c116266/f11p1/2135 // i2_LQ_LWC_c34477/f1p0/2815
GO:0004888	F	transmembrane receptor activity	5	5378	22	23155	0.59	1	// i3_HQ_LWC_c41399/f2p0/3966 // i3_HQ_LWC_c1964/f8p0/3246 // i3_LQ_LWC_c24030/f1p2/3289 // i2_LQ_LWC_c5199/f1p1/2606 // i2_LQ_LWC_c70822/f1p0/2782
GO:0008171	F	O-methyltransferase activity	5	5378	50	23155	0.99	1	// i1_HQ_LWC_c14346/f2p0/1456 // i1_LQ_LWC_c23231/f1p0/1447 // i2_LQ_LWC_c10031/f1p0/2094 // i3_LQ_LWC_c27110/f1p0/3291 // i1_LQ_LWC_c30616/f1p0/1929
GO:0051287	F	NAD or NADH binding	17	5378	53	23155	0.16	1	// i1_LQ_LWC_c38465/f1p0/1379 // i1_LQ_LWC_c21964/f1p9/1407 // i1_HQ_LWC_c40268/f11p0/1378 // i2_LQ_LWC_c88797/f1p2/2404 // i1_HQ_LWC_c1100/f14p0/1922 // i0_LQ_LWC_c1011/f1p0/366 // i0_LQ_LWC_c1012/f1p0/751 // i1_HQ_LWC_c18719/f3p13/1974 // i1_LQ_LWC_c30114/f1p0/1532 // i1_HQ_LWC_c14913/f10p0/1480 // i1_LQ_LWC_c19746/f1p0/1394 // i2_LQ_LWC_c123222/f2p2/2035 // i1_LQ_LWC_c11044/f1p7/2008 // i1_LQ_…
GO:0008276	F	protein methyltransferase activity	8	5378	24	23155	0.25	1	// i2_LQ_LWC_c115543/f2p2/2141 // i1_LQ_LWC_c3046/f1p1/2019 // i2_LQ_LWC_c48545/f1p0/2914 // i1_LQ_LWC_c19273/f1p11/1597 // i2_LQ_LWC_c49338/f1p0/2440 // i3_LQ_LWC_c18905/f1p0/3766 // i10_LQ_LWC_c104/f1p0/10182 // i2_LQ_LWC_c10031/f1p0/2094
GO:0004185	F	serine-type carboxypeptidase activity	10	5378	44	23155	0.58	1	// i1_LQ_LWC_c22028/f1p4/1860 // i1_LQ_LWC_c20216/f1p0/1608 // i1_LQ_LWC_c12698/f1p0/1811 // i1_LQ_LWC_c24985/f1p0/1877 // i1_HQ_LWC_c8337/f2p0/1723 // i1_LQ_LWC_c21241/f1p1/1545 // i1_HQ_LWC_c2813/f8p1/1963 // i1_LQ_LWC_c23867/f1p0/1762 // i1_LQ_LWC_c17579/f1p2/1838 // i1_HQ_LWC_c10453/f2p0/1576
GO:0003854	F	3-beta-hydroxy-delta5-steroid dehydrogenase activity	7	5378	14	23155	0.084	1	// i1_LQ_LWC_c17106/f1p1/1847 // i3_LQ_LWC_c9231/f1p1/3883 // i1_LQ_LWC_c8669/f1p0/1691 // i1_LQ_LWC_c19836/f1p0/1766 // i2_LQ_LWC_c86500/f1p0/3002 // i1_HQ_LWC_c37355/f3p4/1336 // i2_LQ_LWC_c3336/f1p0/2352
GO:0008375	F	acetylglucosaminyltransferase activity	7	5378	18	23155	0.18	1	// i1_LQ_LWC_c22036/f1p0/1810 // i1_LQ_LWC_c10236/f1p0/1460 // i1_HQ_LWC_c16667/f2p0/1758 // i2_HQ_LWC_c1972/f20p0/2203 // i1_HQ_LWC_c1876/f3p0/1865 // i1_HQ_LWC_c39362/f4p0/1827 // i1_LQ_LWC_c4440/f1p4/1674
GO:0015238	F	drug transmembrane transporter activity	21	5378	57	23155	0.051	1	// i1_HQ_LWC_c6165/f3p0/1811 // i1_LQ_LWC_c4242/f1p10/1745 // i1_LQ_LWC_c31264/f1p1/1942 // i3_LQ_LWC_c24440/f1p6/3963 // i1_LQ_LWC_c6459/f2p3/1843 // i1_LQ_LWC_c21244/f1p0/1729 // i2_LQ_LWC_c94923/f1p0/2060 // i1_LQ_LWC_c32493/f1p0/1959 // i1_LQ_LWC_c34376/f1p73/1651 // i2_LQ_LWC_c28257/f1p5/2083 // i2_LQ_LWC_c104437/f1p2/2812 // i1_HQ_LWC_c29815/f2p0/1945 // i1_HQ_LWC_c27555/f7p0/1834 // i2_HQ_…
GO:0008194	F	UDP-glycosyltransferase activity	25	5378	84	23155	0.17	1	// i1_LQ_LWC_c20906/f2p0/2035 // i2_HQ_LWC_c38712/f2p4/2264 // i1_LQ_LWC_c7106/f1p0/1968 // i1_HQ_LWC_c1876/f3p0/1865 // i1_HQ_LWC_c4291/f3p9/1814 // i1_LQ_LWC_c4440/f1p4/1674 // i2_HQ_LWC_c18455/f2p0/2986 // i2_LQ_LWC_c83008/f1p2/2399 // i1_LQ_LWC_c11026/f1p0/1701 // i1_LQ_LWC_c18373/f1p0/1893 // i2_LQ_LWC_c21820/f1p0/2369 // i1_LQ_LWC_c10236/f1p0/1460 // i1_LQ_LWC_c22036/f1p0/1810 // i4_LQ_LWC_…
GO:0003899	F	DNA-directed RNA polymerase activity	10	5378	67	23155	0.93	1	// i0_LQ_LWC_c1456/f1p0/697 // i2_LQ_LWC_c19504/f1p0/2322 // i1_HQ_LWC_c12610/f3p1/1807 // i3_LQ_LWC_c10296/f1p3/3458 // i1_LQ_LWC_c21766/f1p0/1959 // i2_HQ_LWC_c38014/f2p0/2188 // i1_LQ_LWC_c21946/f1p14/1465 // i1_LQ_LWC_c42629/f1p0/1028 // i2_LQ_LWC_c101241/f1p0/2621 // i2_LQ_LWC_c108692/f1p0/2437
GO:0030695	F	GTPase regulator activity	16	5378	57	23155	0.29	1	// i2_LQ_LWC_c33999/f1p0/2095 // i1_LQ_LWC_c3506/f1p2/1893 // i1_HQ_LWC_c2307/f4p3/1721 // i1_LQ_LWC_c33325/f1p2/1962 // i1_LQ_LWC_c34221/f1p28/1741 // i1_LQ_LWC_c12323/f1p0/1803 // i1_LQ_LWC_c12850/f1p0/2000 // i1_LQ_LWC_c21935/f1p0/1941 // i10_LQ_LWC_c102/f1p0/10107 // i1_HQ_LWC_c6794/f2p0/1597 // i1_LQ_LWC_c13857/f1p0/1343 // i10_LQ_LWC_c105/f1p0/10269 // i1_LQ_LWC_c3752/f1p5/1529 // i2_LQ_LWC…
GO:0030955	F	potassium ion binding	6	5378	21	23155	0.4	1	// i1_LQ_LWC_c42274/f1p0/1050 // i11_LQ_LWC_c12/f1p0/11757 // i1_HQ_LWC_c2766/f2p0/1946 // i1_LQ_LWC_c13218/f1p0/1219 // i1_HQ_LWC_c37413/f2p0/1114 // i2_HQ_LWC_c63613/f2p2/2567
GO:0016615	F	malate dehydrogenase activity	5	5378	16	23155	0.36	1	// i1_HQ_LWC_c14844/f6p0/1938 // i1_LQ_LWC_c32312/f1p3/1942 // i1_HQ_LWC_c39805/f3p0/1457 // i1_LQ_LWC_c36029/f1p1/1856 // i1_LQ_LWC_c6675/f2p1/2029
GO:0016614	F	oxidoreductase activity, acting on CH-OH group of donors	46	5378	143	23155	0.036	1	// i1_LQ_LWC_c21964/f1p9/1407 // i3_LQ_LWC_c9231/f1p1/3883 // i1_LQ_LWC_c14411/f1p0/1343 // i1_LQ_LWC_c11978/f1p0/1543 // i1_LQ_LWC_c35323/f1p0/1878 // i1_HQ_LWC_c39805/f3p0/1457 // i1_LQ_LWC_c38465/f1p0/1379 // i1_HQ_LWC_c10618/f2p2/1750 // i1_LQ_LWC_c32515/f1p0/1473 // i2_LQ_LWC_c27888/f1p0/2075 // i1_LQ_LWC_c11044/f1p7/2008 // i2_HQ_LWC_c63545/f2p1/2247 // i2_LQ_LWC_c88797/f1p2/2404 // i1_LQ_L…
GO:0051213	F	dioxygenase activity	16	5378	52	23155	0.2	1	// i2_HQ_LWC_c17034/f3p2/2516 // i1_LQ_LWC_c26883/f1p0/1285 // i1_LQ_LWC_c23425/f1p0/1832 // i1_LQ_LWC_c5071/f1p0/1485 // i1_LQ_LWC_c8324/f1p1/1786 // i2_LQ_LWC_c5703/f1p0/2660 // i1_LQ_LWC_c38790/f1p0/1222 // i1_LQ_LWC_c22952/f1p2/1614 // i1_LQ_LWC_c7296/f1p5/2004 // i1_LQ_LWC_c12580/f1p1/1584 // i3_LQ_LWC_c12080/f1p7/3123 // i1_HQ_LWC_c5587/f2p4/1723 // i1_LQ_LWC_c24894/f1p0/1862 // i1_LQ_LWC_c…
GO:0016627	F	oxidoreductase activity, acting on the CH-CH group of donors	9	5378	46	23155	0.73	1	// i3_LQ_LWC_c34585/f1p1/4026 // i1_HQ_LWC_c6642/f2p21/1895 // i2_HQ_LWC_c12819/f3p0/2277 // i1_LQ_LWC_c29974/f1p0/1425 // i1_HQ_LWC_c13040/f7p4/1456 // i1_LQ_LWC_c36139/f1p3/1435 // i1_LQ_LWC_c10893/f1p0/1558 // i1_LQ_LWC_c18042/f1p0/1746 // i1_LQ_LWC_c4669/f1p1/1806
GO:0016702	F	oxidoreductase activity, acting on single donors with incorporation of molecular oxygen, incorporation of two atoms of oxygen	16	5378	52	23155	0.2	1	// i2_HQ_LWC_c17034/f3p2/2516 // i1_LQ_LWC_c26883/f1p0/1285 // i1_LQ_LWC_c23425/f1p0/1832 // i1_LQ_LWC_c5071/f1p0/1485 // i1_LQ_LWC_c8324/f1p1/1786 // i2_LQ_LWC_c5703/f1p0/2660 // i1_LQ_LWC_c38790/f1p0/1222 // i1_LQ_LWC_c22952/f1p2/1614 // i1_LQ_LWC_c7296/f1p5/2004 // i1_LQ_LWC_c12580/f1p1/1584 // i3_LQ_LWC_c12080/f1p7/3123 // i1_HQ_LWC_c5587/f2p4/1723 // i1_LQ_LWC_c24894/f1p0/1862 // i1_LQ_LWC_c…
GO:0005083	F	small GTPase regulator activity	15	5378	56	23155	0.36	1	// i2_LQ_LWC_c33999/f1p0/2095 // i1_LQ_LWC_c3506/f1p2/1893 // i1_HQ_LWC_c2307/f4p3/1721 // i1_LQ_LWC_c33325/f1p2/1962 // i1_LQ_LWC_c34221/f1p28/1741 // i1_LQ_LWC_c12323/f1p0/1803 // i1_LQ_LWC_c12850/f1p0/2000 // i1_LQ_LWC_c21935/f1p0/1941 // i1_HQ_LWC_c6794/f2p0/1597 // i1_LQ_LWC_c13857/f1p0/1343 // i10_LQ_LWC_c105/f1p0/10269 // i1_LQ_LWC_c3752/f1p5/1529 // i2_LQ_LWC_c3835/f1p2/3170 // i1_LQ_LWC_…
GO:0005085	F	guanyl-nucleotide exchange factor activity	5	5378	19	23155	0.48	1	// i1_LQ_LWC_c12850/f1p0/2000 // i10_LQ_LWC_c102/f1p0/10107 // i1_LQ_LWC_c12323/f1p0/1803 // i10_LQ_LWC_c105/f1p0/10269 // i2_LQ_LWC_c33999/f1p0/2095
GO:0043176	F	amine binding	15	5378	35	23155	0.038	1	// i1_HQ_LWC_c2117/f3p2/1520 // i4_LQ_LWC_c26879/f1p0/4925 // i2_LQ_LWC_c88797/f1p2/2404 // i1_HQ_LWC_c1903/f5p0/1797 // i1_HQ_LWC_c37539/f2p0/1302 // i2_LQ_LWC_c65881/f1p1/2977 // i1_LQ_LWC_c32922/f1p0/1848 // i1_HQ_LWC_c5779/f2p0/1549 // i0_LQ_LWC_c1357/f1p0/656 // i0_LQ_LWC_c1473/f1p0/707 // i1_LQ_LWC_c20880/f1p2/1692 // i2_LQ_LWC_c108328/f1p0/2146 // i3_LQ_LWC_c12767/f1p0/3781 // i2_LQ_LWC_c1…
GO:0005275	F	amine transmembrane transporter activity	8	5378	27	23155	0.33	1	// i1_LQ_LWC_c23431/f1p0/2007 // i2_LQ_LWC_c49989/f1p5/2127 // i1_HQ_LWC_c1920/f12p2/1970 // i1_LQ_LWC_c6195/f1p0/1868 // i1_LQ_LWC_c5614/f2p1/1986 // i2_HQ_LWC_c116266/f11p1/2135 // i2_LQ_LWC_c34477/f1p0/2815 // i4_LQ_LWC_c25886/f1p3/4889
GO:0008408	F	3'-5' exonuclease activity	6	5378	21	23155	0.4	1	// i1_LQ_LWC_c35473/f1p0/1641 // i1_LQ_LWC_c18379/f1p2/1915 // i1_LQ_LWC_c34916/f1p0/1952 // i2_LQ_LWC_c18878/f1p0/2654 // i3_LQ_LWC_c11150/f1p1/3578 // i1_HQ_LWC_c1883/f4p0/1846
GO:0004428	F	inositol or phosphatidylinositol kinase activity	8	5378	21	23155	0.17	1	// i3_LQ_LWC_c26107/f1p1/3523 // i1_LQ_LWC_c12577/f1p0/1959 // i1_LQ_LWC_c21612/f1p3/1890 // i1_LQ_LWC_c3131/f1p0/1947 // i2_LQ_LWC_c74716/f1p0/2021 // i1_HQ_LWC_c2097/f2p6/1973 // i10_LQ_LWC_c9/f1p0/10622 // i2_LQ_LWC_c39819/f1p0/2504
GO:0005507	F	copper ion binding	18	5378	100	23155	0.87	1	// i1_LQ_LWC_c25149/f1p0/2007 // i2_LQ_LWC_c114784/f1p0/2025 // i2_LQ_LWC_c48476/f1p0/2112 // i1_HQ_LWC_c23625/f2p5/1954 // i1_LQ_LWC_c21452/f1p6/1879 // i0_LQ_LWC_c331/f1p0/934 // i2_LQ_LWC_c24779/f1p7/2355 // i2_HQ_LWC_c16980/f3p5/2375 // i1_LQ_LWC_c5940/f1p0/1995 // i1_HQ_LWC_c17573/f3p0/2008 // i1_LQ_LWC_c13083/f1p1/1262 // i2_LQ_LWC_c33594/f1p0/2167 // i0_LQ_LWC_c905/f1p0/872 // i1_LQ_LWC_c9…
GO:0004540	F	ribonuclease activity	11	5378	58	23155	0.78	1	// i2_LQ_LWC_c108505/f1p0/2367 // i2_LQ_LWC_c74490/f1p0/2033 // i2_LQ_LWC_c52514/f1p2/2990 // i3_HQ_LWC_c11979/f4p0/3758 // i3_LQ_LWC_c23660/f1p0/3715 // i1_LQ_LWC_c18379/f1p2/1915 // i1_LQ_LWC_c35473/f1p0/1641 // i4_LQ_LWC_c11775/f1p0/4780 // i4_LQ_LWC_c4772/f1p9/5038 // i1_LQ_LWC_c14230/f1p14/1125 // i1_LQ_LWC_c7651/f1p1/1982
GO:0003954	F	NADH dehydrogenase activity	5	5378	9	23155	0.11	1	// i0_LQ_LWC_c1501/f1p0/710 // i1_HQ_LWC_c1100/f14p0/1922 // i0_LQ_LWC_c349/f1p0/942 // i1_LQ_LWC_c37630/f1p0/1230 // i4_LQ_LWC_c41089/f1p0/4013
GO:0016765	F	transferase activity, transferring alkyl or aryl (other than methyl) groups	25	5378	82	23155	0.14	1	// i1_LQ_LWC_c5331/f1p0/1507 // i1_LQ_LWC_c11198/f1p2/1991 // i2_HQ_LWC_c25602/f2p0/2482 // i1_LQ_LWC_c10296/f1p3/1613 // i1_HQ_LWC_c14499/f6p0/1460 // i2_LQ_LWC_c11979/f1p0/2747 // i1_LQ_LWC_c14227/f1p4/1115 // i0_LQ_LWC_c1233/f1p0/876 // i0_HQ_LWC_c272/f2p0/895 // i1_HQ_LWC_c25620/f3p8/1261 // i1_LQ_LWC_c42161/f1p1/1074 // i1_LQ_LWC_c26529/f1p0/1260 // i1_LQ_LWC_c22266/f1p0/1683 // i1_LQ_LWC_c3…
GO:0008237	F	metallopeptidase activity	47	5378	167	23155	0.14	1	// i1_HQ_LWC_c16625/f3p0/1744 // i1_LQ_LWC_c23425/f1p0/1832 // i1_LQ_LWC_c11343/f1p0/1727 // i0_LQ_LWC_c2088/f1p5/672 // i1_LQ_LWC_c27354/f1p0/1237 // i2_HQ_LWC_c10648/f2p3/2453 // i1_LQ_LWC_c22952/f1p2/1614 // i1_LQ_LWC_c23800/f1p0/1843 // i2_LQ_LWC_c113869/f1p0/2062 // i1_LQ_LWC_c19049/f2p1/1652 // i2_HQ_LWC_c18248/f3p0/2370 // i1_HQ_LWC_c39746/f38p41/1735 // i1_LQ_LWC_c26883/f1p0/1285 // i1_LQ…
GO:0016762	F	xyloglucan:xyloglucosyl transferase activity	9	5378	25	23155	0.18	1	// i1_LQ_LWC_c38296/f1p0/1290 // i1_HQ_LWC_c27709/f3p0/1435 // i1_LQ_LWC_c14165/f1p0/1289 // i1_LQ_LWC_c14233/f1p0/1191 // i1_HQ_LWC_c2591/f2p2/1592 // i2_LQ_LWC_c108180/f1p0/2316 // i1_LQ_LWC_c14224/f1p0/1300 // i1_LQ_LWC_c13716/f1p0/1092 // i1_LQ_LWC_c18746/f1p2/1871
GO:0016769	F	transferase activity, transferring nitrogenous groups	22	5378	56	23155	0.029	1	// i1_HQ_LWC_c2031/f12p1/1804 // i1_LQ_LWC_c33070/f1p8/1974 // i1_LQ_LWC_c12796/f1p7/1882 // i1_LQ_LWC_c12253/f1p1/1594 // i1_HQ_LWC_c4995/f3p7/1808 // i1_LQ_LWC_c22409/f1p0/1617 // i1_LQ_LWC_c21007/f1p47/1980 // i1_HQ_LWC_c12056/f3p1/1829 // i1_LQ_LWC_c22580/f1p0/1469 // i1_HQ_LWC_c2291/f4p2/1593 // i0_LQ_LWC_c1492/f1p2/764 // i1_LQ_LWC_c33059/f1p1/1781 // i1_HQ_LWC_c2351/f2p15/1641 // i1_HQ_LWC…
GO:0019787	F	small conjugating protein ligase activity	32	5378	122	23155	0.3	1	// i2_LQ_LWC_c83500/f1p0/3009 // i1_HQ_LWC_c8411/f2p0/1707 // i2_LQ_LWC_c89724/f1p1/2321 // i1_HQ_LWC_c37451/f2p10/1235 // i2_LQ_LWC_c75637/f1p0/2056 // i0_LQ_LWC_c141/f3p0/875 // i0_HQ_LWC_c255/f2p0/819 // i1_HQ_LWC_c11397/f3p8/1722 // i0_LQ_LWC_c825/f1p0/688 // i2_LQ_LWC_c106061/f1p0/2125 // i2_LQ_LWC_c64434/f1p2/2503 // i0_LQ_LWC_c1596/f1p0/907 // i2_LQ_LWC_c36211/f1p3/2404 // i1_LQ_LWC_c32627…
GO:0043169	F	cation binding	647	5378	2899	23155	0.84	1	// i1_LQ_LWC_c42472/f1p0/1094 // i1_HQ_LWC_c5203/f3p3/1854 // i4_LQ_LWC_c8599/f1p2/4597 // i1_HQ_LWC_c2766/f2p0/1946 // i1_LQ_LWC_c26398/f1p0/1226 // i3_LQ_LWC_c28314/f1p0/3097 // i2_HQ_LWC_c17070/f4p2/2387 // i2_HQ_LWC_c7168/f2p3/2735 // i1_LQ_LWC_c19250/f1p0/1903 // i1_LQ_LWC_c26758/f1p0/1171 // i0_LQ_LWC_c1288/f1p0/813 // i1_LQ_LWC_c36554/f1p12/1475 // i1_LQ_LWC_c19049/f2p1/1652 // i0_LQ_LWC_c…
GO:0043492	F	ATPase activity, coupled to movement of substances	31	5378	127	23155	0.43	1	// i2_LQ_LWC_c107175/f1p36/2633 // i6_LQ_LWC_c330/f1p0/6954 // i1_LQ_LWC_c31038/f1p0/1751 // i2_LQ_LWC_c26058/f1p1/2555 // i2_LQ_LWC_c68917/f1p0/2380 // i1_LQ_LWC_c42643/f1p0/1028 // i1_LQ_LWC_c6659/f1p0/1760 // i4_LQ_LWC_c13522/f1p4/4351 // i1_LQ_LWC_c7691/f1p0/1868 // i2_LQ_LWC_c50162/f1p4/2172 // i2_HQ_LWC_c129475/f4p6/2702 // i3_LQ_LWC_c12180/f1p0/3337 // i1_LQ_LWC_c7137/f1p6/1926 // i1_LQ_LW…
GO:0016903	F	oxidoreductase activity, acting on the aldehyde or oxo group of donors	13	5378	29	23155	0.041	1	// i1_LQ_LWC_c11477/f1p0/1910 // i1_HQ_LWC_c40268/f11p0/1378 // i1_LQ_LWC_c24712/f1p2/1954 // i1_LQ_LWC_c36165/f1p0/1751 // i0_LQ_LWC_c1011/f1p0/366 // i1_HQ_LWC_c18719/f3p13/1974 // i1_LQ_LWC_c17522/f1p0/1444 // i1_LQ_LWC_c30114/f1p0/1532 // i2_LQ_LWC_c5126/f1p2/2331 // i1_LQ_LWC_c19746/f1p0/1394 // i1_HQ_LWC_c1753/f18p6/1806 // i1_HQ_LWC_c8928/f4p2/1671 // i1_LQ_LWC_c10305/f1p0/1482
GO:0015662	F	ATPase activity, coupled to transmembrane movement of ions, phosphorylative mechanism	15	5378	59	23155	0.42	1	// i1_LQ_LWC_c7691/f1p0/1868 // i2_LQ_LWC_c50162/f1p4/2172 // i3_LQ_LWC_c12180/f1p0/3337 // i2_LQ_LWC_c25191/f1p1/2859 // i2_LQ_LWC_c24779/f1p7/2355 // i3_LQ_LWC_c10974/f1p0/3859 // i2_LQ_LWC_c26058/f1p1/2555 // i4_LQ_LWC_c13522/f1p4/4351 // i2_LQ_LWC_c65006/f1p0/2396 // i0_LQ_LWC_c1719/f1p279/496 // i1_LQ_LWC_c19285/f1p1/1888 // i1_LQ_LWC_c31038/f1p0/1751 // i4_LQ_LWC_c3028/f1p8/4687 // i3_HQ_LW…
GO:0005244	F	voltage-gated ion channel activity	10	5378	30	23155	0.21	1	// i1_LQ_LWC_c25980/f1p0/1220 // i2_HQ_LWC_c21320/f2p3/2606 // i1_HQ_LWC_c12112/f2p1/1584 // i2_LQ_LWC_c19637/f1p1/2750 // i1_LQ_LWC_c25112/f1p6/1880 // i1_LQ_LWC_c11008/f1p0/1666 // i1_LQ_LWC_c13070/f1p4/1218 // i2_LQ_LWC_c103626/f1p1/2651 // i1_LQ_LWC_c19069/f1p0/1764 // i2_LQ_LWC_c12463/f1p1/2165
GO:0016820	F	hydrolase activity, acting on acid anhydrides, catalyzing transmembrane movement of substances	32	5378	130	23155	0.42	1	// i2_LQ_LWC_c107175/f1p36/2633 // i6_LQ_LWC_c330/f1p0/6954 // i1_LQ_LWC_c31038/f1p0/1751 // i2_LQ_LWC_c26058/f1p1/2555 // i2_LQ_LWC_c68917/f1p0/2380 // i1_LQ_LWC_c42643/f1p0/1028 // i1_LQ_LWC_c6659/f1p0/1760 // i4_LQ_LWC_c13522/f1p4/4351 // i1_LQ_LWC_c7691/f1p0/1868 // i2_LQ_LWC_c50162/f1p4/2172 // i2_HQ_LWC_c129475/f4p6/2702 // i3_LQ_LWC_c12180/f1p0/3337 // i1_LQ_LWC_c7137/f1p6/1926 // i1_LQ_LW…
GO:0016829	F	lyase activity	81	5378	277	23155	0.041	1	// i1_HQ_LWC_c25815/f2p5/1363 // i1_HQ_LWC_c24247/f3p0/1881 // i1_LQ_LWC_c8907/f1p0/1516 // i1_HQ_LWC_c39723/f3p0/1442 // i1_HQ_LWC_c37506/f2p0/1654 // i1_HQ_LWC_c12033/f2p0/1659 // i1_HQ_LWC_c2287/f5p0/1969 // i1_LQ_LWC_c33070/f1p8/1974 // i1_LQ_LWC_c27000/f1p0/1230 // i1_LQ_LWC_c35323/f1p0/1878 // i1_LQ_LWC_c21630/f1p0/1822 // i1_HQ_LWC_c8769/f2p3/1833 // i1_LQ_LWC_c2431/f2p0/1897 // i0_LQ_LWC_…
GO:0016879	F	ligase activity, forming carbon-nitrogen bonds	52	5378	212	23155	0.39	1	// i1_HQ_LWC_c1621/f8p4/1911 // i1_LQ_LWC_c12692/f1p0/1671 // i1_HQ_LWC_c8411/f2p0/1707 // i2_LQ_LWC_c89724/f1p1/2321 // i3_LQ_LWC_c11172/f1p2/3295 // i1_HQ_LWC_c37451/f2p10/1235 // i1_LQ_LWC_c11259/f1p6/1527 // i2_LQ_LWC_c75637/f1p0/2056 // i1_LQ_LWC_c6064/f1p0/1956 // i1_HQ_LWC_c1291/f6p0/1817 // i1_LQ_LWC_c11823/f1p0/1686 // i2_HQ_LWC_c2850/f2p0/2844 // i0_LQ_LWC_c141/f3p0/875 // i0_HQ_LWC_c25…
GO:0004616	F	phosphogluconate dehydrogenase (decarboxylating) activity	5	5378	8	23155	0.08	1	// i1_LQ_LWC_c21964/f1p9/1407 // i1_LQ_LWC_c35323/f1p0/1878 // i1_LQ_LWC_c14411/f1p0/1343 // i1_LQ_LWC_c27297/f1p0/1319 // i1_HQ_LWC_c14734/f23p0/1984
GO:0015295	F	solute:hydrogen symporter activity	9	5378	25	23155	0.18	1	// i2_LQ_LWC_c49008/f1p0/2160 // i1_LQ_LWC_c7034/f1p0/1739 // i1_LQ_LWC_c20048/f1p0/1461 // i1_LQ_LWC_c31201/f1p0/1902 // i1_HQ_LWC_c7742/f2p0/1467 // i1_LQ_LWC_c34345/f1p4/1790 // i1_LQ_LWC_c3244/f1p1/1769 // i1_LQ_LWC_c3953/f1p0/1790 // i1_LQ_LWC_c6910/f1p0/1938
GO:0015297	F	antiporter activity	31	5378	87	23155	0.029	1	// i1_HQ_LWC_c6165/f3p0/1811 // i1_LQ_LWC_c21244/f1p0/1729 // i2_LQ_LWC_c57319/f1p0/2059 // i1_LQ_LWC_c34376/f1p73/1651 // i2_LQ_LWC_c104437/f1p2/2812 // i1_LQ_LWC_c6459/f2p3/1843 // i2_LQ_LWC_c107711/f1p1/2143 // i1_HQ_LWC_c29815/f2p0/1945 // i1_LQ_LWC_c20340/f1p0/1661 // i1_HQ_LWC_c27555/f7p0/1834 // i2_HQ_LWC_c19575/f2p3/2174 // i2_LQ_LWC_c94923/f1p0/2060 // i1_LQ_LWC_c32493/f1p0/1959 // i2_LQ…
GO:0015293	F	symporter activity	14	5378	44	23155	0.19	1	// i2_LQ_LWC_c49008/f1p0/2160 // i5_LQ_LWC_c6531/f1p0/5890 // i1_LQ_LWC_c7034/f1p0/1739 // i1_LQ_LWC_c31201/f1p0/1902 // i1_LQ_LWC_c20048/f1p0/1461 // i2_LQ_LWC_c105557/f1p0/2326 // i1_LQ_LWC_c19145/f1p3/1560 // i1_LQ_LWC_c34345/f1p4/1790 // i1_LQ_LWC_c3244/f1p1/1769 // i1_LQ_LWC_c3953/f1p0/1790 // i1_HQ_LWC_c7742/f2p0/1467 // i1_LQ_LWC_c33374/f1p0/1680 // i3_LQ_LWC_c28617/f1p3/3894 // i1_LQ_LWC_…
GO:0015299	F	solute:hydrogen antiporter activity	10	5378	23	23155	0.077	1	// i1_LQ_LWC_c34083/f1p5/1809 // i2_LQ_LWC_c102160/f1p0/2185 // i2_LQ_LWC_c94923/f1p0/2060 // i1_LQ_LWC_c31076/f1p0/1738 // i2_LQ_LWC_c49466/f1p0/2967 // i1_LQ_LWC_c9539/f1p0/1773 // i1_HQ_LWC_c29656/f2p0/1683 // i1_LQ_LWC_c19794/f1p0/1498 // i1_LQ_LWC_c20340/f1p0/1661 // i2_LQ_LWC_c52878/f1p0/2244
GO:0015298	F	solute:cation antiporter activity	10	5378	23	23155	0.077	1	// i1_LQ_LWC_c34083/f1p5/1809 // i2_LQ_LWC_c102160/f1p0/2185 // i2_LQ_LWC_c94923/f1p0/2060 // i1_LQ_LWC_c31076/f1p0/1738 // i2_LQ_LWC_c49466/f1p0/2967 // i1_LQ_LWC_c9539/f1p0/1773 // i1_HQ_LWC_c29656/f2p0/1683 // i1_LQ_LWC_c19794/f1p0/1498 // i1_LQ_LWC_c20340/f1p0/1661 // i2_LQ_LWC_c52878/f1p0/2244
GO:0034062	F	RNA polymerase activity	11	5378	71	23155	0.92	1	// i0_LQ_LWC_c1456/f1p0/697 // i2_LQ_LWC_c19504/f1p0/2322 // i1_HQ_LWC_c12610/f3p1/1807 // i3_LQ_LWC_c10296/f1p3/3458 // i1_LQ_LWC_c21766/f1p0/1959 // i2_HQ_LWC_c38014/f2p0/2188 // i1_LQ_LWC_c21946/f1p14/1465 // i1_LQ_LWC_c42629/f1p0/1028 // i2_LQ_LWC_c94504/f1p0/2078 // i2_LQ_LWC_c101241/f1p0/2621 // i2_LQ_LWC_c108692/f1p0/2437
GO:0003964	F	RNA-directed DNA polymerase activity	5	5378	152	23155	1	1	// i2_HQ_LWC_c46851/f3p0/2317 // i2_LQ_LWC_c68818/f1p0/2878 // i1_LQ_LWC_c12413/f1p3/1515 // i1_HQ_LWC_c29815/f2p0/1945 // i2_LQ_LWC_c4941/f1p8/2463
GO:0004806	F	triglyceride lipase activity	13	5378	37	23155	0.13	1	// i2_LQ_LWC_c38987/f1p0/2738 // i1_LQ_LWC_c5322/f1p45/1871 // i1_LQ_LWC_c23634/f1p0/1886 // i2_LQ_LWC_c53133/f1p0/2615 // i2_LQ_LWC_c83494/f1p0/2183 // i2_LQ_LWC_c105426/f1p0/2596 // i1_LQ_LWC_c31534/f1p0/1493 // i1_LQ_LWC_c18420/f1p0/1591 // i1_LQ_LWC_c22029/f1p0/1847 // i2_LQ_LWC_c104765/f1p1/2560 // i2_LQ_LWC_c14557/f1p0/2051 // i3_LQ_LWC_c4669/f1p1/3693 // i1_LQ_LWC_c18455/f1p0/1953
GO:0060589	F	nucleoside-triphosphatase regulator activity	18	5378	64	23155	0.28	1	// i2_LQ_LWC_c33999/f1p0/2095 // i1_HQ_LWC_c17591/f2p0/1731 // i1_HQ_LWC_c2307/f4p3/1721 // i0_LQ_LWC_c1972/f1p0/881 // i1_LQ_LWC_c34221/f1p28/1741 // i1_LQ_LWC_c12323/f1p0/1803 // i1_LQ_LWC_c12850/f1p0/2000 // i1_LQ_LWC_c21935/f1p0/1941 // i1_LQ_LWC_c13864/f1p0/1351 // i10_LQ_LWC_c102/f1p0/10107 // i1_HQ_LWC_c6794/f2p0/1597 // i1_LQ_LWC_c13857/f1p0/1343 // i10_LQ_LWC_c105/f1p0/10269 // i1_LQ_LWC…
GO:0003723	F	RNA binding	107	5378	489	23155	0.73	1	// i1_LQ_LWC_c13228/f1p0/1436 // i4_LQ_LWC_c16479/f1p0/4084 // i1_HQ_LWC_c27731/f3p0/1428 // i1_LQ_LWC_c22473/f1p1/1757 // i4_LQ_LWC_c11775/f1p0/4780 // i2_LQ_LWC_c19651/f1p0/2856 // i2_LQ_LWC_c108505/f1p0/2367 // i3_LQ_LWC_c23470/f1p2/3263 // i5_LQ_LWC_c7297/f1p2/5297 // i1_LQ_LWC_c20344/f1p0/1689 // i3_LQ_LWC_c26746/f1p0/3151 // i1_LQ_LWC_c24509/f1p1/1691 // i0_LQ_LWC_c1237/f1p0/573 // i1_LQ_LW…
GO:0003684	F	damaged DNA binding	7	5378	20	23155	0.24	1	// i2_HQ_LWC_c7661/f3p1/2924 // i1_LQ_LWC_c25920/f1p0/1342 // i2_LQ_LWC_c103600/f1p1/2246 // i2_LQ_LWC_c89063/f1p1/2992 // i2_HQ_LWC_c55246/f3p1/2314 // i1_LQ_LWC_c6597/f1p54/1910 // i2_LQ_LWC_c48446/f1p0/2583
GO:0019200	F	carbohydrate kinase activity	13	5378	30	23155	0.049	1	// i1_LQ_LWC_c10408/f1p0/1961 // i2_LQ_LWC_c107438/f1p0/2125 // i2_LQ_LWC_c89123/f1p0/2774 // i1_LQ_LWC_c30062/f1p0/1964 // i1_LQ_LWC_c35197/f1p0/1788 // i2_LQ_LWC_c112238/f1p0/2057 // i1_LQ_LWC_c16941/f2p0/2017 // i1_LQ_LWC_c16851/f1p2/1423 // i1_HQ_LWC_c2125/f2p1/1870 // i1_LQ_LWC_c33004/f1p2/1862 // i1_LQ_LWC_c24049/f1p0/1417 // i1_LQ_LWC_c21910/f1p0/1729 // i1_LQ_LWC_c19323/f1p1/1876
GO:0019208	F	phosphatase regulator activity	5	5378	15	23155	0.32	1	// i5_LQ_LWC_c4015/f1p0/5503 // i2_LQ_LWC_c88976/f1p1/2278 // i2_HQ_LWC_c54787/f2p3/2401 // i1_HQ_LWC_c2959/f2p0/1693 // i1_LQ_LWC_c22585/f1p1/1997
GO:0015450	F	P-P-bond-hydrolysis-driven protein transmembrane transporter activity	6	5378	21	23155	0.4	1	// i0_LQ_LWC_c639/f1p0/935 // i1_LQ_LWC_c4496/f1p0/1539 // i0_LQ_LWC_c1021/f1p0/596 // i0_LQ_LWC_c656/f1p0/794 // i4_LQ_LWC_c11522/f1p16/4714 // i1_LQ_LWC_c30709/f1p0/1738
GO:0004872	F	receptor activity	89	5378	301	23155	0.027	1	// i1_LQ_LWC_c13228/f1p0/1436 // i3_LQ_LWC_c26432/f1p0/3737 // i1_LQ_LWC_c29929/f1p0/1742 // i3_LQ_LWC_c2684/f2p6/3521 // i1_LQ_LWC_c42237/f1p0/1070 // i2_LQ_LWC_c103232/f1p1/2875 // i1_LQ_LWC_c26390/f1p0/1148 // i1_LQ_LWC_c27179/f1p4/1199 // i2_LQ_LWC_c5199/f1p1/2606 // i1_LQ_LWC_c30595/f1p0/1623 // i1_LQ_LWC_c23936/f1p0/1414 // i3_HQ_LWC_c1964/f8p0/3246 // i1_HQ_LWC_c5426/f3p0/1686 // i2_HQ_LWC…
GO:0050662	F	coenzyme binding	77	5378	288	23155	0.15	1	// i0_LQ_LWC_c279/f2p0/473 // i1_LQ_LWC_c21964/f1p9/1407 // i1_LQ_LWC_c26502/f1p0/1372 // i1_HQ_LWC_c6642/f2p21/1895 // i1_LQ_LWC_c14411/f1p0/1343 // i0_LQ_LWC_c1604/f1p0/1002 // i1_LQ_LWC_c4203/f1p5/1801 // i1_LQ_LWC_c21016/f1p0/2009 // i1_HQ_LWC_c18719/f3p13/1974 // i1_LQ_LWC_c31556/f1p0/1649 // i1_LQ_LWC_c35323/f1p0/1878 // i1_HQ_LWC_c12013/f2p0/1850 // i1_LQ_LWC_c8313/f1p0/1902 // i1_LQ_LWC_c…
GO:0050661	F	NADP or NADPH binding	9	5378	24	23155	0.15	1	// i2_LQ_LWC_c65881/f1p1/2977 // i1_LQ_LWC_c22444/f2p0/1763 // i1_LQ_LWC_c8313/f1p0/1902 // i1_LQ_LWC_c30114/f1p0/1532 // i1_LQ_LWC_c13173/f1p9/1432 // i5_LQ_LWC_c4631/f1p0/5819 // i2_LQ_LWC_c27888/f1p0/2075 // i1_HQ_LWC_c14734/f23p0/1984 // i1_LQ_LWC_c21531/f1p0/1916
GO:0050660	F	FAD binding	23	5378	119	23155	0.82	1	// i1_HQ_LWC_c6642/f2p21/1895 // i1_LQ_LWC_c21016/f1p0/2009 // i3_LQ_LWC_c14317/f1p3/3026 // i2_HQ_LWC_c63545/f2p1/2247 // i2_HQ_LWC_c12819/f3p0/2277 // i1_HQ_LWC_c2728/f5p70/1717 // i2_HQ_LWC_c96600/f6p0/2174 // i1_HQ_LWC_c1664/f6p0/1970 // i1_LQ_LWC_c13173/f1p9/1432 // i2_HQ_LWC_c127356/f4p1/2341 // i1_HQ_LWC_c10150/f3p0/1916 // i1_LQ_LWC_c4669/f1p1/1806 // i1_LQ_LWC_c21531/f1p0/1916 // i1_LQ_L…
GO:0046943	F	carboxylic acid transmembrane transporter activity	14	5378	35	23155	0.065	1	// i1_LQ_LWC_c23431/f1p0/2007 // i2_LQ_LWC_c49989/f1p5/2127 // i2_HQ_LWC_c115489/f2p2/2315 // i1_HQ_LWC_c1920/f12p2/1970 // i1_LQ_LWC_c32805/f1p0/1878 // i1_LQ_LWC_c6195/f1p0/1868 // i1_LQ_LWC_c5614/f2p1/1986 // i2_LQ_LWC_c105557/f1p0/2326 // i2_HQ_LWC_c116266/f11p1/2135 // i1_LQ_LWC_c18193/f1p0/1882 // i1_LQ_LWC_c19145/f1p3/1560 // i2_LQ_LWC_c34477/f1p0/2815 // i1_LQ_LWC_c33374/f1p0/1680 // i3_L…
GO:0030528	F	transcription regulator activity	180	5378	759	23155	0.41	1	// i1_LQ_LWC_c30822/f1p0/1553 // i2_LQ_LWC_c127176/f10p3/2738 // i1_LQ_LWC_c7483/f1p2/1790 // i1_LQ_LWC_c6613/f1p0/1667 // i1_LQ_LWC_c9082/f1p1/1597 // i1_LQ_LWC_c24325/f1p0/1907 // i2_LQ_LWC_c109080/f1p1/2187 // i1_LQ_LWC_c21900/f2p0/1464 // i2_LQ_LWC_c35040/f1p0/2510 // i2_LQ_LWC_c43075/f1p1/2058 // i1_LQ_LWC_c11124/f1p0/1886 // i1_LQ_LWC_c17931/f1p4/1581 // i1_LQ_LWC_c25840/f1p1/1079 // i1_LQ_…
GO:0005198	F	structural molecule activity	98	5378	367	23155	0.12	1	// i1_LQ_LWC_c13553/f1p0/1236 // i0_LQ_LWC_c1980/f1p0/459 // i1_HQ_LWC_c27731/f3p0/1428 // i0_LQ_LWC_c1611/f1p0/601 // i0_LQ_LWC_c644/f1p0/678 // i0_LQ_LWC_c1393/f1p0/790 // i3_LQ_LWC_c23367/f1p4/3425 // i0_LQ_LWC_c449/f1p0/835 // i0_LQ_LWC_c957/f1p0/708 // i1_HQ_LWC_c1901/f8p4/1624 // i1_LQ_LWC_c3964/f1p0/1921 // i0_LQ_LWC_c1237/f1p0/573 // i0_LQ_LWC_c548/f1p0/778 // i1_HQ_LWC_c21170/f2p0/1631 /…
GO:0015103	F	inorganic anion transmembrane transporter activity	7	5378	24	23155	0.37	1	// i5_LQ_LWC_c6531/f1p0/5890 // i2_LQ_LWC_c104284/f1p1/2694 // i1_LQ_LWC_c18423/f1p0/1559 // i1_LQ_LWC_c13830/f1p0/1380 // i2_LQ_LWC_c17918/f1p3/2622 // i3_LQ_LWC_c4139/f1p2/3839 // i2_LQ_LWC_c4453/f8p2/2379
GO:0046912	F	transferase activity, transferring acyl groups, acyl groups converted into alkyl on transfer	5	5378	10	23155	0.14	1	// i0_LQ_LWC_c647/f1p0/558 // i1_HQ_LWC_c37342/f3p1/1371 // i1_HQ_LWC_c14728/f14p0/1943 // i1_LQ_LWC_c17429/f1p1/1999 // i1_HQ_LWC_c2044/f5p0/1991
GO:0046914	F	transition metal ion binding	486	5378	2220	23155	0.9	1	// i1_HQ_LWC_c5203/f3p3/1854 // i4_LQ_LWC_c8599/f1p2/4597 // i2_HQ_LWC_c17070/f4p2/2387 // i2_HQ_LWC_c7168/f2p3/2735 // i1_LQ_LWC_c19250/f1p0/1903 // i1_LQ_LWC_c26758/f1p0/1171 // i0_LQ_LWC_c1288/f1p0/813 // i1_LQ_LWC_c36554/f1p12/1475 // i1_LQ_LWC_c19049/f2p1/1652 // i1_LQ_LWC_c24333/f1p6/1887 // i1_LQ_LWC_c14271/f1p0/1424 // i0_LQ_LWC_c1261/f1p0/936 // i2_LQ_LWC_c108827/f1p1/2263 // i1_LQ_LWC_c…
GO:0008081	F	phosphoric diester hydrolase activity	14	5378	45	23155	0.21	1	// i1_HQ_LWC_c14864/f4p0/1895 // i1_LQ_LWC_c7740/f1p0/1794 // i1_LQ_LWC_c17555/f1p0/1441 // i1_LQ_LWC_c13167/f1p0/1429 // i2_HQ_LWC_c46671/f3p1/2652 // i2_LQ_LWC_c107177/f1p1/2811 // i2_LQ_LWC_c21014/f1p0/2755 // i2_HQ_LWC_c25705/f2p0/2307 // i2_LQ_LWC_c108829/f1p0/2319 // i3_HQ_LWC_c29430/f2p0/3035 // i1_LQ_LWC_c33176/f1p0/1898 // i2_LQ_LWC_c112367/f1p3/2198 // i1_LQ_LWC_c33229/f1p1/1529 // i1_L…
GO:0005402	F	cation:sugar symporter activity	9	5378	25	23155	0.18	1	// i2_LQ_LWC_c49008/f1p0/2160 // i1_LQ_LWC_c7034/f1p0/1739 // i1_LQ_LWC_c20048/f1p0/1461 // i1_LQ_LWC_c31201/f1p0/1902 // i1_HQ_LWC_c7742/f2p0/1467 // i1_LQ_LWC_c34345/f1p4/1790 // i1_LQ_LWC_c3244/f1p1/1769 // i1_LQ_LWC_c3953/f1p0/1790 // i1_LQ_LWC_c6910/f1p0/1938
GO:0015035	F	protein disulfide oxidoreductase activity	7	5378	43	23155	0.86	1	// i1_LQ_LWC_c22913/f1p13/1685 // i2_LQ_LWC_c8188/f1p1/2539 // i0_LQ_LWC_c2106/f1p0/806 // i4_LQ_LWC_c32710/f1p1/4136 // i2_LQ_LWC_c65521/f1p0/2718 // i0_LQ_LWC_c483/f1p0/968 // i1_LQ_LWC_c17878/f1p0/1838
GO:0015036	F	disulfide oxidoreductase activity	11	5378	52	23155	0.66	1	// i1_LQ_LWC_c22913/f1p13/1685 // i2_LQ_LWC_c8188/f1p1/2539 // i0_LQ_LWC_c2106/f1p0/806 // i1_HQ_LWC_c2728/f5p70/1717 // i1_HQ_LWC_c2086/f4p0/1804 // i0_LQ_LWC_c483/f1p0/968 // i2_LQ_LWC_c65521/f1p0/2718 // i4_LQ_LWC_c32710/f1p1/4136 // i1_LQ_LWC_c17878/f1p0/1838 // i1_HQ_LWC_c1414/f14p0/1710 // i2_LQ_LWC_c85866/f1p0/2819
GO:0016020	C	membrane	990	5378	3523	23155	7e-09	5.3e-06	// i1_LQ_LWC_c8147/f1p4/1629 // i3_LQ_LWC_c26351/f1p0/3981 // i2_LQ_LWC_c50106/f1p1/2125 // i10_LQ_LWC_c87/f1p0/10430 // i1_HQ_LWC_c1920/f12p2/1970 // i3_LQ_LWC_c12958/f1p6/3103 // i1_LQ_LWC_c26398/f1p0/1226 // i2_LQ_LWC_c31552/f1p0/2703 // i2_LQ_LWC_c53045/f1p2/2508 // i1_LQ_LWC_c11740/f1p98/1899 // i2_LQ_LWC_c32925/f1p0/2578 // i1_LQ_LWC_c8313/f1p0/1902 // i1_HQ_LWC_c40086/f5p0/1140 // i1_LQ_LW…
GO:0031224	C	intrinsic to membrane	328	5378	1048	23155	1.4e-06	0.00037	// i1_LQ_LWC_c8147/f1p4/1629 // i1_LQ_LWC_c8313/f1p0/1902 // i2_LQ_LWC_c50106/f1p1/2125 // i1_LQ_LWC_c13415/f1p0/1410 // i1_HQ_LWC_c19528/f2p2/1444 // i2_LQ_LWC_c108173/f1p0/2257 // i1_HQ_LWC_c16708/f2p1/1548 // i1_LQ_LWC_c29929/f1p0/1742 // i2_LQ_LWC_c53045/f1p2/2508 // i1_LQ_LWC_c22895/f1p20/1547 // i6_LQ_LWC_c330/f1p0/6954 // i1_LQ_LWC_c38596/f1p0/1285 // i2_LQ_LWC_c32925/f1p0/2578 // i1_LQ_LW…
GO:0016021	C	integral to membrane	323	5378	1030	23155	1.5e-06	0.00037	// i1_LQ_LWC_c8147/f1p4/1629 // i1_LQ_LWC_c8313/f1p0/1902 // i2_LQ_LWC_c50106/f1p1/2125 // i1_LQ_LWC_c13415/f1p0/1410 // i1_HQ_LWC_c19528/f2p2/1444 // i2_LQ_LWC_c108173/f1p0/2257 // i1_HQ_LWC_c16708/f2p1/1548 // i1_LQ_LWC_c29929/f1p0/1742 // i2_LQ_LWC_c53045/f1p2/2508 // i1_LQ_LWC_c22895/f1p20/1547 // i6_LQ_LWC_c330/f1p0/6954 // i1_LQ_LWC_c38596/f1p0/1285 // i2_LQ_LWC_c32925/f1p0/2578 // i1_LQ_LW…
GO:0044425	C	membrane part	367	5378	1234	23155	1.6e-05	0.0029	// i1_LQ_LWC_c8147/f1p4/1629 // i2_LQ_LWC_c50106/f1p1/2125 // i3_LQ_LWC_c12958/f1p6/3103 // i2_LQ_LWC_c53045/f1p2/2508 // i1_HQ_LWC_c37527/f3p0/1705 // i1_LQ_LWC_c8313/f1p0/1902 // i1_HQ_LWC_c40086/f5p0/1140 // i2_LQ_LWC_c27888/f1p0/2075 // i1_LQ_LWC_c7447/f1p22/1617 // i1_HQ_LWC_c16753/f3p0/1759 // i1_HQ_LWC_c1238/f9p0/1813 // i1_HQ_LWC_c5426/f3p0/1686 // i1_LQ_LWC_c24543/f1p1/2009 // i2_LQ_LWC_…
GO:0031090	C	organelle membrane	112	5378	335	23155	0.00065	0.085	// i1_LQ_LWC_c13415/f1p0/1410 // i1_LQ_LWC_c22444/f2p0/1763 // i1_LQ_LWC_c31673/f1p0/1416 // i1_LQ_LWC_c14148/f1p0/1100 // i2_LQ_LWC_c27888/f1p0/2075 // i1_LQ_LWC_c7447/f1p22/1617 // i1_LQ_LWC_c13173/f1p9/1432 // i1_LQ_LWC_c9889/f1p0/1755 // i1_LQ_LWC_c3953/f1p0/1790 // i1_LQ_LWC_c25178/f1p1/1524 // i1_LQ_LWC_c11979/f2p0/1517 // i1_LQ_LWC_c42476/f1p0/1059 // i1_LQ_LWC_c21968/f1p0/1932 // i2_HQ_LW…
GO:0044422	C	organelle part	262	5378	902	23155	0.00079	0.085	// i1_LQ_LWC_c9082/f1p1/1597 // i1_LQ_LWC_c13415/f1p0/1410 // i1_LQ_LWC_c21016/f1p0/2009 // i1_LQ_LWC_c25840/f1p1/1079 // i3_LQ_LWC_c19342/f1p0/3282 // i2_LQ_LWC_c51831/f1p11/2469 // i1_HQ_LWC_c27731/f3p0/1428 // i1_LQ_LWC_c31673/f1p0/1416 // i0_LQ_LWC_c2195/f1p5/633 // i1_LQ_LWC_c14148/f1p0/1100 // i2_LQ_LWC_c27888/f1p0/2075 // i2_LQ_LWC_c109200/f1p0/2278 // i1_HQ_LWC_c1123/f15p3/1907 // i1_LQ_L…
GO:0044446	C	intracellular organelle part	262	5378	902	23155	0.00079	0.085	// i1_LQ_LWC_c9082/f1p1/1597 // i1_LQ_LWC_c13415/f1p0/1410 // i1_LQ_LWC_c21016/f1p0/2009 // i1_LQ_LWC_c25840/f1p1/1079 // i3_LQ_LWC_c19342/f1p0/3282 // i2_LQ_LWC_c51831/f1p11/2469 // i1_HQ_LWC_c27731/f3p0/1428 // i1_LQ_LWC_c31673/f1p0/1416 // i0_LQ_LWC_c2195/f1p5/633 // i1_LQ_LWC_c14148/f1p0/1100 // i2_LQ_LWC_c27888/f1p0/2075 // i2_LQ_LWC_c109200/f1p0/2278 // i1_HQ_LWC_c1123/f15p3/1907 // i1_LQ_L…
GO:0031980	C	mitochondrial lumen	6	5378	16	23155	0.22	1	// i1_LQ_LWC_c26415/f1p0/1172 // i1_LQ_LWC_c21016/f1p0/2009 // i2_LQ_LWC_c14344/f1p0/2067 // i1_LQ_LWC_c22349/f1p0/1920 // i1_LQ_LWC_c12554/f1p0/1505 // i1_LQ_LWC_c42420/f1p0/1024
GO:0034357	C	photosynthetic membrane	15	5378	66	23155	0.58	1	// i0_HQ_LWC_c150/f3p0/679 // i0_LQ_LWC_c1641/f1p4/714 // i0_LQ_LWC_c1253/f1p0/1009 // i1_LQ_LWC_c22444/f2p0/1763 // i0_LQ_LWC_c2088/f1p5/672 // i0_LQ_LWC_c1467/f1p0/879 // i1_LQ_LWC_c13173/f1p9/1432 // i4_LQ_LWC_c21200/f1p1/4683 // i4_LQ_LWC_c4881/f1p1/5034 // i4_LQ_LWC_c11522/f1p16/4714 // i0_LQ_LWC_c1762/f1p2/698 // i1_HQ_LWC_c37463/f2p0/1140 // i1_LQ_LWC_c42466/f1p3/1059 // i1_LQ_LWC_c42476/f…
GO:0031300	C	intrinsic to organelle membrane	9	5378	18	23155	0.053	1	// i1_HQ_LWC_c14862/f6p0/1934 // i1_LQ_LWC_c13054/f1p2/1347 // i1_LQ_LWC_c17330/f1p0/1980 // i1_LQ_LWC_c21968/f1p0/1932 // i2_HQ_LWC_c5299/f5p0/2403 // i1_LQ_LWC_c9567/f1p0/1698 // i1_LQ_LWC_c10630/f1p0/1565 // i1_LQ_LWC_c9889/f1p0/1755 // i1_LQ_LWC_c19032/f1p0/1851
GO:0030120	C	vesicle coat	6	5378	19	23155	0.33	1	// i2_LQ_LWC_c6895/f1p0/2723 // i1_LQ_LWC_c13895/f1p2/1177 // i0_LQ_LWC_c451/f1p0/903 // i1_LQ_LWC_c3336/f1p0/1657 // i3_LQ_LWC_c25064/f1p1/3463 // i1_LQ_LWC_c13379/f1p0/1209
GO:0044430	C	cytoskeletal part	41	5378	136	23155	0.087	1	// i3_LQ_LWC_c36864/f1p3/3543 // i3_LQ_LWC_c19342/f1p0/3282 // i2_LQ_LWC_c5200/f1p0/2394 // i1_LQ_LWC_c2889/f1p0/1615 // i2_LQ_LWC_c11343/f1p0/2564 // i2_LQ_LWC_c38681/f1p6/2609 // i2_HQ_LWC_c81771/f2p0/2146 // i1_LQ_LWC_c17603/f1p2/2121 // i4_LQ_LWC_c14546/f1p0/4788 // i1_LQ_LWC_c6153/f1p98/1631 // i2_LQ_LWC_c18504/f1p3/3018 // i3_LQ_LWC_c24093/f1p2/3513 // i2_LQ_LWC_c28225/f1p0/2023 // i3_LQ_LW…
GO:0044436	C	thylakoid part	15	5378	54	23155	0.31	1	// i1_LQ_LWC_c42466/f1p3/1059 // i0_LQ_LWC_c517/f1p0/821 // i0_LQ_LWC_c1641/f1p4/714 // i0_LQ_LWC_c1253/f1p0/1009 // i1_LQ_LWC_c22444/f2p0/1763 // i0_LQ_LWC_c2088/f1p5/672 // i0_LQ_LWC_c1467/f1p0/879 // i1_LQ_LWC_c13173/f1p9/1432 // i4_LQ_LWC_c21200/f1p1/4683 // i4_LQ_LWC_c4881/f1p1/5034 // i4_LQ_LWC_c11522/f1p16/4714 // i1_HQ_LWC_c37463/f2p0/1140 // i0_LQ_LWC_c1817/f1p0/632 // i1_LQ_LWC_c42476/f…
GO:0009507	C	chloroplast	80	5378	257	23155	0.014	1	// i1_LQ_LWC_c20906/f2p0/2035 // i1_HQ_LWC_c1488/f6p9/1869 // i1_LQ_LWC_c11823/f1p0/1686 // i2_HQ_LWC_c100473/f7p0/2290 // i0_LQ_LWC_c2088/f1p5/672 // i3_LQ_LWC_c23505/f1p0/3709 // i2_HQ_LWC_c47629/f2p2/2545 // i3_LQ_LWC_c2902/f1p30/3449 // i1_LQ_LWC_c17531/f1p0/1984 // i2_LQ_LWC_c69933/f1p0/2261 // i4_LQ_LWC_c11522/f1p16/4714 // i1_LQ_LWC_c33004/f1p2/1862 // i2_LQ_LWC_c108824/f1p0/2853 // i1_LQ_…
GO:0044435	C	plastid part	30	5378	99	23155	0.12	1	// i1_LQ_LWC_c20906/f2p0/2035 // i0_LQ_LWC_c1641/f1p4/714 // i0_LQ_LWC_c2088/f1p5/672 // i1_HQ_LWC_c23852/f2p7/1953 // i4_LQ_LWC_c11522/f1p16/4714 // i1_LQ_LWC_c33004/f1p2/1862 // i1_LQ_LWC_c21001/f1p0/1449 // i2_LQ_LWC_c103954/f1p0/2297 // i1_LQ_LWC_c25935/f1p1/1178 // i2_LQ_LWC_c112238/f1p0/2057 // i0_HQ_LWC_c11/f12p0/776 // i0_LQ_LWC_c2002/f1p0/965 // i3_LQ_LWC_c2902/f1p30/3449 // i1_LQ_LWC_c5…
GO:0015630	C	microtubule cytoskeleton	34	5378	109	23155	0.083	1	// i3_LQ_LWC_c36864/f1p3/3543 // i3_LQ_LWC_c19342/f1p0/3282 // i2_LQ_LWC_c5200/f1p0/2394 // i1_LQ_LWC_c2889/f1p0/1615 // i2_LQ_LWC_c11343/f1p0/2564 // i2_LQ_LWC_c38681/f1p6/2609 // i2_HQ_LWC_c81771/f2p0/2146 // i1_LQ_LWC_c17603/f1p2/2121 // i1_LQ_LWC_c6153/f1p98/1631 // i2_LQ_LWC_c18504/f1p3/3018 // i3_HQ_LWC_c12093/f2p5/3457 // i2_LQ_LWC_c28225/f1p0/2023 // i3_LQ_LWC_c10636/f1p3/4035 // i2_LQ_LW…
GO:0044428	C	nuclear part	37	5378	142	23155	0.29	1	// i1_HQ_LWC_c2442/f6p1/1596 // i1_LQ_LWC_c25840/f1p1/1079 // i3_LQ_LWC_c24922/f1p0/3411 // i1_LQ_LWC_c9082/f1p1/1597 // i1_LQ_LWC_c22339/f1p0/1802 // i2_LQ_LWC_c51831/f1p11/2469 // i1_HQ_LWC_c30125/f2p0/1667 // i2_LQ_LWC_c109080/f1p1/2187 // i1_LQ_LWC_c37647/f1p8/1467 // i1_LQ_LWC_c10641/f1p0/1868 // i2_LQ_LWC_c108692/f1p0/2437 // i3_LQ_LWC_c36619/f1p2/3326 // i1_HQ_LWC_c1123/f15p3/1907 // i1_LQ…
GO:0044429	C	mitochondrial part	52	5378	154	23155	0.014	1	// i1_LQ_LWC_c22186/f1p0/1951 // i1_LQ_LWC_c34065/f1p0/1559 // i1_HQ_LWC_c12112/f2p1/1584 // i1_LQ_LWC_c13415/f1p0/1410 // i1_LQ_LWC_c21016/f1p0/2009 // i0_LQ_LWC_c932/f1p0/915 // i1_LQ_LWC_c13441/f1p0/1305 // i1_LQ_LWC_c31673/f1p0/1416 // i1_LQ_LWC_c33832/f1p6/1633 // i1_LQ_LWC_c14148/f1p0/1100 // i1_LQ_LWC_c22362/f1p0/1558 // i0_LQ_LWC_c1959/f1p0/586 // i1_LQ_LWC_c25980/f1p0/1220 // i0_LQ_LWC_c…
GO:0044424	C	intracellular part	3624	5378	16030	23155	1	1	// i1_HQ_LWC_c5203/f3p3/1854 // i1_LQ_LWC_c17691/f1p0/1450 // i3_LQ_LWC_c12958/f1p6/3103 // i1_LQ_LWC_c11657/f1p0/1543 // i1_HQ_LWC_c2097/f2p6/1973 // i2_LQ_LWC_c106333/f1p32/2435 // i0_LQ_LWC_c2066/f1p1/580 // i0_LQ_LWC_c1156/f1p4/833 // i0_LQ_LWC_c1288/f1p0/813 // i1_LQ_LWC_c30595/f1p0/1623 // i1_LQ_LWC_c18951/f1p12/1771 // i1_LQ_LWC_c21946/f1p14/1465 // i1_HQ_LWC_c27726/f3p1/1408 // i1_LQ_LWC_…
4 // i0_HQ_LWC_c144/f3p0/960 // i2_HQ_LWC_c44511/f3p0/2089 // i1_LQ_LWC_c12561/f1p0/1547 // i2_HQ_LWC_c26777/f3p1/2131 // i1_LQ_LWC_c17931/f1p4/1581 // i1_LQ_LWC_c32734/f1p1/1531 // i1_LQ_LWC_c5885/f1p0/1793 // i1_LQ_LWC_c33092/f1p0/2003 // i1_LQ_LWC_c23235/f1p0/1720 // i1_HQ_LWC_c25510/f4p0/1386 // i1_HQ_LWC_c16688/f3p0/1809 // i1_LQ_LWC_c19407/f1p1/1998 // i1_LQ_LWC_c21773/f1p0/1652 // i1_HQ_LW…
_LQ_LWC_c27881/f1p2/3327 // i2_LQ_LWC_c106851/f1p0/2142 // i2_LQ_LWC_c5126/f1p2/2331 // i1_LQ_LWC_c21988/f1p0/1438 // i1_LQ_LWC_c13062/f1p0/1170 // i2_LQ_LWC_c108928/f1p2/2690 // i1_LQ_LWC_c12175/f1p0/1528 // i2_HQ_LWC_c77377/f7p2/2841 // i2_HQ_LWC_c67525/f2p0/2157 // i1_LQ_LWC_c36540/f1p3/1517 // i0_LQ_LWC_c1985/f1p0/788 // i0_LQ_LWC_c1127/f1p0/971 // i1_HQ_LWC_c37389/f2p1/1186 // i1_LQ_LWC_c143…
_HQ_LWC_c21471/f2p0/1771 // i1_LQ_LWC_c21878/f1p1/1925 // i1_HQ_LWC_c37381/f2p1/1345 // i2_LQ_LWC_c106448/f1p0/2296 // i1_LQ_LWC_c30928/f1p0/1826 // i1_LQ_LWC_c9246/f1p2/1999 // i1_HQ_LWC_c1291/f6p0/1817 // i0_LQ_LWC_c451/f1p0/903 // i1_LQ_LWC_c7578/f1p0/1704 // i1_LQ_LWC_c25974/f1p1/1110 // i1_HQ_LWC_c14864/f4p0/1895 // i1_LQ_LWC_c17619/f1p1/1482 // i1_LQ_LWC_c26020/f1p7/1361 // i2_LQ_LWC_c3870/…
GO:0044427	C	chromosomal part	23	5378	139	23155	0.95	1	// i0_HQ_LWC_c148/f3p0/663 // i0_LQ_LWC_c705/f1p0/663 // i0_LQ_LWC_c2195/f1p5/633 // i3_LQ_LWC_c14133/f1p0/3017 // i1_LQ_LWC_c37647/f1p8/1467 // i3_LQ_LWC_c35212/f1p0/3520 // i0_HQ_LWC_c134/f3p0/560 // i2_LQ_LWC_c108692/f1p0/2437 // i0_HQ_LWC_c120/f3p0/786 // i2_LQ_LWC_c33329/f1p1/2412 // i0_LQ_LWC_c337/f1p0/990 // i2_LQ_LWC_c19580/f1p11/2135 // i2_LQ_LWC_c112588/f1p3/2082 // i0_LQ_LWC_c1426/f1p0…
GO:0044421	C	extracellular region part	10	5378	72	23155	0.96	1	// i3_LQ_LWC_c24836/f1p0/3327 // i2_HQ_LWC_c100834/f2p2/2697 // i1_HQ_LWC_c23625/f2p5/1954 // i1_HQ_LWC_c4957/f3p1/1480 // i1_HQ_LWC_c17573/f3p0/2008 // i3_HQ_LWC_c1976/f3p4/3294 // i1_HQ_LWC_c39253/f11p34/2009 // i2_LQ_LWC_c33594/f1p0/2167 // i1_LQ_LWC_c26478/f1p0/1164 // i1_HQ_LWC_c29516/f3p0/1995
GO:0019867	C	outer membrane	10	5378	33	23155	0.28	1	// i1_LQ_LWC_c11108/f1p10/2013 // i2_LQ_LWC_c36422/f1p0/2943 // i1_LQ_LWC_c36680/f1p2/1726 // i2_LQ_LWC_c103954/f1p0/2297 // i1_HQ_LWC_c24276/f2p0/1793 // i1_LQ_LWC_c25980/f1p0/1220 // i1_LQ_LWC_c31673/f1p0/1416 // i1_LQ_LWC_c13070/f1p4/1218 // i1_HQ_LWC_c12112/f2p1/1584 // i2_LQ_LWC_c12463/f1p1/2165
GO:0009941	C	chloroplast envelope	10	5378	36	23155	0.36	1	// i1_LQ_LWC_c20906/f2p0/2035 // i1_LQ_LWC_c11108/f1p10/2013 // i2_LQ_LWC_c36422/f1p0/2943 // i3_HQ_LWC_c17777/f2p2/3434 // i1_HQ_LWC_c39516/f3p0/1791 // i1_LQ_LWC_c5785/f1p0/1818 // i1_LQ_LWC_c20734/f1p0/1790 // i1_HQ_LWC_c1488/f6p9/1869 // i2_LQ_LWC_c103954/f1p0/2297 // i3_LQ_LWC_c2902/f1p30/3449
GO:0044464	C	cell part	4294	5378	18466	23155	0.45	1	// i3_LQ_LWC_c26351/f1p0/3981 // i1_HQ_LWC_c5203/f3p3/1854 // i1_LQ_LWC_c17691/f1p0/1450 // i3_LQ_LWC_c12958/f1p6/3103 // i1_LQ_LWC_c11657/f1p0/1543 // i1_HQ_LWC_c2097/f2p6/1973 // i2_LQ_LWC_c50106/f1p1/2125 // i0_LQ_LWC_c2066/f1p1/580 // i0_LQ_LWC_c1156/f1p4/833 // i1_LQ_LWC_c22384/f1p233/1511 // i1_LQ_LWC_c26758/f1p0/1171 // i0_LQ_LWC_c1288/f1p0/813 // i1_LQ_LWC_c22511/f1p4/1990 // i1_HQ_LWC_c2…
826/f1p1/2518 // i0_LQ_LWC_c2087/f1p0/687 // i1_LQ_LWC_c14937/f2p0/1465 // i1_LQ_LWC_c14275/f1p0/1229 // i1_LQ_LWC_c42651/f1p0/1093 // i2_LQ_LWC_c48365/f1p0/2257 // i3_LQ_LWC_c6021/f1p2/3924 // i2_LQ_LWC_c5703/f1p0/2660 // i2_LQ_LWC_c11343/f1p0/2564 // i2_LQ_LWC_c108379/f1p0/2308 // i1_LQ_LWC_c16851/f1p2/1423 // i1_HQ_LWC_c1758/f9p0/1727 // i0_LQ_LWC_c1773/f1p0/812 // i1_LQ_LWC_c8794/f1p0/1861 //…

## Sheet: Cellular_component_GO terms
GO_acc	term_type	Term	queryitem	querytotal	bgitem	bgtotal	pvalue	FDR	entries
GO:0016020	C	membrane	990	5378	3523	23155	7e-09	5.3e-06	// i1_LQ_LWC_c8147/f1p4/1629 // i3_LQ_LWC_c26351/f1p0/3981 // i2_LQ_LWC_c50106/f1p1/2125 // i10_LQ_LWC_c87/f1p0/10430 // i1_HQ_LWC_c1920/f12p2/1970 // i3_LQ_LWC_c12958/f1p6/3103 // i1_LQ_LWC_c26398/f1p0/1226 // i2_LQ_LWC_c31552/f1p0/2703 // i2_LQ_LWC_c53045/f1p2/2508 // i1_LQ_LWC_c11740/f1p98/1899 // i2_LQ_LWC_c32925/f1p0/2578 // i1_LQ_LWC_c8313/f1p0/1902 // i1_HQ_LWC_c40086/f5p0/1140 // i1_LQ_LW…
GO:0044425	C	membrane part	367	5378	1234	23155	1.6e-05	0.0029	// i1_LQ_LWC_c8147/f1p4/1629 // i2_LQ_LWC_c50106/f1p1/2125 // i3_LQ_LWC_c12958/f1p6/3103 // i2_LQ_LWC_c53045/f1p2/2508 // i1_HQ_LWC_c37527/f3p0/1705 // i1_LQ_LWC_c8313/f1p0/1902 // i1_HQ_LWC_c40086/f5p0/1140 // i2_LQ_LWC_c27888/f1p0/2075 // i1_LQ_LWC_c7447/f1p22/1617 // i1_HQ_LWC_c16753/f3p0/1759 // i1_HQ_LWC_c1238/f9p0/1813 // i1_HQ_LWC_c5426/f3p0/1686 // i1_LQ_LWC_c24543/f1p1/2009 // i2_LQ_LWC_…
GO:0031224	C	intrinsic to membrane	328	5378	1048	23155	1.4e-06	0.00037	// i1_LQ_LWC_c8147/f1p4/1629 // i1_LQ_LWC_c8313/f1p0/1902 // i2_LQ_LWC_c50106/f1p1/2125 // i1_LQ_LWC_c13415/f1p0/1410 // i1_HQ_LWC_c19528/f2p2/1444 // i2_LQ_LWC_c108173/f1p0/2257 // i1_HQ_LWC_c16708/f2p1/1548 // i1_LQ_LWC_c29929/f1p0/1742 // i2_LQ_LWC_c53045/f1p2/2508 // i1_LQ_LWC_c22895/f1p20/1547 // i6_LQ_LWC_c330/f1p0/6954 // i1_LQ_LWC_c38596/f1p0/1285 // i2_LQ_LWC_c32925/f1p0/2578 // i1_LQ_LW…
GO:0016021	C	integral to membrane	323	5378	1030	23155	1.5e-06	0.00037	// i1_LQ_LWC_c8147/f1p4/1629 // i1_LQ_LWC_c8313/f1p0/1902 // i2_LQ_LWC_c50106/f1p1/2125 // i1_LQ_LWC_c13415/f1p0/1410 // i1_HQ_LWC_c19528/f2p2/1444 // i2_LQ_LWC_c108173/f1p0/2257 // i1_HQ_LWC_c16708/f2p1/1548 // i1_LQ_LWC_c29929/f1p0/1742 // i2_LQ_LWC_c53045/f1p2/2508 // i1_LQ_LWC_c22895/f1p20/1547 // i6_LQ_LWC_c330/f1p0/6954 // i1_LQ_LWC_c38596/f1p0/1285 // i2_LQ_LWC_c32925/f1p0/2578 // i1_LQ_LW…

## Sheet: Biological_process_GO terms
GO_acc	term_type	Term	queryitem	querytotal	bgitem	bgtotal	pvalue	FDR	entries
GO:0009875	P	pollen-pistil interaction	7	5378	57	23155	0.97	1	// i2_HQ_LWC_c63563/f3p1/2240 // i2_HQ_LWC_c16621/f6p1/2645 // i2_LQ_LWC_c105590/f1p2/2557 // i2_LQ_LWC_c47037/f1p3/2631 // i2_LQ_LWC_c54033/f1p1/2839 // i2_HQ_LWC_c21290/f2p2/2649 // i2_HQ_LWC_c9508/f2p0/2793
GO:0008152	P	metabolic process	2053	5378	8041	23155	1.1e-06	0.00094	// i1_LQ_LWC_c35205/f1p0/1588 // i2_LQ_LWC_c55154/f1p0/2292 // i1_HQ_LWC_c37451/f2p10/1235 // i2_LQ_LWC_c106333/f1p32/2435 // i2_LQ_LWC_c47216/f1p1/2243 // i1_LQ_LWC_c33049/f1p1/1888 // i1_LQ_LWC_c30595/f1p0/1623 // i1_LQ_LWC_c33422/f1p2/1844 // i1_HQ_LWC_c27726/f3p1/1408 // i1_LQ_LWC_c7096/f1p0/1821 // i1_LQ_LWC_c13479/f1p0/1311 // i2_LQ_LWC_c108827/f1p1/2263 // i1_LQ_LWC_c14507/f1p16/1430 // i2…
9/f1p1/1623 // i0_LQ_LWC_c1794/f1p0/949 // i1_LQ_LWC_c10648/f1p3/1532 // i1_LQ_LWC_c26804/f1p0/1234 // i2_LQ_LWC_c28085/f1p0/2081 // i2_HQ_LWC_c2041/f3p3/2564 // i1_HQ_LWC_c16796/f3p1/1744 // i3_HQ_LWC_c10430/f2p3/3387 // i2_LQ_LWC_c64434/f1p2/2503 // i1_LQ_LWC_c24904/f1p0/1888 // i0_LQ_LWC_c1613/f1p0/914 // i1_HQ_LWC_c22833/f2p8/1876 // i1_LQ_LWC_c19065/f1p2/1684 // i1_LQ_LWC_c23539/f1p0/1729 //…
GO:0051179	P	localization	414	5378	1361	23155	6.9e-07	0.00085	// i1_HQ_LWC_c1920/f12p2/1970 // i3_LQ_LWC_c12958/f1p6/3103 // i2_LQ_LWC_c53045/f1p2/2508 // i1_HQ_LWC_c40086/f5p0/1140 // i2_LQ_LWC_c84112/f1p0/2943 // i1_HQ_LWC_c17591/f2p0/1731 // i1_LQ_LWC_c7447/f1p22/1617 // i1_HQ_LWC_c27726/f3p1/1408 // i0_LQ_LWC_c639/f1p0/935 // i1_HQ_LWC_c16753/f3p0/1759 // i1_LQ_LWC_c42647/f1p0/1066 // i1_LQ_LWC_c20865/f1p0/1755 // i2_LQ_LWC_c23427/f1p5/2417 // i3_LQ_LWC…
GO:0044237	P	cellular metabolic process	1496	5378	5837	23155	4.8e-05	0.018	// i3_LQ_LWC_c11150/f1p1/3578 // i2_LQ_LWC_c55154/f1p0/2292 // i1_HQ_LWC_c37451/f2p10/1235 // i2_LQ_LWC_c47216/f1p1/2243 // i1_LQ_LWC_c33049/f1p1/1888 // i1_LQ_LWC_c30595/f1p0/1623 // i1_LQ_LWC_c33422/f1p2/1844 // i1_LQ_LWC_c7096/f1p0/1821 // i1_LQ_LWC_c13479/f1p0/1311 // i2_LQ_LWC_c108827/f1p1/2263 // i1_LQ_LWC_c14507/f1p16/1430 // i2_LQ_LWC_c17888/f1p0/2653 // i1_LQ_LWC_c23839/f1p0/1840 // i2_H…
p2/1645 // i1_HQ_LWC_c3608/f4p0/1815 // i2_HQ_LWC_c63600/f3p20/2541 // i2_LQ_LWC_c126715/f5p2/2248 // i1_LQ_LWC_c22666/f1p0/1994 // i1_LQ_LWC_c19097/f1p0/1443 // i1_LQ_LWC_c7224/f1p0/1594 // i1_LQ_LWC_c20906/f2p0/2035 // i1_HQ_LWC_c9365/f5p0/1635 // i2_LQ_LWC_c85371/f1p0/2750 // i2_LQ_LWC_c104796/f1p2/2468 // i1_HQ_LWC_c20561/f2p0/1770 // i1_LQ_LWC_c32358/f1p0/1935 // i4_LQ_LWC_c10931/f1p0/4413 /…
GO:0051234	P	establishment of localization	405	5378	1337	23155	1.3e-06	0.00094	// i1_HQ_LWC_c1920/f12p2/1970 // i3_LQ_LWC_c12958/f1p6/3103 // i2_LQ_LWC_c53045/f1p2/2508 // i1_HQ_LWC_c40086/f5p0/1140 // i2_LQ_LWC_c84112/f1p0/2943 // i1_HQ_LWC_c17591/f2p0/1731 // i1_LQ_LWC_c7447/f1p22/1617 // i1_HQ_LWC_c27726/f3p1/1408 // i0_LQ_LWC_c639/f1p0/935 // i1_HQ_LWC_c16753/f3p0/1759 // i1_LQ_LWC_c20865/f1p0/1755 // i2_LQ_LWC_c23427/f1p5/2417 // i3_LQ_LWC_c12950/f1p5/3962 // i1_LQ_LWC…
GO:0033036	P	macromolecule localization	107	5378	296	23155	8.4e-05	0.028	// i1_LQ_LWC_c13228/f1p0/1436 // i1_HQ_LWC_c13762/f2p1/1427 // i3_LQ_LWC_c12958/f1p6/3103 // i2_LQ_LWC_c54281/f1p0/2479 // i1_LQ_LWC_c31673/f1p0/1416 // i1_LQ_LWC_c42237/f1p0/1070 // i1_LQ_LWC_c26567/f1p0/1246 // i1_HQ_LWC_c17591/f2p0/1731 // i0_LQ_LWC_c639/f1p0/935 // i3_LQ_LWC_c21654/f1p3/3724 // i1_LQ_LWC_c13957/f1p0/1117 // i5_LQ_LWC_c7297/f1p2/5297 // i2_LQ_LWC_c69390/f1p0/2504 // i1_HQ_LWC_…
GO:0034641	P	cellular nitrogen compound metabolic process	145	5378	252	23155	6.6e-17	2.4e-13	// i1_HQ_LWC_c25815/f2p5/1363 // i1_LQ_LWC_c21964/f1p9/1407 // i1_LQ_LWC_c5331/f1p0/1507 // i1_LQ_LWC_c20462/f1p0/1423 // i1_LQ_LWC_c10893/f1p0/1558 // i1_LQ_LWC_c34628/f1p0/1653 // i2_LQ_LWC_c88797/f1p2/2404 // i1_LQ_LWC_c22226/f1p0/1910 // i1_HQ_LWC_c5779/f2p0/1549 // i1_LQ_LWC_c7322/f1p0/1500 // i2_LQ_LWC_c17888/f1p0/2653 // i1_LQ_LWC_c27000/f1p0/1230 // i1_LQ_LWC_c9342/f1p0/1611 // i1_HQ_LWC_…
GO:0006810	P	transport	403	5378	1332	23155	1.5e-06	0.00094	// i1_HQ_LWC_c1920/f12p2/1970 // i3_LQ_LWC_c12958/f1p6/3103 // i2_LQ_LWC_c53045/f1p2/2508 // i1_HQ_LWC_c40086/f5p0/1140 // i2_LQ_LWC_c84112/f1p0/2943 // i1_HQ_LWC_c17591/f2p0/1731 // i1_LQ_LWC_c7447/f1p22/1617 // i1_HQ_LWC_c27726/f3p1/1408 // i0_LQ_LWC_c639/f1p0/935 // i1_HQ_LWC_c16753/f3p0/1759 // i1_LQ_LWC_c20865/f1p0/1755 // i2_LQ_LWC_c23427/f1p5/2417 // i3_LQ_LWC_c12950/f1p5/3962 // i1_LQ_LWC…
GO:0044262	P	cellular carbohydrate metabolic process	116	5378	274	23155	1.2e-07	0.00021	// i1_LQ_LWC_c21964/f1p9/1407 // i1_HQ_LWC_c2766/f2p0/1946 // i1_HQ_LWC_c18719/f3p13/1974 // i1_LQ_LWC_c38465/f1p0/1379 // i1_HQ_LWC_c40268/f11p0/1378 // i2_LQ_LWC_c21014/f1p0/2755 // i0_LQ_LWC_c2270/f1p0/950 // i1_LQ_LWC_c14233/f1p0/1191 // i2_LQ_LWC_c50991/f1p0/2715 // i4_LQ_LWC_c41062/f1p0/4038 // i1_LQ_LWC_c17633/f1p0/1843 // i1_HQ_LWC_c37463/f2p0/1140 // i1_LQ_LWC_c12001/f1p0/1794 // i1_LQ_L…
GO:0018130	P	heterocycle biosynthetic process	35	5378	57	23155	1.3e-05	0.0069	// i1_LQ_LWC_c22752/f1p7/1754 // i1_LQ_LWC_c5331/f1p0/1507 // i2_LQ_LWC_c104796/f1p2/2468 // i3_LQ_LWC_c10952/f1p0/3783 // i0_LQ_LWC_c934/f1p0/993 // i1_HQ_LWC_c14949/f2p0/1437 // i1_HQ_LWC_c8780/f2p0/1791 // i0_LQ_LWC_c1601/f1p0/989 // i1_LQ_LWC_c24712/f1p2/1954 // i1_LQ_LWC_c30624/f1p0/1417 // i1_HQ_LWC_c35840/f2p0/1660 // i1_LQ_LWC_c30514/f1p0/1985 // i1_HQ_LWC_c2291/f4p2/1593 // i2_LQ_LWC_c17…
GO:0044271	P	cellular nitrogen compound biosynthetic process	81	5378	201	23155	3.5e-05	0.014	// i1_LQ_LWC_c22752/f1p7/1754 // i1_LQ_LWC_c8907/f1p0/1516 // i1_LQ_LWC_c5331/f1p0/1507 // i2_LQ_LWC_c104796/f1p2/2468 // i1_LQ_LWC_c20462/f1p0/1423 // i0_LQ_LWC_c934/f1p0/993 // i1_HQ_LWC_c14949/f2p0/1437 // i2_HQ_LWC_c3668/f3p1/2192 // i1_LQ_LWC_c11259/f1p6/1527 // i1_LQ_LWC_c17418/f1p0/1734 // i1_HQ_LWC_c8780/f2p0/1791 // i1_LQ_LWC_c10893/f1p0/1558 // i0_LQ_LWC_c1601/f1p0/989 // i1_LQ_LWC_c419…

## Sheet: molecular_functions_GO term
GO_acc	term_type	Term	queryitem	querytotal	bgitem	bgtotal	pvalue	FDR	entries
GO:0003824	F	catalytic activity	2089	5378	7902	23155	4.6e-11	9.8e-08	// i3_LQ_LWC_c11150/f1p1/3578 // i1_HQ_LWC_c5203/f3p3/1854 // i1_HQ_LWC_c37451/f2p10/1235 // i1_LQ_LWC_c35205/f1p0/1588 // i2_LQ_LWC_c47216/f1p1/2243 // i1_LQ_LWC_c33049/f1p1/1888 // i1_LQ_LWC_c30595/f1p0/1623 // i1_HQ_LWC_c27726/f3p1/1408 // i1_LQ_LWC_c7096/f1p0/1821 // i1_LQ_LWC_c38828/f1p3/1291 // i2_LQ_LWC_c108827/f1p1/2263 // i1_LQ_LWC_c14507/f1p16/1430 // i2_LQ_LWC_c17888/f1p0/2653 // i2_LQ…
// i2_LQ_LWC_c105833/f1p3/2880 // i1_HQ_LWC_c14920/f3p0/1427 // i1_LQ_LWC_c4182/f1p0/1746 // i1_HQ_LWC_c37358/f3p2/1322 // i1_HQ_LWC_c16583/f5p0/1671 // i1_LQ_LWC_c39047/f1p0/1307 // i2_HQ_LWC_c5299/f5p0/2403 // i1_LQ_LWC_c32076/f1p0/1765 // i1_LQ_LWC_c21492/f2p9/1981 // i2_HQ_LWC_c24377/f3p0/2257 // i1_HQ_LWC_c2851/f3p0/1680 // i1_LQ_LWC_c31408/f1p0/1495 // i2_LQ_LWC_c24779/f1p7/2355 // i1_LQ_LW…
