# Supplementary material for: Genome-Wide Expression and Physiological Profiling of Pearl Millet Genotype Reveal the Biological Pathways and Various Gene Clusters Underlying Salt Resistance
Source: Front Plant Sci. 2022 Mar 28;13:849618. doi: 10.3389/fpls.2022.849618 (PMC8996197; doi:10.3389/fpls.2022.849618)
Supplement: Supplementary file 6 [file Table_6.XLSX]

## Sheet: MAPK_pathway
ids	S vs CK_1h	S vs CK_3h	S vs CK_7h	KEGG	pathway_description
i0_LQ_LWC_c842/f1p0/964	0.090358	-0.551827	-0.213425	K00940 ndk	nucleoside-diphosphate kinase [EC:2.7.4.6]
i0_HQ_LWC_c132/f3p0/704	0.0393089	-0.532359	0.265983	K02183 CALM	calmodulin
i0_HQ_LWC_c273/f2p0/803	0.294229	-0.485776	-0.00212148	K02183 CALM	calmodulin
i0_LQ_LWC_c195/f2p0/820	0.321838	-0.731665	0.0376401	K02183 CALM	calmodulin
i1_LQ_LWC_c12593/f1p0/1872	0.782409	0	-3.01792	K03781 katE	catalase [EC:1.11.1.6]
i1_HQ_LWC_c19286/f2p0/1913	2.50065	1.8037	1.63048	K13413 MKK4_5	mitogen-activated protein kinase kinase 4/5 [EC:2.7.12.2]
i1_LQ_LWC_c21639/f1p0/1993	-0.557826	-0.621946	0.311109	K13414 MEKK1	mitogen-activated protein kinase kinase kinase 1 [EC:2.7.11.25]
i2_HQ_LWC_c11258/f10p2/2294	0.471752	0.751741	2.55842	K13414 MEKK1	mitogen-activated protein kinase kinase kinase 1 [EC:2.7.11.25]
i1_LQ_LWC_c21190/f1p0/1893	-0.415541	-0.609169	-0.817321	K13424 WRKY33	WRKY transcription factor 33
i1_LQ_LWC_c36450/f1p2/1858	-0.264368	-0.0463049	0.466547	K13425 WRKY22	WRKY transcription factor 22
i0_LQ_LWC_c2262/f1p6/797	-0.0662252	-1.54324	-1.48229	K13449 PR1	pathogenesis-related protein 1
i1_HQ_LWC_c37349/f3p10/1291	-0.00898439	-0.851405	0.135058	K14496 PYL	abscisic acid receptor PYR/PYL family
i2_LQ_LWC_c3719/f1p0/2678	-0.367375	-0.890868	0.254372	K14496 PYL	abscisic acid receptor PYR/PYL family
i1_HQ_LWC_c14899/f5p0/1785	1.10512	-1.31288	-1.1718	K14497 PP2C	protein phosphatase 2C [EC:3.1.3.16]
i1_HQ_LWC_c24128/f2p2/1978	0	0	0	K14497 PP2C	protein phosphatase 2C [EC:3.1.3.16]
i1_LQ_LWC_c6827/f1p148/1763	0.162667	-0.319011	-0.590152	K14497 PP2C	protein phosphatase 2C [EC:3.1.3.16]
i1_HQ_LWC_c11031/f2p0/1681	-0.0716412	-0.46439	0.193977	K14498 SNRK2	serine/threonine-protein kinase SRK2 [EC:2.7.11.1]
i1_HQ_LWC_c9365/f5p0/1635	0.0587424	-0.756781	-0.0247014	K14498 SNRK2	serine/threonine-protein kinase SRK2 [EC:2.7.11.1]
i1_LQ_LWC_c11814/f1p1/1913	0.965235	-1.08042	-1.10645	K14498 SNRK2	serine/threonine-protein kinase SRK2 [EC:2.7.11.1]
i1_LQ_LWC_c33057/f1p0/1882	0.119996	-0.84703	0.110732	K14498 SNRK2	serine/threonine-protein kinase SRK2 [EC:2.7.11.1]
i2_LQ_LWC_c47216/f1p1/2243	0.25634	3.61471	-0.296982	K14498 SNRK2	serine/threonine-protein kinase SRK2 [EC:2.7.11.1]
i3_LQ_LWC_c10042/f1p2/3516	-0.110799	-0.545968	-0.112142	K14498 SNRK2	serine/threonine-protein kinase SRK2 [EC:2.7.11.1]
i2_HQ_LWC_c23793/f7p2/2666	-0.564728	-0.574302	0.145769	K14509 ETR	ethylene receptor [EC:2.7.13.-]
i2_HQ_LWC_c8617/f2p1/2715	-1.27633	-0.197446	0.0387324	K14510 CTR1	serine/threonine-protein kinase CTR1 [EC:2.7.11.1]
i1_HQ_LWC_c21012/f3p0/1659	0.0710275	-0.481969	0.0497755	K14512 MPK6	mitogen-activated protein kinase 6 [EC:2.7.11.24]
i2_LQ_LWC_c24779/f1p7/2355	0.286382	-0.272633	-0.947849	K17686 copA	P-type Cu+ transporter [EC:7.2.2.8]
i4_LQ_LWC_c13522/f1p4/4351	-0.993487	-0.239466	-0.165424	K17686 copA	P-type Cu+ transporter [EC:7.2.2.8]
i1_HQ_LWC_c9878/f2p3/1629	-0.269089	-0.374866	0.229938	K20535 MPK1_2	mitogen-activated protein kinase 1/2 [EC:2.7.11.24]
i1_LQ_LWC_c20963/f2p6/1709	0.340057	-0.210646	0.453325	K20535 MPK1_2	mitogen-activated protein kinase 1/2 [EC:2.7.11.24]
i0_LQ_LWC_c373/f1p0/966	0.131827	-0.703925	-0.478826	K20557 VIP1	transcription factor VIP1
i3_LQ_LWC_c20861/f1p21/3109	-0.489147	-0.0404791	0.884772	K20557 VIP1	transcription factor VIP1
i1_LQ_LWC_c24048/f1p0/1697	-0.784271	0.925999	-0.906891	K20600 MPK4	mitogen-activated protein kinase 4 [EC:2.7.11.24]
i1_LQ_LWC_c14456/f1p0/1332	0.235178	-0.188932	-0.0944089	K20603 MKK2	mitogen-activated protein kinase kinase 2 [EC:2.7.12.2]
i2_LQ_LWC_c104327/f1p1/2705	0.0929427	-0.239016	0.245731	K20606 ANP1	mitogen-activated protein kinase kinase kinase ANP1 [EC:2.7.11.25]
i2_LQ_LWC_c32355/f1p2/2550	0	0	0.415038	K20607 MKK3	mitogen-activated protein kinase kinase 3 [EC:2.7.12.2]
i1_LQ_LWC_c27331/f1p0/1399	0.343704	-0.00272183	0.461569	K20716 MAPKKK17_18	mitogen-activated protein kinase kinase kinase 17/18
i1_LQ_LWC_c18799/f1p0/1955	0	0	0	K20718 ER	LRR receptor-like serine/threonine-protein kinase ERECTA [EC:2.7.11.1]
i2_LQ_LWC_c115281/f1p0/2017	0.502151	-0.808732	0.380506	K20726 TMEM222	transmembrane protein 222
i2_LQ_LWC_c37456/f1p0/2534	0.473931	-0.679476	-0.349981	K20726 TMEM222	transmembrane protein 222
