# Supplementary material for: Genome-Wide Expression and Physiological Profiling of Pearl Millet Genotype Reveal the Biological Pathways and Various Gene Clusters Underlying Salt Resistance
Source: Front Plant Sci. 2022 Mar 28;13:849618. doi: 10.3389/fpls.2022.849618 (PMC8996197; doi:10.3389/fpls.2022.849618)
Supplement: Supplementary file 7 [file Table_7.XLSX]

## Sheet: peroxisome_pathway
subject_ids	CK_1h	CK_3h	CK_7h	S_1h	S_3h	S_7h	log2FC(S vs CK_1h)	log2FC(S vs CK_3h)	log2FC(S vs CK_7h)	pathway_description
i1_LQ_LWC_c8204/f6p0/1933	13.8133	17.1633	25.15	13.4933	11.5433	19.8567	-0.0338147	-0.57227	-0.340935	K00031 IDH1; isocitrate dehydrogenase [EC:1.1.1.42]
i1_LQ_LWC_c36605/f1p0/1832	1.79333	2.37667	2.79	1.66	0.95	2.82	-0.11146	-1.32294	0.01543	K00232 E1.3.3.6; acyl-CoA oxidase [EC:1.3.3.6] E1.3.3.6; acyl-CoA oxidase [EC:1.3.3.6]
i1_LQ_LWC_c12253/f1p1/1594	0.173333	0.796667	0.923333	0.363333	0.143333	0.623333	1.06774	-2.4746	-0.566848	K00830 AGXT; alanine-glyoxylate transaminase / serine-glyoxylate transaminase / serine-pyruvate transaminase [EC:2.6.1.44 2.6.1.45 2.6.1.51]
i1_LQ_LWC_c21358/f1p1/1959	16.8767	13.79	11.93	20.1967	8.93667	14.9033	0.259087	-0.625814	0.321041	K00869 E2.7.1.36; mevalonate kinase [EC:2.7.1.36]
i1_LQ_LWC_c34219/f1p0/1889	4	6.78667	5.4	3	4.30667	7.23	-0.415037	-0.656131	0.421036	K01578 MLYCD; malonyl-CoA decarboxylase [EC:4.1.1.9]
i1_LQ_LWC_c8975/f2p2/1690	21.1433	26.2867	24.7233	17.5133	14.2267	30.0533	-0.271749	-0.885734	0.281652	K01640 E4.1.3.4; hydroxymethylglutaryl-CoA lyase [EC:4.1.3.4]
i2_HQ_LWC_c2487/f11p0/2561	2.00667	3.65333	3.96667	1.92667	2.14667	3.00667	-0.058694	-0.767115	-0.399762	K01897 ACSL; long-chain acyl-CoA synthetase [EC:6.2.1.3]
i2_HQ_LWC_c32593/f2p0/2130	49.7067	90.9633	90.65	56.31	50.4267	89.0167	0.179952	-0.851098	-0.0262315	K01897 ACSL; long-chain acyl-CoA synthetase [EC:6.2.1.3]
i2_LQ_LWC_c107578/f1p5/2805	1.88333	1.95	2.50667	2.25333	2.1	2.38667	0.258772	0.106915	-0.0707731	K01897 ACSL; long-chain acyl-CoA synthetase [EC:6.2.1.3]
i2_LQ_LWC_c37863/f2p0/2412	0.72	0.603333	0.636667	0.416667	0.51	0.566667	-0.789103	-0.242458	-0.168038	K01897 ACSL; long-chain acyl-CoA synthetase [EC:6.2.1.3]
i2_LQ_LWC_c52236/f1p2/2754	0.0166667	0.0333333	0.0333333	0.01	0	0.01	-0.736966	0	-1.73697	K01897 ACSL; long-chain acyl-CoA synthetase [EC:6.2.1.3]
i1_LQ_LWC_c7462/f1p0/1771	11.0633	15.4267	17.6767	11.74	8.63	16.5567	0.0856463	-0.837994	-0.094434	K03426 E3.6.1.22; NAD+ diphosphatase [EC:3.6.1.22]
i1_LQ_LWC_c12593/f1p0/1872	0.0833333	0.0333333	0.27	0.143333	0	0.0333333	0.782409	0	-3.01792	K03781 katE; catalase [EC:1.11.1.6]
i1_LQ_LWC_c39106/f1p0/1368	9.52667	10.0867	27.8767	9.7	7.54667	13.22	0.0260132	-0.418538	-1.07634	K04564 SOD2; superoxide dismutase, Fe-Mn family [EC:1.15.1.1]
i2_LQ_LWC_c133469/f1p2/2031	0.496667	0.566667	0.306667	0.293333	2.26	0.54	-0.759737	1.99575	0.816288	K04564 SOD2; superoxide dismutase, Fe-Mn family [EC:1.15.1.1]
i0_LQ_LWC_c429/f1p0/846	9.53333	8.16	7.9	6.98	4.24333	8.48333	-0.449754	-0.943371	0.102779	K04565 SOD1; superoxide dismutase, Cu-Zn family [EC:1.15.1.1]
i1_LQ_LWC_c42176/f1p0/1022	139.85	109.187	129.207	115.297	66.1667	90.4833	-0.278529	-0.72262	-0.513957	K04565 SOD1; superoxide dismutase, Cu-Zn family [EC:1.15.1.1]
i1_LQ_LWC_c32855/f1p1/1997	0.0733333	0.07	0.15	0.446667	0.106667	0.186667	2.60666	0.607683	0.315502	K05677 ABCD3; ATP-binding cassette, subfamily D ALD, member 3
i1_LQ_LWC_c34886/f1p0/1554	12.5733	13.4767	15.68	13.3	10.0733	16	0.0810591	-0.419923	0.0291463	K06664 PEX2; peroxin-2
i0_LQ_LWC_c1012/f1p0/751	95.0833	49.7167	53.97	87.6	28.6767	59.6467	-0.118262	-0.793852	0.144284	K11147 DHRS4; dehydrogenase/reductase SDR family member 4 [EC:1.1.-.-]
i1_LQ_LWC_c35132/f1p0/1906	0.266667	0.163333	0.276667	0.0533333	0.156667	0.0933333	-2.32193	-0.060121	-1.56768	K11517 HAO; S-2-hydroxy-acid oxidase [EC:1.1.3.15]
i1_LQ_LWC_c39269/f11p13/1542	0	0	0	11.5333	4.60667	11.3033	0	0	0	K11517 HAO; S-2-hydroxy-acid oxidase [EC:1.1.3.15]
i1_HQ_LWC_c1960/f6p0/1655	29.2267	33.0667	36.0833	36	24.4667	50.33	0.300712	-0.43456	0.480086	K13335 PEX16; peroxin-16
i2_LQ_LWC_c102335/f1p0/2098	12.78	5.89333	5.64667	11.24	4.24667	7.21333	-0.185246	-0.472753	0.353267	K13337 PEX19; peroxin-19
i1_LQ_LWC_c14322/f1p7/1172	43.0633	42.35	46.1533	41.13	35.27	48.7567	-0.0662689	-0.26392	0.0791647	K13341 PEX7; peroxin-7
i1_LQ_LWC_c11727/f1p2/1968	0.96	1.71333	1.63333	0.843333	0.92	2.30667	-0.186931	-0.8971	0.49799	K13343 PEX14; peroxin-14
i1_LQ_LWC_c26657/f1p0/1094	5.25667	5.44333	4.38667	4.7	3.43667	5.09333	-0.161487	-0.66348	0.215485	K13344 PEX13; peroxin-13
i1_HQ_LWC_c12228/f3p0/1861	8.42	11.5267	8.53	7.54	7.23667	10.33	-0.159256	-0.671578	0.276223	K13345 PEX12; peroxin-12
i1_LQ_LWC_c12522/f1p0/1857	1.75667	1.78333	1.90333	2.21667	0.783333	2.83	0.335551	-1.18688	0.572274	K13346 PEX10; peroxin-10
i1_HQ_LWC_c20131/f3p0/1581	30.0867	37.8667	35.39	31.8433	24.46	42.4133	0.0818671	-0.630504	0.261176	K13354 SLC25A17; solute carrier family 25 peroxisomal adenine nucleotide transporter, member 17
i1_LQ_LWC_c12810/f1p9/1596	8.26333	7.04333	8.61	6.03	4.10667	5.32	-0.454566	-0.778291	-0.694587	K13354 SLC25A17; solute carrier family 25 peroxisomal adenine nucleotide transporter, member 17
i1_LQ_LWC_c23793/f1p2/1787	3.43	5.89	5.83333	3.07	3.36333	6.12333	-0.15997	-0.808376	0.0699967	K13356 FAR; alcohol-forming fatty acyl-CoA reductase [EC:1.2.1.84]
i2_LQ_LWC_c27053/f1p0/2062	13.54	11.36	15.7567	10.1333	5.25333	9.07	-0.418119	-1.11266	-0.796788	K13356 FAR; alcohol-forming fatty acyl-CoA reductase [EC:1.2.1.84]
