# Supplementary material for: Genome-Wide Expression and Physiological Profiling of Pearl Millet Genotype Reveal the Biological Pathways and Various Gene Clusters Underlying Salt Resistance
Source: Front Plant Sci. 2022 Mar 28;13:849618. doi: 10.3389/fpls.2022.849618 (PMC8996197; doi:10.3389/fpls.2022.849618)
Supplement: Supplementary file 9 [file Table_9.XLSX]

## Sheet: transcripts_regulation_1h
main bin	id	type	value	description
30.7	i2_LQ_LWC_c67976/f1p0/2212	Transcript	0.226808	moderately similar to ( 221) AT1G22300 | Symbols: GRF10, GF14 EPSILON | GRF10 (GENERAL REGULATORY FACTOR 10); ATP binding / protein binding / protein phosphorylated amino acid binding | chr1:7879601-7881103 REVERSEmoderately similar to ( 429) 14338_ORYSA Putative 14-3-3-like protein GF14-H (G-box factor 14-3-3 homolog H) - Oryza sativa (Rice) 14-3-3 BMH1 14_3_3 protein|14-3-3 protein, putative, e…
30.7	i1_LQ_LWC_c42091/f1p4/1012	Transcript	0.0670418	moderately similar to ( 406) AT3G02520 | Symbols: GRF7, GF14 NU | GRF7 (GENERAL REGULATORY FACTOR 7); protein binding / protein phosphorylated amino acid binding | chr3:526800-527915 REVERSEmoderately similar to ( 454) 14333_ORYSA 14-3-3-like protein GF14-C (G-box factor 14-3-3 homolog C) - Oryza sativa (Rice) 14_3_3 14-3-3 BMH1 protein|14-3-3 protein, putative, expressed
30.7	i1_LQ_LWC_c37730/f1p3/1204	Transcript	0.0192735	moderately similar to ( 314) AT1G78300 | Symbols: GRF2, 14-3-3OMEGA, GF14 OMEGA | GRF2 (GENERAL REGULATORY FACTOR 2); protein binding / protein phosphorylated amino acid binding | chr1:29461883-29463052 FORWARDmoderately similar to ( 380) 14331_ORYSA 14-3-3-like protein GF14-A (G-box factor 14-3-3 homolog A) - Oryza sativa (Rice) 14-3-3 14_3_3 BMH1 protein|14-3-3 protein, putative, expressed
30.7	i1_HQ_LWC_c25814/f2p2/1156	Transcript	-0.0870684	moderately similar to ( 389) AT3G02520 | Symbols: GRF7, GF14 NU | GRF7 (GENERAL REGULATORY FACTOR 7); protein binding / protein phosphorylated amino acid binding | chr3:526800-527915 REVERSEmoderately similar to ( 451) 14332_ORYSA 14-3-3-like protein GF14-B (G-box factor 14-3-3 homolog B) - Oryza sativa (Rice) 14-3-3 14_3_3 BMH1 protein|14-3-3 protein, putative, expressed
17.1	i1_LQ_LWC_c16873/f1p0/1765	Transcript	-0.232517	weakly similar to ( 129) AT5G42560 | Symbols: | abscisic acid-responsive HVA22 family protein | chr5:17015703-17016969 FORWARD protein|HVA22, putative, expressed
17.1	i4_HQ_LWC_c11059/f2p4/4592	Transcript	1.00929	highly similar to ( 797) AT5G20960 | Symbols: AAO1, AO1, ATAO, ATAO1 | AAO1 (ARABIDOPSIS ALDEHYDE OXIDASE 1); aldehyde oxidase/ indole-3-acetaldehyde oxidase | chr5:7116783-7122338 FORWARDnearly identical (1665) ALDO4_ORYSA Probable aldehyde oxidase 4 (EC 1.2.3.1) (AO-4) - Oryza sativa (Rice) XdhA XdhB FAD_binding_5 CoxS Ald_Xan_dh_C2 Ald_Xan_dh_C Fer2_2 CoxL PRK11433 CO_deh_flav_C PRK09970 CoxM …
17.1	i1_LQ_LWC_c21576/f1p0/1526	Transcript	-0.282002	moderately similar to ( 220) AT1G75700 | Symbols: HVA22G | HVA22G (HVA22-LIKE PROTEIN G) | chr1:28423956-28424931 FORWARD TB2_DP1_HVA22 protein|HVA22, putative, expressed
17.1	i4_HQ_LWC_c17219/f3p0/4376	Transcript	-0.163822	nearly identical (1386) AT2G27150 | Symbols: AAO3 | AAO3 (Abscisic ALDEHYDE OXIDASE 3); abscisic aldehyde oxidase/ aldehyde oxidase/ indole-3-acetaldehyde oxidase | chr2:11601952-11607014 FORWARDnearly identical (2567) ALDO1_ORYSA Probable aldehyde oxidase 1 (EC 1.2.3.1) (AO-1) - Oryza sativa (Rice) Ald_Xan_dh_C2 XdhB CoxL PRK09970 XdhA PRK09800 FAD_binding_5 Ald_Xan_dh_C CoxS Fer2_2 CO_deh_flav_…
17.1	i2_LQ_LWC_c27805/f1p0/2088	Transcript	-0.0280543	moderately similar to ( 237) AT5G42560 | Symbols: | abscisic acid-responsive HVA22 family protein | chr5:17015703-17016969 FORWARD protein|HVA22, putative, expressed
17.1	i1_LQ_LWC_c36692/f1p0/1814	Transcript	0.323641	weakly similar to ( 146) AT2G36020 | Symbols: HVA22J | HVA22J (HVA22-LIKE PROTEIN J) | chr2:15123424-15125140 REVERSE protein|HVA22, putative, expressed
17.1	i1_LQ_LWC_c7296/f1p5/2004	Transcript	0.325736	highly similar to ( 571) AT2G44990 | Symbols: CCD7, MAX3, ATCCD7 | CCD7 (CAROTENOID CLEAVAGE DIOXYGENASE 7); 9-cis-epoxycarotenoid dioxygenase | chr2:18558938-18561621 FORWARD COG3670 RPE65 protein|carotenoid cleavage dioxygenase 7, chloroplast precursor, putative, expressed
17.1	i8_LQ_LWC_c75/f1p0/8694	Transcript	-0.332575	moderately similar to ( 380) AT2G27150 | Symbols: AAO3 | AAO3 (Abscisic ALDEHYDE OXIDASE 3); abscisic aldehyde oxidase/ aldehyde oxidase/ indole-3-acetaldehyde oxidase | chr2:11601952-11607014 FORWARDhighly similar to ( 556) ALDOL_ORYSA Putative aldehyde oxidase-like protein - Oryza sativa (Rice) Ald_Xan_dh_C2 XdhB CoxL protein|aldehyde oxidase, putative, expressed
17.1	i1_LQ_LWC_c24894/f1p0/1862	Transcript	0	highly similar to ( 534) AT4G32810 | Symbols: CCD8, MAX4, ATCCD8 | CCD8 (CAROTENOID CLEAVAGE DIOXYGENASE 8); oxidoreductase, acting on single donors with incorporation of molecular oxygen, incorporation of two atoms of oxygen | chr4:15828348-15831299 FORWARD COG3670 RPE65 protein|beta,beta-carotene 9,10-dioxygenase, putative, expressed
17.1	i2_HQ_LWC_c10704/f4p1/2315	Transcript	-0.289507	highly similar to ( 717) AT4G32810 | Symbols: CCD8, MAX4, ATCCD8 | CCD8 (CAROTENOID CLEAVAGE DIOXYGENASE 8); oxidoreductase, acting on single donors with incorporation of molecular oxygen, incorporation of two atoms of oxygen | chr4:15828348-15831299 FORWARD RT_LTR COG3670 RPE65 RVT_1 protein|transposon protein, putative, unclassified, expressed
17.1	i3_HQ_LWC_c24252/f2p1/3522	Transcript	-0.990135	nearly identical (1400) AT5G20960 | Symbols: AAO1, AO1, ATAO, ATAO1 | AAO1 (ARABIDOPSIS ALDEHYDE OXIDASE 1); aldehyde oxidase/ indole-3-acetaldehyde oxidase | chr5:7116783-7122338 FORWARDnearly identical (2645) ALDO2_ORYSA Probable aldehyde oxidase 2 (EC 1.2.3.1) (AO-2) - Oryza sativa (Rice) Ald_Xan_dh_C2 XdhB CoxL PRK09970 XdhA PRK09800 FAD_binding_5 CoxS Ald_Xan_dh_C Fer2_2 PRK11433 CO_deh_flav…
17.1	i2_HQ_LWC_c17034/f3p2/2516	Transcript	1.46678	highly similar to ( 752) AT3G14440 | Symbols: NCED3, ATNCED3, STO1, SIS7 | NCED3 (NINE-CIS-EPOXYCAROTENOID DIOXYGENASE 3); 9-cis-epoxycarotenoid dioxygenase | chr3:4831678-4833477 REVERSE RPE65 COG3670 protein|9-cis-epoxycarotenoid dioxygenase 1, chloroplast precursor, putative, expressed
17.1	i1_LQ_LWC_c32624/f1p3/1793	Transcript	0.111077	weakly similar to ( 115) AT3G19290 | Symbols: ABF4, AREB2 | ABF4 (ABRE BINDING FACTOR 4); DNA binding / protein binding / transcription activator/ transcription factor | chr3:6687956-6689713 FORWARD protein|bZIP transcription factor, putative, expressed
17.1	i1_HQ_LWC_c2716/f3p0/1731	Transcript	-0.135407	weakly similar to ( 136) AT3G19290 | Symbols: ABF4, AREB2 | ABF4 (ABRE BINDING FACTOR 4); DNA binding / protein binding / transcription activator/ transcription factor | chr3:6687956-6689713 FORWARD protein|bZIP transcription factor, putative, expressed
17.1	i1_LQ_LWC_c21069/f1p0/1718	Transcript	0.449643	weakly similar to ( 117) AT4G34000 | Symbols: ABF3, DPBF5 | ABF3 (ABSCISIC ACID RESPONSIVE ELEMENTS-BINDING FACTOR 3); DNA binding / protein binding / transcription activator/ transcription factor | chr4:16296008-16297594 FORWARD protein|bZIP transcription factor, putative, expressed
17.1	i0_LQ_LWC_c1239/f1p0/996	Transcript	-0.082243	weakly similar to ( 197) AT4G36720 | Symbols: HVA22K | HVA22K (HVA22-LIKE PROTEIN K) | chr4:17307769-17309668 FORWARD TB2_DP1_HVA22 protein|HVA22, putative, expressed
17.1	i1_LQ_LWC_c38227/f1p0/1137	Transcript	-0.347985	weakly similar to ( 193) AT5G23370 | Symbols: | GRAM domain-containing protein / ABA-responsive protein-related | chr5:7863542-7864201 REVERSE protein|GEM, putative, expressed
17.1	i1_LQ_LWC_c13838/f1p0/1236	Transcript	0.195555	moderately similar to ( 209) AT2G22475 | Symbols: GEM | GEM (GL2-EXPRESSION MODULATOR) | chr2:9541523-9544778 FORWARD protein|GRAM domain containing protein, expressed
17.1	i4_LQ_LWC_c23525/f1p5/4521	Transcript	-0.0123837	weakly similar to ( 183) AT5G08350 | Symbols: | GRAM domain-containing protein / ABA-responsive protein-related | chr5:2686417-2687175 REVERSE protein|GEM, putative, expressed
17.1	i2_LQ_LWC_c48365/f1p0/2257	Transcript	-0.00908038	moderately similar to ( 213) AT1G74520 | Symbols: ATHVA22A | ATHVA22A | chr1:28008109-28009156 REVERSEweakly similar to ( 107) HVA22_HORVU Protein HVA22 - Hordeum vulgare (Barley) TB2_DP1_HVA22 protein|HVA22, putative, expressed
17.1	i1_LQ_LWC_c11350/f1p2/1946	Transcript	0.1399	moderately similar to ( 276) AT1G28200 | Symbols: FIP1 | FIP1 (FH INTERACTING PROTEIN 1) | chr1:9850395-9852300 REVERSE protein|GRAM domain containing protein, expressed
21.2	i2_LQ_LWC_c66963/f1p1/2729	Transcript	-0.230333	weakly similar to ( 192) AT3G48890 | Symbols: ATMP2, ATMAPR3, MSBP2, MAPR3 | ATMP2; heme binding | chr3:18129669-18131353 FORWARD protein|cytochrome b5-like Heme/Steroid binding domain containing protein, expressed
21.2	i1_LQ_LWC_c38352/f1p0/1262	Transcript	0.3913	weakly similar to ( 192) AT4G18260 | Symbols: | cytochrome B561-related | chr4:10093524-10097337 REVERSEB561 protein|expressed protein
21.2	i1_LQ_LWC_c9546/f1p0/1954	Transcript	-0.21901	weakly similar to ( 193) AT3G48890 | Symbols: ATMP2, ATMAPR3, MSBP2, MAPR3 | ATMP2; heme binding | chr3:18129669-18131353 FORWARD protein|cytochrome b5-like Heme/Steroid binding domain containing protein, expressed
21.2	i0_LQ_LWC_c1283/f1p0/718	Transcript	0.239528	moderately similar to ( 217) AT2G32720 | Symbols: B5 #4, ATCB5-B, CB5-B | CB5-B (CYTOCHROME B5 ISOFORM B); heme binding | chr2:13877013-13878447 REVERSEmoderately similar to ( 269) CYB5_ORYSA Cytochrome b5 - Oryza sativa (Rice) Cyt-b5 CYB5 protein|cytochrome b5-like Heme/Steroid binding domain containing protein, expressed
21.2	i1_HQ_LWC_c37413/f2p0/1114	Transcript	0.203297	moderately similar to ( 269) AT1G07890 | Symbols: APX1, CS1 | APX1 (ascorbate peroxidase 1); L-ascorbate peroxidase | chr1:2438005-2439435 FORWARDmoderately similar to ( 327) APX2_ORYSA L-ascorbate peroxidase 2, cytosolic (EC 1.11.1.11) (APXb) (OsAPx02) - Oryza sativa (Rice)ascorbate_peroxidase plant_peroxidase peroxidase KatG protein|OsAPx2 - Cytosolic Ascorbate Peroxidase encoding gene 4,5,6,8,…
21.2	i11_LQ_LWC_c12/f1p0/11757	Transcript	0	moderately similar to ( 405) AT4G35000 | Symbols: APX3 | APX3 (ASCORBATE PEROXIDASE 3); L-ascorbate peroxidase | chr4:16665007-16667541 REVERSEhighly similar to ( 542) APX3_ORYSA Probable L-ascorbate peroxidase 3 (EC 1.11.1.11) (OsAPx03) - Oryza sativa (Rice)ascorbate_peroxidase plant_peroxidase peroxidase KatG secretory_peroxidase catalase_peroxidase protein|OsAPx3 - Peroxisomal Ascorbate Peroxi…
21.2	i1_LQ_LWC_c42274/f1p0/1050	Transcript	0	moderately similar to ( 405) AT1G07890 | Symbols: APX1, CS1 | APX1 (ascorbate peroxidase 1); L-ascorbate peroxidase | chr1:2438005-2439435 FORWARDmoderately similar to ( 479) APX1_ORYSA L-ascorbate peroxidase 1, cytosolic (EC 1.11.1.11) (APXa) (OsAPx01) - Oryza sativa (Rice)ascorbate_peroxidase plant_peroxidase peroxidase KatG secretory_peroxidase catalase_peroxidase protein|OsAPx1 - Cytosolic As…
21.2	i1_HQ_LWC_c2728/f5p70/1717	Transcript	0.15251	highly similar to ( 624) AT5G03630 | Symbols: ATMDAR2 | ATMDAR2; monodehydroascorbate reductase (NADH) | chr5:922378-924616 REVERSEhighly similar to ( 652) MDAR_PEA Monodehydroascorbate reductase (EC 1.6.5.4) (MDAR) (Ascorbate free radical reductase) (AFR reductase) - Pisum sativum (Garden pea) Pyr_redox_2 NirB HcaD PRK09754 Lpd PRK09564 Ndh PRK06416 PRK04965 protein|monodehydroascorbate reductas…
21.2	i2_LQ_LWC_c85866/f1p0/2819	Transcript	0.0724085	highly similar to ( 536) AT3G27820 | Symbols: ATMDAR4, MDAR4 | MDAR4 (MONODEHYDROASCORBATE REDUCTASE 4); monodehydroascorbate reductase (NADH) | chr3:10315249-10317881 FORWARDmoderately similar to ( 385) MDAR_PEA Monodehydroascorbate reductase (EC 1.6.5.4) (MDAR) (Ascorbate free radical reductase) (AFR reductase) - Pisum sativum (Garden pea) Pyr_redox_2 NirB PRK09754 HcaD PRK09564 Ndh Lpd PRK0496…
21.2	i1_HQ_LWC_c2086/f4p0/1804	Transcript	-0.259727	highly similar to ( 635) AT3G27820 | Symbols: ATMDAR4, MDAR4 | MDAR4 (MONODEHYDROASCORBATE REDUCTASE 4); monodehydroascorbate reductase (NADH) | chr3:10315249-10317881 FORWARDmoderately similar to ( 422) MDAR_PEA Monodehydroascorbate reductase (EC 1.6.5.4) (MDAR) (Ascorbate free radical reductase) (AFR reductase) - Pisum sativum (Garden pea) Pyr_redox_2 NirB PRK09754 HcaD Lpd PRK09564 PRK06416 Nd…
21.2	i1_HQ_LWC_c1414/f14p0/1710	Transcript	0.0431528	highly similar to ( 632) AT3G52880 | Symbols: ATMDAR1 | monodehydroascorbate reductase, putative | chr3:19601477-19604366 REVERSEhighly similar to ( 629) MDAR_PEA Monodehydroascorbate reductase (EC 1.6.5.4) (MDAR) (Ascorbate free radical reductase) (AFR reductase) - Pisum sativum (Garden pea) Pyr_redox_2 NirB HcaD PRK09754 Lpd PRK09564 Ndh PRK06416 PRK05976 PRK06116 protein|monodehydroascorbate r…
21.2	i4_LQ_LWC_c8599/f1p2/4597	Transcript	0.196692	moderately similar to ( 447) AT4G08390 | Symbols: SAPX | SAPX (STROMAL ASCORBATE PEROXIDASE); L-ascorbate peroxidase | chr4:5315071-5317071 FORWARDhighly similar to ( 552) APX6_ORYSA Probable L-ascorbate peroxidase 6, chloroplast precursor (EC 1.11.1.11) (OsAPx06) - Oryza sativa (Rice)ascorbate_peroxidase plant_peroxidase peroxidase KatG secretory_peroxidase catalase_peroxidase protein|OsAPx6 - S…
21.2	i1_LQ_LWC_c36589/f1p0/1714	Transcript	0.523186	moderately similar to ( 409) AT4G09010 | Symbols: APX4 | APX4 (ASCORBATE PEROXIDASE 4); heme binding / peroxidase | chr4:5777502-5779338 REVERSEvery weakly similar to (81.3) APX3_ORYSA Probable L-ascorbate peroxidase 3 (EC 1.11.1.11) (OsAPx03) - Oryza sativa (Rice)ascorbate_peroxidase protein|peroxidase precursor, putative, expressed
21.2	i1_LQ_LWC_c13218/f1p0/1219	Transcript	0.667595	moderately similar to ( 347) AT4G35000 | Symbols: APX3 | APX3 (ASCORBATE PEROXIDASE 3); L-ascorbate peroxidase | chr4:16665007-16667541 REVERSEmoderately similar to ( 439) APX4_ORYSA Probable L-ascorbate peroxidase 4 (EC 1.11.1.11) (OsAPx04) - Oryza sativa (Rice)ascorbate_peroxidase plant_peroxidase peroxidase KatG secretory_peroxidase catalase_peroxidase protein|OsAPx4 - Peroxisomal Ascorbate Pe…
21.2	i1_LQ_LWC_c18498/f1p3/1627	Transcript	0.799701	moderately similar to ( 327) AT4G32320 | Symbols: APX6 | APX6; L-ascorbate peroxidase/ heme binding / peroxidase | chr4:15602777-15605234 FORWARDweakly similar to ( 133) APX4_ORYSA Probable L-ascorbate peroxidase 4 (EC 1.11.1.11) (OsAPx04) - Oryza sativa (Rice)ascorbate_peroxidase plant_peroxidase peroxidase secretory_peroxidase protein|peroxidase precursor, putative, expressed
21.2	i1_HQ_LWC_c20594/f2p0/1612	Transcript	-0.0264339	highly similar to ( 712) AT5G28840 | Symbols: GME | GME (GDP-D-MANNOSE 3',5'-EPIMERASE); GDP-mannose 3,5-epimerase/ NAD or NADH binding / catalytic | chr5:10862472-10864024 REVERSEhighly similar to ( 788) GME2_ORYSA GDP-mannose 3,5-epimerase 2 (EC 5.1.3.18) (GDP-Man 3,5-epimerase 2) - Oryza sativa (Rice) WcaG Epimerase GalE RfbB protein|NAD dependent epimerase/dehydratase family protein, putative…
21.2	i2_LQ_LWC_c108588/f1p4/2394	Transcript	0.0932439	highly similar to ( 535) AT5G55120 | Symbols: VTC5 | VTC5 (VITAMIN C DEFECTIVE 5); GDP-D-glucose phosphorylase/ galactose-1-phosphate guanylyltransferase (GDP)/ quercetin 4'-O-glucosyltransferase | chr5:22369515-22371709 FORWARD protein|VTC2, putative, expressed
21.2	i1_HQ_LWC_c27726/f3p1/1408	Transcript	-1.02903	moderately similar to ( 467) AT4G33670 | Symbols: | L-galactose dehydrogenase (L-GalDH) | chr4:16169670-16171446 REVERSEvery weakly similar to (90.5) KCAB_ORYSA Probable voltage-gated potassium channel subunit beta (K(+) channel subunit beta) - Oryza sativa (Rice) Tas COG1453 Aldo_ket_red PRK09912 ARA1 COG4989 protein|oxidoreductase, aldo/keto reductase family protein, putative, expressed
21.2	i1_LQ_LWC_c11823/f1p0/1686	Transcript	-0.372218	highly similar to ( 793) AT4G23100 | Symbols: RML1, PAD2, GSH1, CAD2 | GSH1 (GLUTAMATE-CYSTEINE LIGASE); glutamate-cysteine ligase | chr4:12103779-12106751 REVERSEhighly similar to ( 791) GSH1_BRAJU Glutamate--cysteine ligase, chloroplast precursor (EC 6.3.2.2) (Gamma-glutamylcysteine synthetase) (Gamma-ECS) (GCS) - Brassica juncea (Leaf mustard) (Indian mustard)GshA GCS2 protein|glutamate--cyste…
21.2	i1_HQ_LWC_c16688/f3p0/1809	Transcript	-0.00401306	highly similar to ( 631) AT5G27380 | Symbols: GSH2, GSHB | GSH2 (GLUTATHIONE SYNTHETASE 2); glutathione synthase | chr5:9668211-9670912 REVERSEhighly similar to ( 640) GSHB_BRAJU Glutathione synthetase, chloroplast precursor (EC 6.3.2.3) (Glutathione synthase) (GSH synthetase) (GSH-S) - Brassica juncea (Leaf mustard) (Indian mustard) GSH_synth_ATP eu-GS GSH_synthase protein|glutathione synthetase…
17.3	i3_LQ_LWC_c34585/f1p1/4026	Transcript	-0.113504	weakly similar to ( 163) AT2G38050 | Symbols: DET2, DWF6, ATDET2 | DET2 (DE-ETIOLATED 2); sterol 5-alpha reductase | chr2:15921303-15922176 REVERSE Steroid_dh protein|3-oxo-5-alpha-steroid 4-dehydrogenase, putative, expressed
17.3	i1_HQ_LWC_c27679/f2p0/1562	Transcript	0.0110029	highly similar to ( 563) AT5G13710 | Symbols: SMT1, CPH | SMT1 (STEROL METHYLTRANSFERASE 1); sterol 24-C-methyltransferase | chr5:4424048-4426866 REVERSEhighly similar to ( 694) SMT1_ORYSA Cycloartenol-C-24-methyltransferase 1 (EC 2.1.1.41) (24-sterol C-methyltransferase 1) (Sterol C-methyltransferase 1) - Oryza sativa (Rice) Sterol_MT_C Methyltransf_11 UbiE ubiE Cfa protein|cycloartenol-C-24-met…
17.3	i1_HQ_LWC_c8905/f4p0/1623	Transcript	-0.161573	highly similar to ( 532) AT1G20330 | Symbols: SMT2, CVP1, FRL1 | SMT2 (STEROL METHYLTRANSFERASE 2); S-adenosylmethionine-dependent methyltransferase | chr1:7038968-7040053 REVERSEhighly similar to ( 726) SMT2_ORYSA 24-methylenesterol C-methyltransferase 2 (EC 2.1.1.143) (24-sterol C-methyltransferase 2) (Sterol-C-methyltransferase 2) - Oryza sativa (Rice) Sterol_MT_C Methyltransf_11 UbiE PRK08317…
17.3	i1_HQ_LWC_c16676/f7p0/1978	Transcript	1.19965	highly similar to ( 775) AT1G11680 | Symbols: CYP51G1, EMB1738, CYP51A2, CYP51 | CYP51G1 (CYTOCHROME P450 51G1); oxygen binding / sterol 14-demethylase | chr1:3938925-3940585 FORWARDhighly similar to ( 905) CP51_SORBI Cytochrome P450 51 (EC 1.14.13.70) (CYPLI) (P450-LIA1) (Obtusifoliol 14-alpha demethylase) - Sorghum bicolor (Sorghum) (Sorghum vulgare) p450 CypX protein|cytochrome P450 51, putati…
17.3	i1_HQ_LWC_c12418/f3p0/1472	Transcript	-0.00736071	moderately similar to ( 490) AT3G52940 | Symbols: FK, HYD2, ELL1 | FK (FACKEL); delta14-sterol reductase | chr3:19631030-19633112 REVERSE ERG4_ERG24 protein|delta14-sterol reductase, putative, expressed
17.3	i3_LQ_LWC_c6986/f1p0/3440	Transcript	0.645799	moderately similar to ( 387) AT3G02580 | Symbols: STE1, DWF7, BUL1 | STE1 (STEROL 1); C-5 sterol desaturase | chr3:547048-548615 FORWARDmoderately similar to ( 387) SC5D_TOBAC Delta(7)-sterol-C5(6)-desaturase (EC 1.3.3.-) (Delta-7-C-5 sterol desaturase) (Delta(7)-sterol-C5-desaturase) - Nicotiana tabacum (Common tobacco) protein|fatty acid hydroxylase, putative, expressed
17.3	i1_LQ_LWC_c35982/f1p1/2000	Transcript	-1.87447	highly similar to ( 738) AT1G58440 | Symbols: XF1, SQE1 | XF1; squalene monooxygenase | chr1:21714094-21717246 REVERSEhighly similar to ( 756) ERG1_PANGI Squalene monooxygenase (EC 1.14.99.7) (Squalene epoxidase) (SE) - Panax ginseng (Korean ginseng) SE UbiH FixC PRK07045 PRK06185 protein|squalene monooxygenase, putative, expressed
17.3	i1_LQ_LWC_c36676/f1p0/1604	Transcript	0.0838952	moderately similar to ( 220) AT1G78700 | Symbols: | brassinosteroid signalling positive regulator-related | chr1:29599854-29601539 FORWARDDUF822 protein|BES1/BZR1 homolog protein, putative, expressed
17.3	i1_LQ_LWC_c14341/f1p0/1281	Transcript	-0.066115	moderately similar to ( 218) AT1G19350 | Symbols: BES1, BZR2 | BES1 (BRI1-EMS-SUPPRESSOR 1); protein binding / transcription factor/ transcription regulator | chr1:6688841-6690165 FORWARDDUF822 protein|BES1/BZR1 homolog protein, putative, expressed
17.3	i1_LQ_LWC_c37548/f2p15/1370	Transcript	-0.0948274	moderately similar to ( 478) AT2G46290 | Symbols: | eukaryotic translation initiation factor 3 subunit 2, putative / eIF-3 beta, putative / eIF3i, putative | chr2:19005910-19007797 REVERSE WD40 COG2319 protein|WD domain, G-beta repeat domain containing protein, expressed
17.3	i2_LQ_LWC_c25405/f1p0/2735	Transcript	-0.42553	highly similar to ( 979) AT3G20780 | Symbols: ATTOP6B, BIN3, HYP6, RHL3 | ATTOP6B (topoisomerase 6 subunit B); DNA topoisomerase (ATP-hydrolyzing)/ identical protein binding / protein binding | chr3:7264025-7268498 REVERSEPRK04184 COG1389 Topo-VIb_trans TopoIIB_Trans protein|OsTOP6B - Topoisomerase 6 subunit B, expressed
30.1	i0_LQ_LWC_c1228/f1p0/557	Transcript	0	nearly identical (1013) AT2G13440 | Symbols: | glucose-inhibited division family A protein | chr2:5593270-5598296 REVERSE PRK05192 GidA GIDA protein|tRNA uridine 5-carboxymethylaminomethyl modification enzyme gidA, putative, expressed
30.1	i3_HQ_LWC_c41399/f2p0/3966	Transcript	-1.46173	highly similar to ( 701) AT1G05200 | Symbols: ATGLR3.4, GLR3.4, GLUR3 | ATGLR3.4; intracellular ligand-gated ion channel | chr1:1505642-1509002 FORWARDhighly similar to ( 615) GLR31_ORYSA Glutamate receptor 3.1 precursor (Ligand-gated ion channel 3.1) - Oryza sativa (Rice) ANF_receptor PBPe LivK protein|glutamate receptor 3.4 precursor, putative, expressed
30.1	i0_LQ_LWC_c820/f1p0/710	Transcript	0.137763	moderately similar to ( 325) AT4G08950 | Symbols: EXO | EXO (EXORDIUM) | chr4:5740378-5741322 FORWARDPhi_1 protein|phosphate-induced protein 1 conserved region domain containing protein, expressed
30.1	i3_HQ_LWC_c1964/f8p0/3246	Transcript	-0.344583	highly similar to ( 967) AT1G42540 | Symbols: ATGLR3.3, GLR3.3 | ATGLR3.3; intracellular ligand-gated ion channel | chr1:15973489-15976703 FORWARDhighly similar to ( 962) GLR31_ORYSA Glutamate receptor 3.1 precursor (Ligand-gated ion channel 3.1) - Oryza sativa (Rice) ANF_receptor Lig_chan PBPe LivK protein|glutamate receptor, putative, expressed
30.1	i3_LQ_LWC_c24030/f1p2/3289	Transcript	0	highly similar to ( 603) AT2G29100 | Symbols: ATGLR2.9, GLR2.9 | ATGLR2.9; intracellular ligand-gated ion channel | chr2:12501092-12504912 REVERSEmoderately similar to ( 407) GLR31_ORYSA Glutamate receptor 3.1 precursor (Ligand-gated ion channel 3.1) - Oryza sativa (Rice) Lig_chan ANF_receptor LivK PBPe protein|glutamate receptor, putative, expressed
30.1	i1_LQ_LWC_c34744/f1p0/1462	Transcript	-0.105353	highly similar to ( 525) AT3G06483 | Symbols: PDK, ATPDHK | PDK (PYRUVATE DEHYDROGENASE KINASE); ATP binding / histidine phosphotransfer kinase/ pyruvate dehydrogenase (acetyl-transferring) kinase | chr3:1990727-1992581 REVERSE protein|kinase, putative, expressed
30.3	i2_LQ_LWC_c33942/f1p0/2447	Transcript	-0.0535255	weakly similar to ( 151) AT2G42390 | Symbols: | protein kinase C substrate, heavy chain-related | chr2:17651381-17652509 REVERSE protein|glucosidase 2 subunit beta precursor, putative, expressed
30.3	i0_HQ_LWC_c273/f2p0/803	Transcript	0.294229	weakly similar to ( 187) AT2G27030 | Symbols: CAM5 | CAM5 (CALMODULIN 5); calcium ion binding | chr2:11532719-11533060 FORWARDweakly similar to ( 186) CALM3_PETHY Calmodulin-related protein - Petunia hybrida (Petunia) FRQ1 protein|OsCam1-2 - Calmodulin, expressed
30.3	i5_LQ_LWC_c9484/f1p0/5989	Transcript	0.557482	highly similar to ( 837) AT5G57110 | Symbols: ACA8, AT-ACA8 | ACA8 (AUTOINHIBITED CA2+ -ATPASE, ISOFORM 8); calcium-transporting ATPase/ calmodulin binding / protein self-association | chr5:23109729-23116857 REVERSEhighly similar to ( 523) ACA1_ORYSA Calcium-transporting ATPase 1, plasma membrane-type (EC 3.6.3.8) (Ca(2+)-ATPase isoform 1) (Plastid envelope ATPase 1) - Oryza sativa (Rice) MgtA PR…
30.3	i1_HQ_LWC_c2282/f3p0/1905	Transcript	1.02417	moderately similar to ( 494) AT4G32060 | Symbols: | calcium-binding EF hand family protein | chr4:15501134-15503302 FORWARD protein|EF hand family protein, putative, expressed
30.3	i1_LQ_LWC_c34210/f1p0/1995	Transcript	1.0154	highly similar to ( 695) AT5G57580 | Symbols: | calmodulin-binding protein | chr5:23314994-23317683 REVERSECalmodulin_bind protein|calmodulin binding protein, putative, expressed
30.3	i1_LQ_LWC_c22029/f1p0/1847	Transcript	2.848	weakly similar to ( 172) AT3G49050 | Symbols: | lipase class 3 family protein / calmodulin-binding heat-shock protein, putative | chr3:18181498-18183613 FORWARD protein|calmodulin binding heat shock protein, putative, expressed
30.3	i2_LQ_LWC_c26058/f1p1/2555	Transcript	1.5368	highly similar to ( 980) AT3G22910 | Symbols: | calcium-transporting ATPase, plasma membrane-type, putative / Ca(2+)-ATPase, putative (ACA13) | chr3:8116335-8119388 REVERSEhighly similar to ( 673) ACA5_ORYSA Probable calcium-transporting ATPase 5, plasma membrane-type (EC 3.6.3.8) (Ca(2+)-ATPase isoform 5) - Oryza sativa (Rice) MgtA PRK10517 E1-E2_ATPase KdpB PRK01122 ZntA zntA PRK10671 protein|c…
30.3	i1_LQ_LWC_c36165/f1p0/1751	Transcript	0	highly similar to ( 565) AT5G54130 | Symbols: | calcium-binding EF hand family protein | chr5:21962900-21964841 FORWARD protein|endonuclease/exonuclease/phosphatase family domain containing protein, expressed
30.3	i2_LQ_LWC_c14593/f1p0/2057	Transcript	0.275024	highly similar to ( 872) AT3G20290 | Symbols: ATEHD1 | ATEHD1 (EPS15 HOMOLOGY DOMAIN 1); GTP binding / GTPase/ calcium ion binding | chr3:7075057-7078655 REVERSE Dynamin_N protein|EH domain-containing protein 1, putative, expressed
30.3	i1_LQ_LWC_c7691/f1p0/1868	Transcript	0	nearly identical (1144) AT2G41560 | Symbols: ACA4 | ACA4 (AUTO-INHIBITED CA(2+)-ATPASE, ISOFORM 4); calcium-transporting ATPase/ calmodulin binding | chr2:17332256-17337179 REVERSEnearly identical (1880) ACA6_ORYSA Probable calcium-transporting ATPase 6, plasma membrane-type (EC 3.6.3.8) (Ca(2+)-ATPase isoform 6) - Oryza sativa (Rice) MgtA PRK10517 E1-E2_ATPase KdpB ZntA PRK01122 zntA PRK10671 pr…
30.3	i1_LQ_LWC_c31038/f1p0/1751	Transcript	-1.48904	nearly identical (1313) AT2G41560 | Symbols: ACA4 | ACA4 (AUTO-INHIBITED CA(2+)-ATPASE, ISOFORM 4); calcium-transporting ATPase/ calmodulin binding | chr2:17332256-17337179 REVERSEnearly identical (1949) ACA4_ORYSA Probable calcium-transporting ATPase 4, plasma membrane-type (EC 3.6.3.8) (Ca(2+)-ATPase isoform 4) - Oryza sativa (Rice) MgtA PRK10517 E1-E2_ATPase ZntA KdpB PRK01122 Cation_ATPase_C …
30.3	i2_LQ_LWC_c35373/f1p0/2723	Transcript	0.480626	highly similar to ( 575) AT5G04220 | Symbols: SYTC, ATSYTC, NTMC2TYPE1.3, NTMC2T1.3 | SYTC | chr5:1155985-1158620 REVERSE COG5038 C2 C2 C2 protein|C2 domain containing protein, expressed
30.3	i1_LQ_LWC_c30872/f1p0/1816	Transcript	0.224305	very weakly similar to (86.7) AT2G27480 | Symbols: | calcium ion binding | chr2:11746811-11747885 FORWARD protein|EF hand family protein, putative, expressed
30.3	i1_LQ_LWC_c11034/f1p0/1897	Transcript	0	moderately similar to ( 389) AT5G56360 | Symbols: | calmodulin-binding protein | chr5:22823586-22827950 REVERSE protein|glucosidase II beta subunit-like domain containing protein, expressed
30.3	i3_LQ_LWC_c12180/f1p0/3337	Transcript	0	nearly identical (1277) AT3G57330 | Symbols: ACA11 | ACA11 (autoinhibited Ca2+-ATPase 11); calcium-transporting ATPase/ calmodulin binding | chr3:21211655-21216375 REVERSEnearly identical (1952) ACA3_ORYSA Calcium-transporting ATPase 3, plasma membrane-type (EC 3.6.3.8) (Ca(2+)-ATPase isoform 3) - Oryza sativa (Rice) MgtA PRK10517 E1-E2_ATPase KdpB PRK01122 ZntA zntA PRK10671 protein|calcium-tran…
30.3	i1_HQ_LWC_c2701/f4p1/1815	Transcript	0.253959	highly similar to ( 553) AT5G37710 | Symbols: | lipase class 3 family protein / calmodulin-binding heat-shock protein, putative | chr5:14979159-14981400 FORWARD Lipase_3 Lipase_3 protein|calmodulin-binding heat-shock protein, putative, expressed
30.3	i2_HQ_LWC_c100880/f2p3/2111	Transcript	1.11291	highly similar to ( 760) AT1G35670 | Symbols: ATCDPK2, CPK11, ATCPK11 | ATCDPK2 (CALCIUM-DEPENDENT PROTEIN KINASE 2); calmodulin-dependent protein kinase/ kinase | chr1:13205456-13208058 FORWARDhighly similar to ( 762) CDPK_SOYBN Calcium-dependent protein kinase SK5 (EC 2.7.11.1) (CDPK) - Glycine max (Soybean) S_TKc S_TKc Pkinase SPS1 TyrKc Pkinase_Tyr FRQ1 PTKc PTKc_Jak_rpt2 protein|CAMK_CAMK_li…
30.3	i0_LQ_LWC_c195/f2p0/820	Transcript	0.321838	moderately similar to ( 244) AT2G27030 | Symbols: CAM5 | CAM5 (CALMODULIN 5); calcium ion binding | chr2:11532719-11533060 FORWARDmoderately similar to ( 243) CALM3_PETHY Calmodulin-related protein - Petunia hybrida (Petunia) FRQ1 protein|OsCam2 - Calmodulin, expressed
30.3	i1_LQ_LWC_c11498/f1p0/1994	Transcript	0	highly similar to ( 713) AT1G54130 | Symbols: RSH3, AT-RSH3, ATRSH3 | RSH3 (RELA/SPOT HOMOLOG 3); GTP diphosphokinase | chr1:20211177-20213761 FORWARD SpoT PRK11092 relA RelA_SpoT protein|HD domain containing protein, putative, expressed
30.3	i2_LQ_LWC_c14212/f1p0/2074	Transcript	-0.44958	very weakly similar to (97.8) AT1G73440 | Symbols: | calmodulin-related | chr1:27611418-27612182 FORWARD protein|EF hand family protein, expressed
30.3	i1_LQ_LWC_c9246/f1p2/1999	Transcript	0	highly similar to ( 839) AT5G19360 | Symbols: CPK34 | CPK34; ATP binding / calcium ion binding / calmodulin-dependent protein kinase/ kinase/ protein kinase/ protein serine/threonine kinase | chr5:6521716-6523780 REVERSEhighly similar to ( 672) CDPK2_ORYSA Calcium-dependent protein kinase, isoform 2 (EC 2.7.11.1) (CDPK 2) - Oryza sativa (Rice) S_TKc S_TKc Pkinase SPS1 Pkinase_Tyr TyrKc PTKc FRQ1 …
30.3	i1_LQ_LWC_c17680/f1p6/1609	Transcript	0.32313	moderately similar to ( 475) AT3G52870 | Symbols: | calmodulin-binding family protein | chr3:19593365-19595686 REVERSEFAR1 protein|transposon protein, putative, unclassified, expressed
30.3	i3_HQ_LWC_c7451/f2p11/3542	Transcript	-0.85561	nearly identical (1332) AT4G37640 | Symbols: ACA2 | ACA2 (CALCIUM ATPASE 2); calcium ion transmembrane transporter/ calcium-transporting ATPase/ calmodulin binding | chr4:17683225-17686808 REVERSEnearly identical (2004) ACA2_ORYSA Calcium-transporting ATPase 2, plasma membrane-type (EC 3.6.3.8) (Ca(2+)-ATPase isoform 2) - Oryza sativa (Rice) MgtA PRK10517 E1-E2_ATPase KdpB PRK01122 ZntA zntA prot…
30.3	i2_LQ_LWC_c41491/f1p0/2067	Transcript	0.116127	moderately similar to ( 241) AT5G24270 | Symbols: SOS3, CBL4 | SOS3 (SALT OVERLY SENSITIVE 3); calcium ion binding / calcium-dependent protein serine/threonine phosphatase | chr5:8238781-8240179 REVERSE protein|calcineurin B, putative, expressed
30.3	i1_HQ_LWC_c22297/f2p2/1861	Transcript	0.403491	weakly similar to ( 147) AT5G62390 | Symbols: ATBAG7 | ATBAG7 (ARABIDOPSIS THALIANA BCL-2-ASSOCIATED ATHANOGENE 7); calmodulin binding | chr5:25052377-25054170 REVERSE protein|IQ calmodulin-binding motif family protein, putative, expressed
30.3	i1_HQ_LWC_c4358/f3p2/2041	Transcript	-0.716997	moderately similar to ( 453) AT3G13600 | Symbols: | calmodulin-binding family protein | chr3:4445102-4447383 FORWARD protein|calmodulin-binding protein, putative, expressed
30.3	i2_HQ_LWC_c96953/f3p1/2316	Transcript	0.16413	moderately similar to ( 249) AT1G79270 | Symbols: ECT8 | ECT8 (evolutionarily conserved C-terminal region 8) | chr1:29816157-29818811 FORWARD YTH protein|ECT protein, putative, expressed
30.3	i2_LQ_LWC_c82385/f1p0/2257	Transcript	-0.0851928	weakly similar to ( 106) AT5G40190 | Symbols: | calmodulin-binding protein | chr5:16069298-16069849 REVERSE protein|calmodulin-binding protein, putative, expressed
30.3	i0_LQ_LWC_c410/f1p0/881	Transcript	-0.294884	weakly similar to ( 184) AT3G50360 | Symbols: ATCEN2, CEN1 | ATCEN2 (CENTRIN2); calcium ion binding | chr3:18674421-18675502 FORWARDweakly similar to ( 154) CATR_CHLRE Caltractin (Centrin) (20 kDa calcium-binding protein) - Chlamydomonas reinhardtii FRQ1 protein|OsCML8 - Calmodulin-related calcium sensor protein, expressed
30.3	i1_LQ_LWC_c26377/f1p0/1211	Transcript	0.102573	moderately similar to ( 327) AT4G26570 | Symbols: ATCBL3, CBL3 | ATCBL3 (ARABIDOPSIS THALIANA CALCINEURIN B-LIKE 3); calcium ion binding | chr4:13408608-13409998 REVERSE protein|calcineurin B, putative, expressed
30.3	i3_LQ_LWC_c28314/f1p0/3097	Transcript	-0.176512	moderately similar to ( 486) AT1G56340 | Symbols: CRT1 | CRT1 (CALRETICULIN 1); calcium ion binding / unfolded protein binding | chr1:21090022-21092630 REVERSEhighly similar to ( 511) CALR_ORYSA Calreticulin precursor - Oryza sativa (Rice) Calreticulin protein|calreticulin precursor, putative, expressed
30.3	i1_LQ_LWC_c9332/f1p5/1983	Transcript	0	highly similar to ( 856) AT3G51850 | Symbols: CPK13 | CPK13; ATP binding / calcium ion binding / calmodulin-dependent protein kinase/ kinase/ protein kinase/ protein serine/threonine kinase/ protein tyrosine kinase | chr3:19232667-19235526 FORWARDhighly similar to ( 547) CDPK2_ORYSA Calcium-dependent protein kinase, isoform 2 (EC 2.7.11.1) (CDPK 2) - Oryza sativa (Rice) S_TKc S_TKc Pkinase SPS1 P…
30.3	i0_LQ_LWC_c363/f1p0/686	Transcript	0.795664	very weakly similar to (95.1) AT2G46600 | Symbols: | calcium-binding protein, putative | chr2:19136070-19136477 FORWARD protein|EF hand family protein, putative, expressed
30.3	i2_LQ_LWC_c57437/f1p0/2025	Transcript	0.00120025	moderately similar to ( 401) AT2G26190 | Symbols: | calmodulin-binding family protein | chr2:11147901-11150082 REVERSE protein|calmodulin-binding protein, putative, expressed
30.3	i1_LQ_LWC_c4525/f1p0/1568	Transcript	-0.158156	weakly similar to ( 161) AT4G33000 | Symbols: CBL10, ATCBL10 | CBL10 (CALCINEURIN B-LIKE 10); calcium ion binding | chr4:15924349-15926052 FORWARD protein|calcineurin B, putative, expressed
30.3	i1_LQ_LWC_c4836/f1p0/1987	Transcript	1.43296	highly similar to ( 717) AT2G20990 | Symbols: SYTA, NTMC2TYPE1.1, ATSYTA, NTMC2T1.1, SYT1 | SYTA (SYNAPTOTAGMIN A) | chr2:9014827-9017829 FORWARD COG5038 C2 C2 C2 C2_1 protein|NTMC2Type1.2 protein, putative, expressed
30.3	i2_LQ_LWC_c19175/f1p0/2339	Transcript	-0.0370106	moderately similar to ( 278) AT4G33000 | Symbols: CBL10, ATCBL10 | CBL10 (CALCINEURIN B-LIKE 10); calcium ion binding | chr4:15924349-15926052 FORWARD protein|calcineurin B, putative, expressed
30.3	i1_LQ_LWC_c24232/f1p2/1885	Transcript	-0.288282	moderately similar to ( 491) AT4G32060 | Symbols: | calcium-binding EF hand family protein | chr4:15501134-15503302 FORWARD protein|EF hand family protein, putative, expressed
30.3	i1_LQ_LWC_c22815/f1p4/1795	Transcript	0.232661	highly similar to ( 669) AT1G76040 | Symbols: CPK29 | CPK29; ATP binding / calcium ion binding / calmodulin-dependent protein kinase/ kinase/ protein kinase | chr1:28538906-28540448 FORWARDhighly similar to ( 668) CDPK2_ORYSA Calcium-dependent protein kinase, isoform 2 (EC 2.7.11.1) (CDPK 2) - Oryza sativa (Rice) S_TKc S_TKc Pkinase SPS1 FRQ1 TyrKc Pkinase_Tyr PTKc PTKc_Jak_rpt2 protein|CAMK_CAMK…
30.3	i2_LQ_LWC_c33259/f1p0/2353	Transcript	0.0109807	very weakly similar to (82.4) AT3G07490 | Symbols: AGD11 | AGD11 (ARF-GAP domain 11); calcium ion binding | chr3:2391189-2391650 FORWARD protein|OsCML30 - Calmodulin-related calcium sensor protein, expressed
30.3	i1_LQ_LWC_c42647/f1p0/1066	Transcript	-0.0526467	weakly similar to ( 138) AT1G24620 | Symbols: | polcalcin, putative / calcium-binding pollen allergen, putative | chr1:8723893-8724453 REVERSEweakly similar to ( 107) CALM3_PETHY Calmodulin-related protein - Petunia hybrida (Petunia) FRQ1 protein|OsCML10 - Calmodulin-related calcium sensor protein, expressed
30.3	i2_LQ_LWC_c55676/f1p0/2775	Transcript	-0.57447	moderately similar to ( 422) AT3G13600 | Symbols: | calmodulin-binding family protein | chr3:4445102-4447383 FORWARD protein|calmodulin-binding protein, putative, expressed
30.3	i0_LQ_LWC_c2180/f1p22/805	Transcript	0.0574352	weakly similar to ( 124) AT2G44310 | Symbols: | calcium-binding EF hand family protein | chr2:18309285-18309713 FORWARD protein|EF hand family protein, expressed
30.3	i1_LQ_LWC_c22345/f1p0/1718	Transcript	-0.0523912	weakly similar to ( 176) AT2G26180 | Symbols: IQD6 | IQD6 (IQ-domain 6); calmodulin binding | chr2:11143433-11144982 REVERSE protein|IQ calmodulin-binding motif domain containing protein, expressed
30.3	i2_LQ_LWC_c14064/f1p0/2072	Transcript	1.35252	very weakly similar to (81.3) AT3G16490 | Symbols: IQD26 | IQD26 (IQ-domain 26); calmodulin binding | chr3:5603962-5605489 REVERSE protein|IQ calmodulin-binding motif family protein, expressed
30.3	i3_LQ_LWC_c29650/f1p0/3120	Transcript	0	highly similar to ( 506) AT3G13600 | Symbols: | calmodulin-binding family protein | chr3:4445102-4447383 FORWARD protein|calmodulin-binding protein, putative, expressed
30.3	i4_LQ_LWC_c25553/f1p2/4591	Transcript	0.273761	moderately similar to ( 323) AT1G79270 | Symbols: ECT8 | ECT8 (evolutionarily conserved C-terminal region 8) | chr1:29816157-29818811 FORWARD YTH protein|YT521-B-like family domain containing protein, expressed
30.3	i1_HQ_LWC_c16647/f3p0/1970	Transcript	-0.851043	moderately similar to ( 407) AT2G17890 | Symbols: CPK16 | CPK16; ATP binding / calcium ion binding / calmodulin-dependent protein kinase/ protein kinase/ protein serine/threonine kinase | chr2:7769885-7772627 REVERSEmoderately similar to ( 266) CDPK2_MAIZE Calcium-dependent protein kinase 2 (EC 2.7.11.1) (CDPK 2) - Zea mays (Maize) S_TKc S_TKc Pkinase SPS1 protein|CAMK_CAMK_like.32 - CAMK include…
30.3	i0_LQ_LWC_c2030/f1p0/945	Transcript	0.225246	moderately similar to ( 220) AT1G12310 | Symbols: | calmodulin, putative | chr1:4187500-4187946 REVERSEweakly similar to ( 138) CALM1_SOLTU Calmodulin-1 (CaM-1) - Solanum tuberosum (Potato) FRQ1 protein|OsCML7 - Calmodulin-related calcium sensor protein, expressed
30.3	i1_HQ_LWC_c7330/f5p4/1809	Transcript	0.0409567	weakly similar to ( 106) AT4G23060 | Symbols: IQD22 | IQD22 (IQ-domain 22); calmodulin binding | chr4:12087283-12090408 FORWARD protein|IQ calmodulin-binding motif family protein, putative, expressed
30.3	i1_LQ_LWC_c12646/f2p0/1764	Transcript	0.202925	weakly similar to ( 118) AT3G16490 | Symbols: IQD26 | IQD26 (IQ-domain 26); calmodulin binding | chr3:5603962-5605489 REVERSE protein|IQ calmodulin-binding motif family protein, expressed
30.3	i2_LQ_LWC_c9812/f1p0/2310	Transcript	0.406776	moderately similar to ( 333) AT3G10300 | Symbols: | calcium-binding EF hand family protein | chr3:3186436-3188075 FORWARD protein|peflin, putative, expressed
30.3	i1_LQ_LWC_c13852/f1p14/1281	Transcript	0.163721	moderately similar to ( 272) AT5G24270 | Symbols: SOS3, CBL4 | SOS3 (SALT OVERLY SENSITIVE 3); calcium ion binding / calcium-dependent protein serine/threonine phosphatase | chr5:8238781-8240179 REVERSE protein|calcineurin B, putative, expressed
30.3	i1_LQ_LWC_c13406/f1p0/1393	Transcript	-0.0824523	moderately similar to ( 380) AT4G26570 | Symbols: ATCBL3, CBL3 | ATCBL3 (ARABIDOPSIS THALIANA CALCINEURIN B-LIKE 3); calcium ion binding | chr4:13408608-13409998 REVERSE protein|calcineurin B, putative, expressed
30.3	i1_LQ_LWC_c9959/f1p4/1884	Transcript	0.0568745	highly similar to ( 815) AT3G20290 | Symbols: ATEHD1 | ATEHD1 (EPS15 HOMOLOGY DOMAIN 1); GTP binding / GTPase/ calcium ion binding | chr3:7075057-7078655 REVERSE Dynamin_N protein|EH domain-containing protein 1, putative, expressed
30.3	i2_LQ_LWC_c82568/f1p1/2473	Transcript	-0.142833	moderately similar to ( 285) AT5G08580 | Symbols: | calcium-binding EF hand family protein | chr5:2780976-2782961 REVERSE protein|EF hand family protein, putative, expressed
30.3	i1_LQ_LWC_c20974/f1p2/1404	Transcript	-0.32573	moderately similar to ( 372) AT4G26570 | Symbols: ATCBL3, CBL3 | ATCBL3 (ARABIDOPSIS THALIANA CALCINEURIN B-LIKE 3); calcium ion binding | chr4:13408608-13409998 REVERSE protein|calcineurin B, putative, expressed
30.3	i1_LQ_LWC_c30825/f1p0/1911	Transcript	0	very weakly similar to (87.8) AT4G14750 | Symbols: IQD19 | IQD19 (IQ-domain 19); calmodulin binding | chr4:8470449-8471903 FORWARD protein|IQ calmodulin-binding motif family protein, putative, expressed
30.3	i1_HQ_LWC_c12244/f7p0/1767	Transcript	2.45638	weakly similar to ( 140) AT4G14750 | Symbols: IQD19 | IQD19 (IQ-domain 19); calmodulin binding | chr4:8470449-8471903 FORWARD protein|IQ calmodulin-binding motif family protein, putative, expressed
30.3	i1_HQ_LWC_c4156/f5p7/1621	Transcript	0.466269	highly similar to ( 512) AT1G09210 | Symbols: | calreticulin 2 (CRT2) | chr1:2973217-2976655 REVERSEhighly similar to ( 603) CALR_ORYSA Calreticulin precursor - Oryza sativa (Rice) Calreticulin protein|calreticulin precursor protein, putative, expressed
30.3	i2_HQ_LWC_c126704/f12p0/2507	Transcript	-0.57881	moderately similar to ( 468) AT3G13060 | Symbols: ECT5 | ECT5; FUNCTIONS IN: molecular_function unknown; INVOLVED IN: biological_process unknown; LOCATED IN: cellular_component unknown; EXPRESSED IN: 24 plant structures; EXPRESSED DURING: 15 growth stages; CONTAINS InterPro DOMAIN/s: YT521-B-like protein (InterPro:IPR007275); BEST Arabidopsis thaliana protein match is: ECT2; protein binding (TAIR…
17.4	i1_HQ_LWC_c12013/f2p0/1850	Transcript	-2.21696	moderately similar to ( 398) AT3G63440 | Symbols: ATCKX6, CKX6, ATCKX7 | CKX6 (CYTOKININ OXIDASE/DEHYDROGENASE 6); cytokinin dehydrogenase | chr3:23424291-23426265 FORWARDmoderately similar to ( 340) CKX1_MAIZE Cytokinin dehydrogenase 1 precursor (EC 1.5.99.12) (Cytokinin oxidase 1) (CKO 1) (COX 1) (ZmCKX1) - Zea mays (Maize) Cytokin-bind GlcD FAD_binding_4 protein|cytokinin dehydrogenase precurs…
17.4	i1_LQ_LWC_c3703/f1p0/1777	Transcript	0.0364716	moderately similar to ( 274) AT3G63110 | Symbols: ATIPT3, IPT3 | ATIPT3 (ARABIDOPSIS THALIANA ISOPENTENYLTRANSFERASE 3); ATP binding / tRNA isopentenyltransferase/ transferase, transferring alkyl or aryl (other than methyl) groups | chr3:23318437-23319447 REVERSE miaA MiaA protein|IPP transferase, putative, expressed
17.4	i1_LQ_LWC_c21458/f1p18/1714	Transcript	1.29546	weakly similar to ( 167) AT1G68460 | Symbols: ATIPT1 | ATIPT1 (isopentenyltransferase 1); adenylate dimethylallyltransferase | chr1:25668976-25670049 REVERSE MiaA miaA IPPT protein|IPP transferase, putative, expressed
21.6	i1_LQ_LWC_c42176/f1p0/1022	Transcript	-0.278529	moderately similar to ( 245) AT2G28190 | Symbols: CSD2, CZSOD2 | CSD2 (COPPER/ZINC SUPEROXIDE DISMUTASE 2); superoxide dismutase | chr2:12014548-12016303 FORWARDmoderately similar to ( 287) SODCP_ORYSA Superoxide dismutase [Cu-Zn], chloroplast precursor (EC 1.15.1.1) - Oryza sativa (Rice) Sod_Cu Cu-Zn_Superoxide_Dismutase SodC protein|copper/zinc superoxide dismutase, putative, expressed
21.6	i1_LQ_LWC_c39106/f1p0/1368	Transcript	0.0260132	moderately similar to ( 331) AT5G23310 | Symbols: FSD3 | FSD3 (FE SUPEROXIDE DISMUTASE 3); superoxide dismutase | chr5:7850624-7852241 FORWARDmoderately similar to ( 226) SODF_NICPL Superoxide dismutase [Fe], chloroplast (EC 1.15.1.1) (Fragment) - Nicotiana plumbaginifolia (Leadwort-leaved tobacco) SodA PRK10543 PRK10925 Sod_Fe_C Sod_Fe_N protein|superoxide dismutase, chloroplast, putative, expre…
21.6	i0_LQ_LWC_c429/f1p0/846	Transcript	-0.449754	moderately similar to ( 206) AT1G08830 | Symbols: CSD1 | CSD1 (COPPER/ZINC SUPEROXIDE DISMUTASE 1); superoxide dismutase | chr1:2827700-2829053 FORWARDmoderately similar to ( 239) SODC2_ORYSA Superoxide dismutase [Cu-Zn] 2 (EC 1.15.1.1) - Oryza sativa (Rice) Sod_Cu Cu-Zn_Superoxide_Dismutase SodC protein|copper/zinc superoxide dismutase, putative, expressed
21.6	i1_LQ_LWC_c12593/f1p0/1872	Transcript	0.782409	highly similar to ( 900) AT4G35090 | Symbols: CAT2 | CAT2 (CATALASE 2); catalase | chr4:16701105-16703215 REVERSEhighly similar to ( 952) CATA1_WHEAT Catalase-1 (EC 1.11.1.6) - Triticum aestivum (Wheat) catalase Catalase KatE katE protein|catalase domain containing protein, expressed
21.6	i2_LQ_LWC_c133469/f1p2/2031	Transcript	-0.759737	moderately similar to ( 267) AT5G51100 | Symbols: FSD2 | FSD2 (FE SUPEROXIDE DISMUTASE 2); superoxide dismutase | chr5:20773357-20775635 REVERSEmoderately similar to ( 242) SODF_NICPL Superoxide dismutase [Fe], chloroplast (EC 1.15.1.1) (Fragment) - Nicotiana plumbaginifolia (Leadwort-leaved tobacco) SodA PRK10543 Sod_Fe_C PRK10925 Sod_Fe_N protein|superoxide dismutase, chloroplast, putative, exp…
21.6	i1_LQ_LWC_c42472/f1p0/1094	Transcript	0.349775	moderately similar to ( 218) AT1G12520 | Symbols: ATCCS | ATCCS (COPPER CHAPERONE FOR SOD1); superoxide dismutase/ superoxide dismutase copper chaperone | chr1:4267277-4268206 REVERSE protein|copper chaperone for superoxide dismutase, putative, expressed
17.5	i1_LQ_LWC_c5071/f1p0/1485	Transcript	0.321928	highly similar to ( 535) AT3G51240 | Symbols: F3H, TT6, F3'H | F3H (FLAVANONE 3-HYDROXYLASE); naringenin 3-dioxygenase | chr3:19025409-19026658 FORWARDhighly similar to ( 558) FL3H_HORVU Naringenin,2-oxoglutarate 3-dioxygenase (EC 1.14.11.9) (Flavonone-3-hydroxylase) (F3H) (FHT) - Hordeum vulgare (Barley) PcbC 2OG-FeII_Oxy protein|naringenin,2-oxoglutarate 3-dioxygenase, putative, expressed
17.5	i1_HQ_LWC_c5587/f2p4/1723	Transcript	-0.195967	moderately similar to ( 422) AT3G11180 | Symbols: | oxidoreductase, 2OG-Fe(II) oxygenase family protein | chr3:3504249-3506688 FORWARDmoderately similar to ( 227) LDOX_PETHY Leucoanthocyanidin dioxygenase (EC 1.14.11.19) (LDOX) (Leucocyanidin oxygenase) (Leucoanthocyanidin hydroxylase) - Petunia hybrida (Petunia) PcbC 2OG-FeII_Oxy protein|flavonol synthase/flavanone 3-hydroxylase, putative, expre…
17.5	i1_LQ_LWC_c22952/f1p2/1614	Transcript	0.277454	moderately similar to ( 422) AT3G21420 | Symbols: | oxidoreductase, 2OG-Fe(II) oxygenase family protein | chr3:7541579-7543221 FORWARDweakly similar to ( 194) LDOX_MALDO Leucoanthocyanidin dioxygenase (EC 1.14.11.19) (LDOX) (Leucocyanidin oxygenase) (Leucoanthocyanidin hydroxylase) (Anthocyanidin synthase) - Malus domestica (Apple) (Malus sylvestris) PcbC 2OG-FeII_Oxy protein|leucoanthocyanidin d…
17.5	i1_LQ_LWC_c26242/f1p0/1275	Transcript	-0.135671	moderately similar to ( 250) AT1G06650 | Symbols: | 2-oxoglutarate-dependent dioxygenase, putative | chr1:2035909-2037186 FORWARDmoderately similar to ( 226) DV4H_CATRO Desacetoxyvindoline 4-hydroxylase (EC 1.14.11.20) - Catharanthus roseus (Rosy periwinkle) (Madagascar periwinkle) PcbC 2OG-FeII_Oxy protein|1-aminocyclopropane-1-carboxylate oxidase homolog 4, putative, expressed
17.5	i1_LQ_LWC_c38790/f1p0/1222	Transcript	0.0206595	moderately similar to ( 307) AT3G19000 | Symbols: | oxidoreductase, 2OG-Fe(II) oxygenase family protein | chr3:6554004-6554987 REVERSEweakly similar to ( 147) FL3H_VITVI Naringenin,2-oxoglutarate 3-dioxygenase (EC 1.14.11.9) (Flavonone-3-hydroxylase) (F3H) (FHT) - Vitis vinifera (Grape) PcbC 2OG-FeII_Oxy protein|gibberellin 20 oxidase 2, putative, expressed
17.5	i1_LQ_LWC_c6394/f1p0/1785	Transcript	0.676705	moderately similar to ( 248) AT2G19590 | Symbols: ACO1 | ACO1 (ACC OXIDASE 1); 1-aminocyclopropane-1-carboxylate oxidase | chr2:8476239-8477354 REVERSEmoderately similar to ( 211) ACCO1_ORYSA 1-aminocyclopropane-1-carboxylate oxidase 1 (EC 1.14.17.4) (ACC oxidase 1) (Ethylene-forming enzyme) (EFE) - Oryza sativa (Rice) PcbC protein|1-aminocyclopropane-1-carboxylate oxidase protein, putative, expr…
17.5	i4_LQ_LWC_c23331/f1p0/5018	Transcript	-0.0780025	moderately similar to ( 224) AT4G36910 | Symbols: LEJ2, CDCP2 | LEJ2 (LOSS OF THE TIMING OF ET AND JA BIOSYNTHESIS 2) | chr4:17391016-17393218 REVERSECBS CBS_pair_16 CBS_pair_BON_assoc CBS_pair_15 CBS_pair_23 CBS_pair_21 CBS_pair protein|CBS domain containing membrane protein, putative, expressed
17.5	i1_LQ_LWC_c23425/f1p0/1832	Transcript	1.42316	moderately similar to ( 433) AT5G05600 | Symbols: | oxidoreductase, 2OG-Fe(II) oxygenase family protein | chr5:1672266-1674602 FORWARDmoderately similar to ( 218) LDOX_MALDO Leucoanthocyanidin dioxygenase (EC 1.14.11.19) (LDOX) (Leucocyanidin oxygenase) (Leucoanthocyanidin hydroxylase) (Anthocyanidin synthase) - Malus domestica (Apple) (Malus sylvestris) PcbC 2OG-FeII_Oxy protein|flavonol synthas…
17.5	i1_HQ_LWC_c37448/f2p4/1393	Transcript	1.47157	moderately similar to ( 377) AT1G77330 | Symbols: | 1-aminocyclopropane-1-carboxylate oxidase, putative / ACC oxidase, putative | chr1:29063215-29064447 REVERSEmoderately similar to ( 300) ACCO1_MALDO 1-aminocyclopropane-1-carboxylate oxidase 1 (EC 1.14.17.4) (ACC oxidase 1) (Ethylene-forming enzyme) (EFE) (Protein AP4) (PAE12) - Malus domestica (Apple) (Malus sylvestris) PcbC 2OG-FeII_Oxy protei…
17.5	i2_LQ_LWC_c107441/f1p0/2767	Transcript	-0.102703	moderately similar to ( 306) AT2G36690 | Symbols: | oxidoreductase, 2OG-Fe(II) oxygenase family protein | chr2:15379930-15381987 FORWARDweakly similar to ( 138) FL3H_MALDO Naringenin,2-oxoglutarate 3-dioxygenase (EC 1.14.11.9) (Flavonone-3-hydroxylase) (F3H) (FHT) - Malus domestica (Apple) (Malus sylvestris) PcbC 2OG-FeII_Oxy protein|1-aminocyclopropane-1-carboxylate oxidase, putative, expressed
17.5	i1_LQ_LWC_c13859/f1p0/1258	Transcript	0.0481811	moderately similar to ( 400) AT5G24530 | Symbols: DMR6 | DMR6 (DOWNY MILDEW RESISTANT 6); oxidoreductase/ oxidoreductase, acting on paired donors, with incorporation or reduction of molecular oxygen, 2-oxoglutarate as one donor, and incorporation of one atom each of oxygen into both donors | chr5:8378964-8383154 FORWARDmoderately similar to ( 201) FL3H_MALDO Naringenin,2-oxoglutarate 3-dioxygenas…
17.5	i1_LQ_LWC_c8614/f1p6/1681	Transcript	1.03269	moderately similar to ( 296) AT4G21200 | Symbols: ATGA2OX8, GA2OX8 | GA2OX8 (GIBBERELLIN 2-OXIDASE 8); gibberellin 2-beta-dioxygenase | chr4:11302751-11304032 FORWARDweakly similar to ( 140) GAO1B_WHEAT Gibberellin 20 oxidase 1-B (EC 1.14.11.-) (Gibberellin C-20 oxidase 1-B) (GA 20-oxidase 1-B) (Ta20ox1B) (TaGA20ox1-B) - Triticum aestivum (Wheat) PcbC 2OG-FeII_Oxy protein|gibberellin 2-beta-dioxy…
17.5	i2_LQ_LWC_c104532/f1p0/2377	Transcript	0	moderately similar to ( 316) AT1G06650 | Symbols: | 2-oxoglutarate-dependent dioxygenase, putative | chr1:2035909-2037186 FORWARDmoderately similar to ( 288) DV4H_CATRO Desacetoxyvindoline 4-hydroxylase (EC 1.14.11.20) - Catharanthus roseus (Rosy periwinkle) (Madagascar periwinkle) PcbC 2OG-FeII_Oxy protein|1-aminocyclopropane-1-carboxylate oxidase homolog 2, putative, expressed
17.5	i3_LQ_LWC_c14597/f1p0/3093	Transcript	-0.787083	weakly similar to ( 194) AT5G58660 | Symbols: | oxidoreductase, 2OG-Fe(II) oxygenase family protein | chr5:23701509-23703802 FORWARDweakly similar to ( 112) ACCO1_PETHY 1-aminocyclopropane-1-carboxylate oxidase 1 (EC 1.14.17.4) (ACC oxidase 1) (Ethylene-forming enzyme) (EFE) (ACCO) - Petunia hybrida (Petunia) PcbC 2OG-FeII_Oxy protein|gibberellin 2-beta-dioxygenase 7, putative, expressed
17.5	i1_LQ_LWC_c26883/f1p0/1285	Transcript	0	moderately similar to ( 374) AT1G05010 | Symbols: EFE, ACO4, EAT1 | EFE (ETHYLENE-FORMING ENZYME); 1-aminocyclopropane-1-carboxylate oxidase | chr1:1431419-1432695 REVERSEmoderately similar to ( 399) ACCO1_ORYSA 1-aminocyclopropane-1-carboxylate oxidase 1 (EC 1.14.17.4) (ACC oxidase 1) (Ethylene-forming enzyme) (EFE) - Oryza sativa (Rice) PcbC 2OG-FeII_Oxy protein|1-aminocyclopropane-1-carboxylat…
17.5	i2_HQ_LWC_c10648/f2p3/2453	Transcript	1.44876	moderately similar to ( 327) AT1G17010 | Symbols: | oxidoreductase, 2OG-Fe(II) oxygenase family protein | chr1:5817667-5819183 FORWARDweakly similar to ( 187) FL3H_MALDO Naringenin,2-oxoglutarate 3-dioxygenase (EC 1.14.11.9) (Flavonone-3-hydroxylase) (F3H) (FHT) - Malus domestica (Apple) (Malus sylvestris) PcbC 2OG-FeII_Oxy protein|naringenin,2-oxoglutarate 3-dioxygenase, putative, expressed
17.5	i1_LQ_LWC_c33070/f1p8/1974	Transcript	0	highly similar to ( 522) AT5G51690 | Symbols: ACS12 | ACS12; 1-aminocyclopropane-1-carboxylate synthase/ L-aspartate:2-oxoglutarate aminotransferase/ aromatic-amino-acid:2-oxoglutarate aminotransferase | chr5:20999015-21000957 REVERSEmoderately similar to ( 405) 1A12_CUCMA 1-aminocyclopropane-1-carboxylate synthase CMA101 (EC 4.4.1.14) (ACC synthase) (S-adenosyl-L-methionine methylthioadenosine-l…
17.5	i2_LQ_LWC_c27948/f1p1/2087	Transcript	0.268115	highly similar to ( 649) AT4G37770 | Symbols: ACS8 | ACS8; 1-aminocyclopropane-1-carboxylate synthase | chr4:17752222-17753925 FORWARDhighly similar to ( 947) 1A11_ORYSA 1-aminocyclopropane-1-carboxylate synthase 1 (EC 4.4.1.14) (ACC synthase 1) (S-adenosyl-L-methionine methylthioadenosine-lyase 1) - Oryza sativa (Rice) Aminotran_1_2 COG0436 PRK06108 ARO8 PRK06056 PRK07568 PRK05794 PRK07682 PRK07…
17.5	i2_HQ_LWC_c23966/f2p0/2723	Transcript	0.0426233	moderately similar to ( 317) AT4G25680 | Symbols: | unknown protein | chr4:13088425-13089952 FORWARD DUF862 protein|ethylene-responsive element-binding protein, putative, expressed
17.5	i2_HQ_LWC_c23793/f7p2/2666	Transcript	-0.564728	highly similar to ( 692) AT1G66340 | Symbols: ETR1, EIN1, ETR | ETR1 (ETHYLENE RESPONSE 1); ethylene binding / protein histidine kinase/ two-component response regulator | chr1:24734698-24737366 FORWARDhighly similar to ( 734) ETR1_MALDO Ethylene receptor (EC 2.7.13.3) - Malus domestica (Apple) (Malus sylvestris) PRK11107 PRK11091 PRK11466 PRK10841 BaeS PRK09959 protein|ethylene receptor, putativ…
17.5	i1_LQ_LWC_c13328/f1p0/1342	Transcript	-0.0783202	weakly similar to ( 134) AT4G17500 | Symbols: ATERF-1 | ATERF-1 (ETHYLENE RESPONSIVE ELEMENT BINDING FACTOR 1); DNA binding / transcription activator/ transcription factor | chr4:9759405-9760211 FORWARDweakly similar to ( 131) ERF2_NICSY Ethylene-responsive transcription factor 2 (Ethylene-responsive element-binding factor 2) (EREBP-2) (NsERF2) - Nicotiana sylvestris (Wood tobacco)AP2 AP2 protein…
17.5	i1_HQ_LWC_c19889/f2p2/1859	Transcript	-0.669527	AP2 AP2 protein|AP2 domain containing protein, expressed
17.5	i1_LQ_LWC_c24407/f1p1/1604	Transcript	0.478878	weakly similar to ( 113) AT3G50150 | Symbols: | unknown protein | chr3:18595809-18597551 REVERSEDUF247 protein|plant protein of unknown function domain containing protein, expressed
17.5	i2_LQ_LWC_c50986/f2p0/2153	Transcript	0.138219	moderately similar to ( 216) AT4G17486 | Symbols: | unknown protein | chr4:9750063-9751201 REVERSE DUF862 protein|ethylene-responsive element-binding protein, putative, expressed
17.5	i2_LQ_LWC_c90423/f1p3/2817	Transcript	-0.214739	weakly similar to ( 182) AT1G15360 | Symbols: SHN1, WIN1 | SHN1 (SHINE 1); DNA binding / sequence-specific DNA binding / transcription factor | chr1:5283609-5284506 FORWARDAP2 AP2 protein|AP2 domain containing protein, expressed
17.5	i1_LQ_LWC_c14498/f1p6/1445	Transcript	-0.530936	weakly similar to ( 129) AT1G05710 | Symbols: | ethylene-responsive protein, putative | chr1:1716198-1717023 FORWARD protein|ethylene-responsive protein related, putative, expressed
17.5	i1_LQ_LWC_c22666/f1p0/1994	Transcript	-0.750533	weakly similar to ( 112) AT3G20640 | Symbols: | ethylene-responsive protein -related | chr3:7210654-7213199 REVERSE protein|ethylene-responsive protein related, putative, expressed
17.5	i1_LQ_LWC_c12659/f1p1/1681	Transcript	-1.8413	weakly similar to ( 161) AT4G29100 | Symbols: | ethylene-responsive family protein | chr4:14341140-14344575 FORWARD protein|ethylene-responsive protein related, putative, expressed
30.5	i1_LQ_LWC_c25247/f1p19/1805	Transcript	-0.0492089	moderately similar to ( 307) AT3G05010 | Symbols: | transmembrane protein, putative | chr3:1389603-1391462 FORWARD protein|expressed protein
30.5	i1_LQ_LWC_c3198/f1p0/1855	Transcript	0.299093	highly similar to ( 504) AT4G27100 | Symbols: | RAB GTPase activator | chr4:13595845-13598620 FORWARD TBC COG5210 TBC protein|TBC domain containing protein, expressed
30.5	i2_LQ_LWC_c11274/f1p1/2779	Transcript	-0.467652	moderately similar to ( 342) AT4G12640 | Symbols: | RNA recognition motif (RRM)-containing protein | chr4:7462697-7467630 FORWARDSPOC protein|RNA recognition motif containing protein, expressed
30.5	i1_LQ_LWC_c21117/f1p0/1824	Transcript	-0.124348	moderately similar to ( 463) AT3G12080 | Symbols: emb2738 | emb2738 (embryo defective 2738); GTP binding | chr3:3847851-3851677 FORWARD engA COG1160 EngA2 engA PRK09518 trmE ThdF Era trmE MMR_HSR1 Era_like EngA1 era Era protein|GTP-binding protein, putative, expressed
30.5	i1_HQ_LWC_c39480/f4p0/1461	Transcript	-0.171794	moderately similar to ( 385) AT5G61530 | Symbols: | small G protein family protein / RhoGAP family protein | chr5:24742630-24744586 FORWARD RhoGAP RhoGAP RhoGAP RhoGAP-p50rhoGAP RhoGAP_fRGD1 RhoGAP_nadrin RhoGAP_ARHGAP22_24_25 RhoGAP_myosin_IX RhoGAP_ARHGAP21 RhoGAP_ARAP RhoGAP_FAM13A1a protein|small G protein family protein, putative, expressed
30.5	i1_LQ_LWC_c10648/f1p3/1532	Transcript	-0.0785224	moderately similar to ( 408) AT2G26060 | Symbols: emb1345 | emb1345 (embryo defective 1345); nucleotide binding | chr2:11102400-11105081 FORWARDvery weakly similar to (84.7) PF20_CHLRE Flagellar WD repeat protein PF20 - Chlamydomonas reinhardtii WD40 COG2319 protein|WD domain, G-beta repeat domain containing protein, expressed
30.5	i0_LQ_LWC_c726/f1p0/1005	Transcript	0.160915	moderately similar to ( 375) AT3G18820 | Symbols: ATRABG3F, ATRAB7B, RAB71, RABG3F, RAB7B | ATRAB7B (ARABIDOPSIS RAB GTPASE HOMOLOG G3F); GTP binding | chr3:6484266-6486005 FORWARDmoderately similar to ( 383) RAB7_GOSHI Ras-related protein Rab7 - Gossypium hirsutum (Upland cotton) Rab7 RAB Rab Ras Rab9 Rab32_Rab38 Rab11_like Rab6 Rab5_related Rab4 Rab8_Rab10_Rab13_like Rab21 Rab1_Ypt1 RabA_like R…
30.5	i1_LQ_LWC_c10077/f1p2/1836	Transcript	-0.700261	highly similar to ( 549) AT4G27100 | Symbols: | RAB GTPase activator | chr4:13595845-13598620 FORWARD TBC COG5210 TBC protein|TBC domain containing protein, expressed
30.5	i2_LQ_LWC_c3835/f1p2/3170	Transcript	-2.9558	weakly similar to ( 111) AT2G37290 | Symbols: | RabGAP/TBC domain-containing protein | chr2:15656935-15661335 REVERSE protein|TBC domain containing protein, expressed
30.5	i10_LQ_LWC_c105/f1p0/10269	Transcript	-0.120294	nearly identical (2221) AT3G60860 | Symbols: | guanine nucleotide exchange family protein | chr3:22484804-22491510 FORWARD COG5307 Sec7 Sec7 Sec7 DUF1981 protein|guanine nucleotide exchange family protein, putative, expressed
30.5	i2_LQ_LWC_c42279/f1p0/2010	Transcript	-0.548282	highly similar to ( 654) AT5G57960 | Symbols: | GTP-binding family protein | chr5:23463133-23466481 REVERSE HflX PRK11058 HflX MMR_HSR1 ThdF Obg_like Obg Era protein|GTPase of unknown function domain containing protein, putative, expressed
30.5	i1_HQ_LWC_c37361/f3p2/1205	Transcript	0.0795788	moderately similar to ( 340) AT2G44610 | Symbols: RAB6, ATRABH1B, ATRAB6A, RAB6A | RAB6A; GTP binding / protein binding | chr2:18411778-18413883 REVERSEweakly similar to ( 148) RHN1_NICPL Ras-related protein RHN1 - Nicotiana plumbaginifolia (Leadwort-leaved tobacco) Rab6 RAB Rab Ras Rab5_related Rab21 Rab4 Rab11_like Rab8_Rab10_Rab13_like Rab1_Ypt1 Rab18 Rab19 Rab39 Rab2 Rab26 Ras Rab7 Rab3 Ras_l…
30.5	i1_LQ_LWC_c5205/f1p0/1450	Transcript	2.03507	moderately similar to ( 326) AT3G49180 | Symbols: RID3 | RID3 (ROOT INITIATION DEFECTIVE 3); nucleotide binding | chr3:18229810-18231874 FORWARD WD40 COG2319 protein|WD domain, G-beta repeat domain containing protein, expressed
30.5	i0_LQ_LWC_c1075/f1p0/696	Transcript	0.331398	weakly similar to ( 121) AT3G13720 | Symbols: PRA1.F3, PRA8 | PRA8 | chr3:4495202-4495768 REVERSE PRA1 protein|prenylated rab acceptor, putative, expressed
30.5	i1_LQ_LWC_c13069/f1p1/1091	Transcript	0.0870975	moderately similar to ( 353) AT3G51300 | Symbols: ARAC11, ROP1, ROP1AT, ATRAC11, ATROP1 | ROP1 (RHO-RELATED PROTEIN FROM PLANTS 1); GTP binding / GTPase activating protein binding / GTPase/ protein binding | chr3:19043197-19044215 FORWARDmoderately similar to ( 379) RAC6_ORYSA Rac-like GTP-binding protein 6 (OsRac6) (GTPase protein RacB) - Oryza sativa (Rice) Rop_like RHO Rho Rac1_like Rho4_like …
30.5	i1_LQ_LWC_c3506/f1p2/1893	Transcript	1.50856	highly similar to ( 781) AT1G60860 | Symbols: AGD2 | AGD2 (ARF-GAP DOMAIN 2); ARF GTPase activator/ protein binding / zinc ion binding | chr1:22401244-22407639 REVERSE ArfGap ArfGap BAR COG5347 PH_centaurin protein|ARF GTPase-activating domain-containing protein, putative, expressed
30.5	i0_LQ_LWC_c488/f1p0/979	Transcript	0.220117	weakly similar to ( 128) AT3G15680 | Symbols: | zinc finger (Ran-binding) family protein | chr3:5315437-5316048 FORWARD protein|zinc finger family protein, putative, expressed
30.5	i1_HQ_LWC_c7068/f3p0/1964	Transcript	-0.0436899	moderately similar to ( 307) AT1G07615 | Symbols: | GTP binding | chr1:2342277-2344200 REVERSE obgE Obg obgE Obg obgE obgE Obg_like MMR_HSR1 GTP1_OBG COG0012 NOG PRK09602 DRG Ygr210 DRG PRK09601 YchF Era_like protein|spo0B-associated GTP-binding protein, putative, expressed
30.5	i1_LQ_LWC_c42438/f1p1/1057	Transcript	0.218332	moderately similar to ( 388) AT5G55190 | Symbols: RAN3, ATRAN3 | RAN3 (RAN GTPASE 3); GTP binding / GTPase/ protein binding | chr5:22392285-22393957 FORWARDmoderately similar to ( 386) RANA1_TOBAC GTP-binding nuclear protein Ran-A1 - Nicotiana tabacum (Common tobacco) Ran RAN Ras Rab RAB Ras_like_GTPase Rab32_Rab38 Rab4 Rab18 Rab5_related Rab23_lke Ras COG1100 Rab11_like Rab19 Rab7 Rab6 Rab1_Ypt1…
30.5	i1_HQ_LWC_c3340/f2p0/1981	Transcript	-0.21565	moderately similar to ( 458) AT4G02790 | Symbols: | GTP-binding family protein | chr4:1247416-1249351 FORWARD rbgA COG1161 YlqF YlqF_related_GTPase MJ1464 Nucleostemin_like HSR1_MMR1 NGP_1 protein|GTPase of unknown function domain containing protein, putative, expressed
30.5	i1_LQ_LWC_c18238/f1p0/1805	Transcript	0.185731	moderately similar to ( 291) AT5G45130 | Symbols: ATRAB5A, ATRABF2A, RABF2A, RAB5A, RHA1, ATRAB-F2A, RAB-F2A | RHA1 (RAB HOMOLOG 1); GTP binding | chr5:18244495-18246060 FORWARDmoderately similar to ( 281) RHN1_NICPL Ras-related protein RHN1 - Nicotiana plumbaginifolia (Leadwort-leaved tobacco) Rab5_related Ras Rab RAB Rab21 Rab11_like Rab6 Rab4 Rab1_Ypt1 Rab8_Rab10_Rab13_like Rab18 Rab14 Rab2 Ra…
30.5	i1_HQ_LWC_c6065/f2p0/1825	Transcript	-0.550496	highly similar to ( 729) AT1G72660 | Symbols: | developmentally regulated GTP-binding protein, putative | chr1:27354161-27356543 FORWARD DRG DRG Obg_like TGS_DRG_C obgE MMR_HSR1 Obg Obg obgE protein|GTP-binding protein, putative, expressed
30.5	i2_HQ_LWC_c31698/f2p7/2861	Transcript	0	moderately similar to ( 469) AT5G19390 | Symbols: | pleckstrin homology (PH) domain-containing protein / RhoGAP domain-containing protein | chr5:6531906-6537143 FORWARD RhoGAP RhoGAP RhoGAP protein|pleckstrin homology domain-containing protein, putative, expressed
30.5	i0_LQ_LWC_c1298/f1p0/919	Transcript	0.50729	moderately similar to ( 270) AT5G03530 | Symbols: ATRAB ALPHA, ATRAB, ATRAB18B, ATRABC2A, RABC2A | RABC2A (RAB GTPASE HOMOLOG C2A); GTP binding / GTP-dependent protein binding / myosin XI tail binding | chr5:885741-887061 REVERSEweakly similar to ( 187) YPTV3_VOLCA GTP-binding protein yptV3 - Volvox carteri Rab18 RAB Rab Rab8_Rab10_Rab13_like Ras Rab1_Ypt1 Rab11_like Rab5_related Rab2 Rab4 Rab30 …
30.5	i1_HQ_LWC_c1962/f5p0/1805	Transcript	0.0471541	moderately similar to ( 385) AT2G46710 | Symbols: | rac GTPase activating protein, putative | chr2:19192105-19194656 FORWARD RhoGAP RhoGAP RhoGAP RhoGAP_KIAA1688 RhoGAP_fBEM3 RhoGAP-p50rhoGAP protein|rhoGAP domain containing protein, expressed
30.5	i1_LQ_LWC_c23568/f1p10/1604	Transcript	0	moderately similar to ( 290) AT5G54840 | Symbols: SGP1 | SGP1; GTP binding | chr5:22277361-22278328 REVERSE Spg1 Rab Miro Rab21 Ras_like_GTPase RAB RabA_like Ras Rab18 Rab6 Rab5_related protein|ras-related protein, putative, expressed
30.5	i1_HQ_LWC_c37408/f2p1/1151	Transcript	-0.474233	moderately similar to ( 309) AT1G09630 | Symbols: ATRAB11C, ATRABA2A, ATRAB-A2A, RAB-A2A | ATRAB11C (ARABIDOPSIS RAB GTPASE 11C); GTP binding | chr1:3118350-3119571 REVERSEmoderately similar to ( 291) YPTC6_CHLRE Ras-related protein YPTC6 - Chlamydomonas reinhardtii Rab11_like RAB Ras Rab Rab2 Rab8_Rab10_Rab13_like Rab1_Ypt1 Rab5_related Rab4 Rab19 Rab14 Rab18 Rab39 Rab35 Rab30 Rab6 RabA_like Rab…
30.5	i1_LQ_LWC_c6928/f1p5/1559	Transcript	-0.109229	highly similar to ( 550) AT4G34460 | Symbols: AGB1, ELK4, ATAGB1 | AGB1 (GTP BINDING PROTEIN BETA 1); GTPase/ nucleotide binding / protein binding | chr4:16477393-16479266 REVERSEhighly similar to ( 719) GBB_ORYSA Guanine nucleotide-binding protein subunit beta - Oryza sativa (Rice) WD40 COG2319 protein|WD domain, G-beta repeat domain containing protein, expressed
30.5	i1_LQ_LWC_c31328/f1p1/1917	Transcript	0.417506	moderately similar to ( 442) AT5G19390 | Symbols: | pleckstrin homology (PH) domain-containing protein / RhoGAP domain-containing protein | chr5:6531906-6537143 FORWARD RhoGAP RhoGAP RhoGAP protein|pleckstrin homology domain-containing protein-related taxo, putative, expressed
30.5	i1_LQ_LWC_c25974/f1p1/1110	Transcript	-0.16212	moderately similar to ( 351) AT3G48040 | Symbols: ARAC8, ATROP10, ROP10, ATRAC8 | ROP10 (RHO-RELATED PROTEIN FROM PLANTS 10); GTP binding / GTPase | chr3:17731561-17733241 FORWARDmoderately similar to ( 409) RAC4_ORYSA Rac-like GTP-binding protein 4 (OsRac4) (GTPase protein ROP4) - Oryza sativa (Rice) Rop_like RHO Rho Rac1_like Rho4_like RhoG Cdc42 Wrch_1 Tc10 RhoA_like Ras Rho2 Rho3 Rab Rnd RAB …
30.5	i1_LQ_LWC_c10434/f1p2/1908	Transcript	0.134301	highly similar to ( 503) AT2G26300 | Symbols: GPA1, GP ALPHA 1, ATGPA1 | GP ALPHA 1 (G PROTEIN ALPHA SUBUNIT 1); GTP binding / GTPase/ channel regulator/ signal transducer | chr2:11198087-11200822 FORWARDhighly similar to ( 630) GPA1_ORYSA Guanine nucleotide-binding protein alpha-1 subunit (GP-alpha-1) (Protein Dwarf1) - Oryza sativa (Rice) G-alpha G-alpha G_alpha protein|G-protein alpha subunit,…
30.5	i2_LQ_LWC_c46989/f1p0/2320	Transcript	-0.192502	moderately similar to ( 261) AT5G05987 | Symbols: PRA1.A2 | PRA1.A2 (PRENYLATED RAB ACCEPTOR 1.A2) | chr5:1804881-1806559 FORWARDPRA1 protein|prenylated rab acceptor, putative, expressed
30.5	i4_LQ_LWC_c20409/f1p0/4544	Transcript	2.47566	moderately similar to ( 332) AT5G65270 | Symbols: AtRABA4a | AtRABA4a (Arabidopsis Rab GTPase homolog A4a); GTP binding | chr5:26083437-26084550 FORWARDmoderately similar to ( 343) RB11D_TOBAC Ras-related protein Rab11D - Nicotiana tabacum (Common tobacco) Rab11_like RAB Ras Rab Rab2 Rab4 Rab5_related Rab1_Ypt1 Rab8_Rab10_Rab13_like Rab14 Rab19 Rab18 Rab6 Rab39 Rab30 Rab35 RabA_like Rab26 Rab7 Ra…
30.5	i1_LQ_LWC_c38761/f1p2/1161	Transcript	0.0288756	weakly similar to ( 193) AT5G58590 | Symbols: RANBP1 | RANBP1 (RAN BINDING PROTEIN 1); protein binding | chr5:23680319-23681714 REVERSE RanBD Ran_BP1 RanBD YRB1 protein|ranBP1 domain containing protein, expressed
30.5	i1_HQ_LWC_c24195/f2p0/1661	Transcript	0.676701	highly similar to ( 610) AT4G39520 | Symbols: | GTP-binding protein, putative | chr4:18371329-18374000 REVERSE DRG DRG Obg_like TGS_DRG_C Obg obgE Obg MMR_HSR1 obgE PRK09602 protein|GTP-binding protein, putative, expressed
30.5	i2_LQ_LWC_c54281/f1p0/2479	Transcript	0.036765	moderately similar to ( 326) AT3G54840 | Symbols: ARA6, RABF1 | ARA6; GTP binding / GTPase | chr3:20318597-20320737 FORWARDmoderately similar to ( 226) RHN1_NICPL Ras-related protein RHN1 - Nicotiana plumbaginifolia (Leadwort-leaved tobacco) Rab5_related Rab Ras RAB Rab11_like Rab6 Rab21 Rab18 Rab8_Rab10_Rab13_like Rab1_Ypt1 Rab4 Rab2 Rab30 Rab19 Rab7 Ras Rab14 Rab39 Rab24 Ras_like_GTPase RabA_li…
30.5	i0_LQ_LWC_c411/f1p0/983	Transcript	0.287016	highly similar to ( 552) AT3G02460 | Symbols: | plant adhesion molecule, putative | chr3:506110-508092 FORWARD TBC COG5210 TBC protein|TBC domain containing protein, expressed
30.5	i1_LQ_LWC_c21935/f1p0/1941	Transcript	0	highly similar to ( 619) AT2G30710 | Symbols: | RabGAP/TBC domain-containing protein | chr2:13086147-13088991 REVERSE TBC COG5210 protein|TBC domain containing protein, expressed
30.5	i1_LQ_LWC_c23304/f1p2/1999	Transcript	1.38226	moderately similar to ( 260) AT3G06540 | Symbols: | GDP dissociation inhibitor family protein / Rab GTPase activator family protein | chr3:2035201-2037662 REVERSE GDI MRS6 protein|rab GDP dissociation inhibitor alpha, putative, expressed
30.5	i1_LQ_LWC_c17844/f1p0/1826	Transcript	-0.447891	moderately similar to ( 328) AT4G10650 | Symbols: | GTP binding | chr4:6574472-6576231 REVERSE YlqF rbgA COG1161 MJ1464 YlqF_related_GTPase protein|GTPase of unknown function domain containing protein, putative, expressed
30.5	i0_LQ_LWC_c1717/f1p0/958	Transcript	0.243238	moderately similar to ( 288) AT3G46060 | Symbols: ARA3 | ATRAB8A; GTP binding | chr3:16917908-16919740 FORWARDmoderately similar to ( 286) RB1BV_BETVU Ras-related protein RAB1BV - Beta vulgaris (Sugar beet) Rab8_Rab10_Rab13_like Rab1_Ypt1 RAB Ras Rab Rab35 Rab26 Rab11_like Rab18 Rab3 Rab2 RabA_like Rab4 Rab15 Rab27A Rab5_related Rab19 Rab30 Rab39 Rab14 Rab21 Rab7 Rab33B_Rab33A Rab6 Rab40 Rab12 Ra…
30.5	i1_LQ_LWC_c35027/f1p9/1899	Transcript	0.08365	moderately similar to ( 317) AT3G54190 | Symbols: | FUNCTIONS IN: molecular_function unknown; INVOLVED IN: biological_process unknown; EXPRESSED IN: 22 plant structures; EXPRESSED DURING: 13 growth stages; CONTAINS InterPro DOMAIN/s: WD40 repeat-like (InterPro:IPR011046); BEST Arabidopsis thaliana protein match is: unknown protein (TAIR:AT2G38630.1); Has 77 Blast hits to 77 proteins in 20 species…
30.5	i2_LQ_LWC_c4256/f1p0/3000	Transcript	-0.0924075	moderately similar to ( 401) AT4G29830 | Symbols: VIP3 | VIP3 (vernalization independence 3); nucleotide binding / protein binding | chr4:14597728-14599157 FORWARD WD40 COG2319 protein|WD domain, G-beta repeat domain containing protein, expressed
30.5	i2_LQ_LWC_c86474/f1p1/2722	Transcript	0.0894351	moderately similar to ( 359) AT1G07410 | Symbols: ATRABA2B, RAB-A2B, ATRAB-A2B | ATRABA2B (ARABIDOPSIS RAB GTPASE HOMOLOG A2B); GTP binding / GTPase/ protein binding | chr1:2276270-2277154 FORWARDmoderately similar to ( 365) RB11C_LOTJA Ras-related protein Rab11C - Lotus japonicus Rab11_like RAB Ras Rab Rab8_Rab10_Rab13_like Rab2 Rab5_related Rab4 Rab1_Ypt1 Rab14 Rab19 Rab18 Rab39 Rab6 Rab35 Rab3…
30.5	i1_LQ_LWC_c34221/f1p28/1741	Transcript	-1.19401	highly similar to ( 581) AT4G27100 | Symbols: | RAB GTPase activator | chr4:13595845-13598620 FORWARD TBC COG5210 TBC protein|TBC domain containing protein, expressed
30.5	i2_LQ_LWC_c69390/f1p0/2504	Transcript	0.101928	moderately similar to ( 382) AT4G17170 | Symbols: AT-RAB2, ATRABB1C, ATRAB2A, RAB2A, RABB1C, ATRAB-B1B, RAB-B1B | RABB1C (ARABIDOPSIS RAB GTPASE HOMOLOG B1C); GTP binding / GTPase | chr4:9644908-9646220 REVERSEmoderately similar to ( 387) RAB2B_MAIZE Ras-related protein Rab-2-B - Zea mays (Maize) Rab2 RAB Rab14 Rab Ras Rab11_like Rab4 Rab8_Rab10_Rab13_like Rab1_Ypt1 Rab39 Rab5_related Rab18 Rab19…
30.5	i1_HQ_LWC_c17591/f2p0/1731	Transcript	-0.0517863	highly similar to ( 775) AT2G44100 | Symbols: ATGDI1, AT-GDI1 | ATGDI1 (ARABIDOPSIS THALIANA GUANOSINE NUCLEOTIDE DIPHOSPHATE DISSOCIATION INHIBITOR 1); RAB GDP-dissociation inhibitor | chr2:18241804-18244731 FORWARD GDI MRS6 protein|rab GDP dissociation inhibitor alpha, putative, expressed
30.5	i3_LQ_LWC_c22417/f1p4/3882	Transcript	-0.371094	highly similar to ( 692) AT4G25540 | Symbols: MSH3, ATMSH3 | MSH3 (Arabidopsis homolog of DNA mismatch repair protein MSH3); damaged DNA binding / mismatched DNA binding / protein binding | chr4:13042700-13048115 REVERSE MutS PRK05399 MUTSd MutS_III MutS_I protein|DNA mismatch repair protein MSH3, putative, expressed
30.5	i1_LQ_LWC_c42303/f1p0/1058	Transcript	0.219515	moderately similar to ( 291) AT2G43130 | Symbols: ARA4, ATRAB11F, ATRABA5C, ARA-4, RABA5C | ARA4; GTP binding / GTPase/ protein binding | chr2:17929899-17930904 REVERSEmoderately similar to ( 224) RB11A_LOTJA Ras-related protein Rab11A - Lotus japonicus Rab11_like RAB Ras Rab Rab8_Rab10_Rab13_like Rab2 Rab1_Ypt1 Rab5_related Rab14 Rab4 Rab18 Rab19 Rab6 Rab39 Rab35 Rab26 Rab30 Rab3 RabA_like Rab21…
30.5	i1_LQ_LWC_c24226/f1p3/1402	Transcript	0.267922	moderately similar to ( 403) AT2G43120 | Symbols: | pirin, putative | chr2:17927339-17928871 FORWARDCOG1741 Pirin Pirin_C protein|pirin, putative, expressed
30.5	i2_LQ_LWC_c109015/f1p1/2818	Transcript	0	highly similar to ( 674) AT1G31930 | Symbols: XLG3 | XLG3 (extra-large GTP-binding protein 3); guanyl nucleotide binding / signal transducer | chr1:11465832-11468961 FORWARDvery weakly similar to (97.1) GPA2_SOYBN Guanine nucleotide-binding protein alpha-2 subunit (GP-alpha-2) - Glycine max (Soybean) G-alpha G_alpha G-alpha protein|G-protein alpha subunit, putative, expressed
30.5	i0_LQ_LWC_c1903/f1p0/895	Transcript	0.289858	moderately similar to ( 365) AT1G02130 | Symbols: ATRAB1B, ARA5, ARA-5, ATRABD2A, RABD2A | ARA-5 (ARABIDOPSIS RAS 5); GTP binding | chr1:400350-401788 REVERSEmoderately similar to ( 384) YPTM2_MAIZE GTP-binding protein YPTM2 - Zea mays (Maize) Rab1_Ypt1 Rab8_Rab10_Rab13_like RAB Ras Rab RabA_like Rab11_like Rab35 Rab18 Rab2 Rab19 Rab4 Rab5_related Rab26 Rab3 Rab30 Rab14 Rab15 Rab6 Rab7 Rab39 Rab2…
30.5	i2_LQ_LWC_c102454/f1p0/2316	Transcript	0.214246	weakly similar to ( 143) AT4G17530 | Symbols: RAB1C, ATRAB1C, ATRABD2C | ATRAB1C; GTP binding | chr4:9773721-9775424 REVERSEweakly similar to ( 140) YPTM1_MAIZE GTP-binding protein YPTM1 - Zea mays (Maize) Rab1_Ypt1 Rab8_Rab10_Rab13_like RAB Ras RabA_like Rab Rab35 Rab11_like Rab26 Rab5_related Rab2 Rab19 protein|ras-related protein, putative, expressed
30.5	i1_LQ_LWC_c33325/f1p2/1962	Transcript	5.84654	moderately similar to ( 431) AT4G13730 | Symbols: | RabGAP/TBC domain-containing protein | chr4:7970299-7973901 FORWARD TBC COG5210 TBC protein|TBC domain containing protein, expressed
30.5	i2_LQ_LWC_c33999/f1p0/2095	Transcript	0.723057	very weakly similar to (95.9) AT5G05940 | Symbols: ATROPGEF5, ROPGEF5 | ROPGEF5 (ROP GUANINE NUCLEOTIDE EXCHANGE FACTOR 5); Rho guanyl-nucleotide exchange factor | chr5:1786028-1788363 FORWARDPRONE protein|ATROPGEF7/ROPGEF7, putative, expressed
30.5	i4_LQ_LWC_c8366/f1p0/4390	Transcript	-0.00946033	moderately similar to ( 461) AT2G41670 | Symbols: | GTP-binding family protein | chr2:17374118-17376177 FORWARD rbgA YlqF COG1161 MJ1464 protein|GTPase of unknown function domain containing protein, putative, expressed
30.5	i2_LQ_LWC_c7058/f1p1/2339	Transcript	-0.159657	moderately similar to ( 310) AT4G02080 | Symbols: ASAR1, ATSARA1C, ATSAR2 | ATSAR2 (ARABIDOPSIS THALIANA SECRETION-ASSOCIATED RAS SUPER FAMILY 2); GTP binding | chr4:921554-922547 FORWARDmoderately similar to ( 305) SAR1A_BRACM GTP-binding protein SAR1A - Brassica campestris (Field mustard) Sar1 SAR Arf Arf_Arl Arl3 Arl1 Arl5_Arl8 Arl2 ARLTS1 Arfrp1 Arl6 Arf6 ARD1 Arl10_like Arf1_5_like ARF Arl9_…
30.5	i1_LQ_LWC_c9964/f1p4/1490	Transcript	-0.344598	moderately similar to ( 294) AT1G50300 | Symbols: TAF15 | TAF15 (TBP-associated factor 15); RNA binding / nucleic acid binding / nucleotide binding / zinc ion binding | chr1:18628818-18631662 REVERSE protein|TATA-binding protein-associated factor 2N, putative, expressed
30.5	i2_LQ_LWC_c106851/f1p0/2142	Transcript	0.234815	moderately similar to ( 342) AT4G35020 | Symbols: ARAC3, ROP6, RHO1PS, ATROP6 | ARAC3 (ARABIDOPSIS RAC-LIKE 3); GTP binding / GTPase | chr4:16673176-16674540 FORWARDmoderately similar to ( 360) RAC5_ORYSA Rac-like GTP-binding protein 5 (OsRac5) (GTPase protein RacD) - Oryza sativa (Rice) Rop_like RHO Rho Rac1_like Rho4_like RhoG Cdc42 Wrch_1 Tc10 RhoA_like Ras Rho2 Rho3 Rab Ras Rnd Rnd3_RhoE_Rho8…
30.5	i2_HQ_LWC_c84023/f2p0/2132	Transcript	0.202817	highly similar to ( 561) AT1G78010 | Symbols: | tRNA modification GTPase, putative | chr1:29333535-29336297 FORWARD trmE ThdF trmE EngA2 engA COG1160 MMR_HSR1 EngA1 Era_like Era era Era PRK09518 protein|GTPase of unknown function domain containing protein, putative, expressed
30.5	i1_LQ_LWC_c22511/f1p4/1990	Transcript	0	highly similar to ( 728) AT1G52980 | Symbols: | GTP-binding family protein | chr1:19737493-19740201 FORWARD NGP_1 COG1161 Nucleostemin_like NGP1NT YlqF_related_GTPase HSR1_MMR1 MJ1464 rbgA YlqF protein|GTPase of unknown function domain containing protein, putative, expressed
30.5	i1_LQ_LWC_c7789/f1p0/1747	Transcript	-0.177044	moderately similar to ( 384) AT5G60860 | Symbols: AtRABA1f | AtRABA1f (Arabidopsis Rab GTPase homolog A1f); GTP binding | chr5:24484750-24485565 FORWARDmoderately similar to ( 377) RB11B_TOBAC Ras-related protein Rab11B - Nicotiana tabacum (Common tobacco) Rab11_like RAB Ras Rab Rab5_related Rab2 Rab4 Rab1_Ypt1 Rab8_Rab10_Rab13_like Rab14 Rab19 Rab18 Rab39 Rab6 Rab35 RabA_like Rab30 Rab26 Rab7 Ra…
30.5	i1_LQ_LWC_c37856/f1p1/1143	Transcript	0.634656	highly similar to ( 597) AT1G08410 | Symbols: | GTP-binding family protein | chr1:2646307-2649106 FORWARD COG1161 HSR1_MMR1 rbgA NGP_1 Nucleostemin_like YlqF_related_GTPase MJ1464 YlqF protein|GTPase of unknown function domain containing protein, putative, expressed
30.5	i1_LQ_LWC_c12850/f1p0/2000	Transcript	0.705215	highly similar to ( 541) AT4G38430 | Symbols: ATROPGEF1, ROPGEF1 | ROPGEF1; Rho guanyl-nucleotide exchange factor/ protein binding | chr4:17986643-17988659 FORWARDPRONE protein|ATROPGEF7/ROPGEF7, putative, expressed
30.5	i2_LQ_LWC_c12047/f1p1/2630	Transcript	0.0119109	highly similar to ( 556) AT2G38840 | Symbols: | guanylate-binding family protein | chr2:16227329-16232115 FORWARD protein|GTP binding protein, putative, expressed
30.5	i2_LQ_LWC_c11332/f1p0/2407	Transcript	-0.586668	moderately similar to ( 264) AT1G01200 | Symbols: ATRABA3, ATRAB-A3 | ATRABA3 (ARABIDOPSIS RAB GTPASE HOMOLOG A3); GTP binding | chr1:86715-88145 REVERSEmoderately similar to ( 233) RB11A_LOTJA Ras-related protein Rab11A - Lotus japonicus Rab11_like RAB Rab Ras Rab4 Rab5_related Rab8_Rab10_Rab13_like Rab2 Rab14 Rab1_Ypt1 Rab18 Rab6 Rab19 Rab39 RabA_like Rab35 Rab26 Rab21 Rab30 Rab32_Rab38 Rab3 Ra…
30.5	i1_LQ_LWC_c3752/f1p5/1529	Transcript	1.08517	highly similar to ( 618) AT2G43490 | Symbols: | RAB GTPase activator | chr2:18055299-18058179 REVERSE TBC COG5210 TBC protein|TBC domain containing protein, expressed
30.5	i1_LQ_LWC_c5885/f1p0/1793	Transcript	0.919331	weakly similar to ( 162) AT3G18610 | Symbols: ATRANGAP1, PARLL1 | ATRANGAP1 (RAN GTPASE-ACTIVATING PROTEIN 1); nucleic acid binding / nucleotide binding | chr3:6404270-6407822 REVERSE protein|gar2, putative, expressed
30.5	i1_LQ_LWC_c27372/f1p0/1394	Transcript	-0.128548	moderately similar to ( 330) AT5G47520 | Symbols: AtRABA5a | AtRABA5a (Arabidopsis Rab GTPase homolog A5a); GTP binding | chr5:19277596-19278366 REVERSEmoderately similar to ( 249) RB11A_LOTJA Ras-related protein Rab11A - Lotus japonicus Rab11_like RAB Ras Rab Rab5_related Rab8_Rab10_Rab13_like Rab2 Rab4 Rab1_Ypt1 Rab18 Rab14 Rab19 Rab6 Rab30 Rab39 Rab26 Rab21 RabA_like Rab35 Rab3 Rab7 Rab15 Rab3…
30.5	i3_LQ_LWC_c8776/f2p0/3311	Transcript	0.20517	weakly similar to ( 162) AT3G09900 | Symbols: ATRABE1E, ATRAB8E | ATRABE1E (ARABIDOPSIS RAB GTPASE HOMOLOG E1E); GTP binding | chr3:3034687-3036379 FORWARDweakly similar to ( 149) RB1BV_BETVU Ras-related protein RAB1BV - Beta vulgaris (Sugar beet) Rab8_Rab10_Rab13_like Rab1_Ypt1 RAB Rab35 Ras Rab Rab18 Rab11_like Rab3 Rab4 Rab19 RabA_like Rab15 Rab2 Rab26 Rab27A Rab39 Rab30 Rab14 Rab7 Rab5_relate…
21.4	i2_LQ_LWC_c8188/f1p1/2539	Transcript	0.0540353	highly similar to ( 529) AT4G08550 | Symbols: | electron carrier/ protein disulfide oxidoreductase | chr4:5444345-5446825 FORWARDDUF547 GRX_DEP protein|glutaredoxin domain containing protein, putative, expressed
21.4	i0_LQ_LWC_c2106/f1p0/806	Transcript	0.213143	moderately similar to ( 374) AT5G42150 | Symbols: | electron carrier/ protein disulfide oxidoreductase | chr5:16846247-16847909 FORWARD GST_C_mPGES2 GST_N_mPGES2 protein|glutaredoxin family protein, expressed
21.4	i0_LQ_LWC_c483/f1p0/968	Transcript	0.182055	weakly similar to ( 161) AT3G15660 | Symbols: ATGRX4, GRX4 | GRX4 (GLUTAREDOXIN 4); metal ion binding | chr3:5308134-5309383 REVERSE GRX_PICOT_like COG0278 PRK10824 GRX_family protein|OsGrx_S15.2 - glutaredoxin subgroup II, expressed
21.4	i1_LQ_LWC_c17878/f1p0/1838	Transcript	0.47377	weakly similar to ( 170) AT5G39865 | Symbols: | glutaredoxin family protein | chr5:15965560-15966732 REVERSE GRX_GRX_like protein|glutaredoxin, putative, expressed
21.4	i4_LQ_LWC_c32710/f1p1/4136	Transcript	-0.381159	weakly similar to ( 151) AT5G58530 | Symbols: | glutaredoxin family protein | chr5:23660428-23661249 FORWARD GRX_GRX_like protein|glutaredoxin, putative, expressed
21.3	i0_LQ_LWC_c311/f1p0/808	Transcript	0.568418	moderately similar to ( 202) AT4G32690 | Symbols: GLB3 | GLB3; oxygen transporter | chr4:15765486-15766862 FORWARDBac_globin Trunc_globin protein|hemoglobin-like protein HbO, putative, expressed
21.3	i0_LQ_LWC_c1529/f1p0/923	Transcript	0.59948	moderately similar to ( 252) AT2G37970 | Symbols: SOUL-1 | SOUL-1; binding | chr2:15891027-15891704 FORWARDSOUL protein|SOUL heme-binding protein, putative, expressed
21.3	i1_LQ_LWC_c21982/f1p0/1419	Transcript	0.383531	moderately similar to ( 449) AT5G20140 | Symbols: | SOUL heme-binding family protein | chr5:6799047-6800892 REVERSESOUL protein|SOUL heme-binding protein, putative, expressed
17.2	i1_LQ_LWC_c5171/f1p21/1955	Transcript	-0.091469	moderately similar to ( 488) AT1G44350 | Symbols: ILL6 | ILL6; IAA-amino acid conjugate hydrolase/ metallopeptidase | chr1:16834749-16838201 REVERSEAbgB Peptidase_M20 protein|peptidase, putative, expressed
17.2	i1_LQ_LWC_c5397/f1p0/1624	Transcript	-0.231871	moderately similar to ( 442) AT1G51760 | Symbols: IAR3, JR3 | IAR3 (IAA-ALANINE RESISTANT 3); IAA-Ala conjugate hydrolase/ metallopeptidase | chr1:19199562-19201424 FORWARDAbgB Peptidase_M20 protein|hydrolase, putative, expressed
17.2	i1_LQ_LWC_c21392/f1p2/1674	Transcript	0.415037	moderately similar to ( 419) AT3G02875 | Symbols: ILR1 | ILR1 (IAA-LEUCINE RESISTANT 1); IAA-Leu conjugate hydrolase/ IAA-Phe conjugate hydrolase/ metallopeptidase | chr3:631993-633859 FORWARDAbgB Peptidase_M20 ArgE PRK08588 protein|hydrolase, putative, expressed
17.2	i3_LQ_LWC_c29735/f1p0/3048	Transcript	0	highly similar to ( 770) AT3G26810 | Symbols: AFB2 | AFB2 (AUXIN SIGNALING F-BOX 2); auxin binding / ubiquitin-protein ligase | chr3:9868342-9870464 FORWARD protein|OsFBL16 - F-box domain and LRR containing protein, expressed
17.2	i2_LQ_LWC_c108633/f1p0/2207	Transcript	-0.260764	highly similar to ( 700) AT5G57090 | Symbols: EIR1, WAV6, ATPIN2, PIN2, AGR, AGR1 | EIR1 (ETHYLENE INSENSITIVE ROOT 1); auxin efflux transmembrane transporter/ auxin:hydrogen symporter/ transporter | chr5:23100765-23104456 FORWARDnearly identical (1068) PIN2_ORYSA Probable auxin efflux carrier component 2 (OsPIN2) - Oryza sativa (Rice)Mem_trans protein|auxin efflux carrier component, putative, ex…
17.2	i1_LQ_LWC_c14244/f1p0/1329	Transcript	-0.105573	moderately similar to ( 351) AT5G16530 | Symbols: PIN5 | PIN5 (PIN-FORMED 5); auxin:hydrogen symporter/ transporter | chr5:5400735-5402626 FORWARDhighly similar to ( 506) PIN6_ORYSA Probable auxin efflux carrier component 6 (OsPIN6) - Oryza sativa (Rice)Mem_trans protein|auxin efflux carrier component, putative, expressed
17.2	i1_LQ_LWC_c24206/f1p0/1825	Transcript	0.491823	highly similar to ( 630) AT1G77690 | Symbols: LAX3 | LAX3 (LIKE AUX1 3); amino acid transmembrane transporter/ auxin influx transmembrane transporter/ transporter | chr1:29201232-29203317 REVERSEhighly similar to ( 742) LAX4_ORYSA Putative auxin transporter-like protein 4 - Oryza sativa (Rice) Aa_trans protein|transmembrane amino acid transporter protein, putative, expressed
17.2	i1_HQ_LWC_c16440/f2p0/1804	Transcript	0.599462	weakly similar to ( 161) AT2G26170 | Symbols: CYP711A1 | CYP711A1; electron carrier/ heme binding / iron ion binding / monooxygenase/ oxygen binding | chr2:11141703-11143270 FORWARD protein|cytochrome P450 monooxygenase CYP711A12, putative, expressed
17.2	i1_LQ_LWC_c6767/f1p0/1771	Transcript	-0.641003	highly similar to ( 704) AT2G01420 | Symbols: PIN4 | PIN4 (PIN-FORMED 4); auxin:hydrogen symporter/ transporter | chr2:180478-183199 REVERSEnearly identical (1099) PIN1C_ORYSA Probable auxin efflux carrier component 1c (OsPIN1c) - Oryza sativa (Rice)Mem_trans protein|auxin efflux carrier component, putative, expressed
17.2	i1_LQ_LWC_c13981/f1p0/1172	Transcript	0.0876769	moderately similar to ( 371) AT3G12760 | Symbols: | FUNCTIONS IN: molecular_function unknown; INVOLVED IN: biological_process unknown; LOCATED IN: cellular_component unknown; EXPRESSED IN: 24 plant structures; EXPRESSED DURING: 15 growth stages; CONTAINS InterPro DOMAIN/s: Defective in cullin neddylation (InterPro:IPR014764), Ubiquitin-associated/translation elongation factor EF1B, N-terminal (In…
17.2	i1_LQ_LWC_c9783/f1p4/1946	Transcript	0	highly similar to ( 954) AT3G02260 | Symbols: BIG, DOC1, TIR3, UMB1, ASA1, LPR1, CRM1 | BIG (BIG); binding / ubiquitin-protein ligase/ zinc ion binding | chr3:431152-448489 REVERSE protein|purity of essence, putative, expressed
17.2	i2_HQ_LWC_c33408/f2p2/2625	Transcript	-0.834941	highly similar to ( 598) AT1G12820 | Symbols: AFB3 | AFB3 (AUXIN SIGNALING F-BOX 3); auxin binding / ubiquitin-protein ligase | chr1:4368879-4370780 REVERSE protein|OsFBL55 - F-box domain and LRR containing protein, expressed
17.2	i1_HQ_LWC_c16548/f4p0/1611	Transcript	1.99899	moderately similar to ( 328) AT3G25290 | Symbols: | auxin-responsive family protein | chr3:9208955-9210353 FORWARD B561 DUF568 protein|membrane protein, putative, expressed
17.2	i1_LQ_LWC_c37959/f1p7/1260	Transcript	1.76457	very weakly similar to (88.2) AT1G75580 | Symbols: | auxin-responsive protein, putative | chr1:28377530-28377856 FORWARDAuxin_inducible protein|OsSAUR24 - Auxin-responsive SAUR gene family member, expressed
17.2	i2_LQ_LWC_c19301/f1p4/2241	Transcript	0.273018	very weakly similar to (87.0) AT1G29500 | Symbols: | auxin-responsive protein, putative | chr1:10321290-10321697 FORWARD protein|OsSAUR46 - Auxin-responsive SAUR gene family member, expressed
17.2	i1_LQ_LWC_c13547/f2p0/1444	Transcript	0	moderately similar to ( 307) AT3G61750 | Symbols: | auxin-responsive protein -related | chr3:22857897-22859254 REVERSE B561 protein|auxin-responsive protein, putative, expressed
17.2	i2_LQ_LWC_c8044/f1p0/2247	Transcript	-0.333126	highly similar to ( 624) AT2G37980 | Symbols: | unknown protein | chr2:15894162-15897452 REVERSEDUF246 protein|growth regulator related protein, putative, expressed
17.2	i1_LQ_LWC_c19800/f1p0/1906	Transcript	0.752946	highly similar to ( 622) AT5G64600 | Symbols: | unknown protein | chr5:25825178-25827931 FORWARDDUF246 protein|growth regulator related protein, putative, expressed
17.2	i1_LQ_LWC_c34939/f1p0/2003	Transcript	-0.0813626	highly similar to ( 655) AT1G35510 | Symbols: | unknown protein | chr1:13071486-13074675 FORWARDDUF246 protein|growth regulator related protein, putative, expressed
17.2	i2_LQ_LWC_c72386/f1p0/2285	Transcript	0.0510729	weakly similar to ( 169) IAA15_ORYSA Auxin-responsive protein IAA15 (Indoleacetic acid-induced protein 15) - Oryza sativa (Rice)AUX_IAA protein|OsIAA15 - Auxin-responsive Aux/IAA gene family member, expressed
17.2	i2_LQ_LWC_c109409/f1p0/2492	Transcript	0.0225426	highly similar to ( 736) AT5G15740 | Symbols: | unknown protein | chr5:5134788-5136956 REVERSEDUF246 protein|auxin-independent growth promoter protein, putative, expressed
17.2	i5_LQ_LWC_c10174/f1p1/5130	Transcript	-0.743225	very weakly similar to (88.2) AT5G27780 | Symbols: | auxin-responsive family protein | chr5:9838885-9839313 REVERSE protein|OsSAUR39 - Auxin-responsive SAUR gene family member, expressed
17.2	i2_LQ_LWC_c13847/f1p0/2031	Transcript	-0.222392	moderately similar to ( 383) AT1G35510 | Symbols: | unknown protein | chr1:13071486-13074675 FORWARDDUF246 protein|growth regulator related protein, putative, expressed
17.2	i1_LQ_LWC_c9591/f1p219/1980	Transcript	0.867261	moderately similar to ( 357) AT3G25290 | Symbols: | auxin-responsive family protein | chr3:9208955-9210353 FORWARD B561 DUF568 protein|membrane protein, putative, expressed
17.2	i1_LQ_LWC_c21522/f1p0/1606	Transcript	-0.0245508	moderately similar to ( 394) AT1G60690 | Symbols: | aldo/keto reductase family protein | chr1:22349892-22351668 REVERSEmoderately similar to ( 372) A115_TOBAC Auxin-induced protein PCNT115 - Nicotiana tabacum (Common tobacco) Tas Aldo_ket_red ARA1 COG4989 PRK10376 COG1453 PRK09912 PRK10625 dkgB protein|oxidoreductase, aldo/keto reductase family protein, putative, expressed
17.2	i0_LQ_LWC_c1215/f1p0/949	Transcript	-0.0906026	moderately similar to ( 333) AT5G19140 | Symbols: ATAILP1, AILP1 | AILP1 | chr5:6423398-6425785 FORWARDweakly similar to ( 121) TSJT1_TOBAC Stem-specific protein TSJT1 - Nicotiana tabacum (Common tobacco)Wali7 protein|stem-specific protein TSJT1, putative, expressed
17.2	i1_LQ_LWC_c5652/f1p1/1636	Transcript	0.030473	highly similar to ( 529) AT2G46370 | Symbols: JAR1, FIN219 | JAR1 (JASMONATE RESISTANT 1); ATP binding / adenylyltransferase/ catalytic/ jasmonate-amino synthetase | chr2:19034579-19036369 FORWARDnearly identical (1092) GH312_ORYSA Probable indole-3-acetic acid-amido synthetase GH3.12 (EC 6.3.2.-) (Auxin-responsive GH3-like protein 12) (OsGH3-12) - Oryza sativa (Rice)GH3 protein|OsGH3.12 - Probab…
17.2	i2_HQ_LWC_c18849/f2p1/2184	Transcript	-0.0803901	highly similar to ( 661) AT1G76270 | Symbols: | unknown protein | chr1:28613554-28616537 REVERSEDUF246 protein|growth regulator related protein, putative, expressed
17.2	i2_HQ_LWC_c2464/f5p1/2279	Transcript	-0.210433	highly similar to ( 865) AT4G37390 | Symbols: YDK1, GH3.2, BRU6, GH3-2, AUR3 | BRU6; indole-3-acetic acid amido synthetase | chr4:17579722-17581768 FORWARDnearly identical (1134) GH32_ORYSA Probable indole-3-acetic acid-amido synthetase GH3.2 (EC 6.3.2.-) (Auxin-responsive GH3-like protein 2) (OsGH3-2) - Oryza sativa (Rice)GH3 protein|OsGH3.2 - Probable indole-3-acetic acid-amido synthetase, expr…
17.2	i1_LQ_LWC_c9041/f1p18/1959	Transcript	0	highly similar to ( 905) AT4G37390 | Symbols: YDK1, GH3.2, BRU6, GH3-2, AUR3 | BRU6; indole-3-acetic acid amido synthetase | chr4:17579722-17581768 FORWARDnearly identical (1234) GH38_ORYSA Probable indole-3-acetic acid-amido synthetase GH3.8 (EC 6.3.2.-) (Auxin-responsive GH3-like protein 8) (OsGH3-8) - Oryza sativa (Rice)GH3 protein|OsGH3.8 - Probable indole-3-acetic acid-amido synthetase, expr…
17.2	i1_HQ_LWC_c39437/f2p0/1385	Transcript	0.198398	moderately similar to ( 307) AT3G61750 | Symbols: | auxin-responsive protein -related | chr3:22857897-22859254 REVERSE B561 protein|auxin-responsive protein, putative, expressed
17.2	i1_HQ_LWC_c37253/f4p36/1280	Transcript	0.0570332	moderately similar to ( 259) AT1G43130 | Symbols: LCV2 | LCV2 (LIKE COV 2) | chr1:16228661-16231158 REVERSEDUF502 COG2928 protein|COV1, putative, expressed
17.2	i1_LQ_LWC_c42651/f1p0/1093	Transcript	0.0280101	weakly similar to ( 103) AT3G07390 | Symbols: AIR12 | AIR12; extracellular matrix structural constituent | chr3:2365452-2366273 FORWARD protein|AIR12, putative, expressed
17.2	i2_LQ_LWC_c22480/f1p1/2583	Transcript	0.427136	highly similar to ( 556) AT2G01480 | Symbols: | unknown protein | chr2:216980-220341 FORWARDDUF246 protein|growth regulator related protein, putative, expressed
17.2	i1_LQ_LWC_c18268/f1p1/1914	Transcript	-0.258628	highly similar to ( 711) AT1G04910 | Symbols: | unknown protein | chr1:1388101-1391074 REVERSEDUF246 protein|growth regulator related protein, putative, expressed
17.2	i2_LQ_LWC_c106955/f1p10/2355	Transcript	0	highly similar to ( 841) AT5G54510 | Symbols: GH3.6, DFL1 | DFL1 (DWARF IN LIGHT 1); indole-3-acetic acid amido synthetase | chr5:22131321-22133564 REVERSEnearly identical (1223) GH34_ORYSA Probable indole-3-acetic acid-amido synthetase GH3.4 (EC 6.3.2.-) (Auxin-responsive GH3-like protein 4) (OsGH3-4) - Oryza sativa (Rice)GH3 protein|OsGH3.4 - Probable indole-3-acetic acid-amido synthetase, expr…
17.2	i2_LQ_LWC_c23821/f1p1/2623	Transcript	-0.204982	highly similar to ( 762) AT2G46370 | Symbols: JAR1, FIN219 | JAR1 (JASMONATE RESISTANT 1); ATP binding / adenylyltransferase/ catalytic/ jasmonate-amino synthetase | chr2:19034579-19036369 FORWARDnearly identical (1207) GH35_ORYSA Probable indole-3-acetic acid-amido synthetase GH3.5 (EC 6.3.2.-) (Auxin-responsive GH3-like protein 5) (OsGH3-5) - Oryza sativa (Rice)GH3 protein|OsGH3.5 - Probable in…
17.2	i3_LQ_LWC_c14439/f1p0/3118	Transcript	0.44326	moderately similar to ( 351) AT2G20120 | Symbols: COV1 | COV1 (CONTINUOUS VASCULAR RING) | chr2:8687568-8689321 REVERSEDUF502 COG2928 protein|protein of unknown function DUF502 domain containing protein, expressed
17.2	i1_LQ_LWC_c34582/f1p5/1862	Transcript	-0.192816	highly similar to ( 616) AT1G14020 | Symbols: | unknown protein | chr1:4802930-4805111 FORWARDDUF246 protein|growth regulator related protein, putative, expressed
17.2	i5_LQ_LWC_c8416/f1p14/5278	Transcript	-0.125531	highly similar to ( 634) AT1G28130 | Symbols: GH3.17 | GH3.17; indole-3-acetic acid amido synthetase | chr1:9826379-9827883 FORWARDnearly identical (1009) GH311_ORYSA Probable indole-3-acetic acid-amido synthetase GH3.11 (EC 6.3.2.-) (Auxin-responsive GH3-like protein 11) (OsGH3-11) - Oryza sativa (Rice)GH3 protein|OsGH3.11 - Probable indole-3-acetic acid-amido synthetase, expressed
17.2	i1_LQ_LWC_c4616/f1p0/1984	Transcript	0	highly similar to ( 717) AT5G35570 | Symbols: | unknown protein | chr5:13750101-13753383 REVERSEDUF246 protein|growth regulator related protein, putative, expressed
17.2	i4_LQ_LWC_c29787/f1p0/4848	Transcript	0.0542117	weakly similar to ( 172) AT1G60750 | Symbols: | oxidoreductase | chr1:22362293-22363854 REVERSEweakly similar to ( 167) IN22_MAIZE IN2-2 protein - Zea mays (Maize) Tas Aldo_ket_red COG1453 COG4989 ARA1 protein|oxidoreductase, aldo/keto reductase family protein, putative, expressed
17.6	i2_LQ_LWC_c3287/f1p0/2932	Transcript	0.125531	very weakly similar to (80.9) AT1G52820 | Symbols: | 2-oxoglutarate-dependent dioxygenase, putative | chr1:19669216-19670321 FORWARD protein|retrotransposon protein, putative, Ty3-gypsy subclass, expressed
17.6	i1_LQ_LWC_c25873/f1p6/1292	Transcript	-0.66037	moderately similar to ( 321) AT4G25420 | Symbols: GA5, GA20OX1, AT2301, ATGA20OX1 | GA20OX1; gibberellin 20-oxidase | chr4:12990982-12992409 REVERSEmoderately similar to ( 383) GAOX2_ORYSA Gibberellin 20 oxidase 2 (EC 1.14.11.-) (Gibberellin C-20 oxidase 2) (GA 20-oxidase 2) (Os20ox2) (Semidwarf-1 protein) - Oryza sativa (Rice) PcbC 2OG-FeII_Oxy protein|gibberellin 20 oxidase 2, putative, express…
17.6	i1_HQ_LWC_c1542/f4p0/1661	Transcript	1.38215	moderately similar to ( 369) AT4G25420 | Symbols: GA5, GA20OX1, AT2301, ATGA20OX1 | GA20OX1; gibberellin 20-oxidase | chr4:12990982-12992409 REVERSEhighly similar to ( 655) GAOX2_ORYSA Gibberellin 20 oxidase 2 (EC 1.14.11.-) (Gibberellin C-20 oxidase 2) (GA 20-oxidase 2) (Os20ox2) (Semidwarf-1 protein) - Oryza sativa (Rice) PcbC 2OG-FeII_Oxy protein|gibberellin 20 oxidase 2, putative, expressed
17.6	i2_LQ_LWC_c133473/f1p0/2005	Transcript	0.183641	moderately similar to ( 240) AT1G78440 | Symbols: ATGA2OX1 | ATGA2OX1 (gibberellin 2-oxidase 1); gibberellin 2-beta-dioxygenase | chr1:29511772-29512990 REVERSEmoderately similar to ( 241) G2OX1_PEA Gibberellin 2-beta-dioxygenase 1 (EC 1.14.11.13) (Gibberellin 2-beta-hydroxylase 1) (Gibberellin 2-oxidase 1) (GA 2-oxidase 1) (Protein SLENDER) - Pisum sativum (Garden pea) PcbC 2OG-FeII_Oxy protein|…
17.6	i3_LQ_LWC_c10880/f1p0/3192	Transcript	1.45588	weakly similar to ( 178) AT1G78440 | Symbols: ATGA2OX1 | ATGA2OX1 (gibberellin 2-oxidase 1); gibberellin 2-beta-dioxygenase | chr1:29511772-29512990 REVERSEweakly similar to ( 180) G2OX1_PEA Gibberellin 2-beta-dioxygenase 1 (EC 1.14.11.13) (Gibberellin 2-beta-hydroxylase 1) (Gibberellin 2-oxidase 1) (GA 2-oxidase 1) (Protein SLENDER) - Pisum sativum (Garden pea) protein|gibberellin 2-beta-dioxyge…
17.6	i4_LQ_LWC_c33050/f1p1/4184	Transcript	-0.433835	protein|GASR8 - Gibberellin-regulated GASA/GAST/Snakin family protein precursor, expressed
17.7	i4_LQ_LWC_c23331/f1p0/5018	Transcript	-0.0780025	moderately similar to ( 224) AT4G36910 | Symbols: LEJ2, CDCP2 | LEJ2 (LOSS OF THE TIMING OF ET AND JA BIOSYNTHESIS 2) | chr4:17391016-17393218 REVERSECBS CBS_pair_16 CBS_pair_BON_assoc CBS_pair_15 CBS_pair_23 CBS_pair_21 CBS_pair protein|CBS domain containing membrane protein, putative, expressed
17.7	i1_LQ_LWC_c8324/f1p1/1786	Transcript	0	highly similar to ( 916) AT3G45140 | Symbols: LOX2, ATLOX2 | LOX2 (LIPOXYGENASE 2); lipoxygenase | chr3:16525437-16529233 FORWARDnearly identical (1302) LOX23_HORVU Lipoxygenase 2.3, chloroplast precursor (EC 1.13.11.12) (LOX2:Hv:3) - Hordeum vulgare (Barley)Lipoxygenase PLAT_LH2 LH2 protein|lipoxygenase, putative, expressed
17.7	i2_LQ_LWC_c82847/f1p2/3042	Transcript	0	moderately similar to ( 305) LOXC2_ORYSA Probable lipoxygenase 8, chloroplast precursor (EC 1.13.11.12) - Oryza sativa (Rice)PLAT_LH2 protein|lipoxygenase, chloroplast precursor, putative, expressed
17.7	i2_LQ_LWC_c5703/f1p0/2660	Transcript	-0.973734	highly similar to ( 758) AT1G17420 | Symbols: LOX3 | LOX3; electron carrier/ iron ion binding / lipoxygenase/ metal ion binding / oxidoreductase, acting on single donors with incorporation of molecular oxygen, incorporation of two atoms of oxygen | chr1:5977512-5981384 FORWARDnearly identical (1178) LOX5_ORYSA Putative lipoxygenase 5 (EC 1.13.11.12) - Oryza sativa (Rice)Lipoxygenase PLAT_LH2 LH2 …
17.7	i1_LQ_LWC_c20423/f1p0/1903	Transcript	0.567673	highly similar to ( 823) AT3G22400 | Symbols: LOX5 | LOX5; electron carrier/ iron ion binding / lipoxygenase/ metal ion binding / oxidoreductase, acting on single donors with incorporation of molecular oxygen, incorporation of two atoms of oxygen | chr3:7927011-7931167 FORWARDnearly identical (1357) LOX3_ORYSA Putative lipoxygenase 3 (EC 1.13.11.12) - Oryza sativa (Rice)Lipoxygenase protein|lipoz…
17.7	i3_LQ_LWC_c12080/f1p7/3123	Transcript	-1.35364	highly similar to ( 648) AT3G22400 | Symbols: LOX5 | LOX5; electron carrier/ iron ion binding / lipoxygenase/ metal ion binding / oxidoreductase, acting on single donors with incorporation of molecular oxygen, incorporation of two atoms of oxygen | chr3:7927011-7931167 FORWARDhighly similar to ( 959) LOX4_ORYSA Probable lipoxygenase 4 (EC 1.13.11.12) - Oryza sativa (Rice)Lipoxygenase protein|lipo…
17.7	i1_HQ_LWC_c2040/f2p11/1722	Transcript	2.07566	moderately similar to ( 423) AT5G42650 | Symbols: AOS, CYP74A, DDE2 | AOS (ALLENE OXIDE SYNTHASE); allene oxide synthase/ hydro-lyase/ oxygen binding | chr5:17097803-17099359 REVERSEhighly similar to ( 935) C74A4_ORYSA Cytochrome P450 74A4 (EC 4.2.1.92) (Allene oxide synthase 4) (Hydroperoxide dehydrase 4) - Oryza sativa (Rice) protein|cytochrome P450, putative, expressed
17.7	i1_HQ_LWC_c1495/f12p2/1948	Transcript	1.52725	moderately similar to ( 367) AT4G15440 | Symbols: HPL1, CYP74B2 | HPL1 (HYDROPEROXIDE LYASE 1); electron carrier/ heme binding / iron ion binding / monooxygenase | chr4:8835869-8838462 FORWARDmoderately similar to ( 278) C74A4_ORYSA Cytochrome P450 74A4 (EC 4.2.1.92) (Allene oxide synthase 4) (Hydroperoxide dehydrase 4) - Oryza sativa (Rice) protein|cytochrome P450, putative, expressed
17.7	i2_LQ_LWC_c37698/f1p0/2464	Transcript	0.391191	highly similar to ( 509) AT1G76690 | Symbols: OPR2, ATOPR2 | OPR2 | chr1:28778976-28780355 FORWARD OYE_like_FMN PRK10605 NemA Oxidored_FMN OYE_like_FMN_family OYE_YqiM_FMN OYE_like_5_FMN OYE_like_3_FMN OYE_like_4_FMN PRK08255 OYE_like_2_FMN DCR_FMN TMADH_HD_FMN ER_like_FMN protein|12-oxophytodienoate reductase, putative, expressed
17.7	i1_HQ_LWC_c19664/f2p2/1560	Transcript	0.542298	highly similar to ( 530) AT1G76680 | Symbols: OPR1, ATOPR1 | OPR1; 12-oxophytodienoate reductase | chr1:28776982-28778271 FORWARD OYE_like_FMN PRK10605 NemA Oxidored_FMN OYE_like_FMN_family OYE_YqiM_FMN OYE_like_4_FMN OYE_like_5_FMN OYE_like_3_FMN OYE_like_2_FMN DCR_FMN PRK08255 TMADH_HD_FMN ER_like_FMN protein|12-oxophytodienoate reductase, putative, expressed
17.7	i2_LQ_LWC_c85581/f1p2/2834	Transcript	-0.266021	highly similar to ( 959) AT4G04670 | Symbols: | Met-10+ like family protein / kelch repeat-containing protein | chr4:2367603-2371990 FORWARD COG2520 COG1590 Met_10 TYW3 PRK04235 protein|uncharacterized ACR, COG1590 family protein, expressed
30.11	i2_HQ_LWC_c113196/f2p0/2460	Transcript	0	highly similar to ( 582) AT2G14820 | Symbols: NPY2 | NPY2 (NAKED PINS IN YUC MUTANTS 2); protein binding / signal transducer | chr2:6358864-6361300 FORWARDmoderately similar to ( 332) NPH3_ORYSA Coleoptile phototropism protein 1 (Non-phototropic hypocotyl 3-like protein) (NPH3-like protein) - Oryza sativa (Rice)NPH3 protein|BTBN24 - Bric-a-Brac, Tramtrack, Broad Complex BTB domain with non-photot…
30.11	i2_HQ_LWC_c127209/f3p2/2447	Transcript	-0.091091	moderately similar to ( 204) AT5G65540 | Symbols: | unknown protein | chr5:26195710-26198112 FORWARD protein|expressed protein
30.11	i2_LQ_LWC_c48279/f1p3/2873	Transcript	0	highly similar to ( 747) AT4G18810 | Symbols: | binding / catalytic/ transcription repressor | chr4:10322622-10325735 REVERSE CIA30 protein|Complex I intermediate-associated protein 30 domain containing protein, putative, expressed
30.11	i2_LQ_LWC_c10582/f1p0/2648	Transcript	-0.494109	moderately similar to ( 327) AT4G38180 | Symbols: FRS5 | FRS5 (FAR1-related sequence 5); zinc ion binding | chr4:17906702-17909404 REVERSEFAR1 protein|transposon protein, putative, unclassified, expressed
30.11	i1_LQ_LWC_c18360/f1p0/1940	Transcript	-0.105293	weakly similar to ( 192) AT2G02710 | Symbols: PLP, PLPB | PLPB (PAS/LOV PROTEIN B); signal transducer/ two-component sensor | chr2:758812-760608 REVERSE protein|Twin LOV 1, putative, expressed
30.11	i10_LQ_LWC_c82/f1p0/10639	Transcript	14.4416	weakly similar to ( 119) AT3G22380 | Symbols: TIC | TIC (TIME FOR COFFEE) | chr3:7913181-7918967 FORWARD protein|expressed protein
30.11	i3_LQ_LWC_c10757/f1p1/3737	Transcript	-0.481151	highly similar to ( 506) AT4G38180 | Symbols: FRS5 | FRS5 (FAR1-related sequence 5); zinc ion binding | chr4:17906702-17909404 REVERSEFAR1 protein|transposon protein, putative, unclassified, expressed
30.11	i1_LQ_LWC_c29858/f1p0/1940	Transcript	0	highly similar to ( 739) AT1G30440 | Symbols: | phototropic-responsive NPH3 family protein | chr1:10759475-10762199 FORWARDmoderately similar to ( 367) NPH3_ORYSA Coleoptile phototropism protein 1 (Non-phototropic hypocotyl 3-like protein) (NPH3-like protein) - Oryza sativa (Rice)NPH3 protein|BTBN25 - Bric-a-Brac, Tramtrack, Broad Complex BTB domain with non-phototropic hypocotyl 3 NPH3 and coile…
30.11	i1_LQ_LWC_c24555/f1p27/1689	Transcript	0.590281	highly similar to ( 783) AT1G30440 | Symbols: | phototropic-responsive NPH3 family protein | chr1:10759475-10762199 FORWARDmoderately similar to ( 397) NPH3_ORYSA Coleoptile phototropism protein 1 (Non-phototropic hypocotyl 3-like protein) (NPH3-like protein) - Oryza sativa (Rice)NPH3 protein|BTBN17 - Bric-a-Brac, Tramtrack, Broad Complex BTB domain with non-phototropic hypocotyl 3 NPH3 and coile…
30.11	i0_LQ_LWC_c895/f1p0/1002	Transcript	0.159426	moderately similar to ( 345) AT2G37680 | Symbols: | CONTAINS InterPro DOMAIN/s: Vacuolar import and degradation protein Vid24 (InterPro:IPR018618); Has 214 Blast hits to 214 proteins in 84 species: Archae - 0; Bacteria - 0; Metazoa - 57; Fungi - 124; Plants - 31; Viruses - 0; Other Eukaryotes - 2 (source: NCBI BLink). | chr2:15803500-15805515 REVERSE VID24 protein|expressed protein
30.11	i2_LQ_LWC_c113349/f1p2/2910	Transcript	0.603174	moderately similar to ( 357) AT1G80010 | Symbols: FRS8 | FRS8 (FAR1-related sequence 8); zinc ion binding | chr1:30097565-30099846 FORWARDFAR1 protein|transposon protein, putative, unclassified, expressed
30.11	i1_LQ_LWC_c17680/f1p6/1609	Transcript	0.32313	moderately similar to ( 475) AT3G52870 | Symbols: | calmodulin-binding family protein | chr3:19593365-19595686 REVERSEFAR1 protein|transposon protein, putative, unclassified, expressed
30.11	i2_LQ_LWC_c107794/f1p1/2306	Transcript	0.236606	highly similar to ( 824) AT1G10240 | Symbols: FRS11 | FRS11 (FAR1-related sequence 11); zinc ion binding | chr1:3356835-3359271 REVERSEFAR1 protein|transposon protein, putative, unclassified, expressed
30.11	i2_LQ_LWC_c107253/f1p0/2391	Transcript	-0.141728	highly similar to ( 626) AT1G03010 | Symbols: | phototropic-responsive NPH3 family protein | chr1:693480-696188 FORWARDweakly similar to ( 170) NPH3_ORYSA Coleoptile phototropism protein 1 (Non-phototropic hypocotyl 3-like protein) (NPH3-like protein) - Oryza sativa (Rice)NPH3 protein|BTBN6 - Bric-a-Brac, Tramtrack, Broad Complex BTB domain with non-phototropic hypocotyl 3 NPH3 and coiled-coil do…
30.11	i1_LQ_LWC_c34057/f1p0/1984	Transcript	-0.54705	moderately similar to ( 379) AT4G38180 | Symbols: FRS5 | FRS5 (FAR1-related sequence 5); zinc ion binding | chr4:17906702-17909404 REVERSEFAR1 protein|transposon protein, putative, unclassified, expressed
30.11	i2_LQ_LWC_c27684/f1p5/2084	Transcript	0.0590792	moderately similar to ( 438) AT1G67900 | Symbols: | phototropic-responsive NPH3 family protein | chr1:25467737-25469888 FORWARDweakly similar to ( 182) NPH3_ORYSA Coleoptile phototropism protein 1 (Non-phototropic hypocotyl 3-like protein) (NPH3-like protein) - Oryza sativa (Rice)NPH3 protein|BTBN11 - Bric-a-Brac, Tramtrack, Broad Complex BTB domain with non-phototropic hypocotyl 3 NPH3 domain, e…
30.11	i1_LQ_LWC_c31969/f1p0/1717	Transcript	-1.36678	moderately similar to ( 201) AT2G31160 | Symbols: LSH3 | LSH3 (LIGHT SENSITIVE HYPOCOTYLS 3) | chr2:13277903-13278562 FORWARDDUF640 protein|DUF640 domain containing protein, putative, expressed
30.11	i5_LQ_LWC_c3275/f1p0/5160	Transcript	-0.0148648	moderately similar to ( 214) AT1G07090 | Symbols: LSH6 | LSH6 (LIGHT SENSITIVE HYPOCOTYLS 6) | chr1:2174202-2174792 REVERSEDUF640 protein|DUF640 domain containing protein, putative, expressed
30.11	i1_LQ_LWC_c10626/f1p3/1915	Transcript	-0.261265	moderately similar to ( 493) AT1G53090 | Symbols: SPA4 | SPA4 (SPA1-RELATED 4); protein binding / signal transducer | chr1:19783748-19786690 FORWARDweakly similar to ( 184) COP1_PEA E3 ubiquitin ligase protein COP1 (EC 6.3.2.-) (Constitutive photomorphogenesis protein 1) - Pisum sativum (Garden pea) protein|suppressor of phythchrome A, putative, expressed
30.11	i1_LQ_LWC_c4203/f1p5/1801	Transcript	-0.0257861	moderately similar to ( 353) AT3G18890 | Symbols: | binding / catalytic/ coenzyme binding | chr3:6511169-6514729 FORWARD protein|isoflavone reductase, putative, expressed
30.11	i1_HQ_LWC_c11956/f5p0/1800	Transcript	1.42983	highly similar to ( 569) AT3G61140 | Symbols: FUS6, ATFUS6, CSN1, COP11, EMB78, ATSK31, SK31 | FUS6 (FUSCA 6) | chr3:22626335-22628895 FORWARD RPN7 PCI protein|proteasome subunit, putative, expressed
30.11	i1_HQ_LWC_c2481/f3p5/1544	Transcript	-0.0122011	highly similar to ( 608) AT5G42970 | Symbols: COP8, FUS4, EMB134, COP14, CSN4, FUS8, ATS4 | COP8 (CONSTITUTIVE PHOTOMORPHOGENIC 8); protein binding | chr5:17237470-17240649 REVERSE protein|proteasome subunit, putative, expressed
30.11	i1_LQ_LWC_c20933/f1p0/1403	Transcript	0	highly similar to ( 517) AT1G71230 | Symbols: CSN5B, CSN5, AJH2 | CSN5B (COP9-SIGNALOSOME 5B); protein binding | chr1:26852560-26854255 FORWARD JAB_MPN Mov34 protein|COP9 signalosome complex subunit 5b, putative, expressed
30.11	i1_HQ_LWC_c11125/f3p8/1719	Transcript	-0.10099	moderately similar to ( 453) AT5G14250 | Symbols: COP13, CSN3, FUS11 | COP13 (CONSTITUTIVE PHOTOMORPHOGENIC 13); protein binding | chr5:4597970-4599986 FORWARD protein|proteasome subunit, putative, expressed
30.11	i1_LQ_LWC_c10641/f1p0/1868	Transcript	-0.207805	moderately similar to ( 275) AT1G02090 | Symbols: FUS5, CSN7, COP15, ATCSN7 | FUS5 (FUSCA 5); MAP kinase kinase | chr1:388223-389568 REVERSE protein|proteasome subunit, putative, expressed
30.11	i2_LQ_LWC_c103063/f1p4/2896	Transcript	0	moderately similar to ( 252) AT5G43310 | Symbols: | COP1-interacting protein-related | chr5:17379735-17385387 REVERSE protein|expressed protein
30.6	i1_HQ_LWC_c5454/f2p0/1664	Transcript	0.297531	highly similar to ( 652) AT4G01370 | Symbols: ATMPK4, MPK4 | ATMPK4 (ARABIDOPSIS THALIANA MAP KINASE 4); MAP kinase/ kinase | chr4:567219-568889 FORWARDhighly similar to ( 758) MPK6_ORYSA Mitogen-activated protein kinase 6 (EC 2.7.11.24) (MAP kinase 6) - Oryza sativa (Rice) S_TKc S_TKc Pkinase SPS1 TyrKc Pkinase_Tyr PTKc PTKc_Srm_Brk PTKc_Jak_rpt2 PTKc_Trk PTKc_InsR_like PTKc_Src_like PTKc_Jak1_r…
30.6	i1_LQ_LWC_c7740/f1p0/1794	Transcript	0.119228	moderately similar to ( 474) AT1G49740 | Symbols: | phospholipase C/ phosphoric diester hydrolase | chr1:18407728-18409468 FORWARD protein|phospholipase C, putative, expressed
30.6	i2_LQ_LWC_c32355/f1p2/2550	Transcript	0	highly similar to ( 717) AT5G40440 | Symbols: ATMKK3, MKK3 | ATMKK3 (ARABIDOPSIS THALIANA MITOGEN-ACTIVATED PROTEIN KINASE KINASE 3); MAP kinase kinase | chr5:16182149-16184513 FORWARDmoderately similar to ( 256) M2K1_ORYSA Mitogen-activated protein kinase kinase 1 (EC 2.7.12.2) (MAP kinase kinase 1) (MAPKK1) (OsMEK1) - Oryza sativa (Rice) S_TKc S_TKc Pkinase SPS1 Pkinase_Tyr PTKc TyrKc PTKc_EphR…
30.6	i1_LQ_LWC_c17555/f1p0/1441	Transcript	0.613782	moderately similar to ( 415) AT4G36945 | Symbols: | phospholipase C/ phosphoric diester hydrolase | chr4:17420098-17422047 REVERSE protein|phospholipase C, putative, expressed
30.6	i2_LQ_LWC_c3678/f2p4/2336	Transcript	-1.35548	highly similar to ( 752) AT3G18040 | Symbols: MPK9 | MPK9 (MAP KINASE 9); MAP kinase | chr3:6175741-6178150 FORWARDnearly identical (1094) MPK12_ORYSA Mitogen-activated protein kinase 12 (EC 2.7.11.24) (MAP kinase 12) (OsBWMK1) (Blast- and wound-induced MAP kinase 1) (MAP kinase 1) (OsMAPK1) - Oryza sativa (Rice) S_TKc S_TKc Pkinase SPS1 Pkinase_Tyr TyrKc PTKc PTKc_Jak_rpt2 PTKc_EphR PTKc_Src_lik…
30.6	i1_LQ_LWC_c21639/f1p0/1993	Transcript	-0.557826	weakly similar to ( 144) AT4G08500 | Symbols: MEKK1, ATMEKK1, MAPKKK8, ARAKIN | MEKK1 (MAP KINASE KINASE KINASE 1); DNA binding / MAP kinase kinase kinase/ kinase/ kinase binding / protein binding | chr4:5404272-5407062 REVERSE S_TKc S_TKc Pkinase protein|STE_MEKK_ste11_MAP3K.11 - STE kinases include homologs to sterile 7, sterile 11 and sterile 20 from yeast, expressed
30.6	i1_LQ_LWC_c32556/f1p3/1954	Transcript	2.68226	highly similar to ( 702) AT1G73670 | Symbols: ATMPK15 | ATMPK15; MAP kinase/ kinase | chr1:27700212-27703168 FORWARDhighly similar to ( 997) MPK16_ORYSA Mitogen-activated protein kinase 16 (EC 2.7.11.24) (MAP kinase 16) - Oryza sativa (Rice) S_TKc S_TKc Pkinase SPS1 Pkinase_Tyr TyrKc PTKc PTKc_Jak_rpt2 PTKc_Jak2_Jak3_rpt2 PTKc_EphR PTKc_EphR_A PTKc_Src_like PTKc_InsR_like PTKc_Srm_Brk PTKc_EphR_B…
30.6	i1_HQ_LWC_c21012/f3p0/1659	Transcript	0.0710275	highly similar to ( 656) AT2G43790 | Symbols: ATMPK6, MPK6, MAPK6 | ATMPK6 (ARABIDOPSIS THALIANA MAP KINASE 6); MAP kinase/ kinase | chr2:18138477-18140693 FORWARDhighly similar to ( 770) MPK1_ORYSA Mitogen-activated protein kinase 1 (EC 2.7.11.24) (MAP kinase 1) (MAP kinase 6) (OsMAPK6) (OsSIPK) - Oryza sativa (Rice) S_TKc S_TKc Pkinase SPS1 TyrKc Pkinase_Tyr PTKc PTKc_Jak_rpt2 PTKc_Srm_Brk PTKc…
30.6	i1_LQ_LWC_c21099/f1p0/2012	Transcript	0.151521	highly similar to ( 725) AT3G18040 | Symbols: MPK9 | MPK9 (MAP KINASE 9); MAP kinase | chr3:6175741-6178150 FORWARDhighly similar to ( 972) MPK13_ORYSA Mitogen-activated protein kinase 13 (EC 2.7.11.24) (MAP kinase 13) (Benzothiadiazole-induced MAP kinase 2) (OsBIMK2) (MAP kinase 2) (OsMAPK2) - Oryza sativa (Rice) S_TKc S_TKc Pkinase SPS1 Pkinase_Tyr TyrKc PTKc PTKc_Jak_rpt2 PTKc_EphR PTKc_Jak2_J…
30.6	i1_LQ_LWC_c24048/f1p0/1697	Transcript	-0.784271	highly similar to ( 654) AT4G01370 | Symbols: ATMPK4, MPK4 | ATMPK4 (ARABIDOPSIS THALIANA MAP KINASE 4); MAP kinase/ kinase | chr4:567219-568889 FORWARDhighly similar to ( 763) MPK2_ORYSA Mitogen-activated protein kinase 2 (EC 2.7.11.24) (MAP kinase 2) - Oryza sativa (Rice) S_TKc S_TKc Pkinase SPS1 TyrKc Pkinase_Tyr PTKc PTKc_Jak_rpt2 PTKc_Srm_Brk PTKc_InsR_like PTKc_Trk PTKc_FAK protein|CGMC_MAP…
30.6	i1_LQ_LWC_c20963/f2p6/1709	Transcript	0.340057	highly similar to ( 634) AT1G10210 | Symbols: ATMPK1, MPK1 | ATMPK1 (MITOGEN-ACTIVATED PROTEIN KINASE 1); MAP kinase/ kinase | chr1:3349579-3350776 FORWARDhighly similar to ( 735) MPK4_ORYSA Mitogen-activated protein kinase 4 (EC 2.7.11.24) (MAP kinase 4) (OsMAP2) (Multiple stress-responsive MAP kinase 3) (OsMSRMK3) - Oryza sativa (Rice) S_TKc S_TKc Pkinase SPS1 TyrKc Pkinase_Tyr PTKc PTKc_Jak_rp…
30.6	i1_LQ_LWC_c33229/f1p1/1529	Transcript	0.156663	moderately similar to ( 427) AT1G13680 | Symbols: | phospholipase C/ phosphoric diester hydrolase | chr1:4690409-4692702 FORWARD protein|phospholipase C, putative, expressed
30.6	i1_LQ_LWC_c33092/f1p0/2003	Transcript	-0.162515	highly similar to ( 657) AT2G42880 | Symbols: ATMPK20 | ATMPK20; MAP kinase | chr2:17840572-17843947 REVERSEhighly similar to ( 810) MPK11_ORYSA Mitogen-activated protein kinase 11 (EC 2.7.11.24) (MAP kinase 11) - Oryza sativa (Rice) S_TKc S_TKc Pkinase SPS1 Pkinase_Tyr TyrKc PTKc PTKc_EphR PTKc_EphR_B PTKc_EphR_A PTKc_Jak_rpt2 PTKc_Srm_Brk PTKc_EphR_A2 protein|CGMC_MAPKCMGC_2.10 - CGMC includes …
30.6	i1_LQ_LWC_c13167/f1p0/1429	Transcript	-0.0285795	moderately similar to ( 497) AT5G67130 | Symbols: | phospholipase C/ phosphoric diester hydrolase | chr5:26791599-26793649 FORWARD protein|phospholipase C, putative, expressed
30.6	i1_HQ_LWC_c9878/f2p3/1629	Transcript	-0.269089	highly similar to ( 632) AT1G10210 | Symbols: ATMPK1, MPK1 | ATMPK1 (MITOGEN-ACTIVATED PROTEIN KINASE 1); MAP kinase/ kinase | chr1:3349579-3350776 FORWARDhighly similar to ( 736) MPK3_ORYSA Mitogen-activated protein kinase 3 (EC 2.7.11.24) (MAP kinase 3) (OsMAP3) (MAP kinase 2) (OsMAPK2) - Oryza sativa (Rice) S_TKc S_TKc Pkinase SPS1 TyrKc Pkinase_Tyr PTKc PTKc_Jak_rpt2 PTKc_Srm_Brk protein|CGMC…
30.6	i3_LQ_LWC_c25645/f1p2/3727	Transcript	-0.0824622	highly similar to ( 511) AT5G19010 | Symbols: MPK16 | MPK16; MAP kinase | chr5:6345096-6347676 REVERSEhighly similar to ( 561) MPK15_ORYSA Mitogen-activated protein kinase 15 (EC 2.7.11.24) (MAP kinase 15) - Oryza sativa (Rice) S_TKc S_TKc Pkinase SPS1 TyrKc Pkinase_Tyr PTKc protein|OsMPK15 - Putative MAPK based on amino acid sequence homology, expressed
21.5	i0_LQ_LWC_c2002/f1p0/965	Transcript	0.532733	moderately similar to ( 262) AT3G26060 | Symbols: ATPRX Q | ATPRX Q; antioxidant/ peroxiredoxin | chr3:9524807-9526123 FORWARD PRX_BCP Bcp PRX_family AhpC-TSA bcp PRX_AhpE_like Redoxin AhpC PRX_Typ2cys TlpA_like_family protein|peroxiredoxin, putative, expressed
21.5	i1_LQ_LWC_c22349/f1p0/1920	Transcript	0.109989	moderately similar to ( 276) AT3G06050 | Symbols: PRXIIF, ATPRXIIF | PRXIIF (PEROXIREDOXIN IIF); antioxidant/ peroxidase | chr3:1826311-1827809 REVERSE PRX5_like AHP1 Redoxin PRX_family protein|peroxiredoxin, putative, expressed
21.5	i1_LQ_LWC_c42168/f1p0/1060	Transcript	-0.263522	moderately similar to ( 253) AT3G52960 | Symbols: | peroxiredoxin type 2, putative | chr3:19639699-19640403 FORWARD PRX5_like AHP1 Redoxin PRX_family AhpC-TSA protein|peroxiredoxin, putative, expressed
21.5	i0_LQ_LWC_c1985/f1p0/788	Transcript	0.183446	moderately similar to ( 254) AT1G65970 | Symbols: TPX2 | TPX2 (thioredoxin-dependent peroxidase 2); antioxidant/ oxidoreductase | chr1:24557527-24558229 REVERSE PRX5_like AHP1 Redoxin PRX_family protein|peroxiredoxin, putative, expressed
30.4	i10_LQ_LWC_c47/f1p0/10504	Transcript	9.87856	nearly identical (1801) AT2G17930 | Symbols: | binding / inositol or phosphatidylinositol kinase/ phosphotransferase, alcohol group as acceptor | chr2:7784455-7802230 REVERSEvery weakly similar to (84.0) ATR_ORYSA Serine/threonine-protein kinase ATR (EC 2.7.11.1) - Oryza sativa (Rice) TEL1 PI3Kc FAT PI3_PI4_kinase protein|Phosphatidylinositol kinase and FAT containing domain protein, putative, ex…
30.4	i2_LQ_LWC_c103266/f1p1/2955	Transcript	0	nearly identical (1208) AT1G22620 | Symbols: ATSAC1 | ATSAC1 (suppressor of actin 1); phosphatidylinositol-4,5-bisphosphate 5-phosphatase | chr1:7997889-8002787 REVERSE Syja_N COG5329 protein|SAC domain containing protein, putative, expressed
30.4	i2_HQ_LWC_c15068/f6p1/2196	Transcript	0.140504	highly similar to ( 741) AT3G51830 | Symbols: ATG5, SAC8 | ATG5; phosphatidylinositol-4,5-bisphosphate 5-phosphatase | chr3:19220237-19225092 FORWARD COG5329 Syja_N protein|SacI homology domain containing protein, expressed
30.4	i1_LQ_LWC_c12577/f1p0/1959	Transcript	0.267992	nearly identical (1233) AT1G49340 | Symbols: ATPI4K ALPHA | ATPI4K ALPHA; 1-phosphatidylinositol 4-kinase/ inositol or phosphatidylinositol kinase | chr1:18252355-18263967 FORWARDweakly similar to ( 142) PI3K1_SOYBN Phosphatidylinositol 3-kinase, root isoform (EC 2.7.1.137) (PI3-kinase) (PtdIns-3-kinase) (PI3K) (SPI3K-5) - Glycine max (Soybean) PI4Kc PI3Kc_family PI4Ka PI3Kc PI3Kc PI3Kc_I TEL1 PI…
30.4	i4_LQ_LWC_c7211/f1p0/4747	Transcript	-0.155418	highly similar to ( 650) AT1G27595 | Symbols: | EXPRESSED IN: 22 plant structures; EXPRESSED DURING: 15 growth stages; BEST Arabidopsis thaliana protein match is: ESP4 (ENHANCED SILENCING PHENOTYPE 4); binding (TAIR:AT5G01400.1); Has 529 Blast hits to 235 proteins in 85 species: Archae - 0; Bacteria - 3; Metazoa - 125; Fungi - 41; Plants - 31; Viruses - 0; Other Eukaryotes - 329 (source: NCBI BLi…
30.4	i1_LQ_LWC_c42551/f1p0/1064	Transcript	-0.63743	highly similar to ( 830) AT3G14205 | Symbols: | phosphoinositide phosphatase family protein | chr3:4716008-4720524 REVERSE Syja_N COG5329 protein|SAC domain containing protein, putative, expressed
30.4	i2_LQ_LWC_c39819/f1p0/2504	Transcript	-0.0744	highly similar to ( 815) AT1G60890 | Symbols: | phosphatidylinositol-4-phosphate 5-kinase family protein | chr1:22412452-22416338 REVERSEnearly identical (1602) PI5K1_ORYSA Phosphatidylinositol-4-phosphate 5-kinase 1 precursor (EC 2.7.1.68) (1-phosphatidylinositol-4-phosphate kinase) (PIP5K) (PtdIns(4)P-5-kinase) (Diphosphoinositide kinase) - Oryza sativa (Rice) PIPKc PIPKc PIP5K MSS4 protein|pho…
30.4	i2_LQ_LWC_c47041/f1p1/2956	Transcript	0.781576	moderately similar to ( 440) AT1G75010 | Symbols: ARC3 | ARC3 (ACCUMULATION AND REPLICATION OF CHLOROPLASTS 3) | chr1:28164994-28169941 REVERSEvery weakly similar to (82.4) PI5K1_ORYSA Phosphatidylinositol-4-phosphate 5-kinase 1 precursor (EC 2.7.1.68) (1-phosphatidylinositol-4-phosphate kinase) (PIP5K) (PtdIns(4)P-5-kinase) (Diphosphoinositide kinase) - Oryza sativa (Rice)COG4642 protein|MORN re…
30.4	i3_LQ_LWC_c26107/f1p1/3523	Transcript	-0.106915	nearly identical (1062) AT3G09920 | Symbols: PIP5K9 | PIP5K9 (PHOSPHATIDYL INOSITOL MONOPHOSPHATE 5 KINASE); 1-phosphatidylinositol-4-phosphate 5-kinase/ ATP binding / phosphatidylinositol phosphate kinase | chr3:3040426-3043676 REVERSEhighly similar to ( 711) PI5K1_ORYSA Phosphatidylinositol-4-phosphate 5-kinase 1 precursor (EC 2.7.1.68) (1-phosphatidylinositol-4-phosphate kinase) (PIP5K) (PtdIn…
30.4	i10_LQ_LWC_c50/f1p0/10712	Transcript	3.27629	highly similar to ( 842) AT1G34260 | Symbols: | phosphatidylinositol-4-phosphate 5-kinase family protein | chr1:12485967-12491799 FORWARD Fab1_TCP PIPKc MSS4 PIPKc PIP5K chaperonin_like chaperonin_type_I_II TCP1_gamma protein|phosphatidylinositol-4-phosphate 5-Kinase, putative, expressed
30.4	i10_LQ_LWC_c9/f1p0/10622	Transcript	0	highly similar to ( 999) AT3G14270 | Symbols: | phosphatidylinositol-4-phosphate 5-kinase family protein | chr3:4754624-4761185 FORWARD Fab1_TCP PIPKc PIPKc MSS4 chaperonin_like PIP5K chaperonin_type_I_II TCP1_gamma cpn60 Cpn60_TCP1 FYVE GroL TCP1_zeta FYVE TCP1_epsilon protein|chaperonin Cpn60/TCP-1, putative, expressed
30.4	i2_LQ_LWC_c39092/f1p34/2501	Transcript	-1.70044	moderately similar to ( 400) AT3G14270 | Symbols: | phosphatidylinositol-4-phosphate 5-kinase family protein | chr3:4754624-4761185 FORWARD PIPKc Fab1_TCP MSS4 PIPKc PIP5K chaperonin_like protein|phosphatidylinositol-4-phosphate 5-Kinase, putative, expressed
30.4	i3_LQ_LWC_c40883/f1p0/3048	Transcript	0.643544	highly similar to ( 825) AT3G56960 | Symbols: PIP5K4 | PIP5K4 (PHOSPHATIDYL INOSITOL MONOPHOSPHATE 5 KINASE 4); 1-phosphatidylinositol-4-phosphate 5-kinase | chr3:21080957-21083885 FORWARDmoderately similar to ( 336) PI5K1_ORYSA Phosphatidylinositol-4-phosphate 5-kinase 1 precursor (EC 2.7.1.68) (1-phosphatidylinositol-4-phosphate kinase) (PIP5K) (PtdIns(4)P-5-kinase) (Diphosphoinositide kinase) …
30.4	i10_LQ_LWC_c29/f1p0/10902	Transcript	0	highly similar to ( 753) AT3G14270 | Symbols: | phosphatidylinositol-4-phosphate 5-kinase family protein | chr3:4754624-4761185 FORWARD Fab1_TCP PIPKc MSS4 PIPKc PIP5K chaperonin_like TCP1_gamma chaperonin_type_I_II protein|phosphatidylinositol-4-phosphate 5-Kinase, putative, expressed
30.4	i1_HQ_LWC_c2097/f2p6/1973	Transcript	0.00609652	nearly identical (1199) AT5G64070 | Symbols: PI-4KBETA1, PI4KBETA1 | PI-4KBETA1 (PHOSPHATIDYLINOSITOL 4-OH KINASE BETA1); 1-phosphatidylinositol 4-kinase | chr5:25637492-25643902 REVERSEweakly similar to ( 113) PI3K2_SOYBN Phosphatidylinositol 3-kinase, nodule isoform (EC 2.7.1.137) (PI3-kinase) (PtdIns-3-kinase) (PI3K) (SPI3K-1) - Glycine max (Soybean) PI4Kc PI3Kc_family TEL1 PI3Kc PI3Kc PI3Kc_I…
30.4	i2_LQ_LWC_c112367/f1p3/2198	Transcript	1.71621	highly similar to ( 656) AT3G08510 | Symbols: | ATPLC2 (PHOSPHOLIPASE C 2); phospholipase C | chr3:2582626-2585556 REVERSE PLCc PLCXc PLCYc PI-PLC-X C2_2 PI-PLC-Y protein|phospholipase C, putative, expressed
30.4	i1_LQ_LWC_c33176/f1p0/1898	Transcript	0.326379	highly similar to ( 519) AT2G40116 | Symbols: | phosphoinositide-specific phospholipase C family protein | chr2:16751782-16754311 FORWARD PLCc PLCXc PLCYc PI-PLC-X PI-PLC-Y protein|phospholipase C, putative, expressed
30.4	i1_LQ_LWC_c3131/f1p0/1947	Transcript	0.17662	moderately similar to ( 425) AT2G43980 | Symbols: AtITPK4 | AtITPK4 (inositol 1,3,4-trisphosphate 5/6-kinase 4); ATP binding / catalytic/ inositol tetrakisphosphate 1-kinase/ inositol-1,3,4-trisphosphate 5/6-kinase/ magnesium ion binding | chr2:18208437-18211604 REVERSEvery weakly similar to (97.8) ITPK1_MAIZE Inositol-tetrakisphosphate 1-kinase 1 (EC 2.7.1.134) (Inositol-triphosphate 5/6-kinase …
30.4	i2_LQ_LWC_c74716/f1p0/2021	Transcript	-0.0290075	moderately similar to ( 343) AT4G08170 | Symbols: | inositol 1,3,4-trisphosphate 5/6-kinase family protein | chr4:5163707-5166094 REVERSEmoderately similar to ( 220) ITPK1_MAIZE Inositol-tetrakisphosphate 1-kinase 1 (EC 2.7.1.134) (Inositol-triphosphate 5/6-kinase 1) (EC 2.7.1.159) (Inositol 1,3,4-trisphosphate 5/6-kinase 1) (Ins(1,3,4)P(3) 5/6-kinase 1) (ZmIpk) (Low phytic acid protein 2) - Zea …
29.5	i1_LQ_LWC_c32201/f1p0/1716	Transcript	3.61919	highly similar to ( 612) AT3G13510 | Symbols: | unknown protein | chr3:4403776-4405741 FORWARDDUF239 protein|carboxyl-terminal peptidase, putative, expressed
29.5	i1_LQ_LWC_c17298/f1p8/1608	Transcript	-0.200228	moderately similar to ( 461) AT1G79330 | Symbols: AMC6, ATMCP2B, ATMC5 | ATMC5 (ARABIDOPSIS THALIANA METACASPASE 5); cysteine-type endopeptidase | chr1:29838722-29840137 FORWARD Peptidase_C14 protein|ICE-like protease p20 domain containing protein, putative, expressed
29.5	i1_LQ_LWC_c11343/f1p0/1727	Transcript	-0.078666	highly similar to ( 554) AT4G22720 | Symbols: | glycoprotease M22 family protein | chr4:11937467-11938717 FORWARD PRK09605 QRI7 PRK09604 Peptidase_M22 protein|O-sialoglycoprotein endopeptidase, putative, expressed
29.5	i1_LQ_LWC_c32627/f1p4/1763	Transcript	1.2984	moderately similar to ( 358) AT4G23860 | Symbols: | PHD finger protein-related | chr4:12409336-12411336 FORWARD protein|zinc finger protein, putative, expressed
29.5	i1_HQ_LWC_c11394/f2p0/1563	Transcript	-0.0259827	moderately similar to ( 270) AT4G22150 | Symbols: PUX3 | PUX3; protein binding | chr4:11731272-11732800 REVERSE SEP SEP p47_UBX protein|UBA and UBX domain-containing protein, putative, expressed
29.5	i2_LQ_LWC_c37923/f1p2/2298	Transcript	-1.80514	weakly similar to ( 177) AT1G60220 | Symbols: OTS1, ULP1D | ULP1D (UB-LIKE PROTEASE 1D); SUMO-specific protease/ cysteine-type peptidase | chr1:22208332-22211910 FORWARD ULP1 protein|ulp1 protease family protein, putative, expressed
29.5	i1_LQ_LWC_c14453/f1p0/1258	Transcript	0	nearly identical (1140) AT1G76140 | Symbols: | serine-type endopeptidase/ serine-type peptidase | chr1:28571187-28574852 FORWARD COG1505 Peptidase_S9_N PtrB Peptidase_S9 PRK10115 DAP2 protein|OsPOP1 - Putative Prolyl Oligopeptidase homologue, expressed
29.5	i2_LQ_LWC_c67514/f1p2/2834	Transcript	1.18641	highly similar to ( 917) AT5G20660 | Symbols: | 24 kDa vacuolar protein, putative | chr5:6989708-6990947 FORWARD Peptidase_M28 protein|expressed protein
29.5	i1_LQ_LWC_c31408/f1p0/1495	Transcript	-0.353897	moderately similar to ( 456) AT1G79330 | Symbols: AMC6, ATMCP2B, ATMC5 | ATMC5 (ARABIDOPSIS THALIANA METACASPASE 5); cysteine-type endopeptidase | chr1:29838722-29840137 FORWARD Peptidase_C14 protein|ICE-like protease p20 domain containing protein, putative, expressed
29.5	i2_LQ_LWC_c38006/f1p3/2915	Transcript	-0.218895	highly similar to ( 538) AT1G33290 | Symbols: | sporulation protein-related | chr1:12074125-12075989 FORWARDSpoIIIAA protein|uncharacterized protein ycf45, putative, expressed
29.5	i2_HQ_LWC_c1942/f5p2/2567	Transcript	0.284615	highly similar to ( 909) AT1G50380 | Symbols: | prolyl oligopeptidase family protein | chr1:18662480-18666185 FORWARD PtrB PRK10115 Peptidase_S9_N COG1505 Peptidase_S9 protein|OsPOP15 - Putative Prolyl Oligopeptidase homologue, expressed
29.5	i1_LQ_LWC_c22951/f1p0/1740	Transcript	-0.123396	moderately similar to ( 470) AT1G71696 | Symbols: SOL1 | SOL1 (SUPPRESSOR OF LLP1 1); carboxypeptidase/ metallocarboxypeptidase/ zinc ion binding | chr1:26966996-26970364 FORWARD Peptidase_M14 Zn_pept protein|zinc carboxypeptidase family protein, putative, expressed
29.5	i1_LQ_LWC_c13776/f1p1/1089	Transcript	-0.221642	weakly similar to ( 194) AT1G67700 | Symbols: | unknown protein | chr1:25374295-25375810 FORWARD protein|expressed protein
29.5	i1_LQ_LWC_c35265/f1p0/1551	Transcript	-0.203781	highly similar to ( 652) AT4G17830 | Symbols: | peptidase M20/M25/M40 family protein | chr4:9915916-9918049 FORWARD Peptidase_M20 PRK08651 ArgE PRK08588 protein|hydrolase, putative, expressed
29.5	i1_LQ_LWC_c31514/f1p0/1880	Transcript	-0.0559762	highly similar to ( 696) AT3G10420 | Symbols: | sporulation protein-related | chr3:3239307-3241571 FORWARDSpoIIIAA AAA_R3H protein|uncharacterized protein ycf45, putative, expressed
29.5	i2_HQ_LWC_c1894/f10p0/2458	Transcript	-0.491388	highly similar to ( 760) AT2G06510 | Symbols: ATRPA1A, RPA1A, RPA70A, ATRPA70A | RPA1A (REPLICATION PROTEIN A 1A); DNA binding / nucleic acid binding | chr2:2585215-2587601 FORWARDRep_fac-A_C RPA1_DBD_C RPA1_DBD_A Rep-A_N RPA1_DBD_B RPA1N protein|RPA1A - Putative single-stranded DNA binding complex subunit 1, expressed
29.5	i1_LQ_LWC_c27326/f1p0/1318	Transcript	0.0496728	highly similar to ( 537) AT2G14260 | Symbols: PIP | PIP; aminopeptidase | chr2:6041441-6043475 REVERSEAbhydrolase_1 MhpC protein|hydrolase, alpha/beta fold family domain containing protein, expressed
29.5	i1_LQ_LWC_c42285/f1p13/1032	Transcript	-0.134751	moderately similar to ( 413) AT2G37660 | Symbols: | binding / catalytic/ coenzyme binding | chr2:15795481-15796977 REVERSE protein|expressed protein
29.5	i2_LQ_LWC_c18757/f1p0/2457	Transcript	0	moderately similar to ( 221) AT3G54720 | Symbols: AMP1, COP2, HPT, PT | AMP1 (ALTERED MERISTEM PROGRAM 1); carboxypeptidase/ dipeptidase | chr3:20254852-20257815 REVERSE protein|peptidase, putative, expressed
29.5	i1_LQ_LWC_c11739/f1p5/1818	Transcript	0.283911	nearly identical (1120) AT4G33090 | Symbols: APM1, ATAPM1 | APM1 (AMINOPEPTIDASE M1); aminopeptidase | chr4:15965915-15970418 REVERSE PepN Peptidase_M1 protein|puromycin-sensitive aminopeptidase, putative, expressed
29.5	i2_HQ_LWC_c18248/f3p0/2370	Transcript	-0.0453393	highly similar to ( 771) AT1G67690 | Symbols: | metalloendopeptidase | chr1:25369086-25373730 FORWARD Dcp Peptidase_M3 PRK10911 PRK10280 protein|oligopeptidase, putative, expressed
29.5	i1_LQ_LWC_c22039/f1p34/1482	Transcript	-0.11948	highly similar to ( 511) AT4G33410 | Symbols: | signal peptide peptidase family protein | chr4:16081640-16083119 FORWARD Peptidase_A22B PSN protein|signal peptide peptidase domain containing protein, expressed
29.5	i2_LQ_LWC_c101634/f1p2/2847	Transcript	-0.0753416	nearly identical (1089) AT4G33090 | Symbols: APM1, ATAPM1 | APM1 (AMINOPEPTIDASE M1); aminopeptidase | chr4:15965915-15970418 REVERSE PepN Peptidase_M1 protein|puromycin-sensitive aminopeptidase, putative, expressed
29.5	i2_HQ_LWC_c115684/f49p2/2569	Transcript	-0.0179964	highly similar to ( 646) AT5G19740 | Symbols: | peptidase M28 family protein | chr5:6673986-6676767 FORWARD PA_GCPII_like PA_TfR protein|peptidase, putative, expressed
29.5	i1_LQ_LWC_c21988/f1p0/1438	Transcript	0.563969	moderately similar to ( 388) AT1G78680 | Symbols: ATGGH2 | ATGGH2 (gamma-glutamyl hydrolase 2); omega peptidase | chr1:29593933-29596037 FORWARDmoderately similar to ( 331) GGH_SOYBN Gamma-glutamyl hydrolase precursor (EC 3.4.19.9) (Gamma-Glu-X carboxypeptidase) (Conjugase) (GH) - Glycine max (Soybean) GATase1_Glutamyl_Hydrolase Peptidase_C26 protein|gamma-glutamyl hydrolase precursor, putative, …
29.5	i1_LQ_LWC_c34016/f1p0/1920	Transcript	0	moderately similar to ( 259) AT4G11740 | Symbols: SAY1 | SAY1 | chr4:7071955-7075256 FORWARD protein|UBX domain-containing protein, putative, expressed
29.5	i2_HQ_LWC_c70850/f2p3/2874	Transcript	0	moderately similar to ( 479) AT2G03120 | Symbols: ATSPP | ATSPP (ARABIDOPSIS SIGNAL PEPTIDE PEPTIDASE); aspartic-type endopeptidase | chr2:937554-940083 FORWARD Peptidase_A22B PSN protein|signal peptide peptidase domain containing protein, expressed
29.5	i1_LQ_LWC_c10925/f1p0/1964	Transcript	0	highly similar to ( 583) AT2G43070 | Symbols: | protease-associated (PA) domain-containing protein | chr2:17911233-17914776 REVERSE Peptidase_A22B PA_GO-like PSN protein|signal peptide peptidase-like 2B, putative, expressed
29.5	i2_HQ_LWC_c49624/f3p0/2332	Transcript	-0.133634	highly similar to ( 923) AT5G36210 | Symbols: | serine-type peptidase | chr5:14248202-14253272 REVERSE DAP2 Peptidase_S9 protein|OsPOP12 - Putative Prolyl Oligopeptidase homologue, expressed
29.5	i1_HQ_LWC_c27580/f18p0/1937	Transcript	-0.121422	highly similar to ( 654) AT2G24280 | Symbols: | serine carboxypeptidase S28 family protein | chr2:10334622-10336927 FORWARD Peptidase_S28 protein|OsProCP2 - Putative Lysosomal Pro-x Carboxypeptidase homologue, expressed
29.5	i2_HQ_LWC_c26089/f3p1/2154	Transcript	-0.615942	highly similar to ( 593) AT1G73170 | Symbols: | ATP binding / ATP-dependent peptidase/ nucleoside-triphosphatase/ nucleotide binding / serine-type endopeptidase | chr1:27511722-27514395 REVERSESpoIIIAA AAA_R3H protein|uncharacterized protein ycf45, putative, expressed
29.5	i1_LQ_LWC_c7217/f1p0/1999	Transcript	0	highly similar to ( 840) AT4G14570 | Symbols: | acylaminoacyl-peptidase-related | chr4:8362586-8366525 FORWARD DAP2 Peptidase_S9 protein|OsPOP21 - Putative Prolyl Oligopeptidase homologue, expressed
29.5	i3_LQ_LWC_c20054/f1p0/3133	Transcript	-1.42626	moderately similar to ( 385) AT1G28320 | Symbols: DEG15 | DEG15; endopeptidase | chr1:9920673-9924347 REVERSE protein|OsDegp8 - Putative Deg protease homologue, expressed
29.5	i1_LQ_LWC_c17529/f1p0/1429	Transcript	-0.494683	moderately similar to ( 258) AT1G75460 | Symbols: | ATP-dependent protease La (LON) domain-containing protein | chr1:28327986-28328822 FORWARD COG2802 LON protein|ATP-dependent protease, putative, expressed
29.5	i2_HQ_LWC_c115393/f15p1/2460	Transcript	0.0730018	nearly identical (1070) AT5G65620 | Symbols: | peptidase M3 family protein / thimet oligopeptidase family protein | chr5:26221951-26225784 FORWARD Dcp PRK10911 Peptidase_M3 PRK10280 protein|oligopeptidase, putative, expressed
29.5	i1_LQ_LWC_c7176/f1p1/1998	Transcript	-0.184295	moderately similar to ( 460) AT2G25740 | Symbols: | ATP-dependent protease La (LON) domain-containing protein | chr2:10980175-10983632 FORWARD protein|ATP-dependent protease La, putative, expressed
29.5	i2_LQ_LWC_c23682/f1p1/2250	Transcript	-0.103195	highly similar to ( 793) AT5G13520 | Symbols: | peptidase M1 family protein | chr5:4342117-4344571 REVERSE PepN Peptidase_M1 Leuk-A4-hydro_C protein|aminopeptidase, putative, expressed
29.5	i1_LQ_LWC_c20187/f1p0/1724	Transcript	-3.28293	moderately similar to ( 318) AT1G02170 | Symbols: LOL3, ATMCPB1, MCP1B, AMC1, ATMC1 | AMC1 (METACASPASE 1); cysteine-type endopeptidase | chr1:411883-413426 FORWARD Peptidase_C14 protein|ICE-like protease p20 domain containing protein, putative, expressed
29.5	i1_HQ_LWC_c16625/f3p0/1744	Transcript	0.113849	highly similar to ( 617) AT2G45270 | Symbols: | glycoprotease M22 family protein | chr2:18666583-18669332 FORWARD PRK09604 QRI7 Peptidase_M22 PRK09605 protein|O-sialoglycoprotein endopeptidase, putative, expressed
29.5	i1_HQ_LWC_c39746/f38p41/1735	Transcript	0.125136	highly similar to ( 540) AT4G20070 | Symbols: ATAAH | ATAAH (Arabidopsis thaliana Allantoate Amidohydrolase); allantoate deiminase/ metallopeptidase | chr4:10861548-10864529 FORWARDPRK09290 PRK12890 PRK12893 PRK12892 PRK12891 ArgE Peptidase_M20 protein|hydrolase, putative, expressed
29.5	i0_LQ_LWC_c981/f1p0/994	Transcript	0.0973992	moderately similar to ( 288) AT4G17510 | Symbols: UCH3 | UCH3 (UBIQUITIN C-TERMINAL HYDROLASE 3); ubiquitin thiolesterase | chr4:9767114-9768648 REVERSE Peptidase_C12 protein|ubiquitin carboxyl-terminal hydrolase, family 1, putative, expressed
29.5	i1_HQ_LWC_c12876/f15p0/1416	Transcript	0.464434	moderately similar to ( 249) AT1G02170 | Symbols: LOL3, ATMCPB1, MCP1B, AMC1, ATMC1 | AMC1 (METACASPASE 1); cysteine-type endopeptidase | chr1:411883-413426 FORWARD Peptidase_C14 protein|ICE-like protease p20 domain containing protein, putative, expressed
29.5	i1_HQ_LWC_c2103/f6p0/1778	Transcript	0.0238408	moderately similar to ( 402) AT1G14570 | Symbols: | UBX domain-containing protein | chr1:4983770-4987192 FORWARD UAS UAS protein|UBX domain-containing protein, putative, expressed
29.5	i1_LQ_LWC_c18970/f1p0/1934	Transcript	-0.156549	highly similar to ( 628) AT1G55360 | Symbols: | unknown protein | chr1:20666526-20668502 REVERSEDUF239 protein|carboxyl-terminal peptidase, putative, expressed
29.5	i1_LQ_LWC_c19991/f1p0/1987	Transcript	0	highly similar to ( 736) AT2G24200 | Symbols: | cytosol aminopeptidase | chr2:10287017-10289450 REVERSEhighly similar to ( 965) AMPL2_ORYSA Leucine aminopeptidase 2, chloroplast precursor (EC 3.4.11.1) (LAP 2) (Leucyl aminopeptidase 2) (Proline aminopeptidase 2) (EC 3.4.11.5) (Prolyl aminopeptidase 2) - Oryza sativa (Rice) Peptidase_M17 PRK00913 PepB Peptidase_M17 PRK05015 protein|leucine aminope…
29.5	i2_HQ_LWC_c59745/f46p8/2811	Transcript	0	highly similar to ( 586) AT2G19170 | Symbols: SLP3 | SLP3; serine-type peptidase | chr2:8314154-8317620 REVERSEPeptidase_S8 protein|OsSub42 - Putative Subtilisin homologue, expressed
29.5	i0_LQ_LWC_c1620/f1p0/650	Transcript	-0.0390998	highly similar to ( 561) AT3G14067 | Symbols: | subtilase family protein | chr3:4658421-4660754 REVERSEPA_subtilisin_like protein|OsSub23 - Putative Subtilisin homologue, expressed
29.5	i2_LQ_LWC_c108209/f1p0/2934	Transcript	-0.567041	highly similar to ( 799) AT2G04160 | Symbols: AIR3 | AIR3; serine-type endopeptidase | chr2:1401450-1407694 REVERSEPA_subtilisin_like PA protein|OsSub58 - Putative Subtilisin homologue, expressed
29.5	i2_HQ_LWC_c12236/f3p0/2748	Transcript	0.0124713	highly similar to ( 677) AT2G05920 | Symbols: | subtilase family protein | chr2:2269831-2272207 REVERSEPA_subtilisin_like PA protein|OsSub57 - Putative Subtilisin homologue, expressed
29.5	i3_HQ_LWC_c2082/f5p0/3865	Transcript	0.289507	highly similar to ( 895) AT5G19660 | Symbols: ATSBT6.1, S1P, ATS1P | S1P (SITE-1 PROTEASE); endopeptidase/ serine-type endopeptidase | chr5:6642118-6646418 REVERSE protein|OsSub49 - Putative Subtilisin homologue, expressed
29.5	i2_LQ_LWC_c21521/f7p1/2573	Transcript	-0.0786743	highly similar to ( 509) AT1G04110 | Symbols: SDD1 | SDD1 (STOMATAL DENSITY AND DISTRIBUTION); serine-type endopeptidase | chr1:1061457-1063784 REVERSEPA_subtilisin_like Peptidase_S8 protein|OsSub61 - Putative Subtilisin homologue, expressed
29.5	i2_LQ_LWC_c106333/f1p32/2435	Transcript	0	moderately similar to ( 376) AT1G04110 | Symbols: SDD1 | SDD1 (STOMATAL DENSITY AND DISTRIBUTION); serine-type endopeptidase | chr1:1061457-1063784 REVERSEPeptidase_S8 protein|OsSub46 - Putative Subtilisin homologue, expressed
29.5	i2_HQ_LWC_c34413/f2p0/2559	Transcript	0	highly similar to ( 563) AT4G10540 | Symbols: | subtilase family protein | chr4:6512515-6515743 REVERSEPA_subtilisin_like protein|OsSub7 - Putative Subtilisin homologue, expressed
29.5	i2_LQ_LWC_c109062/f1p1/2585	Transcript	1.21084	highly similar to ( 620) AT4G10550 | Symbols: | subtilase family protein | chr4:6516613-6519513 REVERSEPA_subtilisin_like protein|OsSub59 - Putative Subtilisin homologue, expressed
29.5	i1_LQ_LWC_c4019/f1p3/1781	Transcript	1.71362	highly similar to ( 682) AT2G05920 | Symbols: | subtilase family protein | chr2:2269831-2272207 REVERSEPA_subtilisin_like PA protein|OsSub60 - Putative Subtilisin homologue, expressed
29.5	i1_LQ_LWC_c38304/f1p0/1260	Transcript	-0.00547513	moderately similar to ( 462) AT5G61500 | Symbols: ATATG3, ATG3 | ATG3 | chr5:24734216-24736711 REVERSE Autophagy_C Autophagy_N protein|autophagy-related protein 3, putative, expressed
29.5	i2_LQ_LWC_c67238/f1p0/2873	Transcript	0	moderately similar to ( 354) AT5G17290 | Symbols: ATG5, APG5, ATATG5 | APG5 (AUTOPHAGY 5); transporter | chr5:5687160-5689821 REVERSEhighly similar to ( 734) ATG5_ORYSA Probable autophagy protein 5 - Oryza sativa (Rice) APG5 protein|autophagy protein 5, putative, expressed
29.5	i3_LQ_LWC_c35541/f1p0/3355	Transcript	-0.279737	highly similar to ( 788) AT2G31260 | Symbols: APG9, ATAPG9 | APG9 (autophagy 9) | chr2:13322291-13326293 REVERSE APG9 protein|autophagy protein 9, putative, expressed
29.5	i1_HQ_LWC_c8359/f2p0/1687	Transcript	-0.219713	moderately similar to ( 489) AT3G62770 | Symbols: AtATG18a | AtATG18a | chr3:23219091-23221110 REVERSE protein|WD40-like domain containing protein, putative, expressed
29.5	i0_HQ_LWC_c292/f2p0/697	Transcript	-0.445412	weakly similar to ( 151) AT1G62040 | Symbols: ATG8C | ATG8C (autophagy 8c); microtubule binding | chr1:22933216-22934253 FORWARD GABARAP MAP1_LC3 protein|autophagy-related protein, putative, expressed
29.5	i2_LQ_LWC_c10710/f1p0/2528	Transcript	-2.43296	moderately similar to ( 266) AT3G12490 | Symbols: ATCYSB | cysteine protease inhibitor, putative / cystatin, putative | chr3:3960523-3961777 REVERSEweakly similar to ( 122) CYTI_VIGUN Cysteine proteinase inhibitor (Cystatin) - Vigna unguiculata (Cowpea) protein|cysteine proteinase inhibitor precursor protein, putative, expressed
29.5	i1_LQ_LWC_c20253/f1p2/1899	Transcript	0.329862	moderately similar to ( 441) AT1G09850 | Symbols: XBCP3 | XBCP3 (xylem bark cysteine peptidase 3); cysteine-type endopeptidase/ cysteine-type peptidase | chr1:3201848-3203875 FORWARDmoderately similar to ( 326) ORYA_ORYSA Oryzain alpha chain precursor (EC 3.4.22.-) - Oryza sativa (Rice) Peptidase_C1A Peptidase_C1 Pept_C1 Peptidase_C1 Peptidase_C1A_CathepsinC Peptidase_C1A_CathepsinB Peptidase_C1A…
29.5	i3_HQ_LWC_c22067/f2p0/3130	Transcript	-0.203453	moderately similar to ( 397) AT2G27350 | Symbols: | OTU-like cysteine protease family protein | chr2:11699780-11702363 REVERSE OTU protein|OTU-like cysteine protease family protein, putative, expressed
29.5	i1_LQ_LWC_c20937/f1p1/1620	Transcript	0.100179	moderately similar to ( 211) AT5G67170 | Symbols: | SEC-C motif-containing protein / OTU-like cysteine protease family protein | chr5:26799851-26801763 FORWARD protein|OTU-like cysteine protease family protein, putative, expressed
29.5	i2_LQ_LWC_c24776/f1p0/2672	Transcript	0.0949061	moderately similar to ( 317) AT3G02070 | Symbols: | OTU-like cysteine protease family protein | chr3:361368-363132 FORWARD OTU protein|OTU-like cysteine protease family protein, putative, expressed
29.5	i0_LQ_LWC_c380/f1p0/808	Transcript	0.0294438	moderately similar to ( 391) AT3G54940 | Symbols: | cysteine-type endopeptidase/ cysteine-type peptidase | chr3:20354402-20356127 FORWARDmoderately similar to ( 352) CYSP_PEA Cysteine proteinase 15A precursor (EC 3.4.22.-) (Turgor-responsive protein 15A) - Pisum sativum (Garden pea) Peptidase_C1A Pept_C1 Peptidase_C1 Peptidase_C1A_CathepsinC Peptidase_C1 Peptidase_C1A_CathepsinB Peptidase_C1A_Cat…
29.5	i1_LQ_LWC_c31623/f1p11/1493	Transcript	-0.381831	moderately similar to ( 464) AT5G50260 | Symbols: | cysteine proteinase, putative | chr5:20455605-20456862 FORWARDmoderately similar to ( 445) CYSEP_PHAVU Vignain precursor (EC 3.4.22.-) (Bean endopeptidase) (Cysteine proteinase EP-C1) - Phaseolus vulgaris (Kidney bean) (French bean) Peptidase_C1 Peptidase_C1A Pept_C1 Peptidase_C1A_CathepsinB Peptidase_C1 Peptidase_C1A_CathepsinC Peptidase_C1A_Ca…
29.5	i1_LQ_LWC_c21357/f1p0/1727	Transcript	0	moderately similar to ( 233) AT2G34080 | Symbols: | cysteine proteinase, putative | chr2:14393431-14394777 REVERSEmoderately similar to ( 236) ORYA_ORYSA Oryzain alpha chain precursor (EC 3.4.22.-) - Oryza sativa (Rice) Peptidase_C1A Peptidase_C1 Pept_C1 Peptidase_C1 Peptidase_C1A_CathepsinC Peptidase_C1A_CathepsinB Peptidase_C1A_CathepsinX protein|fruit bromelain precursor, putative, expressed
29.5	i2_LQ_LWC_c21936/f3p3/2711	Transcript	0.13625	moderately similar to ( 369) AT1G09730 | Symbols: | Ulp1 protease family protein | chr1:3148017-3154236 REVERSE ULP1 Peptidase_C48 protein|ulp1 protease family protein, putative, expressed
29.5	i1_HQ_LWC_c19846/f3p0/1413	Transcript	-0.0531647	moderately similar to ( 471) AT1G20850 | Symbols: XCP2 | XCP2 (xylem cysteine peptidase 2); cysteine-type peptidase/ peptidase | chr1:7252208-7253537 FORWARDmoderately similar to ( 337) CYSEP_PHAVU Vignain precursor (EC 3.4.22.-) (Bean endopeptidase) (Cysteine proteinase EP-C1) - Phaseolus vulgaris (Kidney bean) (French bean) Peptidase_C1A Peptidase_C1 Pept_C1 Peptidase_C1A_CathepsinB Peptidase_C…
29.5	i2_LQ_LWC_c33156/f1p2/2780	Transcript	0.0443941	moderately similar to ( 279) AT5G04250 | Symbols: | OTU-like cysteine protease family protein | chr5:1176397-1178492 FORWARD OTU protein|OTU-like cysteine protease family protein, putative, expressed
29.5	i1_HQ_LWC_c778/f16p0/1678	Transcript	0.00796915	highly similar to ( 529) AT5G43060 | Symbols: | cysteine proteinase, putative / thiol protease, putative | chr5:17269784-17272117 REVERSEhighly similar to ( 855) ORYB_ORYSA Oryzain beta chain precursor (EC 3.4.22.-) - Oryza sativa (Rice) Peptidase_C1 Peptidase_C1A Pept_C1 Peptidase_C1 Peptidase_C1A_CathepsinC Peptidase_C1A_CathepsinB Peptidase_C1A_CathepsinX protein|oryzain beta chain precursor, …
29.5	i1_HQ_LWC_c16720/f2p0/1462	Transcript	0.175568	moderately similar to ( 241) AT5G04250 | Symbols: | OTU-like cysteine protease family protein | chr5:1176397-1178492 FORWARD OTU protein|OTU-like cysteine protease family protein, putative, expressed
29.5	i1_LQ_LWC_c13885/f1p0/1423	Transcript	-0.0125353	highly similar to ( 533) AT5G60360 | Symbols: AALP | AALP (Arabidopsis aleurain-like protease); cysteine-type peptidase | chr5:24280044-24282157 FORWARDhighly similar to ( 704) ORYC_ORYSA Oryzain gamma chain precursor (EC 3.4.22.-) - Oryza sativa (Rice) Peptidase_C1A Peptidase_C1 Pept_C1 Peptidase_C1A_CathepsinB Peptidase_C1A_CathepsinC Peptidase_C1 Peptidase_C1A_CathepsinX COG4870 protein|oryzai…
29.5	i3_LQ_LWC_c34745/f1p0/3188	Transcript	0.708683	moderately similar to ( 292) AT3G22260 | Symbols: | OTU-like cysteine protease family protein | chr3:7871489-7873393 FORWARD OTU protein|OTU-like cysteine protease family protein, putative, expressed
29.5	i0_LQ_LWC_c662/f1p0/872	Transcript	-0.279118	moderately similar to ( 204) AT3G57810 | Symbols: | OTU-like cysteine protease family protein | chr3:21416336-21417809 FORWARD OTU protein|OTU-like cysteine protease family protein, putative, expressed
29.5	i1_LQ_LWC_c13454/f1p3/1308	Transcript	-0.0656512	weakly similar to ( 146) AT1G03230 | Symbols: | extracellular dermal glycoprotein, putative / EDGP, putative | chr1:790110-791414 FORWARD protein|xylanase inhibitor, putative, expressed
29.5	i1_LQ_LWC_c21952/f1p31/1741	Transcript	1.10895	moderately similar to ( 444) AT1G05840 | Symbols: | aspartyl protease family protein | chr1:1762843-1766150 REVERSEvery weakly similar to (97.8) ASP1_ORYSA Aspartic proteinase Asp1 precursor (EC 3.4.23.-) (OsAsp1) (OSAP1) (Nucellin-like protein) - Oryza sativa (Rice) protein|aspartic proteinase-like protein 2 precursor, putative, expressed
29.5	i2_LQ_LWC_c21587/f1p0/2172	Transcript	-0.0180905	moderately similar to ( 422) AT1G25510 | Symbols: | aspartyl protease family protein | chr1:8959372-8960823 REVERSE Asp protein|aspartic proteinase, putative, expressed
29.5	i1_LQ_LWC_c3280/f2p0/1652	Transcript	0	moderately similar to ( 288) AT1G77480 | Symbols: | nucellin protein, putative | chr1:29114705-29117150 REVERSEmoderately similar to ( 352) ASP1_ORYSA Aspartic proteinase Asp1 precursor (EC 3.4.23.-) (OsAsp1) (OSAP1) (Nucellin-like protein) - Oryza sativa (Rice) protein|eukaryotic aspartyl protease domain containing protein, expressed
29.5	i1_LQ_LWC_c24051/f1p1/1939	Transcript	1.79406	highly similar to ( 734) AT5G04710 | Symbols: | aspartyl aminopeptidase, putative | chr5:1357273-1360128 REVERSEweakly similar to ( 110) APEA_BORBU Probable M18-family aminopeptidase 1 (EC 3.4.11.-) - Borrelia burgdorferi (Lyme disease spirochete) PRK02813 Peptidase_M18 LAP4 PRK02256 protein|aspartyl aminopeptidase, putative, expressed
29.5	i1_LQ_LWC_c17691/f1p0/1450	Transcript	0.612856	moderately similar to ( 360) AT1G03220 | Symbols: | extracellular dermal glycoprotein, putative / EDGP, putative | chr1:787143-788444 FORWARDmoderately similar to ( 205) 7SB1_SOYBN Basic 7S globulin precursor (Bg) (SBg7S) [Contains: Basic 7S globulin high kDa subunit; Basic 7S globulin low kDa subunit] - Glycine max (Soybean) protein|basic 7S globulin precursor, putative, expressed
29.5	i3_HQ_LWC_c17877/f3p0/3568	Transcript	-0.0587438	weakly similar to ( 140) AT1G03230 | Symbols: | extracellular dermal glycoprotein, putative / EDGP, putative | chr1:790110-791414 FORWARDweakly similar to ( 134) 7SBG2_SOYBN Basic 7S globulin 2 precursor (Bg) (SBg7S) [Contains: Basic 7S globulin 2 high kDa subunit; Basic 7S globulin 2 low kDa subunit] - Glycine max (Soybean) protein|xylanase inhibitor, putative, expressed
29.5	i1_LQ_LWC_c10343/f1p10/1665	Transcript	-0.532456	moderately similar to ( 246) AT3G52500 | Symbols: | aspartyl protease family protein | chr3:19465644-19467053 REVERSE Asp protein|Eukaryotic aspartyl protease domain containing protein, expressed
29.5	i1_HQ_LWC_c29713/f2p0/1889	Transcript	0.339126	moderately similar to ( 399) AT1G01300 | Symbols: | aspartyl protease family protein | chr1:117065-118522 FORWARD Asp protein|aspartic proteinase, putative, expressed
29.5	i1_LQ_LWC_c19023/f1p1/2027	Transcript	-0.130238	highly similar to ( 699) AT1G11910 | Symbols: | aspartyl protease family protein | chr1:4017119-4019874 REVERSEhighly similar to ( 795) ASPR1_ORYSA Aspartic proteinase oryzasin-1 precursor (EC 3.4.23.-) - Oryza sativa (Rice) Asp protein|aspartic proteinase oryzasin-1 precursor, putative, expressed
29.5	i1_LQ_LWC_c17503/f1p0/1559	Transcript	0.379997	moderately similar to ( 304) AT5G10770 | Symbols: | chloroplast nucleoid DNA-binding protein, putative | chr5:3403331-3405331 REVERSE Asp protein|aspartic proteinase, putative, expressed
29.5	i1_HQ_LWC_c10584/f2p1/1819	Transcript	0	moderately similar to ( 218) AT5G10770 | Symbols: | chloroplast nucleoid DNA-binding protein, putative | chr5:3403331-3405331 REVERSE protein|aspartic proteinase nepenthesin-2 precursor, putative, expressed
29.5	i1_HQ_LWC_c11576/f3p6/1494	Transcript	0.711369	weakly similar to ( 142) AT1G03230 | Symbols: | extracellular dermal glycoprotein, putative / EDGP, putative | chr1:790110-791414 FORWARDweakly similar to ( 107) 7SBG2_SOYBN Basic 7S globulin 2 precursor (Bg) (SBg7S) [Contains: Basic 7S globulin 2 high kDa subunit; Basic 7S globulin 2 low kDa subunit] - Glycine max (Soybean) protein|xylanase inhibitor, putative, expressed
29.5	i1_HQ_LWC_c10924/f3p0/1533	Transcript	0	highly similar to ( 616) AT5G60160 | Symbols: | aspartyl aminopeptidase, putative | chr5:24223887-24226783 REVERSEvery weakly similar to (96.7) APEA_THEMA Probable M18-family aminopeptidase 1 (EC 3.4.11.-) - Thermotoga maritima PRK02813 Peptidase_M18 LAP4 PRK02256 protein|aspartyl aminopeptidase, putative, expressed
29.5	i1_HQ_LWC_c4189/f3p0/1671	Transcript	-0.0737119	moderately similar to ( 395) AT1G44130 | Symbols: | nucellin protein, putative | chr1:16787508-16789318 REVERSEmoderately similar to ( 365) ASP1_ORYSA Aspartic proteinase Asp1 precursor (EC 3.4.23.-) (OsAsp1) (OSAP1) (Nucellin-like protein) - Oryza sativa (Rice) protein|eukaryotic aspartyl protease domain containing protein, expressed
29.5	i3_LQ_LWC_c37542/f1p0/3120	Transcript	3.58496	highly similar to ( 813) AT2G47940 | Symbols: DEGP2 | DEGP2; serine-type endopeptidase/ serine-type peptidase | chr2:19618372-19622164 REVERSE DegQ PRK10942 PRK10898 protein|OsDegp6 - Putative Deg protease homologue, expressed
29.5	i1_LQ_LWC_c32579/f1p4/1546	Transcript	0.148801	moderately similar to ( 272) AT3G07950 | Symbols: | rhomboid protein-related | chr3:2531982-2534277 FORWARD DUF1751 protein|OsRhmbd8 - Putative Rhomboid homologue, expressed
29.5	i2_LQ_LWC_c34056/f1p0/2774	Transcript	0.0771589	moderately similar to ( 309) AT1G63120 | Symbols: ATRBL2 | ATRBL2 (Arabidopsis thaliana Rhomboid-like 2); serine-type endopeptidase | chr1:23409054-23410725 REVERSE Rhomboid COG0705 protein|OsRhmbd7 - Putative Rhomboid homologue, expressed
29.5	i1_LQ_LWC_c38828/f1p3/1291	Transcript	-0.0622127	moderately similar to ( 253) AT5G23140 | Symbols: CLPP2, NCLPP7 | NCLPP7 (NUCLEAR-ENCODED CLP PROTEASE P7); serine-type endopeptidase | chr5:7783811-7784826 FORWARDweakly similar to ( 149) CLPP_CHLVU ATP-dependent Clp protease proteolytic subunit (EC 3.4.21.92) (Endopeptidase Clp) - Chlorella vulgaris (Green alga) clpP CLP_protease ClpP PRK12551 PRK12553 clpP PRK12552 protein|OsClp3 - Putative Cl…
29.5	i3_LQ_LWC_c11287/f1p0/3633	Transcript	-0.131245	nearly identical (1765) AT4G20850 | Symbols: TPP2 | TPP2 (TRIPEPTIDYL PEPTIDASE II); tripeptidyl-peptidase | chr4:11160935-11169889 REVERSE Peptidase_S8 protein|OsSub19 - Putative Subtilisin homologue, expressed
29.5	i1_LQ_LWC_c18756/f1p9/1723	Transcript	0.722466	weakly similar to ( 174) AT1G33540 | Symbols: scpl18 | scpl18 (serine carboxypeptidase-like 18); serine-type carboxypeptidase | chr1:12162349-12164700 REVERSEweakly similar to ( 168) CBP1_HORVU Serine carboxypeptidase 1 precursor (EC 3.4.16.5) (Serine carboxypeptidase I) (Carboxypeptidase C) (CP-MI) [Contains: Serine carboxypeptidase 1 chain A (Serine carboxypeptidase I chain A); Serine carboxype…
29.5	i1_LQ_LWC_c21241/f1p1/1545	Transcript	4.15341	moderately similar to ( 400) AT1G15000 | Symbols: scpl50 | scpl50 (serine carboxypeptidase-like 50); serine-type carboxypeptidase | chr1:5168613-5169947 FORWARDweakly similar to ( 192) CBPX_ORYSA Serine carboxypeptidase-like precursor (EC 3.4.16.-) - Oryza sativa (Rice) Peptidase_S10 COG2939 protein|OsSCP31 - Putative Serine Carboxypeptidase homologue, expressed
29.5	i1_LQ_LWC_c17649/f1p45/1659	Transcript	-0.279718	highly similar to ( 570) AT1G33360 | Symbols: | ATP-dependent Clp protease ATP-binding subunit ClpX, putative | chr1:12092111-12095789 FORWARD clpX ClpX hslU HslU AAA_2 protein|ATP-dependent Clp protease ATP-binding subunit clpX, putative, expressed
29.5	i1_HQ_LWC_c14939/f5p0/1494	Transcript	0.110775	moderately similar to ( 281) AT2G29050 | Symbols: ATRBL1 | ATRBL1 (Arabidopsis thaliana Rhomboid-like 1) | chr2:12478245-12479653 FORWARD Rhomboid COG0705 protein|OsRhmbd11 - Putative Rhomboid homologue, expressed
29.5	i1_LQ_LWC_c20216/f1p0/1608	Transcript	-0.0425605	highly similar to ( 689) AT5G42240 | Symbols: scpl42 | scpl42 (serine carboxypeptidase-like 42); serine-type carboxypeptidase | chr5:16888717-16890931 FORWARDmoderately similar to ( 314) CBP23_HORVU Serine carboxypeptidase II-3 precursor (EC 3.4.16.6) (CP-MII.3) [Contains: Serine carboxypeptidase II-3 chain A; Serine carboxypeptidase II-3 chain B] - Hordeum vulgare (Barley) Peptidase_S10 COG2939 …
29.5	i1_HQ_LWC_c8337/f2p0/1723	Transcript	0.58418	highly similar to ( 517) AT1G28110 | Symbols: SCPL45 | SCPL45 (SERINE CARBOXYPEPTIDASE-LIKE 45 PRECURSOR); serine-type carboxypeptidase | chr1:9804153-9806832 REVERSEmoderately similar to ( 238) CBP23_HORVU Serine carboxypeptidase II-3 precursor (EC 3.4.16.6) (CP-MII.3) [Contains: Serine carboxypeptidase II-3 chain A; Serine carboxypeptidase II-3 chain B] - Hordeum vulgare (Barley) Peptidase_S10 …
29.5	i1_LQ_LWC_c22028/f1p4/1860	Transcript	-0.375867	highly similar to ( 662) AT4G30610 | Symbols: BRS1, SCPL24 | BRS1 (BRI1 SUPPRESSOR 1); serine-type carboxypeptidase | chr4:14944219-14948391 FORWARDmoderately similar to ( 474) CBP2_WHEAT Serine carboxypeptidase 2 (EC 3.4.16.6) (Serine carboxypeptidase II) (Carboxypeptidase D) (CPDW-II) (CP-WII) [Contains: Serine carboxypeptidase 2 chain A (Serine carboxypeptidase II chain A); Serine carboxypepti…
29.5	i1_LQ_LWC_c21457/f1p2/1819	Transcript	0.557637	moderately similar to ( 471) AT1G33360 | Symbols: | ATP-dependent Clp protease ATP-binding subunit ClpX, putative | chr1:12092111-12095789 FORWARD clpX ClpX hslU HslU AAA_2 protein|ATP-dependent Clp protease ATP-binding subunit clpX, putative, expressed
29.5	i1_LQ_LWC_c23867/f1p0/1762	Transcript	-0.0147035	moderately similar to ( 371) AT5G09640 | Symbols: SNG2, SCPL19 | SCPL19; serine-type carboxypeptidase/ sinapoyltransferase | chr5:2988373-2990966 FORWARDmoderately similar to ( 295) CBP1_HORVU Serine carboxypeptidase 1 precursor (EC 3.4.16.5) (Serine carboxypeptidase I) (Carboxypeptidase C) (CP-MI) [Contains: Serine carboxypeptidase 1 chain A (Serine carboxypeptidase I chain A); Serine carboxypep…
29.5	i1_HQ_LWC_c2813/f8p1/1963	Transcript	-0.24485	highly similar to ( 636) AT4G12910 | Symbols: scpl20 | scpl20 (serine carboxypeptidase-like 20); serine-type carboxypeptidase | chr4:7550576-7553051 REVERSEnearly identical (1004) CBP1_ORYSA Serine carboxypeptidase 1 precursor (EC 3.4.16.5) (Serine carboxypeptidase I) (Carboxypeptidase C) - Oryza sativa (Rice) Peptidase_S10 COG2939 protein|OsSCP65 - Putative Serine Carboxypeptidase homologue, exp…
29.5	i2_LQ_LWC_c67156/f1p0/2243	Transcript	-0.372129	highly similar to ( 818) AT5G36950 | Symbols: DegP10 | DegP10 (DegP protease 10); catalytic/ protein binding / serine-type endopeptidase/ serine-type peptidase | chr5:14594992-14598216 FORWARD DegQ protein|OsDegp7 - Putative Deg protease homologue, expressed
29.5	i1_LQ_LWC_c13438/f1p0/1314	Transcript	0	moderately similar to ( 284) AT1G63120 | Symbols: ATRBL2 | ATRBL2 (Arabidopsis thaliana Rhomboid-like 2); serine-type endopeptidase | chr1:23409054-23410725 REVERSE Rhomboid COG0705 protein|OsRhmbd14 - Putative Rhomboid homologue, expressed
29.5	i1_LQ_LWC_c35028/f1p1/1503	Transcript	-0.028463	weakly similar to ( 157) AT1G09130 | Symbols: | ATP-dependent Clp protease proteolytic subunit, putative | chr1:2940063-2942217 REVERSE PRK12552 protein|OsClp5 - Putative Clp protease homologue, expressed
29.5	i1_LQ_LWC_c17989/f1p1/1587	Transcript	0	moderately similar to ( 279) AT1G63120 | Symbols: ATRBL2 | ATRBL2 (Arabidopsis thaliana Rhomboid-like 2); serine-type endopeptidase | chr1:23409054-23410725 REVERSE Rhomboid COG0705 protein|OsRhmbd16 - Putative Rhomboid homologue, expressed
29.5	i1_LQ_LWC_c17579/f1p2/1838	Transcript	-1.40141	moderately similar to ( 411) AT4G30610 | Symbols: BRS1, SCPL24 | BRS1 (BRI1 SUPPRESSOR 1); serine-type carboxypeptidase | chr4:14944219-14948391 FORWARDmoderately similar to ( 411) CBP23_HORVU Serine carboxypeptidase II-3 precursor (EC 3.4.16.6) (CP-MII.3) [Contains: Serine carboxypeptidase II-3 chain A; Serine carboxypeptidase II-3 chain B] - Hordeum vulgare (Barley) Peptidase_S10 COG2939 protei…
29.5	i1_LQ_LWC_c26320/f1p0/1178	Transcript	-0.254126	moderately similar to ( 339) AT5G45390 | Symbols: CLPP4, NCLPP4 | CLPP4 (CLP PROTEASE P4); serine-type endopeptidase | chr5:18396351-18397586 FORWARDweakly similar to ( 159) CLPP_CHLVU ATP-dependent Clp protease proteolytic subunit (EC 3.4.21.92) (Endopeptidase Clp) - Chlorella vulgaris (Green alga) CLP_protease clpP ClpP PRK12553 clpP PRK12551 PRK12552 protein|OsClp11 - Putative Clp protease hom…
29.5	i1_HQ_LWC_c10453/f2p0/1576	Transcript	-0.403113	moderately similar to ( 311) AT2G27920 | Symbols: SCPL51 | SCPL51 (SERINE CARBOXYPEPTIDASE-LIKE 51); serine-type carboxypeptidase | chr2:11885777-11888732 REVERSEvery weakly similar to (89.0) CBP3_ORYSA Serine carboxypeptidase 3 precursor (EC 3.4.16.5) (Serine carboxypeptidase III) - Oryza sativa (Rice) Peptidase_S10 COG2939 protein|OsSCP41 - Putative Serine Carboxypeptidase homologue, expressed
29.5	i1_LQ_LWC_c33660/f1p1/1992	Transcript	0.925146	highly similar to ( 613) AT4G12910 | Symbols: scpl20 | scpl20 (serine carboxypeptidase-like 20); serine-type carboxypeptidase | chr4:7550576-7553051 REVERSEhighly similar to ( 645) CBP1_ORYSA Serine carboxypeptidase 1 precursor (EC 3.4.16.5) (Serine carboxypeptidase I) (Carboxypeptidase C) - Oryza sativa (Rice) Peptidase_S10 COG2939 protein|OsSCP23 - Putative Serine Carboxypeptidase homologue, ex…
29.5	i1_LQ_LWC_c12176/f1p9/1989	Transcript	0.478047	moderately similar to ( 343) AT1G73270 | Symbols: scpl6 | scpl6 (serine carboxypeptidase-like 6); serine-type carboxypeptidase | chr1:27549021-27552517 REVERSEmoderately similar to ( 253) CBP1_ORYSA Serine carboxypeptidase 1 precursor (EC 3.4.16.5) (Serine carboxypeptidase I) (Carboxypeptidase C) - Oryza sativa (Rice) Peptidase_S10 COG2939 protein|OsSCP64 - Putative Serine Carboxypeptidase homolo…
29.5	i1_LQ_LWC_c18018/f1p4/1709	Transcript	-0.444328	highly similar to ( 617) AT5G53350 | Symbols: CLPX | CLPX; ATP binding / ATPase/ nucleoside-triphosphatase/ nucleotide binding / protein binding | chr5:21644060-21647503 FORWARD clpX ClpX hslU HslU AAA_2 protein|AAA family ATPase, putative, expressed
29.5	i2_LQ_LWC_c109268/f1p0/2427	Transcript	0.214801	moderately similar to ( 287) AT3G07950 | Symbols: | rhomboid protein-related | chr3:2531982-2534277 FORWARD DUF1751 protein|OsRhmbd13 - Putative Rhomboid homologue, expressed
29.5	i1_LQ_LWC_c23470/f1p2/1650	Transcript	0.0654037	moderately similar to ( 341) AT1G12410 | Symbols: CLPR2, NCLPP2, CLP2 | CLP2 (CLP PROTEASE PROTEOLYTIC SUBUNIT 2); serine-type endopeptidase | chr1:4223099-4224954 FORWARDweakly similar to ( 181) CLPP_CHLVU ATP-dependent Clp protease proteolytic subunit (EC 3.4.21.92) (Endopeptidase Clp) - Chlorella vulgaris (Green alga) CLP_protease clpP clpP ClpP PRK12553 PRK12551 PRK12552 protein|OsClp9 - Puta…
29.5	i1_LQ_LWC_c12698/f1p0/1811	Transcript	0.426815	moderately similar to ( 288) AT5G09640 | Symbols: SNG2, SCPL19 | SCPL19; serine-type carboxypeptidase/ sinapoyltransferase | chr5:2988373-2990966 FORWARDmoderately similar to ( 224) CBP1_HORVU Serine carboxypeptidase 1 precursor (EC 3.4.16.5) (Serine carboxypeptidase I) (Carboxypeptidase C) (CP-MI) [Contains: Serine carboxypeptidase 1 chain A (Serine carboxypeptidase I chain A); Serine carboxypep…
29.5	i1_LQ_LWC_c24985/f1p0/1877	Transcript	0.0143126	moderately similar to ( 422) AT5G08260 | Symbols: scpl35 | scpl35 (serine carboxypeptidase-like 35); serine-type carboxypeptidase | chr5:2657236-2661272 FORWARDmoderately similar to ( 312) CBP23_HORVU Serine carboxypeptidase II-3 precursor (EC 3.4.16.6) (CP-MII.3) [Contains: Serine carboxypeptidase II-3 chain A; Serine carboxypeptidase II-3 chain B] - Hordeum vulgare (Barley) Peptidase_S10 COG293…
29.5	i1_LQ_LWC_c14112/f1p0/1422	Transcript	-1.34179	moderately similar to ( 424) AT1G13270 | Symbols: MAP1C, MAP1B | MAP1C (METHIONINE AMINOPEPTIDASE 1B); aminopeptidase/ metalloexopeptidase | chr1:4544999-4547155 FORWARD MetAP1 PRK05716 Map PRK12896 PRK12318 Peptidase_M24 PRK12897 PepP PRK07281 APP_MetAP MetAP2 PRK08671 APP-like protein|peptidase, M24 family protein, putative, expressed
29.5	i1_HQ_LWC_c4957/f3p1/1480	Transcript	-0.324857	moderately similar to ( 281) AT4G16640 | Symbols: | matrix metalloproteinase, putative | chr4:9367396-9368490 REVERSEmoderately similar to ( 217) MEP1_SOYBN Metalloendoproteinase 1 precursor (EC 3.4.24.-) (SMEP1) - Glycine max (Soybean) Peptidase_M10 ZnMc_MMP protein|metalloendoproteinase 1 precursor, putative, expressed
29.5	i1_HQ_LWC_c1758/f9p0/1727	Transcript	-0.102126	highly similar to ( 799) AT4G29490 | Symbols: | aminopeptidase/ manganese ion binding | chr4:14487943-14491321 FORWARD Prolidase PRK10879 PepP Peptidase_M24 APP-like AMP_N APP_MetAP protein|xaa-Pro dipeptidase, putative, expressed
29.5	i2_LQ_LWC_c19619/f1p0/2755	Transcript	-0.180916	weakly similar to ( 115) AT2G36305 | Symbols: RCE1, ATFACE-2, ATFACE2, FACE2 | FACE2 (FARNESYLATED PROTEIN-CONVERTING ENZYME 2); endopeptidase | chr2:15214607-15216449 FORWARD protein|CAAX amino terminal protease family protein, putative, expressed
29.5	i1_LQ_LWC_c35781/f1p0/1703	Transcript	0.218597	moderately similar to ( 324) AT2G32480 | Symbols: | membrane-associated zinc metalloprotease, putative | chr2:13788679-13790022 REVERSECOG0750 PRK10779 protein|peptidase M50 family protein, putative, expressed
29.5	i3_LQ_LWC_c2902/f1p30/3449	Transcript	-0.345775	highly similar to ( 509) AT5G53170 | Symbols: FTSH11 | FTSH11 (FtsH protease 11); ATP-dependent peptidase/ ATPase/ metallopeptidase | chr5:21563023-21567922 REVERSEmoderately similar to ( 237) FTSH_ORYSA Cell division protease ftsH homolog, chloroplast precursor (EC 3.4.24.-) - Oryza sativa (Rice) HflB hflB Peptidase_M41 RPT1 PRK03992 AAA SpoVK protein|OsFtsH9 FtsH protease, homologue of AtFtsH11…
29.5	i1_LQ_LWC_c23748/f1p1/1960	Transcript	0	highly similar to ( 718) AT1G17870 | Symbols: ATEGY3, EGY3 | EGY3 (ETHYLENE-DEPENDENT GRAVITROPISM-DEFICIENT AND YELLOW-GREEN-LIKE 3) | chr1:6150036-6152185 REVERSE protein|peptidase, M50 family, putative, expressed
29.5	i0_LQ_LWC_c2088/f1p5/672	Transcript	-0.0500407	highly similar to ( 984) AT1G50250 | Symbols: FTSH1 | FTSH1 (FtsH protease 1); ATP-dependent peptidase/ ATPase/ metallopeptidase | chr1:18614398-18616930 REVERSEnearly identical (1080) FTSH_ORYSA Cell division protease ftsH homolog, chloroplast precursor (EC 3.4.24.-) - Oryza sativa (Rice) HflB hflB Peptidase_M41 RPT1 PRK03992 SpoVK AAA COG1223 FtsH_ext protein|OsFtsH1 FtsH protease, homologue of…
29.5	i1_LQ_LWC_c19049/f2p1/1652	Transcript	-0.641673	moderately similar to ( 442) AT5G42320 | Symbols: | metallocarboxypeptidase/ zinc ion binding | chr5:16918651-16920845 REVERSE Zn_pept Peptidase_M14 protein|zinc carboxypeptidase family protein, putative, expressed
29.5	i1_LQ_LWC_c23800/f1p0/1843	Transcript	0.131893	highly similar to ( 664) AT2G45240 | Symbols: MAP1A | MAP1A (METHIONINE AMINOPEPTIDASE 1A); aminopeptidase/ metalloexopeptidase | chr2:18656059-18658906 FORWARD MetAP1 PRK05716 Map PRK12896 Peptidase_M24 PRK12318 PRK12897 PepP APP_MetAP PRK07281 PRK08671 APP-like MetAP2 Prolidase protein|peptidase, M24 family protein, putative, expressed
29.5	i3_LQ_LWC_c35353/f1p0/3282	Transcript	-0.00454392	moderately similar to ( 443) AT1G13270 | Symbols: MAP1C, MAP1B | MAP1C (METHIONINE AMINOPEPTIDASE 1B); aminopeptidase/ metalloexopeptidase | chr1:4544999-4547155 FORWARD MetAP1 PRK05716 PRK12896 Map PRK12318 Peptidase_M24 PRK12897 PRK07281 PepP APP_MetAP PRK08671 APP-like MetAP2 protein|peptidase, M24 family protein, putative, expressed
29.5	i1_LQ_LWC_c27354/f1p0/1237	Transcript	0.0780025	highly similar to ( 509) AT3G51800 | Symbols: ATG2 | ATG2; aminopeptidase/ metalloexopeptidase | chr3:19211261-19213568 REVERSE PA2G4-like MetAP2 PRK08671 Peptidase_M24 Map PRK05716 protein|peptidase, M24 family protein, putative, expressed
29.5	i1_LQ_LWC_c20320/f1p1/1695	Transcript	0.147853	moderately similar to ( 454) AT1G09300 | Symbols: | metallopeptidase M24 family protein | chr1:3004485-3008131 FORWARD PRK10879 Prolidase PepP AMP_N APP-like Peptidase_M24 APP_MetAP protein|xaa-Pro aminopeptidase, putative, expressed
29.5	i2_HQ_LWC_c15224/f2p0/2080	Transcript	0.311622	highly similar to ( 543) AT2G25870 | Symbols: | haloacid dehalogenase-like hydrolase family protein | chr2:11031159-11034302 FORWARDHydrolase_3 PRK00016 Cof COG0319 UPF0054 protein|expressed protein
29.5	i1_LQ_LWC_c33687/f1p9/2018	Transcript	2.93198	moderately similar to ( 312) AT4G37040 | Symbols: MAP1D | MAP1D (METHIONINE AMINOPEPTIDASE 1D); aminopeptidase/ metalloexopeptidase | chr4:17455175-17457085 FORWARD MetAP1 PRK05716 PRK12896 Map PRK12318 Peptidase_M24 PRK12897 APP_MetAP PRK08671 PRK07281 MetAP2 PepP APP-like protein|peptidase, M24 family protein, putative, expressed
29.5	i1_HQ_LWC_c16678/f2p3/1963	Transcript	0.178785	moderately similar to ( 436) AT3G50930 | Symbols: BCS1 | BCS1 (CYTOCHROME BC1 SYNTHESIS); ATP binding / ATPase/ nucleoside-triphosphatase/ nucleotide binding | chr3:18929817-18931547 FORWARD protein|mitochondrial chaperone BCS1, putative, expressed
29.5	i1_LQ_LWC_c24908/f1p3/1895	Transcript	0.820048	highly similar to ( 508) AT5G40010 | Symbols: AATP1 | AATP1 (AAA-ATPase 1); ATP binding / ATPase/ nucleoside-triphosphatase/ nucleotide binding | chr5:16020218-16021762 REVERSE AAA protein|ATPase 3, putative, expressed
29.5	i2_LQ_LWC_c103632/f1p2/2994	Transcript	0	highly similar to ( 961) AT1G64110 | Symbols: | AAA-type ATPase family protein | chr1:23796887-23801255 REVERSEweakly similar to ( 158) CDC48_SOYBN Cell division cycle protein 48 homolog (Valosin-containing protein homolog) (VCP) - Glycine max (Soybean) SpoVK RPT1 PRK03992 AAA hflB HflB COG1223 protein|AAA-type ATPase family protein, putative, expressed
29.5	i3_LQ_LWC_c24970/f1p0/3144	Transcript	0.843131	highly similar to ( 630) AT1G04730 | Symbols: | AAA-type ATPase family protein | chr1:1325385-1331086 REVERSE PRK04195 protein|AAA-type ATPase family protein, putative, expressed
29.5	i3_LQ_LWC_c11644/f1p87/3174	Transcript	-0.125531	highly similar to ( 898) AT1G50140 | Symbols: | ATP binding / ATPase/ nucleoside-triphosphatase/ nucleotide binding | chr1:18569921-18578663 REVERSEweakly similar to ( 134) CDC48_CAPAN Cell division cycle protein 48 homolog - Capsicum annuum (Bell pepper) SpoVK AAA RPT1 PRK03992 hflB HflB COG1223 protein|AAA family ATPase, putative, expressed
29.5	i1_HQ_LWC_c2957/f4p44/1970	Transcript	0.210728	moderately similar to ( 340) AT2G46620 | Symbols: | AAA-type ATPase family protein | chr2:19139071-19140546 REVERSE protein|AAA-type ATPase family protein, putative, expressed
29.5	i1_LQ_LWC_c32628/f1p3/1928	Transcript	-0.35806	moderately similar to ( 421) AT3G28580 | Symbols: | AAA-type ATPase family protein | chr3:10715736-10717238 FORWARD AAA protein|ATPase, putative, expressed
29.5	i2_LQ_LWC_c88421/f1p0/2896	Transcript	0	moderately similar to ( 338) AT3G50940 | Symbols: | AAA-type ATPase family protein | chr3:18934086-18935528 FORWARD protein|BCS1 protein, putative, expressed
29.5	i1_LQ_LWC_c11196/f1p2/1905	Transcript	0.235169	moderately similar to ( 364) AT3G28580 | Symbols: | AAA-type ATPase family protein | chr3:10715736-10717238 FORWARD AAA protein|ATPase, putative, expressed
29.5	i2_HQ_LWC_c82840/f2p0/2764	Transcript	0.856234	highly similar to ( 715) AT2G27600 | Symbols: SKD1, VPS4 | SKD1 (SUPPRESSOR OF K+ TRANSPORT GROWTH DEFECT1); ATP binding / nucleoside-triphosphatase/ nucleotide binding | chr2:11781226-11783730 FORWARDweakly similar to ( 174) CDC48_SOYBN Cell division cycle protein 48 homolog (Valosin-containing protein homolog) (VCP) - Glycine max (Soybean) SpoVK RPT1 PRK03992 AAA HflB hflB COG1223 MIT_VPS4 Vps4…
29.5	i1_HQ_LWC_c6219/f2p0/1871	Transcript	0.378479	moderately similar to ( 498) AT5G40010 | Symbols: AATP1 | AATP1 (AAA-ATPase 1); ATP binding / ATPase/ nucleoside-triphosphatase/ nucleotide binding | chr5:16020218-16021762 REVERSE AAA protein|ATPase 3, putative, expressed
29.5	i2_LQ_LWC_c47821/f1p4/2658	Transcript	-0.142231	nearly identical (1055) AT4G04910 | Symbols: NSF | NSF (N-ethylmaleimide sensitive factor); ATP binding / binding / nucleoside-triphosphatase/ nucleotide binding | chr4:2489696-2495666 REVERSEweakly similar to ( 173) CDC48_SOYBN Cell division cycle protein 48 homolog (Valosin-containing protein homolog) (VCP) - Glycine max (Soybean) SpoVK RPT1 PRK03992 AAA HflB hflB COG1223 protein|vesicle-fusing…
29.5	i1_HQ_LWC_c2303/f5p0/1858	Transcript	-0.137336	highly similar to ( 746) AT1G80350 | Symbols: ERH3, AAA1, FRA2, LUE1, ATKTN1, KTN1, FRC2, BOT1, FTR | ERH3 (ECTOPIC ROOT HAIR 3); ATP binding / nucleoside-triphosphatase/ nucleotide binding | chr1:30205499-30208050 REVERSEweakly similar to ( 197) CDC48_SOYBN Cell division cycle protein 48 homolog (Valosin-containing protein homolog) (VCP) - Glycine max (Soybean) SpoVK RPT1 PRK03992 AAA HflB hflB …
29.5	i3_LQ_LWC_c35212/f1p0/3520	Transcript	-0.390092	highly similar to ( 841) AT5G22010 | Symbols: AtRFC1 | AtRFC1 (replication factor C 1); ATP binding / DNA binding / DNA clamp loader/ nucleoside-triphosphatase/ nucleotide binding | chr5:7280632-7287037 REVERSE PRK04195 RFC1 HolB rfc ligA Lig COG5275 protein|RFC1 - Putative clamp loader of PCNA, replication factor C subunit 1, expressed
29.5	i1_HQ_LWC_c2555/f3p2/1596	Transcript	1.7104	highly similar to ( 521) AT2G34560 | Symbols: | katanin, putative | chr2:14560266-14562695 FORWARDweakly similar to ( 197) CDC48_CAPAN Cell division cycle protein 48 homolog - Capsicum annuum (Bell pepper) SpoVK RPT1 PRK03992 AAA HflB COG1223 hflB protein|AAA-type ATPase family protein, putative, expressed
29.5	i3_LQ_LWC_c37706/f1p0/3994	Transcript	-0.393664	moderately similar to ( 446) AT5G40010 | Symbols: AATP1 | AATP1 (AAA-ATPase 1); ATP binding / ATPase/ nucleoside-triphosphatase/ nucleotide binding | chr5:16020218-16021762 REVERSE protein|ATPase, putative, expressed
29.5	i2_LQ_LWC_c113869/f1p0/2062	Transcript	-0.0772331	highly similar to ( 634) AT2G03670 | Symbols: CDC48B | CDC48B; ATP binding / ATPase/ nucleoside-triphosphatase/ nucleotide binding | chr2:1117595-1120361 FORWARDmoderately similar to ( 372) CDC48_SOYBN Cell division cycle protein 48 homolog (Valosin-containing protein homolog) (VCP) - Glycine max (Soybean) SpoVK PRK03992 RPT1 AAA HflB hflB COG1223 protein|cell division control protein 48 homolog …
29.5	i1_LQ_LWC_c6055/f1p0/1934	Transcript	-0.0886449	moderately similar to ( 341) AT2G46620 | Symbols: | AAA-type ATPase family protein | chr2:19139071-19140546 REVERSE protein|AAA-type ATPase family protein, putative, expressed
29.5	i2_LQ_LWC_c32218/f1p3/2336	Transcript	0.46092	highly similar to ( 975) AT3G19740 | Symbols: | ATP binding / ATPase/ nucleoside-triphosphatase/ nucleotide binding | chr3:6855944-6862930 REVERSEweakly similar to ( 145) CDC48_CAPAN Cell division cycle protein 48 homolog - Capsicum annuum (Bell pepper) SpoVK PRK03992 RPT1 AAA hflB HflB COG1223 protein|AAA-type ATPase family protein, putative, expressed
29.5	i1_LQ_LWC_c22288/f1p16/1523	Transcript	0.231997	moderately similar to ( 306) AT3G56740 | Symbols: | ubiquitin-associated (UBA)/TS-N domain-containing protein | chr3:21015631-21017883 FORWARD protein|OsRhmbd2 - Putative Rhomboid homologue, expressed
29.5	i2_LQ_LWC_c34929/f1p3/2219	Transcript	-0.226566	weakly similar to ( 154) AT1G22050 | Symbols: MUB6 | MUB6 (MEMBRANE-ANCHORED UBIQUITIN-FOLD PROTEIN 6 PRECURSOR) | chr1:7771897-7772843 FORWARDmoderately similar to ( 219) MUB3_ORYSA Membrane-anchored ubiquitin-fold protein 3 precursor (Membrane-anchored ub-fold protein 3) (OsMUB3) - Oryza sativa (Rice)NTGP5 protein|membrane-anchored ubiquitin-fold protein, putative, expressed
29.5	i1_HQ_LWC_c2683/f2p13/1521	Transcript	-0.318508	moderately similar to ( 314) AT1G04850 | Symbols: | ubiquitin-associated (UBA)/TS-N domain-containing protein | chr1:1365311-1368706 REVERSE PUB protein|ZOS2-07 - C2H2 zinc finger protein, expressed
29.5	i1_LQ_LWC_c34784/f1p0/2017	Transcript	2.19577	moderately similar to ( 229) AT2G26920 | Symbols: | ubiquitin-associated (UBA)/TS-N domain-containing protein | chr2:11489648-11491588 FORWARD protein|UBA/TS-N domain containing protein, expressed
29.5	i2_LQ_LWC_c70270/f1p0/2854	Transcript	0.139616	moderately similar to ( 300) AT2G21270 | Symbols: | ubiquitin fusion degradation UFD1 family protein | chr2:9107841-9110012 FORWARD UFD1 UFD1 protein|ubiquitin fusion degradation protein, putative, expressed
29.5	i3_LQ_LWC_c15028/f1p0/3056	Transcript	-0.977632	highly similar to ( 748) AT2G03890 | Symbols: | phosphatidylinositol 3- and 4-kinase family protein | chr2:1186199-1188151 FORWARD PI3_PI4_kinase protein|phosphatidylinositol 3- and 4-kinase family protein, putative, expressed
29.5	i1_LQ_LWC_c7534/f1p15/1787	Transcript	0.0667625	moderately similar to ( 218) AT1G04850 | Symbols: | ubiquitin-associated (UBA)/TS-N domain-containing protein | chr1:1365311-1368706 REVERSE PUB protein|ubiquitin-associated protein, putative, expressed
29.5	i1_HQ_LWC_c37451/f2p10/1235	Transcript	0.000399775	moderately similar to ( 284) AT1G17280 | Symbols: UBC34 | UBC34 (ubiquitin-conjugating enzyme 34); ubiquitin-protein ligase | chr1:5917146-5919162 REVERSE UBCc UQ_con COG5078 UBCc protein|ubiquitin-conjugating enzyme, putative, expressed
29.5	i1_LQ_LWC_c42523/f1p0/1037	Transcript	10.3254	weakly similar to ( 121) AT4G24990 | Symbols: ATGP4 | ATGP4 | chr4:12849973-12851249 REVERSEweakly similar to ( 177) MUB4_ORYSA Membrane-anchored ubiquitin-fold protein 4 precursor (Membrane-anchored ub-fold protein 4) (OsMUB4) - Oryza sativa (Rice)NTGP5 protein|membrane-anchored ubiquitin-fold protein, putative, expressed
29.5	i1_LQ_LWC_c22902/f1p0/1983	Transcript	0.55821	highly similar to ( 521) AT1G16860 | Symbols: | merozoite surface protein-related | chr1:5768280-5770183 FORWARD protein|expressed protein
29.5	i1_LQ_LWC_c19370/f1p1/1485	Transcript	0.111475	moderately similar to ( 395) AT1G65650 | Symbols: UCH2 | UCH2; ubiquitin thiolesterase/ ubiquitin-specific protease | chr1:24415172-24417466 REVERSE Peptidase_C12 protein|ubiquitin carboxyl-terminal hydrolase, family 1, putative, expressed
29.5	i1_LQ_LWC_c13333/f1p0/1439	Transcript	-0.70044	moderately similar to ( 379) AT2G21270 | Symbols: | ubiquitin fusion degradation UFD1 family protein | chr2:9107841-9110012 FORWARD UFD1 UFD1 protein|ubiquitin fusion degradation protein, putative, expressed
29.5	i0_HQ_LWC_c264/f2p0/574	Transcript	0.066492	weakly similar to ( 141) AT1G77710 | Symbols: | INVOLVED IN: biological_process unknown; LOCATED IN: cellular_component unknown; EXPRESSED IN: 24 plant structures; EXPRESSED DURING: 15 growth stages; CONTAINS InterPro DOMAIN/s: Ubiquitin-like, Ufm1 (InterPro:IPR005375); Has 170 Blast hits to 170 proteins in 79 species: Archae - 0; Bacteria - 0; Metazoa - 105; Fungi - 0; Plants - 27; Viruses - 0; …
29.5	i1_LQ_LWC_c32412/f1p0/1493	Transcript	11.8156	moderately similar to ( 282) AT4G38630 | Symbols: RPN10, MCB1, ATMCB1, MBP1 | RPN10 (REGULATORY PARTICLE NON-ATPASE 10); peptide receptor | chr4:18057357-18059459 REVERSE VWA_26S_proteasome_subunit RPN10 protein|26S proteasome non-ATPase regulatory subunit 4, putative, expressed
29.5	i1_LQ_LWC_c35245/f1p0/1831	Transcript	0.624646	weakly similar to ( 131) AT1G22050 | Symbols: MUB6 | MUB6 (MEMBRANE-ANCHORED UBIQUITIN-FOLD PROTEIN 6 PRECURSOR) | chr1:7771897-7772843 FORWARDmoderately similar to ( 225) MUB1_ORYSA Membrane-anchored ubiquitin-fold protein 1 precursor (Membrane-anchored ub-fold protein 1) (OsMUB1) - Oryza sativa (Rice)NTGP5 protein|membrane-anchored ubiquitin-fold protein, putative, expressed
29.5	i1_HQ_LWC_c10283/f2p0/2025	Transcript	-0.226468	moderately similar to ( 383) AT2G30100 | Symbols: | ubiquitin family protein | chr2:12847828-12851908 FORWARD protein|ubiquitin family protein, putative, expressed
29.5	i1_LQ_LWC_c37481/f2p8/1186	Transcript	0.329921	highly similar to ( 659) AT4G05320 | Symbols: UBQ10 | UBQ10 (POLYUBIQUITIN 10); protein binding | chr4:2718559-2719932 FORWARDweakly similar to ( 135) UBIQ_WHEAT Ubiquitin - Triticum aestivum (Wheat) Ubiquitin UBQ Nedd8 ubiquitin UBL protein|ubiquitin family protein, putative, expressed
29.5	i1_HQ_LWC_c5180/f2p38/1882	Transcript	0	moderately similar to ( 236) AT1G31340 | Symbols: RUB1, NEDD8, ATRUB1 | RUB1 (RELATED TO UBIQUITIN 1); protein binding | chr1:11218076-11219417 REVERSEweakly similar to ( 135) UBIQ_WHEAT Ubiquitin - Triticum aestivum (Wheat) Ubiquitin Nedd8 UBQ ubiquitin UBL protein|ubiquitin family protein, putative, expressed
29.5	i1_LQ_LWC_c14121/f1p0/1398	Transcript	0.0343069	moderately similar to ( 447) AT4G06599 | Symbols: | ubiquitin family protein | chr4:3666079-3667495 REVERSE UBP_N protein|ubiquitin-like domain-containing CTD phosphatase 1, putative, expressed
29.5	i4_LQ_LWC_c28276/f1p0/4713	Transcript	-0.0316609	moderately similar to ( 218) AT3G62250 | Symbols: UBQ5 | UBQ5 (ubiquitin 5); protein binding / structural constituent of ribosome | chr3:23037138-23037611 FORWARDweakly similar to ( 142) UBIQ_WHEAT Ubiquitin - Triticum aestivum (Wheat) Ubiquitin UBQ Nedd8 ubiquitin UBL Ribosomal_S27 protein|40S ribosomal protein S27a, putative, expressed
29.5	i0_LQ_LWC_c1716/f1p11/633	Transcript	0.159279	weakly similar to ( 134) AT3G45180 | Symbols: | ubiquitin family protein | chr3:16538991-16539212 REVERSE Ubl5 protein|ubiquitin-like protein 5, putative, expressed
29.5	i2_LQ_LWC_c52426/f1p21/2865	Transcript	0.182864	nearly identical (1595) AT5G06460 | Symbols: ATUBA2, UBA 2 | ATUBA2; ubiquitin activating enzyme/ ubiquitin-protein ligase | chr5:1970239-1974382 FORWARDnearly identical (1837) UBE13_WHEAT Ubiquitin-activating enzyme E1 3 - Triticum aestivum (Wheat) Ube1_repeat2 Ube1_repeat1 E1-2_like UBA_e1_C Uba2_SUMO Aos1_SUMO E1-1_like ThiF_MoeB_HesA_family ThiF ThiF APPBP1_RUB Uba3_RUB E1_enzyme_family PRK05…
29.5	i2_LQ_LWC_c106819/f1p0/2237	Transcript	-0.883807	highly similar to ( 835) AT2G21470 | Symbols: SAE2, ATSAE2, EMB2764 | SAE2 (SUMO-ACTIVATING ENZYME 2); SUMO activating enzyme | chr2:9198752-9202136 FORWARDweakly similar to ( 130) UBE11_WHEAT Ubiquitin-activating enzyme E1 1 - Triticum aestivum (Wheat) Uba2_SUMO Ube1_repeat2 E1-2_like Uba3_RUB ThiF ThiF_MoeB_HesA_family ThiF E1_enzyme_family PRK05690 PRK07878 PRK05600 PRK08762 YgdL_like UBACT PR…
29.5	i1_HQ_LWC_c10618/f2p2/1750	Transcript	2.36849	highly similar to ( 521) AT1G05350 | Symbols: | thiF family protein | chr1:1560891-1564005 REVERSE ThiF_MoeB_HesA_family ThiF PRK05690 ThiF PRK08762 PRK08644 PRK12475 Uba2_SUMO E1_enzyme_family PRK07688 YgdL_like E1-2_like PRK08328 PRK05600 E1_ThiF_like COG1179 protein|ThiF family domain containing protein, putative, expressed
29.5	i1_LQ_LWC_c33066/f1p0/1971	Transcript	0.143543	highly similar to ( 612) AT5G19180 | Symbols: ECR1 | ECR1 (E1 C-terminal related 1); NEDD8 activating enzyme/ protein heterodimerization/ small protein activating enzyme | chr5:6453375-6455750 FORWARD Uba3_RUB E1-2_like Uba2_SUMO Ube1_repeat2 ThiF ThiF ThiF_MoeB_HesA_family E1_enzyme_family UBACT PRK05690 PRK05600 PRK07878 protein|NEDD8-activating enzyme E1 catalytic subunit, putative, expressed
29.5	i2_LQ_LWC_c88713/f1p0/2242	Transcript	-0.0422917	moderately similar to ( 293) AT3G57870 | Symbols: AHUS5, EMB1637, SCE1, SCE1A, ATSCE1 | SCE1 (SUMO CONJUGATION ENZYME 1); SUMO ligase | chr3:21428831-21430110 REVERSEweakly similar to ( 119) UBC2_MEDSA Ubiquitin-conjugating enzyme E2-17 kDa (EC 6.3.2.19) (Ubiquitin-protein ligase) (Ubiquitin carrier protein) - Medicago sativa (Alfalfa) COG5078 UQ_con UBCc UBCc protein|ubiquitin-conjugating enzyme…
29.5	i2_LQ_LWC_c32330/f1p1/2129	Transcript	0.0856834	moderately similar to ( 303) AT3G17000 | Symbols: UBC32 | UBC32 (ubiquitin-conjugating enzyme 32); ubiquitin-protein ligase | chr3:5797296-5799467 FORWARD UBCc COG5078 UQ_con UBCc protein|ubiquitin-conjugating enzyme, putative, expressed
29.5	i0_LQ_LWC_c133/f3p0/900	Transcript	0.116926	moderately similar to ( 244) AT3G46460 | Symbols: UBC13 | UBC13 (ubiquitin-conjugating enzyme 13); ubiquitin-protein ligase | chr3:17096120-17097315 REVERSEmoderately similar to ( 240) UBC7_WHEAT Ubiquitin-conjugating enzyme E2 7 (EC 6.3.2.19) (Ubiquitin-protein ligase 7) (Ubiquitin carrier protein 7) - Triticum aestivum (Wheat) COG5078 UQ_con UBCc UBCc protein|ubiquitin-conjugating enzyme, putat…
29.5	i2_LQ_LWC_c67500/f1p0/2650	Transcript	-0.0814276	moderately similar to ( 265) AT5G42990 | Symbols: UBC18 | UBC18 (ubiquitin-conjugating enzyme 18); small conjugating protein ligase/ ubiquitin-protein ligase | chr5:17244206-17245904 REVERSE UQ_con UBCc UBCc COG5078 protein|ubiquitin-conjugating enzyme E2 W, putative, expressed
29.5	i1_LQ_LWC_c18309/f1p0/2034	Transcript	0.259342	moderately similar to ( 215) AT5G50870 | Symbols: UBC27 | UBC27 (ubiquitin-conjugating enzyme 27); ubiquitin-protein ligase | chr5:20699626-20700998 REVERSE UBCc COG5078 UBCc UQ_con protein|ubiquitin-conjugating enzyme E2-22 kDa, putative, expressed
29.5	i0_LQ_LWC_c1924/f1p4/762	Transcript	0.0309307	moderately similar to ( 279) AT4G27960 | Symbols: UBC9 | UBC9 (UBIQUITIN CONJUGATING ENZYME 9); ubiquitin-protein ligase | chr4:13916065-13917293 REVERSEweakly similar to ( 135) UBC2_WHEAT Ubiquitin-conjugating enzyme E2-17 kDa (EC 6.3.2.19) (Ubiquitin-protein ligase) (Ubiquitin carrier protein) - Triticum aestivum (Wheat) COG5078 UQ_con UBCc UBCc protein|ubiquitin-conjugating enzyme, putative, e…
29.5	i1_LQ_LWC_c24626/f1p2/1852	Transcript	0.0847738	moderately similar to ( 207) AT4G36800 | Symbols: RCE1 | RCE1 (RUB1 CONJUGATING ENZYME 1); NEDD8 ligase/ small conjugating protein ligase | chr4:17341237-17342148 REVERSE UQ_con COG5078 UBCc UBCc protein|ubiquitin-conjugating enzyme, putative, expressed
29.5	i0_LQ_LWC_c141/f3p0/875	Transcript	0.324861	moderately similar to ( 286) AT4G27960 | Symbols: UBC9 | UBC9 (UBIQUITIN CONJUGATING ENZYME 9); ubiquitin-protein ligase | chr4:13916065-13917293 REVERSEweakly similar to ( 136) UBC2_WHEAT Ubiquitin-conjugating enzyme E2-17 kDa (EC 6.3.2.19) (Ubiquitin-protein ligase) (Ubiquitin carrier protein) - Triticum aestivum (Wheat) COG5078 UQ_con UBCc UBCc protein|ubiquitin-conjugating enzyme, putative, e…
29.5	i1_LQ_LWC_c32076/f1p0/1765	Transcript	0.0904271	moderately similar to ( 310) AT5G25760 | Symbols: PEX4 | PEX4 (PEROXIN4); protein binding / ubiquitin-protein ligase | chr5:8967983-8969173 FORWARDweakly similar to ( 110) UBC2_MEDSA Ubiquitin-conjugating enzyme E2-17 kDa (EC 6.3.2.19) (Ubiquitin-protein ligase) (Ubiquitin carrier protein) - Medicago sativa (Alfalfa) COG5078 UQ_con UBCc UBCc protein|ubiquitin-conjugating enzyme, putative, express…
29.5	i0_LQ_LWC_c825/f1p0/688	Transcript	-0.0799026	moderately similar to ( 233) AT1G64230 | Symbols: UBC28 | ubiquitin-conjugating enzyme, putative | chr1:23833792-23835220 FORWARDweakly similar to ( 113) UBC2_WHEAT Ubiquitin-conjugating enzyme E2-17 kDa (EC 6.3.2.19) (Ubiquitin-protein ligase) (Ubiquitin carrier protein) - Triticum aestivum (Wheat) COG5078 UQ_con UBCc UBCc protein|ubiquitin-conjugating enzyme, putative, expressed
29.5	i1_LQ_LWC_c11280/f1p0/1698	Transcript	-0.44621	moderately similar to ( 293) AT3G15355 | Symbols: UBC25, PFU1 | UBC25 (UBIQUITIN-CONJUGATING ENZYME 25); small conjugating protein ligase | chr3:5183858-5186669 FORWARD UBCc UQ_con UBCc COG5078 protein|ubiquitin conjugating enzyme protein, putative, expressed
29.5	i3_LQ_LWC_c6386/f1p2/3333	Transcript	-0.0908063	moderately similar to ( 260) AT1G63800 | Symbols: UBC5 | UBC5 (ubiquitin-conjugating enzyme 5); ubiquitin-protein ligase | chr1:23667888-23669003 REVERSEmoderately similar to ( 257) UBC4_WHEAT Ubiquitin-conjugating enzyme E2-23 kDa (EC 6.3.2.19) (Ubiquitin-protein ligase) (Ubiquitin carrier protein) - Triticum aestivum (Wheat) UQ_con UBCc COG5078 UBCc protein|ubiquitin-conjugating enzyme, putativ…
29.5	i1_LQ_LWC_c31704/f1p0/1688	Transcript	-0.0845264	moderately similar to ( 394) AT3G58460 | Symbols: ATRBL15 | ATRBL15 (ARABIDOPSIS RHOMBOID-LIKE PROTEIN 15) | chr3:21623374-21626348 REVERSE Rhomboid protein|OsRhmbd9 - Putative Rhomboid homologue, expressed
29.5	i2_LQ_LWC_c106061/f1p0/2125	Transcript	-0.0905885	moderately similar to ( 268) AT1G75440 | Symbols: UBC16 | UBC16 (ubiquitin-conjugating enzyme 16); small conjugating protein ligase/ ubiquitin-protein ligase | chr1:28313623-28314960 FORWARD UQ_con UBCc UBCc COG5078 protein|ubiquitin-conjugating enzyme E2 W, putative, expressed
29.5	i2_LQ_LWC_c89724/f1p1/2321	Transcript	0.454378	moderately similar to ( 256) AT2G36060 | Symbols: MMZ3, UEV1C | ubiquitin-conjugating enzyme family protein | chr2:15143012-15143998 REVERSE COG5078 protein|ubiquitin-conjugating enzyme, putative, expressed
29.5	i1_LQ_LWC_c38530/f1p0/1093	Transcript	0.428339	weakly similar to ( 168) AT1G16890 | Symbols: UBC36, UBC13B | ubiquitin-conjugating enzyme, putative | chr1:5776550-5778327 REVERSE COG5078 UBCc UQ_con UBCc protein|ubiquitin-conjugating enzyme, putative, expressed
29.5	i0_HQ_LWC_c255/f2p0/819	Transcript	0.231389	moderately similar to ( 254) AT2G36060 | Symbols: MMZ3, UEV1C | ubiquitin-conjugating enzyme family protein | chr2:15143012-15143998 REVERSE COG5078 UBCc protein|ubiquitin-conjugating enzyme, putative, expressed
29.5	i0_LQ_LWC_c1596/f1p0/907	Transcript	0.176932	moderately similar to ( 234) AT4G27960 | Symbols: UBC9 | UBC9 (UBIQUITIN CONJUGATING ENZYME 9); ubiquitin-protein ligase | chr4:13916065-13917293 REVERSEweakly similar to ( 110) UBC2_WHEAT Ubiquitin-conjugating enzyme E2-17 kDa (EC 6.3.2.19) (Ubiquitin-protein ligase) (Ubiquitin carrier protein) - Triticum aestivum (Wheat) COG5078 UQ_con UBCc UBCc protein|ubiquitin-conjugating enzyme, putative, e…
29.5	i0_LQ_LWC_c413/f1p0/868	Transcript	-0.00566227	moderately similar to ( 300) AT3G57870 | Symbols: AHUS5, EMB1637, SCE1, SCE1A, ATSCE1 | SCE1 (SUMO CONJUGATION ENZYME 1); SUMO ligase | chr3:21428831-21430110 REVERSEweakly similar to ( 117) UBC2_MEDSA Ubiquitin-conjugating enzyme E2-17 kDa (EC 6.3.2.19) (Ubiquitin-protein ligase) (Ubiquitin carrier protein) - Medicago sativa (Alfalfa) COG5078 UQ_con UBCc UBCc protein|ubiquitin-conjugating enzyme…
29.5	i1_LQ_LWC_c34400/f1p14/1725	Transcript	0.492423	highly similar to ( 792) AT3G53090 | Symbols: UPL7 | UPL7; ubiquitin-protein ligase | chr3:19679273-19684453 FORWARD HECTc HECT HUL4 HECTc protein|HECT-domain domain containing protein, expressed
29.5	i1_LQ_LWC_c13217/f1p0/1279	Transcript	0.473489	very weakly similar to (97.4) AT1G04790 | Symbols: | zinc finger (C3HC4-type RING finger) family protein | chr1:1345469-1348143 FORWARD protein|zinc finger, C3HC4 type domain containing protein, expressed
29.5	i1_LQ_LWC_c22557/f1p0/1596	Transcript	1.82787	moderately similar to ( 312) AT5G55970 | Symbols: | zinc finger (C3HC4-type RING finger) family protein | chr5:22668019-22669312 FORWARD protein|zinc finger, C3HC4 type domain containing protein, expressed
29.5	i0_LQ_LWC_c1065/f1p0/842	Transcript	0.334984	weakly similar to ( 125) AT3G63530 | Symbols: BB, BB2 | BB (BIG BROTHER); protein binding / ubiquitin-protein ligase/ zinc ion binding | chr3:23456407-23457787 REVERSE protein|zinc RING finger protein, putative, expressed
29.5	i1_HQ_LWC_c2741/f2p6/1495	Transcript	-0.217852	moderately similar to ( 234) AT1G54150 | Symbols: | zinc finger (C3HC4-type RING finger) family protein | chr1:20215480-20217303 FORWARD protein|expressed protein
29.5	i1_LQ_LWC_c14271/f1p0/1424	Transcript	0.474909	weakly similar to ( 177) AT3G27330 | Symbols: | zinc finger (C3HC4-type RING finger) family protein | chr3:10116950-10120516 REVERSE protein|zinc finger, C3HC4 type domain containing protein, expressed
29.5	i1_LQ_LWC_c16829/f1p1/1720	Transcript	1.95936	weakly similar to ( 144) AT5G56340 | Symbols: ATCRT1 | zinc finger (C3HC4-type RING finger) family protein | chr5:22818254-22819444 FORWARD protein|zinc finger, C3HC4 type domain containing protein, expressed
29.5	i1_HQ_LWC_c27723/f3p0/1464	Transcript	-0.302369	moderately similar to ( 285) AT5G22000 | Symbols: RHF2A | RHF2A (RING-H2 GROUP F2A); protein binding / zinc ion binding | chr5:7277436-7279553 FORWARD protein|zinc finger, C3HC4 type domain containing protein, expressed
29.5	i1_LQ_LWC_c12522/f1p0/1857	Transcript	0.335551	moderately similar to ( 369) AT2G26350 | Symbols: PEX10, ATPEX10 | PEX10; protein binding / zinc ion binding | chr2:11217767-11220415 REVERSE Pex2_Pex12 protein|peroxisome assembly protein, putative, expressed
29.5	i1_LQ_LWC_c10582/f2p0/1929	Transcript	0.5956	moderately similar to ( 241) AT5G44280 | Symbols: ATRING1A, RING1A | RING1A (RING 1A); protein binding / zinc ion binding | chr5:17836115-17839114 REVERSE protein|zinc finger C3HC4 type family protein, putative, expressed
29.5	i1_HQ_LWC_c28065/f4p0/1525	Transcript	-0.151255	weakly similar to ( 136) AT5G10650 | Symbols: | zinc finger (C3HC4-type RING finger) family protein | chr5:3365237-3367263 REVERSE protein|zinc finger, C3HC4 type domain containing protein, expressed
29.5	i3_LQ_LWC_c37516/f1p0/3208	Transcript	-0.114072	weakly similar to ( 153) AT5G05830 | Symbols: | zinc finger (C3HC4-type RING finger) family protein | chr5:1755910-1756825 FORWARDweakly similar to ( 144) RRPO_OENBE RNA-directed DNA polymerase homolog (Reverse transcriptase homolog) - Oenothera bertiana (Bertero's evening primrose)RT_LTR RVP_2 RVT_1 RT_ZFREV_like RT_Rtv protein|retrotransposon protein, putative, Ty3-gypsy subclass, expressed
29.5	i0_LQ_LWC_c2144/f1p1/864	Transcript	0.726115	weakly similar to ( 120) AT3G61550 | Symbols: | zinc finger (C3HC4-type RING finger) family protein | chr3:22776444-22777082 FORWARD protein|RING-H2 finger protein ATL2M, putative, expressed
29.5	i2_LQ_LWC_c101766/f1p1/2164	Transcript	1.76562	moderately similar to ( 256) AT5G45290 | Symbols: | zinc finger (C3HC4-type RING finger) family protein | chr5:18350011-18352092 REVERSE protein|zinc finger, C3HC4 type domain containing protein, expressed
29.5	i1_HQ_LWC_c2091/f2p1/1792	Transcript	0.494848	moderately similar to ( 362) AT3G07360 | Symbols: PUB9, ATPUB9 | PUB9 (PLANT U-BOX 9) | chr3:2355636-2356613 FORWARDmoderately similar to ( 240) SPL11_ORYSA Spotted leaf protein 11 (Spotted leaf11) (Cell death-related protein SPL11) - Oryza sativa (Rice)Ubox U-box protein|spotted leaf 11, putative, expressed
29.5	i2_LQ_LWC_c36523/f1p2/2861	Transcript	5.10536	highly similar to ( 598) AT5G60710 | Symbols: | zinc finger (C3HC4-type RING finger) family protein | chr5:24410953-24414849 REVERSEvWA_C3HC4_type vWA_interalpha_trypsin_inhibitor vWA_subgroup VWA vWFA VWA protein|zinc finger family protein, putative, expressed
29.5	i1_LQ_LWC_c34185/f1p7/1845	Transcript	0.11484	weakly similar to ( 141) AT4G10150 | Symbols: | zinc finger (C3HC4-type RING finger) family protein | chr4:6328136-6329558 FORWARD protein|zinc finger, C3HC4 type domain containing protein, expressed
29.5	i2_LQ_LWC_c85668/f1p0/2095	Transcript	0.172634	weakly similar to ( 155) AT3G61390 | Symbols: | U-box domain-containing protein | chr3:22716418-22718270 FORWARDSTK_N Ubox protein|U-box domain containing protein, expressed
29.5	i1_LQ_LWC_c13439/f1p0/1328	Transcript	-0.0785369	weakly similar to ( 159) AT5G15790 | Symbols: | zinc finger (C3HC4-type RING finger) family protein | chr5:5149800-5150964 FORWARD protein|zinc finger, C3HC4 type domain containing protein, expressed
29.5	i1_HQ_LWC_c25787/f2p0/1146	Transcript	0.110726	weakly similar to ( 165) AT2G23780 | Symbols: | zinc finger (C3HC4-type RING finger) family protein | chr2:10123551-10124234 REVERSE protein|RING finger protein, putative, expressed
29.5	i2_HQ_LWC_c31363/f9p0/2223	Transcript	-0.0140239	moderately similar to ( 305) AT4G31890 | Symbols: | armadillo/beta-catenin repeat family protein | chr4:15427290-15429049 REVERSE protein|spotted leaf 11, putative, expressed
29.5	i1_LQ_LWC_c20312/f1p14/1985	Transcript	-0.250082	highly similar to ( 776) AT2G20650 | Symbols: | zinc finger (C3HC4-type RING finger) family protein | chr2:8903954-8907017 REVERSE protein|zinc finger, C3HC4 type domain containing protein, expressed
29.5	i1_LQ_LWC_c24083/f1p4/1982	Transcript	0.953576	moderately similar to ( 449) AT4G34370 | Symbols: ATARI1, ARI1 | ARI1 (ARIADNE); protein binding / zinc ion binding | chr4:16434547-16437037 FORWARD protein|zinc finger protein-related, putative, expressed
29.5	i2_LQ_LWC_c18931/f1p1/2917	Transcript	0.553744	nearly identical (1144) AT1G03370 | Symbols: | protein binding / zinc ion binding | chr1:827182-834996 FORWARD C2 C2_1 C2 C2 protein|GRAM and C2 domains containing protein, putative, expressed
29.5	i1_HQ_LWC_c21134/f4p7/1477	Transcript	-0.0933061	moderately similar to ( 345) AT4G11680 | Symbols: | zinc finger (C3HC4-type RING finger) family protein | chr4:7053737-7055516 REVERSE protein|RING zinc finger protein, putative, expressed
29.5	i1_LQ_LWC_c23902/f1p0/1845	Transcript	0.135201	moderately similar to ( 367) AT1G11020 | Symbols: | zinc finger (C3HC4-type RING finger) family protein | chr1:3676968-3678350 FORWARD protein|zinc finger, C3HC4 type family protein, expressed
29.5	i1_HQ_LWC_c13772/f2p0/1405	Transcript	0.124633	moderately similar to ( 478) AT3G55070 | Symbols: | FUNCTIONS IN: molecular_function unknown; INVOLVED IN: biological_process unknown; LOCATED IN: chloroplast; EXPRESSED IN: 24 plant structures; EXPRESSED DURING: 15 growth stages; CONTAINS InterPro DOMAIN/s: CTLH, C-terminal to LisH motif (InterPro:IPR006595), LisH dimerisation motif (InterPro:IPR006594), CT11-RanBPM (InterPro:IPR013144); BEST Ar…
29.5	i2_LQ_LWC_c106463/f1p1/2793	Transcript	0	highly similar to ( 576) AT2G38970 | Symbols: | zinc finger (C3HC4-type RING finger) family protein | chr2:16274135-16276651 FORWARDvWA_C3HC4_type vWA_subgroup vWA_interalpha_trypsin_inhibitor VWA vWFA VWA protein|zinc finger family protein, putative, expressed
29.5	i2_LQ_LWC_c84130/f1p0/2841	Transcript	0.401769	very weakly similar to (84.0) AT4G33565 | Symbols: | protein binding / zinc ion binding | chr4:16136821-16137924 FORWARD protein|RING-H2 finger protein, putative, expressed
29.5	i2_LQ_LWC_c115063/f1p0/2051	Transcript	0.394598	weakly similar to ( 186) AT3G60300 | Symbols: | RWD domain-containing protein | chr3:22285371-22287382 FORWARD protein|RWD domain containing protein, expressed
29.5	i1_LQ_LWC_c3220/f1p0/1633	Transcript	-0.260656	moderately similar to ( 367) AT4G11680 | Symbols: | zinc finger (C3HC4-type RING finger) family protein | chr4:7053737-7055516 REVERSE protein|RING zinc finger protein, putative, expressed
29.5	i1_LQ_LWC_c13740/f1p0/1354	Transcript	-0.150935	weakly similar to ( 180) AT2G22120 | Symbols: | protein binding / zinc ion binding | chr2:9394026-9396768 FORWARD protein|zinc finger, C3HC4 type family protein, expressed
29.5	i1_LQ_LWC_c34886/f1p0/1554	Transcript	0.0810591	moderately similar to ( 469) AT1G79810 | Symbols: TED3, PEX2 | TED3 (REVERSAL OF THE DET PHENOTYPE 3); protein binding / zinc ion binding | chr1:30020169-30022156 FORWARD Pex2_Pex12 protein|peroxisome assembly protein, putative, expressed
29.5	i1_LQ_LWC_c11999/f1p1/1809	Transcript	0.363436	weakly similar to ( 112) AT5G27420 | Symbols: | zinc finger (C3HC4-type RING finger) family protein | chr5:9684119-9685225 FORWARD protein|zinc finger, C3HC4 type domain containing protein, expressed
29.5	i1_LQ_LWC_c31538/f1p0/1488	Transcript	-0.0540886	moderately similar to ( 499) AT1G63900 | Symbols: | zinc finger (C3HC4-type RING finger) family protein | chr1:23717056-23719086 FORWARD protein|zinc finger, RING-type, putative, expressed
29.5	i1_LQ_LWC_c3553/f1p6/1743	Transcript	-0.840724	moderately similar to ( 375) AT4G25230 | Symbols: RIN2 | RIN2 (RPM1 INTERACTING PROTEIN 2); protein binding / ubiquitin-protein ligase/ zinc ion binding | chr4:12924446-12928671 FORWARD HRD1 protein|RIN3, putative, expressed
29.5	i1_LQ_LWC_c5135/f1p0/1698	Transcript	-0.243376	moderately similar to ( 251) AT5G40250 | Symbols: | zinc finger (C3HC4-type RING finger) family protein | chr5:16086056-16087186 FORWARD protein|RING-H2 finger protein, putative, expressed
29.5	i1_HQ_LWC_c2428/f5p7/1675	Transcript	0.0359221	weakly similar to ( 184) AT5G01160 | Symbols: | e-cadherin binding protein-related | chr5:54280-55727 FORWARD protein|ZOS10-06 - C2H2 zinc finger protein, expressed
29.5	i1_HQ_LWC_c2264/f5p2/1831	Transcript	-0.219391	highly similar to ( 536) AT5G01960 | Symbols: | zinc finger (C3HC4-type RING finger) family protein | chr5:370811-372775 FORWARD protein|zinc finger, C3HC4 type family protein, expressed
29.5	i2_LQ_LWC_c49324/f1p0/2877	Transcript	-0.356381	highly similar to ( 689) AT1G20780 | Symbols: PUB44, ATPUB44, SAUL1 | SAUL1 (SENESCENCE-ASSOCIATED E3 UBIQUITIN LIGASE 1); ubiquitin-protein ligase | chr1:7217812-7220609 FORWARDvery weakly similar to (80.1) SPL11_ORYSA Spotted leaf protein 11 (Spotted leaf11) (Cell death-related protein SPL11) - Oryza sativa (Rice)Ubox protein|armadillo/beta-catenin repeat family protein, putative, expressed
29.5	i1_LQ_LWC_c17771/f1p0/1972	Transcript	0.0788055	highly similar to ( 523) AT1G23030 | Symbols: | armadillo/beta-catenin repeat family protein / U-box domain-containing protein | chr1:8156745-8158842 FORWARDmoderately similar to ( 402) SPL11_ORYSA Spotted leaf protein 11 (Spotted leaf11) (Cell death-related protein SPL11) - Oryza sativa (Rice) Ubox U-box protein|spotted leaf 11, putative, expressed
29.5	i1_LQ_LWC_c26160/f1p0/1120	Transcript	-0.211933	weakly similar to ( 194) AT2G17730 | Symbols: | zinc finger (C3HC4-type RING finger) family protein | chr2:7704142-7705312 FORWARD protein|zinc finger, C3HC4 type, domain containing protein, expressed
29.5	i1_LQ_LWC_c19548/f1p0/1786	Transcript	0.945929	moderately similar to ( 204) AT2G17730 | Symbols: | zinc finger (C3HC4-type RING finger) family protein | chr2:7704142-7705312 FORWARD protein|zinc finger, C3HC4 type, domain containing protein, expressed
29.5	i1_HQ_LWC_c1123/f15p3/1907	Transcript	-0.149233	moderately similar to ( 416) AT3G54360 | Symbols: | protein binding / zinc ion binding | chr3:20128570-20131581 REVERSE protein|expressed protein
29.5	i1_HQ_LWC_c23827/f3p0/2000	Transcript	0.713056	highly similar to ( 532) AT3G16090 | Symbols: | zinc finger (C3HC4-type RING finger) family protein | chr3:5456513-5458694 FORWARD HRD1 protein|zinc finger, C3HC4 type domain containing protein, expressed
29.5	i1_LQ_LWC_c35199/f1p5/1611	Transcript	-0.814164	moderately similar to ( 231) AT3G47550 | Symbols: | zinc finger (C3HC4-type RING finger) family protein | chr3:17523841-17525278 FORWARD protein|zinc finger, C3HC4 type, putative, expressed
29.5	i1_LQ_LWC_c30646/f1p0/1549	Transcript	0.559232	weakly similar to ( 159) AT2G17730 | Symbols: | zinc finger (C3HC4-type RING finger) family protein | chr2:7704142-7705312 FORWARD protein|RING-H2 finger protein ATL2B, putative, expressed
29.5	i2_LQ_LWC_c21365/f1p0/2515	Transcript	0.376369	highly similar to ( 550) AT2G38970 | Symbols: | zinc finger (C3HC4-type RING finger) family protein | chr2:16274135-16276651 FORWARDvWA_C3HC4_type vWA_subgroup vWA_interalpha_trypsin_inhibitor vWFA VWA VWA protein|zinc finger family protein, putative, expressed
29.5	i2_LQ_LWC_c22230/f1p0/2147	Transcript	-0.292497	weakly similar to ( 110) AT3G05200 | Symbols: ATL6 | ATL6; protein binding / zinc ion binding | chr3:1477377-1478573 FORWARD protein|RING-H2 finger protein ATL3B precursor, putative, expressed
29.5	i1_LQ_LWC_c31912/f1p11/1598	Transcript	-0.169778	weakly similar to ( 105) AT4G00335 | Symbols: RHB1A | RHB1A; protein binding / zinc ion binding | chr4:146866-147957 FORWARD protein|zinc finger, C3HC4 type domain containing protein, expressed
29.5	i5_LQ_LWC_c10500/f1p2/5036	Transcript	-0.415038	weakly similar to ( 157) AT5G40250 | Symbols: | zinc finger (C3HC4-type RING finger) family protein | chr5:16086056-16087186 FORWARD protein|RING-H2 finger protein, putative, expressed
29.5	i1_HQ_LWC_c25669/f2p5/1309	Transcript	0.313701	moderately similar to ( 219) AT1G13195 | Symbols: | zinc finger (C3HC4-type RING finger) family protein | chr1:4501778-4502855 REVERSE protein|zinc finger, RING-type, putative, expressed
29.5	i2_LQ_LWC_c35397/f1p0/2968	Transcript	0.319068	highly similar to ( 534) AT4G21070 | Symbols: ATBRCA1, BRCA1 | ATBRCA1; ubiquitin-protein ligase | chr4:11248174-11252633 FORWARD protein|ATBARD1/BARD1, putative, expressed
29.5	i1_HQ_LWC_c14828/f11p0/1924	Transcript	-0.712317	moderately similar to ( 342) AT3G09770 | Symbols: | zinc finger (C3HC4-type RING finger) family protein | chr3:2996629-2997835 REVERSE protein|Zinc finger, C3HC4 type domain containing protein, expressed
29.5	i1_HQ_LWC_c3460/f2p3/1879	Transcript	0	moderately similar to ( 234) AT1G45976 | Symbols: SBP1 | SBP1 (s-ribonuclease binding protein 1); protein binding / zinc ion binding | chr1:17199371-17200680 FORWARD protein|S-RNase-binding protein, putative, expressed
29.5	i1_HQ_LWC_c3076/f2p0/1673	Transcript	0.42225	highly similar to ( 506) AT3G47990 | Symbols: | zinc finger (C3HC4-type RING finger) family protein | chr3:17713367-17716051 REVERSE protein|zinc finger family protein, putative, expressed
29.5	i1_LQ_LWC_c8995/f1p0/1833	Transcript	-0.260667	weakly similar to ( 141) AT2G38970 | Symbols: | zinc finger (C3HC4-type RING finger) family protein | chr2:16274135-16276651 FORWARDvWA_C3HC4_type protein|zinc finger, C3HC4 type domain containing protein, expressed
29.5	i1_LQ_LWC_c24785/f1p0/1412	Transcript	0.0743985	weakly similar to ( 192) AT1G68070 | Symbols: | zinc finger (C3HC4-type RING finger) family protein | chr1:25515412-25516767 REVERSE protein|RING zinc finger protein, putative, expressed
29.5	i1_HQ_LWC_c11449/f3p0/1958	Transcript	0	moderately similar to ( 406) AT2G31510 | Symbols: | IBR domain-containing protein / ARIADNE-like protein ARI7 (ARI7) | chr2:13416991-13421170 REVERSE protein|expressed protein
29.5	i1_LQ_LWC_c9586/f1p0/1597	Transcript	-0.0996134	weakly similar to ( 162) AT3G19950 | Symbols: | zinc finger (C3HC4-type RING finger) family protein | chr3:6942853-6943839 FORWARD protein|zinc finger, C3HC4 type domain containing protein, expressed
29.5	i1_LQ_LWC_c20322/f1p26/1881	Transcript	0	moderately similar to ( 453) AT2G42160 | Symbols: | zinc finger (ubiquitin-hydrolase) domain-containing protein | chr2:17574843-17577397 REVERSE zf-UBP BRAP2 ZnF_UBP protein|BRCA1-associated protein, putative, expressed
29.5	i3_HQ_LWC_c2311/f2p30/3150	Transcript	0.0612144	moderately similar to ( 234) AT1G68140 | Symbols: | FUNCTIONS IN: molecular_function unknown; INVOLVED IN: biological_process unknown; EXPRESSED IN: 23 plant structures; EXPRESSED DURING: 13 growth stages; CONTAINS InterPro DOMAIN/s: Protein of unknown function DUF1644 (InterPro:IPR012866); BEST Arabidopsis thaliana protein match is: protein binding / zinc ion binding (TAIR:AT4G08460.2); Has 157 …
29.5	i1_LQ_LWC_c35116/f1p0/1577	Transcript	0.0239254	moderately similar to ( 354) AT2G38920 | Symbols: | SPX (SYG1/Pho81/XPR1) domain-containing protein / zinc finger (C3HC4-type RING finger) protein-related | chr2:16248490-16250585 REVERSESPX protein|expressed protein
29.5	i1_LQ_LWC_c24072/f1p51/1546	Transcript	-0.463348	moderately similar to ( 262) AT5G40250 | Symbols: | zinc finger (C3HC4-type RING finger) family protein | chr5:16086056-16087186 FORWARD protein|RING-H2 finger protein, putative, expressed
29.5	i1_LQ_LWC_c34785/f1p5/1936	Transcript	0.061282	weakly similar to ( 160) AT5G22920 | Symbols: | zinc finger (C3HC4-type RING finger) family protein | chr5:7665143-7667031 FORWARD protein|RING finger and CHY zinc finger domain-containing protein 1, putative, expressed
29.5	i1_LQ_LWC_c7692/f1p2/1908	Transcript	-0.171457	weakly similar to ( 150) AT5G05810 | Symbols: ATL43 | ATL43; protein binding / zinc ion binding | chr5:1746938-1747999 FORWARD protein|Zinc finger, C3HC4 type domain containing protein, expressed
29.5	i1_LQ_LWC_c34595/f1p5/1483	Transcript	-0.0182067	weakly similar to ( 103) AT4G33565 | Symbols: | protein binding / zinc ion binding | chr4:16136821-16137924 FORWARD protein|zinc finger, C3HC4 type domain containing protein, expressed
29.5	i1_LQ_LWC_c22347/f1p2/1588	Transcript	-0.0196205	weakly similar to ( 153) AT1G55530 | Symbols: | zinc finger (C3HC4-type RING finger) family protein | chr1:20729472-20730527 REVERSE protein|zinc finger, C3HC4 type domain containing protein, expressed
29.5	i1_LQ_LWC_c33856/f1p0/1572	Transcript	0.838558	weakly similar to ( 178) AT3G19910 | Symbols: | zinc finger (C3HC4-type RING finger) family protein | chr3:6926497-6929324 FORWARD protein|zinc finger, C3HC4 type family protein, expressed
29.5	i2_LQ_LWC_c32925/f1p0/2578	Transcript	0.624491	moderately similar to ( 403) AT4G17910 | Symbols: | transferase, transferring acyl groups | chr4:9951322-9953689 REVERSE COG5062 protein|GPI-anchored wall transfer protein 1, putative, expressed
29.5	i2_LQ_LWC_c22004/f1p2/3008	Transcript	-0.333802	moderately similar to ( 439) AT1G62310 | Symbols: | transcription factor jumonji (jmjC) domain-containing protein | chr1:23036039-23039301 REVERSE protein|transcription factor jumonji, putative, expressed
29.5	i1_LQ_LWC_c19803/f1p0/1439	Transcript	0.114528	very weakly similar to (87.8) AT5G43420 | Symbols: | zinc finger (C3HC4-type RING finger) family protein | chr5:17451790-17452917 FORWARD protein|zinc finger, C3HC4 type domain containing protein, expressed
29.5	i2_HQ_LWC_c26777/f3p1/2131	Transcript	0.0131806	moderately similar to ( 379) AT1G71980 | Symbols: | protease-associated zinc finger (C3HC4-type RING finger) family protein | chr1:27098250-27099881 FORWARD PA_C_RZF_like PA_subtilisin_1 protein|RING finger protein 13, putative, expressed
29.5	i2_LQ_LWC_c75637/f1p0/2056	Transcript	-0.212429	weakly similar to ( 197) AT3G07370 | Symbols: ATCHIP, CHIP | CHIP (CARBOXYL TERMINUS OF HSC70-INTERACTING PROTEIN); ubiquitin-protein ligase | chr3:2358323-2360301 REVERSE protein|STIP1 homology and U box-containing protein 1, putative, expressed
29.5	i1_LQ_LWC_c32882/f1p4/1539	Transcript	0.615477	weakly similar to ( 160) AT3G05200 | Symbols: ATL6 | ATL6; protein binding / zinc ion binding | chr3:1477377-1478573 FORWARD protein|zinc finger, C3HC4 type domain containing protein, expressed
29.5	i3_HQ_LWC_c25414/f2p0/3469	Transcript	-0.0824869	moderately similar to ( 364) AT1G62310 | Symbols: | transcription factor jumonji (jmjC) domain-containing protein | chr1:23036039-23039301 REVERSE protein|transcription factor jumonji, putative, expressed
29.5	i3_LQ_LWC_c35154/f1p12/3698	Transcript	0	highly similar to ( 568) AT1G68940 | Symbols: | armadillo/beta-catenin repeat protein-related / U-box domain-containing protein | chr1:25921453-25925374 REVERSE protein|armadillo/beta-catenin repeat family protein, putative, expressed
29.5	i1_HQ_LWC_c12265/f3p0/1721	Transcript	-0.0496021	weakly similar to ( 182) AT1G06770 | Symbols: DRIP1 | DRIP1 (DREB2A-INTERACTING PROTEIN 1); protein binding / ubiquitin-protein ligase/ zinc ion binding | chr1:2079222-2080658 REVERSE protein|zinc finger, C3HC4 type domain containing protein, expressed
29.5	i1_LQ_LWC_c32335/f1p0/1871	Transcript	0.118644	weakly similar to ( 199) AT4G30400 | Symbols: | zinc finger (C3HC4-type RING finger) family protein | chr4:14867068-14868486 FORWARD protein|RING-H2 finger protein, putative, expressed
29.5	i2_HQ_LWC_c82173/f2p2/2370	Transcript	0	highly similar to ( 779) AT1G65430 | Symbols: | zinc finger protein-related | chr1:24301165-24306159 REVERSE protein|expressed protein
29.5	i2_LQ_LWC_c19135/f1p1/2491	Transcript	0.5914	moderately similar to ( 233) AT5G01520 | Symbols: | zinc finger (C3HC4-type RING finger) family protein | chr5:206797-208399 FORWARD protein|zinc finger, RING-type, putative, expressed
29.5	i2_LQ_LWC_c49442/f1p0/2794	Transcript	0.442222	weakly similar to ( 114) AT2G01275 | Symbols: | zinc finger (C3HC4-type RING finger) family protein | chr2:142610-143809 REVERSE protein|zinc finger, C3HC4 type domain containing protein, expressed
29.5	i1_LQ_LWC_c8830/f1p0/1782	Transcript	0.192992	moderately similar to ( 217) AT2G30580 | Symbols: DRIP2 | DRIP2 (DREB2A-INTERACTING PROTEIN 2); protein binding / ubiquitin-protein ligase/ zinc ion binding | chr2:13026444-13030363 FORWARD protein|zinc finger family protein, putative, expressed
29.5	i1_HQ_LWC_c16442/f2p0/1934	Transcript	0	weakly similar to ( 126) AT5G45290 | Symbols: | zinc finger (C3HC4-type RING finger) family protein | chr5:18350011-18352092 REVERSE protein|zinc finger, C3HC4 type domain containing protein, expressed
29.5	i3_HQ_LWC_c27306/f2p0/3190	Transcript	1.7616	moderately similar to ( 307) AT2G30580 | Symbols: DRIP2 | DRIP2 (DREB2A-INTERACTING PROTEIN 2); protein binding / ubiquitin-protein ligase/ zinc ion binding | chr2:13026444-13030363 FORWARD protein|zinc finger, C3HC4 type domain containing protein, expressed
29.5	i1_HQ_LWC_c16480/f4p0/1734	Transcript	0.205874	moderately similar to ( 307) AT5G22000 | Symbols: RHF2A | RHF2A (RING-H2 GROUP F2A); protein binding / zinc ion binding | chr5:7277436-7279553 FORWARD protein|zinc finger, C3HC4 type domain containing protein, expressed
29.5	i1_HQ_LWC_c11786/f2p0/1879	Transcript	-0.332575	moderately similar to ( 282) AT5G25560 | Symbols: | zinc finger (C3HC4-type RING finger) family protein | chr5:8899486-8901453 FORWARD protein|RING finger and CHY zinc finger domain-containing protein 1, putative, expressed
29.5	i1_LQ_LWC_c32629/f1p7/1449	Transcript	0.779324	very weakly similar to ( 100) AT4G03510 | Symbols: RMA1 | RMA1; protein binding / ubiquitin-protein ligase/ zinc ion binding | chr4:1557905-1558654 REVERSE protein|zinc finger, C3HC4 type domain containing protein, expressed
29.5	i1_LQ_LWC_c14344/f1p0/1361	Transcript	0.269017	moderately similar to ( 278) AT5G19080 | Symbols: | zinc finger (C3HC4-type RING finger) family protein | chr5:6378400-6380287 FORWARD protein|E3 ubiquitin-protein ligase MGRN1, putative, expressed
29.5	i1_LQ_LWC_c10309/f1p0/1799	Transcript	0.86645	moderately similar to ( 347) AT3G08505 | Symbols: | zinc finger (CCCH-type/C3HC4-type RING finger) family protein | chr3:2580603-2582043 REVERSE protein|Zinc finger C-x8-C-x5-C-x3-H type domain containing protein, expressed
29.5	i2_LQ_LWC_c51941/f1p0/2784	Transcript	0.591425	highly similar to ( 575) AT1G20780 | Symbols: PUB44, ATPUB44, SAUL1 | SAUL1 (SENESCENCE-ASSOCIATED E3 UBIQUITIN LIGASE 1); ubiquitin-protein ligase | chr1:7217812-7220609 FORWARD protein|armadillo/beta-catenin repeat protein-related, putative, expressed
29.5	i1_HQ_LWC_c25771/f2p3/1201	Transcript	0.267809	moderately similar to ( 234) AT2G40830 | Symbols: RHC1A | RHC1A; protein binding / zinc ion binding | chr2:17043642-17044628 FORWARD protein|zinc finger, C3HC4 type domain containing protein, expressed
29.5	i2_LQ_LWC_c103663/f1p0/2872	Transcript	0.1911	moderately similar to ( 307) AT5G01520 | Symbols: | zinc finger (C3HC4-type RING finger) family protein | chr5:206797-208399 FORWARD protein|zinc finger, RING-type, putative, expressed
29.5	i1_LQ_LWC_c23466/f1p24/1687	Transcript	0.0794467	moderately similar to ( 265) AT3G55530 | Symbols: SDIR1 | SDIR1 (SALT- AND DROUGHT-INDUCED RING FINGER1); protein binding / ubiquitin-protein ligase/ zinc ion binding | chr3:20595300-20597188 REVERSE protein|zinc finger, C3HC4 type domain containing protein, expressed
29.5	i3_HQ_LWC_c18030/f3p0/3898	Transcript	-2.28129	highly similar to ( 600) AT4G00990 | Symbols: | transcription factor jumonji (jmjC) domain-containing protein | chr4:427035-431535 FORWARD protein|jmjC domain containing protein, expressed
29.5	i1_HQ_LWC_c20881/f2p1/1813	Transcript	0	weakly similar to ( 151) AT3G54780 | Symbols: | zinc finger (C3HC4-type RING finger) family protein | chr3:20278985-20281429 FORWARDvWA_C3HC4_type vWA_interalpha_trypsin_inhibitor vWA_subgroup protein|retrotransposon protein, putative, unclassified, expressed
29.5	i1_LQ_LWC_c13625/f1p0/1301	Transcript	-0.306526	moderately similar to ( 255) AT5G57900 | Symbols: SKIP1 | SKIP1 (SKP1 INTERACTING PARTNER 1); protein binding | chr5:23449916-23450915 REVERSE protein|OsFBL45 - F-box domain and LRR containing protein, expressed
29.5	i0_LQ_LWC_c906/f1p0/742	Transcript	0.0368533	weakly similar to ( 192) AT5G42190 | Symbols: ASK2, SKP1B | ASK2 (ARABIDOPSIS SKP1-LIKE 2); protein binding / ubiquitin-protein ligase | chr5:16854495-16855516 REVERSE SKP1 Skp1 Skp1 Skp1_POZ protein|SKP1-like protein 1B, putative, expressed
29.5	i1_LQ_LWC_c12017/f1p3/1681	Transcript	-0.249987	moderately similar to ( 369) AT3G61415 | Symbols: ASK21 | ASK21 (ARABIDOPSIS SKP1-LIKE 21); protein binding / ubiquitin-protein ligase | chr3:22723052-22725577 REVERSE Skp1 protein|SKP1, putative, expressed
29.5	i1_LQ_LWC_c24045/f1p5/1454	Transcript	1.12462	highly similar to ( 617) AT1G55270 | Symbols: | kelch repeat-containing F-box family protein | chr1:20618333-20619925 REVERSE protein|OsFBK11 - F-box domain and kelch repeat containing protein, expressed
29.5	i1_LQ_LWC_c30752/f1p0/1728	Transcript	-0.150492	moderately similar to ( 472) AT3G61590 | Symbols: HWS, HS | HWS (HAWAIIAN SKIRT); ubiquitin-protein ligase | chr3:22792914-22794149 FORWARD protein|OsFBK1 - F-box domain and kelch repeat containing protein, expressed
29.5	i1_HQ_LWC_c27713/f2p0/1421	Transcript	-0.119746	moderately similar to ( 399) AT1G53320 | Symbols: AtTLP7 | AtTLP7 (TUBBY LIKE PROTEIN 7); phosphoric diester hydrolase/ transcription factor | chr1:19891237-19893429 REVERSE Tub protein|OsFBT1 - F-box and tubby domain containing protein, expressed
29.5	i1_HQ_LWC_c16793/f3p0/1850	Transcript	0.730238	moderately similar to ( 336) AT4G18380 | Symbols: | F-box family protein | chr4:10157957-10159099 FORWARD protein|OsFBX168 - F-box domain containing protein, expressed
29.5	i2_LQ_LWC_c84651/f1p0/2430	Transcript	-1.08017	weakly similar to ( 107) AT1G13570 | Symbols: | F-box family protein | chr1:4642528-4643930 REVERSE protein|OsFBL48 - F-box domain and LRR containing protein, expressed
29.5	i1_LQ_LWC_c30517/f1p0/1658	Transcript	-0.217373	moderately similar to ( 445) AT1G10780 | Symbols: | F-box family protein | chr1:3592875-3594310 REVERSE protein|OsFBX330 - F-box domain containing protein, expressed
29.5	i1_LQ_LWC_c12413/f1p3/1515	Transcript	-0.465235	moderately similar to ( 311) AT3G48880 | Symbols: | F-box family protein | chr3:18127873-18129008 FORWARD protein|OsFBX389 - F-box domain containing protein, expressed
29.5	i1_HQ_LWC_c2825/f4p3/1837	Transcript	-0.040642	weakly similar to ( 131) AT2G24540 | Symbols: AFR | AFR (ATTENUATED FAR-RED RESPONSE) | chr2:10426414-10427532 FORWARD protein|OsFBK17 - F-box domain and kelch repeat containing protein, expressed
29.5	i3_LQ_LWC_c6021/f1p2/3924	Transcript	-0.838637	very weakly similar to (80.5) AT5G49610 | Symbols: | F-box family protein | chr5:20131448-20132527 REVERSE protein|OsFBX53 - F-box domain containing protein, expressed
29.5	i1_LQ_LWC_c4318/f1p0/1750	Transcript	0.234776	weakly similar to ( 115) AT2G44130 | Symbols: | kelch repeat-containing F-box family protein | chr2:18253731-18254960 FORWARD protein|OsFBK8 - F-box domain and kelch repeat containing protein, expressed
29.5	i2_LQ_LWC_c107734/f1p5/2754	Transcript	-0.291049	moderately similar to ( 429) AT1G67480 | Symbols: | kelch repeat-containing F-box family protein | chr1:25277294-25278529 FORWARD protein|OsFBK7 - F-box domain and kelch repeat containing protein, expressed
29.5	i1_HQ_LWC_c2013/f5p0/1873	Transcript	0.943849	highly similar to ( 503) AT1G22040 | Symbols: | kelch repeat-containing F-box family protein | chr1:7768370-7769797 FORWARD protein|OsFBK21 - F-box domain and kelch repeat containing protein, expressed
29.5	i2_LQ_LWC_c85455/f1p0/2796	Transcript	0.692571	moderately similar to ( 420) AT3G63220 | Symbols: | kelch repeat-containing F-box family protein | chr3:23357540-23358598 REVERSE protein|OsFBK22 - F-box domain and kelch repeat containing protein, expressed
29.5	i1_LQ_LWC_c14022/f1p0/1238	Transcript	4.51043	moderately similar to ( 297) AT1G06110 | Symbols: SKIP16 | SKIP16 (SKP1/ASK-interacting protein 16); protein binding | chr1:1853237-1854938 REVERSE protein|expressed protein
29.5	i2_HQ_LWC_c74111/f2p1/2084	Transcript	-0.0202819	moderately similar to ( 431) AT1G14330 | Symbols: | kelch repeat-containing F-box family protein | chr1:4890375-4891700 REVERSE protein|F-box/Kelch-repeat protein, putative, expressed
29.5	i2_HQ_LWC_c24665/f2p4/2550	Transcript	-0.572788	moderately similar to ( 466) AT5G01720 | Symbols: | F-box family protein (FBL3) | chr5:267118-270391 REVERSE protein|F-box/LRR domain containing protein, putative, expressed
29.5	i1_LQ_LWC_c33155/f1p0/1758	Transcript	-0.819428	weakly similar to ( 180) AT1G31350 | Symbols: | F-box family protein | chr1:11221519-11222706 REVERSE protein|kelch motif family protein, expressed
29.5	i1_LQ_LWC_c30747/f1p0/1519	Transcript	-0.0327448	moderately similar to ( 287) AT5G45360 | Symbols: | F-box family protein | chr5:18384783-18386670 REVERSE protein|OsFBX206 - F-box domain containing protein, expressed
29.5	i2_LQ_LWC_c52405/f1p0/2862	Transcript	0.0148663	moderately similar to ( 363) AT1G53320 | Symbols: AtTLP7 | AtTLP7 (TUBBY LIKE PROTEIN 7); phosphoric diester hydrolase/ transcription factor | chr1:19891237-19893429 REVERSE Tub protein|OsFBT2 - F-box and tubby domain containing protein, expressed
29.5	i1_HQ_LWC_c29735/f2p0/1665	Transcript	0.0774161	moderately similar to ( 283) AT4G08980 | Symbols: | F-box family protein (FBW2) | chr4:5758993-5760108 FORWARD protein|OsFBX61 - F-box domain containing protein, expressed
29.5	i1_HQ_LWC_c11806/f2p1/1577	Transcript	0	moderately similar to ( 340) AT3G52030 | Symbols: | F-box family protein / WD-40 repeat family protein | chr3:19301872-19304227 FORWARD protein|OsFBW2 - F-box domain and WD40 repeat containing protein, expressed
29.5	i1_LQ_LWC_c37732/f1p0/1263	Transcript	-0.0403161	moderately similar to ( 286) AT4G10925 | Symbols: | F-box family protein | chr4:6702987-6704283 REVERSE protein|OsFBX13 - F-box domain containing protein, expressed
29.5	i2_LQ_LWC_c5050/f1p0/2466	Transcript	-0.286005	moderately similar to ( 432) AT1G55270 | Symbols: | kelch repeat-containing F-box family protein | chr1:20618333-20619925 REVERSE protein|OsFBK3 - F-box domain and kelch repeat containing protein, expressed
29.5	i1_LQ_LWC_c8065/f1p0/1909	Transcript	1.18539	highly similar to ( 545) AT1G76900 | Symbols: AtTLP1 | AtTLP1 (TUBBY LIKE PROTEIN 1); phosphoric diester hydrolase/ transcription factor | chr1:28882741-28884377 FORWARD Tub protein|OsFBT7 - F-box and tubby domain containing protein, expressed
29.5	i2_LQ_LWC_c36028/f1p0/2972	Transcript	0.214388	moderately similar to ( 380) AT1G47270 | Symbols: AtTLP6 | AtTLP6 (TUBBY LIKE PROTEIN 6); phosphoric diester hydrolase/ transcription factor | chr1:17326828-17328564 FORWARD Tub protein|OsFBT4 - F-box and tubby domain containing protein, expressed
29.5	i1_HQ_LWC_c2530/f2p0/1984	Transcript	-0.12153	highly similar to ( 631) AT1G55270 | Symbols: | kelch repeat-containing F-box family protein | chr1:20618333-20619925 REVERSE protein|OsFBK23 - F-box domain and kelch repeat containing protein, expressed
29.5	i1_HQ_LWC_c29756/f2p0/1497	Transcript	0.497562	moderately similar to ( 291) AT4G33160 | Symbols: | ubiquitin-protein ligase | chr4:15994160-15995533 FORWARD protein|OsFBX258 - F-box domain containing protein, expressed
29.5	i2_HQ_LWC_c10702/f8p3/2314	Transcript	-0.501324	moderately similar to ( 218) AT5G07670 | Symbols: | F-box family protein | chr5:2430421-2432065 FORWARD protein|F-box family protein, putative, expressed
29.5	i1_HQ_LWC_c11646/f2p5/1856	Transcript	1.00564	moderately similar to ( 381) AT5G46170 | Symbols: | F-box family protein | chr5:18715638-18716825 REVERSE protein|OsFBX169 - F-box domain containing protein, expressed
29.5	i1_HQ_LWC_c39361/f4p0/1800	Transcript	-0.29448	highly similar to ( 519) AT1G43640 | Symbols: AtTLP5 | AtTLP5 (TUBBY LIKE PROTEIN 5); phosphoric diester hydrolase/ transcription factor | chr1:16439619-16441253 REVERSE Tub protein|OsFBT6 - F-box and tubby domain containing protein, expressed
29.5	i2_LQ_LWC_c8969/f1p1/2553	Transcript	0.21864	highly similar to ( 518) AT1G25280 | Symbols: AtTLP10 | AtTLP10 (TUBBY LIKE PROTEIN 10); phosphoric diester hydrolase/ transcription factor | chr1:8865676-8866608 FORWARD Tub protein|OsFBT12 - F-box and tubby domain containing protein, expressed
29.5	i1_LQ_LWC_c21501/f1p1/1873	Transcript	1.25239	weakly similar to ( 171) AT5G20570 | Symbols: ROC1, RBX1, HRT1, ATRBX1 | RBX1 (RING-BOX 1); protein binding | chr5:6956905-6958221 REVERSE APC11 protein|anaphase-promoting complex subunit 11, putative, expressed
29.5	i2_LQ_LWC_c59389/f1p0/2076	Transcript	-0.1127	weakly similar to ( 169) AT5G20570 | Symbols: ROC1, RBX1, HRT1, ATRBX1 | RBX1 (RING-BOX 1); protein binding | chr5:6956905-6958221 REVERSE APC11 protein|anaphase-promoting complex subunit 11, putative, expressed
29.5	i2_LQ_LWC_c105850/f1p2/3251	Transcript	1.152	highly similar to ( 971) AT2G04660 | Symbols: APC2 | APC2; ubiquitin protein ligase binding / ubiquitin-protein ligase | chr2:1624933-1629039 FORWARD Cullin APC2 protein|cullin family domain containing protein, putative, expressed
29.5	i1_LQ_LWC_c9957/f1p0/1552	Transcript	-0.153104	moderately similar to ( 483) AT3G03740 | Symbols: ATBPM4 | ATBPM4 (BTB-POZ and MATH domain 4); protein binding | chr3:937106-939807 REVERSE MATH BTB protein|MBTB3 - Bric-a-Brac, Tramtrack, Broad Complex BTB domain with Meprin and TRAF Homology MATH domain, expressed
29.5	i1_LQ_LWC_c22506/f1p9/1681	Transcript	-1.09622	moderately similar to ( 444) AT3G03740 | Symbols: ATBPM4 | ATBPM4 (BTB-POZ and MATH domain 4); protein binding | chr3:937106-939807 REVERSE MATH BTB BTB protein|MBTB13 - Bric-a-Brac, Tramtrack, Broad Complex BTB domain with Meprin and TRAF Homology MATH domain, expressed
29.5	i1_LQ_LWC_c38319/f1p0/1137	Transcript	-0.0964875	weakly similar to ( 197) AT3G56230 | Symbols: | speckle-type POZ protein-related | chr3:20860899-20862135 REVERSE protein|BTB9 - Bric-a-Brac, Tramtrack, Broad Complex BTB domain, expressed
29.5	i1_HQ_LWC_c19758/f2p7/1868	Transcript	0.405765	highly similar to ( 954) AT5G19330 | Symbols: | armadillo/beta-catenin repeat family protein / BTB/POZ domain-containing protein | chr5:6508300-6512701 REVERSE BTB BTB ARM protein|ABTB1 - Armadillo repeats with a Bric-a-Brac, Tramtrack, Broad Complex BTB domain, expressed
29.5	i1_HQ_LWC_c20475/f2p2/1921	Transcript	0.584963	highly similar to ( 568) AT5G19000 | Symbols: ATBPM1 | ATBPM1 (BTB-POZ and MATH domain 1); protein binding | chr5:6342563-6344641 FORWARD BTB MATH BTB protein|MBTB14 - Bric-a-Brac, Tramtrack, Broad Complex BTB domain with Meprin and TRAF Homology MATH domain, expressed
29.5	i3_HQ_LWC_c13329/f2p0/3444	Transcript	-0.429009	highly similar to ( 547) AT1G17110 | Symbols: UBP15 | UBP15 (UBIQUITIN-SPECIFIC PROTEASE 15); ubiquitin-specific protease | chr1:5845816-5849889 REVERSE Peptidase_C19E UCH Peptidase_C19D peptidase_C19C Peptidase_C19 Peptidase_C19K Peptidase_C19R Peptidase_C19G Peptidase_C19L Peptidase_C19H Peptidase_C19O Peptidase_C19A UBP5 COG5077 Peptidase_C19B Peptidase_C19F UBP12 protein|ubiquitin carboxyl-te…
29.5	i3_HQ_LWC_c31617/f5p0/3943	Transcript	-1.14319	highly similar to ( 547) AT2G24640 | Symbols: UBP19 | UBP19 (UBIQUITIN-SPECIFIC PROTEASE 19); cysteine-type endopeptidase/ ubiquitin thiolesterase | chr2:10475613-10479341 REVERSE Peptidase_C19E UCH Peptidase_C19D Peptidase_C19 peptidase_C19C Peptidase_C19R Peptidase_C19G Peptidase_C19K Peptidase_C19L UBP5 Peptidase_C19B Peptidase_C19H COG5077 Peptidase_C19A Peptidase_C19O UBP12 Peptidase_C19F pr…
29.5	i1_HQ_LWC_c16287/f3p0/1804	Transcript	0.0160087	highly similar to ( 632) AT1G51710 | Symbols: UBP6 | UBP6 (UBIQUITIN-SPECIFIC PROTEASE 6); calmodulin binding / ubiquitin-specific protease | chr1:19175805-19179399 REVERSE Peptidase_C19A UCH Peptidase_C19 peptidase_C19C Peptidase_C19D Peptidase_C19G Peptidase_C19L Peptidase_C19E protein|ubiquitin carboxyl-terminal hydrolase 6, putative, expressed
29.5	i2_LQ_LWC_c32303/f1p1/2559	Transcript	-1.20436	highly similar to ( 519) AT4G39910 | Symbols: ATUBP3, UBP3 | ATUBP3 (ARABIDOPSIS THALIANA UBIQUITIN-SPECIFIC PROTEASE 3); ubiquitin-specific protease | chr4:18511858-18514139 REVERSE Peptidase_C19G UCH Peptidase_C19E peptidase_C19C Peptidase_C19L Peptidase_C19 Peptidase_C19D UBP5 Peptidase_C19O Peptidase_C19H Peptidase_C19R Peptidase_C19B Peptidase_C19K Peptidase_C19A COG5077 UBP12 Peptidase_C19M…
29.5	i1_LQ_LWC_c4198/f1p0/1808	Transcript	-0.211868	moderately similar to ( 424) AT5G57990 | Symbols: UBP23 | UBP23 (UBIQUITIN-SPECIFIC PROTEASE 23); ubiquitin thiolesterase/ ubiquitin-specific protease | chr5:23470218-23473997 REVERSE Peptidase_C19E UCH Peptidase_C19D Peptidase_C19 peptidase_C19C Peptidase_C19G Peptidase_C19R Peptidase_C19K UBP5 Peptidase_C19L Peptidase_C19H COG5077 Peptidase_C19B Peptidase_C19A Peptidase_C19O Peptidase_C19F UBP1…
29.5	i2_LQ_LWC_c101983/f1p0/2209	Transcript	-0.5603	moderately similar to ( 295) AT4G39370 | Symbols: UBP27 | UBP27 (UBIQUITIN-SPECIFIC PROTEASE 27); ubiquitin thiolesterase/ ubiquitin-specific protease | chr4:18306392-18308625 FORWARD Peptidase_C19F UCH Peptidase_C19E protein|ubiquitin carboxyl-terminal hydrolase domain containing protein, expressed
29.5	i3_HQ_LWC_c2333/f4p0/3957	Transcript	-0.274016	moderately similar to ( 205) AT3G49600 | Symbols: UBP26, SUP32, ATUBP26 | UBP26 (UBIQUITIN-SPECIFIC PROTEASE 26); ubiquitin thiolesterase/ ubiquitin-specific protease | chr3:18380942-18386662 REVERSE protein|ubiquitin carboxyl-terminal hydrolase 26, putative, expressed
29.5	i2_LQ_LWC_c102647/f1p2/2399	Transcript	6.84794	moderately similar to ( 422) AT4G30890 | Symbols: UBP24 | UBP24 (UBIQUITIN-SPECIFIC PROTEASE 24); ubiquitin thiolesterase/ ubiquitin-specific protease | chr4:15036383-15038825 REVERSE UCH Peptidase_C19E Peptidase_C19 UBP5 Peptidase_C19R Peptidase_C19D Peptidase_C19G Peptidase_C19B Peptidase_C19A peptidase_C19C Peptidase_C19K Peptidase_C19L COG5077 protein|ubiquitin carboxyl-terminal hydrolase dom…
29.5	i1_LQ_LWC_c32358/f1p0/1935	Transcript	0.0696342	moderately similar to ( 360) AT5G10790 | Symbols: UBP22 | UBP22 (UBIQUITIN-SPECIFIC PROTEASE 22); ubiquitin thiolesterase/ ubiquitin-specific protease/ zinc ion binding | chr5:3410638-3412559 FORWARD Peptidase_C19D Peptidase_C19E UCH Peptidase_C19R peptidase_C19C Peptidase_C19 Peptidase_C19G Peptidase_C19K UBP5 UBP12 Peptidase_C19L Peptidase_C19O COG5077 Peptidase_C19H protein|ubiquitin carboxyl-…
29.5	i3_LQ_LWC_c35613/f1p1/3261	Transcript	-0.263034	moderately similar to ( 488) AT5G22030 | Symbols: UBP8 | UBP8 (UBIQUITIN-SPECIFIC PROTEASE 8); ubiquitin thiolesterase/ ubiquitin-specific protease | chr5:7290155-7296344 REVERSE UBP12 Peptidase_C19R UCH Peptidase_C19 Peptidase_C19D Peptidase_C19E UBP5 Peptidase_C19K peptidase_C19C Peptidase_C19L Peptidase_C19G protein|ubiquitin carboxyl-terminal hydrolase domain containing protein, expressed
29.5	i3_HQ_LWC_c6379/f2p2/3928	Transcript	-0.142019	moderately similar to ( 433) AT3G49600 | Symbols: UBP26, SUP32, ATUBP26 | UBP26 (UBIQUITIN-SPECIFIC PROTEASE 26); ubiquitin thiolesterase/ ubiquitin-specific protease | chr3:18380942-18386662 REVERSE Peptidase_C19L peptidase_C19C UCH COG5077 Peptidase_C19E Peptidase_C19H Peptidase_C19G Peptidase_C19 Peptidase_C19K Peptidase_C19D Peptidase_C19R Peptidase_C19O protein|ubiquitin carboxyl-terminal hy…
29.5	i1_LQ_LWC_c2755/f2p1/1585	Transcript	0.32327	highly similar to ( 599) AT4G39910 | Symbols: ATUBP3, UBP3 | ATUBP3 (ARABIDOPSIS THALIANA UBIQUITIN-SPECIFIC PROTEASE 3); ubiquitin-specific protease | chr4:18511858-18514139 REVERSE Peptidase_C19G UCH Peptidase_C19E peptidase_C19C Peptidase_C19 Peptidase_C19D Peptidase_C19L Peptidase_C19O UBP5 Peptidase_C19R Peptidase_C19H Peptidase_C19A Peptidase_C19K Peptidase_C19B COG5077 Peptidase_C19M Pepti…
29.5	i3_LQ_LWC_c9333/f1p0/3689	Transcript	1.1587	nearly identical (1090) AT2G32730 | Symbols: | 26S proteasome regulatory subunit, putative | chr2:13880189-13885464 FORWARD RPN2 RPN1 protein|proteasome/cyclosome repeat containing protein, expressed
29.5	i1_LQ_LWC_c23841/f1p0/1594	Transcript	-0.273761	highly similar to ( 696) AT1G45000 | Symbols: | 26S proteasome regulatory complex subunit p42D, putative | chr1:17009220-17011607 FORWARDmoderately similar to ( 318) PRS7_ORYSA 26S protease regulatory subunit 7 (26S proteasome subunit 7) (26S proteasome AAA-ATPase subunit RPT1) (Regulatory particle triple-A ATPase subunit 1) - Oryza sativa (Rice) RPT1 PRK03992 SpoVK HflB AAA hflB COG1223 protein|…
29.5	i1_LQ_LWC_c17640/f1p1/1696	Transcript	-0.494332	moderately similar to ( 291) AT3G02200 | Symbols: | proteasome family protein | chr3:406692-408919 FORWARD protein|proteasome subunit, putative, expressed
29.5	i2_LQ_LWC_c10277/f1p0/2262	Transcript	0.154151	moderately similar to ( 354) AT3G60820 | Symbols: PBF1 | PBF1; peptidase/ threonine-type endopeptidase | chr3:22472038-22473809 REVERSEmoderately similar to ( 452) PSB1_ORYSA Proteasome subunit beta type 1 (EC 3.4.25.1) (20S proteasome alpha subunit F) (20S proteasome subunit beta-6) - Oryza sativa (Rice) proteasome_beta_type_1 proteasome_beta proteasome_protease_HslV PRE1 proteasome_beta_archeal…
29.5	i1_HQ_LWC_c39521/f3p0/1534	Transcript	0.397571	highly similar to ( 705) AT1G45000 | Symbols: | 26S proteasome regulatory complex subunit p42D, putative | chr1:17009220-17011607 FORWARDmoderately similar to ( 322) PRS7_ORYSA 26S protease regulatory subunit 7 (26S proteasome subunit 7) (26S proteasome AAA-ATPase subunit RPT1) (Regulatory particle triple-A ATPase subunit 1) - Oryza sativa (Rice) RPT1 PRK03992 SpoVK AAA HflB hflB COG1223 protein|…
29.5	i3_LQ_LWC_c3520/f1p2/3415	Transcript	0	highly similar to ( 888) AT2G32730 | Symbols: | 26S proteasome regulatory subunit, putative | chr2:13880189-13885464 FORWARD RPN2 protein|proteasome/cyclosome repeat containing protein, expressed
29.5	i1_LQ_LWC_c5039/f1p0/1571	Transcript	0.247278	highly similar to ( 616) AT4G24820 | Symbols: | 26S proteasome regulatory subunit, putative (RPN7) | chr4:12790471-12792599 REVERSEhighly similar to ( 749) PSMD6_ORYSA 26S proteasome non-ATPase regulatory subunit 6 (26S proteasome regulatory particle non-ATPase subunit 7) (OsRPN7) - Oryza sativa (Rice) RPN7 protein|26S proteasome non-ATPase regulatory subunit 6, putative, expressed
29.5	i0_LQ_LWC_c645/f1p16/605	Transcript	0.241945	weakly similar to ( 144) AT1G67250 | Symbols: | proteasome maturation factor UMP1 family protein | chr1:25163808-25164967 REVERSE UMP1 protein|proteasome maturation factor UMP1 family protein, expressed
29.5	i0_HQ_LWC_c144/f3p0/960	Transcript	0.162825	moderately similar to ( 358) AT3G22110 | Symbols: PAC1 | PAC1; endopeptidase/ peptidase/ threonine-type endopeptidase | chr3:7792819-7793571 REVERSEmoderately similar to ( 422) PSA4B_ORYSA Proteasome subunit alpha type 4-2 (EC 3.4.25.1) (20S proteasome alpha subunit C) (20S proteasome subunit alpha-3) - Oryza sativa (Rice) proteasome_alpha_type_4 proteasome_alpha PRK03996 proteasome_alpha_archeal…
29.5	i2_LQ_LWC_c54460/f1p2/2240	Transcript	-0.896164	highly similar to ( 613) AT1G20200 | Symbols: EMB2719, HAP15 | EMB2719 (EMBRYO DEFECTIVE 2719); enzyme regulator | chr1:7001409-7004154 REVERSEhighly similar to ( 638) PSMD3_TOBAC Probable 26S proteasome non-ATPase regulatory subunit 3 (26S proteasome subunit S3) (Nuclear antigen 21D7) - Nicotiana tabacum (Common tobacco) Rpn3_C PCI protein|26S proteasome non-ATPase regulatory subunit 3, putative…
29.5	i1_LQ_LWC_c23042/f1p75/1452	Transcript	-0.0262142	highly similar to ( 719) AT3G05530 | Symbols: RPT5A, ATS6A.2 | RPT5A (REGULATORY PARTICLE TRIPLE-A ATPASE 5A); ATPase/ calmodulin binding | chr3:1603540-1605993 FORWARDhighly similar to ( 735) PRS6A_ORYSA 26S protease regulatory subunit 6A homolog (TAT-binding protein homolog 1) (TBP-1) - Oryza sativa (Rice) RPT1 PRK03992 HflB SpoVK AAA hflB COG1223 protein|26S protease regulatory subunit 6A, put…
29.5	i1_LQ_LWC_c12442/f1p1/1919	Transcript	0.0804589	moderately similar to ( 395) AT1G13060 | Symbols: PBE1 | PBE1; endopeptidase/ peptidase/ threonine-type endopeptidase | chr1:4452641-4454663 FORWARDmoderately similar to ( 400) PSB5_SPIOL Proteasome subunit beta type 5 precursor (EC 3.4.25.1) (20S proteasome subunit E) (Proteasome epsilon chain) - Spinacia oleracea (Spinach) proteasome_beta_type_5 proteasome_beta proteasome_protease_HslV Proteaso…
29.5	i1_LQ_LWC_c17317/f1p11/1930	Transcript	-0.545279	moderately similar to ( 410) AT1G16470 | Symbols: PAB1 | PAB1 (PROTEASOME SUBUNIT PAB1); endopeptidase/ peptidase/ threonine-type endopeptidase | chr1:5623122-5625439 FORWARDmoderately similar to ( 448) PSA2_ORYSA Proteasome subunit alpha type 2 (EC 3.4.25.1) (20S proteasome alpha subunit B) (20S proteasome subunit alpha-2) - Oryza sativa (Rice) proteasome_alpha_type_2 proteasome_alpha PRK03996 P…
29.5	i1_HQ_LWC_c1343/f5p0/1742	Transcript	0.610616	highly similar to ( 673) AT3G05530 | Symbols: RPT5A, ATS6A.2 | RPT5A (REGULATORY PARTICLE TRIPLE-A ATPASE 5A); ATPase/ calmodulin binding | chr3:1603540-1605993 FORWARDhighly similar to ( 705) PRS6A_ORYSA 26S protease regulatory subunit 6A homolog (TAT-binding protein homolog 1) (TBP-1) - Oryza sativa (Rice) RPT1 PRK03992 HflB SpoVK AAA hflB COG1223 protein|26S protease regulatory subunit 6A, put…
29.5	i1_LQ_LWC_c13363/f1p0/1129	Transcript	-0.0157769	moderately similar to ( 328) AT1G56450 | Symbols: PBG1 | PBG1; peptidase/ threonine-type endopeptidase | chr1:21141970-21144186 FORWARD proteasome_beta_type_4 proteasome_beta proteasome_protease_HslV PRE1 Proteasome Ntn_hydrolase proteasome_beta_archeal proteasome_beta_type_2 protein|peptidase, T1 family, putative, expressed
29.5	i1_LQ_LWC_c38988/f1p0/1175	Transcript	2.01	moderately similar to ( 377) AT5G42790 | Symbols: PAF1, ATPSM30 | PAF1; endopeptidase/ peptidase/ threonine-type endopeptidase | chr5:17159270-17160975 REVERSEmoderately similar to ( 479) PSA1_ORYSA Proteasome subunit alpha type 1 (EC 3.4.25.1) (20S proteasome alpha subunit F) (20S proteasome subunit alpha-6) (Proteasome component C2) - Oryza sativa (Rice) proteasome_alpha_type_1 proteasome_alpha…
29.5	i1_HQ_LWC_c1820/f7p0/1714	Transcript	0.316996	highly similar to ( 718) AT5G58290 | Symbols: RPT3 | RPT3 (REGULATORY PARTICLE TRIPLE-A ATPASE 3); ATPase | chr5:23569155-23571116 FORWARDhighly similar to ( 707) PRS6B_SOLTU 26S protease regulatory subunit 6B homolog - Solanum tuberosum (Potato) RPT1 PRK03992 SpoVK HflB AAA hflB COG1223 protein|26S protease regulatory subunit 6B, putative, expressed
29.5	i1_HQ_LWC_c16586/f3p0/1779	Transcript	0.0703832	highly similar to ( 688) AT5G19990 | Symbols: RPT6A, ATSUG1 | RPT6A (REGULATORY PARTICLE TRIPLE-A ATPASE 6A); ATPase | chr5:6752144-6754918 FORWARDmoderately similar to ( 333) PRS7_PRUPE 26S protease regulatory subunit 7 (26S proteasome subunit 7) (26S proteasome AAA-ATPase subunit RPT1) (Regulatory particle triple-A ATPase subunit 1) - Prunus persica (Peach) RPT1 PRK03992 SpoVK HflB AAA hflB COG…
29.5	i1_HQ_LWC_c24135/f2p3/1585	Transcript	1.30209	highly similar to ( 567) AT4G19006 | Symbols: | 26S proteasome regulatory subunit, putative (RPN9) | chr4:10409349-10411347 REVERSE protein|proteasome subunit, putative, expressed
29.5	i2_LQ_LWC_c106569/f1p1/2459	Transcript	0.695489	highly similar to ( 671) AT5G09900 | Symbols: EMB2107, RPN5A, MSA | EMB2107 (EMBRYO DEFECTIVE 2107) | chr5:3089406-3092434 REVERSE RPN5 protein|proteasome subunit, putative, expressed
29.5	i1_LQ_LWC_c42297/f1p0/1032	Transcript	0.185791	moderately similar to ( 352) AT4G31300 | Symbols: PBA1 | PBA1; endopeptidase/ peptidase/ threonine-type endopeptidase | chr4:15188927-15190935 FORWARDmoderately similar to ( 343) PSB6_TOBAC Proteasome subunit beta type 6 precursor (EC 3.4.25.1) (Proteasome delta chain) (Tobacco cryptogein-induced protein 7) (tcI 7) - Nicotiana tabacum (Common tobacco) proteasome_beta_type_6 proteasome_beta protea…
29.5	i1_LQ_LWC_c11246/f1p4/1488	Transcript	0.331237	highly similar to ( 612) AT4G24820 | Symbols: | 26S proteasome regulatory subunit, putative (RPN7) | chr4:12790471-12792599 REVERSEhighly similar to ( 674) PSMD6_ORYSA 26S proteasome non-ATPase regulatory subunit 6 (26S proteasome regulatory particle non-ATPase subunit 7) (OsRPN7) - Oryza sativa (Rice) RPN7 PCI protein|26S proteasome non-ATPase regulatory subunit 6, putative, expressed
29.5	i2_LQ_LWC_c21541/f1p0/2132	Transcript	0.0523567	moderately similar to ( 377) AT1G21720 | Symbols: PBC1 | PBC1 (PROTEASOME BETA SUBUNIT C1); peptidase/ threonine-type endopeptidase | chr1:7626394-7628070 FORWARDmoderately similar to ( 402) PSB3_ORYSA Proteasome subunit beta type 3 (EC 3.4.25.1) (20S proteasome alpha subunit C) (20S proteasome subunit beta-3) - Oryza sativa (Rice) proteasome_beta_type_3 proteasome_beta proteasome_protease_HslV P…
29.5	i2_LQ_LWC_c34969/f1p1/2956	Transcript	0.0175654	moderately similar to ( 399) AT5G66140 | Symbols: PAD2 | PAD2 (PROTEASOME ALPHA SUBUNIT D 2); endopeptidase/ peptidase/ threonine-type endopeptidase | chr5:26437445-26438677 REVERSEmoderately similar to ( 436) PSA7_ORYSA Proteasome subunit alpha type 7 (EC 3.4.25.1) (20S proteasome alpha subunit D) (20S proteasome subunit alpha-4) - Oryza sativa (Rice) proteasome_alpha_type_7 proteasome_alpha PRK…
29.5	i1_LQ_LWC_c39304/f6p5/1541	Transcript	0.0204818	highly similar to ( 723) AT1G53750 | Symbols: RPT1A | RPT1A (REGULATORY PARTICLE TRIPLE-A 1A); ATPase | chr1:20065921-20068324 REVERSEhighly similar to ( 750) PRS7_ORYSA 26S protease regulatory subunit 7 (26S proteasome subunit 7) (26S proteasome AAA-ATPase subunit RPT1) (Regulatory particle triple-A ATPase subunit 1) - Oryza sativa (Rice) RPT1 PRK03992 SpoVK HflB hflB AAA COG1223 protein|26S pro…
29.4	i4_LQ_LWC_c26181/f1p6/5043	Transcript	0.304855	moderately similar to ( 365) AT1G03510 | Symbols: | pentatricopeptide (PPR) repeat-containing protein | chr1:876258-877547 REVERSE protein|pentatricopeptide, putative, expressed
29.4	i2_LQ_LWC_c33942/f1p0/2447	Transcript	-0.0535255	weakly similar to ( 151) AT2G42390 | Symbols: | protein kinase C substrate, heavy chain-related | chr2:17651381-17652509 REVERSE protein|glucosidase 2 subunit beta precursor, putative, expressed
29.4	i2_LQ_LWC_c48906/f1p1/2517	Transcript	-0.184751	moderately similar to ( 275) AT4G26470 | Symbols: | calcium ion binding | chr4:13371377-13372197 FORWARD protein|EF hand family protein, putative, expressed
29.4	i1_LQ_LWC_c18638/f1p3/1709	Transcript	-0.325138	moderately similar to ( 337) AT2G30360 | Symbols: CIPK11, PKS5, SIP4, SNRK3.22 | SIP4 (SOS3-INTERACTING PROTEIN 4); kinase/ protein kinase | chr2:12937265-12938572 REVERSEmoderately similar to ( 279) CIPK1_ORYSA CIPK-like protein 1 (EC 2.7.11.1) (OsCK1) - Oryza sativa (Rice) S_TKc S_TKc Pkinase SPS1 Pkinase_Tyr TyrKc PTKc PTKc_Csk_like PTKc_Srm_Brk protein|CAMK_KIN1/SNF1/Nim1_like.30 - CAMK inclu…
29.4	i1_HQ_LWC_c16693/f6p1/1883	Transcript	0.548742	highly similar to ( 800) AT3G01090 | Symbols: AKIN10 | AKIN10 (Arabidopsis SNF1 kinase homolog 10); protein binding / protein kinase | chr3:31437-33977 REVERSEhighly similar to ( 818) RKIN1_SECCE Carbon catabolite derepressing protein kinase (EC 2.7.11.1) - Secale cereale (Rye) S_TKc S_TKc Pkinase SPS1 Pkinase_Tyr TyrKc PTKc PTKc_FAK PTKc_Srm_Brk PTKc_Jak_rpt2 PTKc_Tec_Rlk PTKc_Tec_like PTKc_PDGF…
29.4	i3_LQ_LWC_c20706/f1p0/3614	Transcript	0.370578	moderately similar to ( 357) AT3G59410 | Symbols: | protein kinase family protein | chr3:21950575-21959151 FORWARDvery weakly similar to (90.9) SYH_ORYSA Histidyl-tRNA synthetase (EC 6.1.1.21) (Histidine--tRNA ligase) (HisRS) - Oryza sativa (Rice) HisS protein|serine/threonine-protein kinase GCN2, putative, expressed
29.4	i2_LQ_LWC_c133698/f1p0/2028	Transcript	0.109906	moderately similar to ( 364) AT4G28400 | Symbols: | protein phosphatase 2C, putative / PP2C, putative | chr4:14048499-14050118 FORWARD PP2Cc PP2Cc PP2C PTC1 protein|protein phosphatase 2C, putative, expressed
29.4	i1_HQ_LWC_c11456/f2p3/1688	Transcript	0.229308	moderately similar to ( 303) AT5G36250 | Symbols: | protein phosphatase 2C, putative / PP2C, putative | chr5:14282590-14284376 FORWARD PP2Cc PP2Cc PP2C PTC1 protein|protein phosphatase 2C, putative, expressed
29.4	i2_LQ_LWC_c37172/f1p1/3009	Transcript	0.863985	highly similar to ( 660) AT4G24480 | Symbols: | serine/threonine protein kinase, putative | chr4:12650410-12654755 FORWARDweakly similar to ( 110) NORK_MEDTR Nodulation receptor kinase precursor (EC 2.7.11.1) (Does not make infections protein 2) (Symbiosis receptor-like kinase) (MtSYMRK) - Medicago truncatula (Barrel medic) Pkinase_Tyr S_TKc TyrKc PTKc S_TKc Pkinase PTKc_Src_like PTKc_Jak_rpt2 PT…
29.4	i1_HQ_LWC_c20561/f2p0/1770	Transcript	-0.213599	moderately similar to ( 420) AT5G01850 | Symbols: | protein kinase, putative | chr5:332829-334180 FORWARDvery weakly similar to (86.7) CDC22_ORYSA Cell division control protein 2 homolog 2 (EC 2.7.11.22) - Oryza sativa (Rice) TyrKc Pkinase_Tyr PTKc S_TKc S_TKc Pkinase PTKc_Fes_like PTKc_Csk_like PTKc_Jak_rpt2 PTKc_Tec_like PTKc_Src_like PTKc_Ack_like PTKc_Syk_like PTKc_InsR_like PTKc_Tec_Rlk PTKc…
29.4	i1_HQ_LWC_c8829/f2p0/1588	Transcript	0.870419	moderately similar to ( 437) AT1G05750 | Symbols: PDE247, CLB19 | PDE247 (pigment defective 247) | chr1:1721523-1723025 FORWARDvery weakly similar to (99.4) RF1_ORYSA Rf1 protein, mitochondrial precursor (PPR protein) (Fertility restorer) (Restorer for CMS) - Oryza sativa (Rice) protein|tetratricopeptide-like helical, putative, expressed
29.4	i2_LQ_LWC_c88680/f1p0/2146	Transcript	2.45943	moderately similar to ( 251) AT1G33770 | Symbols: | protein kinase family protein | chr1:12242126-12244462 FORWARDweakly similar to ( 143) CDC2_MAIZE Cell division control protein 2 homolog (EC 2.7.11.22) (EC 2.7.11.23) (p34cdc2) - Zea mays (Maize) S_TKc Pkinase S_TKc SPS1 protein|protein kinase domain containing protein, expressed
29.4	i2_LQ_LWC_c38621/f1p1/2252	Transcript	-0.0431977	moderately similar to ( 453) AT3G47840 | Symbols: | pentatricopeptide (PPR) repeat-containing protein | chr3:17651912-17654032 FORWARDvery weakly similar to (81.6) RF1_ORYSA Rf1 protein, mitochondrial precursor (PPR protein) (Fertility restorer) (Restorer for CMS) - Oryza sativa (Rice) protein|pentatricopeptide, putative, expressed
29.4	i2_LQ_LWC_c102717/f1p0/2367	Transcript	4.10434	moderately similar to ( 315) AT1G78230 | Symbols: | protein binding | chr1:29430226-29432516 FORWARD protein|leucine rich repeat domain containing protein, putative, expressed
29.4	i2_HQ_LWC_c115509/f2p2/2111	Transcript	-1.26464	highly similar to ( 579) AT2G31800 | Symbols: | ankyrin protein kinase, putative | chr2:13520605-13523646 REVERSEvery weakly similar to (82.4) CIPK1_ORYSA CIPK-like protein 1 (EC 2.7.11.1) (OsCK1) - Oryza sativa (Rice) TyrKc Pkinase_Tyr PTKc S_TKc S_TKc Pkinase PTKc_Csk_like PTKc_Src_like PTKc_Jak_rpt2 PTKc_Srm_Brk PTKc_Fes_like PTKc_Tec_like PTKc_EphR PTKc_Chk PTKc_Abl PTKc_Frk_like PTKc_Lyn PTK…
29.4	i1_LQ_LWC_c10525/f1p2/1870	Transcript	-0.0679041	nearly identical (1040) AT3G25800 | Symbols: PDF1, PR 65, PP2AA2 | PP2AA2 (PROTEIN PHOSPHATASE 2A SUBUNIT A2); protein phosphatase type 2A regulator | chr3:9423036-9425783 REVERSEhighly similar to ( 673) 2AAA_PEA Protein phosphatase PP2A regulatory subunit A (PR65) (Fragment) - Pisum sativum (Garden pea) protein|HEAT repeat family protein, putative, expressed
29.4	i1_HQ_LWC_c9474/f2p0/1543	Transcript	-0.121515	moderately similar to ( 353) AT1G04130 | Symbols: | tetratricopeptide repeat (TPR)-containing protein | chr1:1073465-1075374 FORWARD protein|tetratricopeptide repeat domain containing protein, expressed
29.4	i1_HQ_LWC_c5454/f2p0/1664	Transcript	0.297531	highly similar to ( 652) AT4G01370 | Symbols: ATMPK4, MPK4 | ATMPK4 (ARABIDOPSIS THALIANA MAP KINASE 4); MAP kinase/ kinase | chr4:567219-568889 FORWARDhighly similar to ( 758) MPK6_ORYSA Mitogen-activated protein kinase 6 (EC 2.7.11.24) (MAP kinase 6) - Oryza sativa (Rice) S_TKc S_TKc Pkinase SPS1 TyrKc Pkinase_Tyr PTKc PTKc_Srm_Brk PTKc_Jak_rpt2 PTKc_Trk PTKc_InsR_like PTKc_Src_like PTKc_Jak1_r…
29.4	i1_HQ_LWC_c9365/f5p0/1635	Transcript	0.0587424	highly similar to ( 528) AT1G60940 | Symbols: SNRK2-10, SNRK2.10, SRK2B | SNRK2.10 (SNF1-RELATED PROTEIN KINASE 2.10); kinase | chr1:22439398-22441896 REVERSEhighly similar to ( 671) SAPK6_ORYSA Serine/threonine-protein kinase SAPK6 (EC 2.7.11.1) (Osmotic stress/abscisic acid-activated protein kinase 6) - Oryza sativa (Rice) S_TKc S_TKc Pkinase SPS1 Pkinase_Tyr TyrKc PTKc PTKc_Csk_like PTKc_Ack_l…
29.4	i2_HQ_LWC_c11258/f10p2/2294	Transcript	0.471752	moderately similar to ( 360) AT4G08500 | Symbols: MEKK1, ATMEKK1, MAPKKK8, ARAKIN | MEKK1 (MAP KINASE KINASE KINASE 1); DNA binding / MAP kinase kinase kinase/ kinase/ kinase binding / protein binding | chr4:5404272-5407062 REVERSEweakly similar to ( 123) CIPK1_ORYSA CIPK-like protein 1 (EC 2.7.11.1) (OsCK1) - Oryza sativa (Rice) S_TKc S_TKc Pkinase Pkinase_Tyr TyrKc PTKc SPS1 PTKc_FAK PTKc_Ack_l…
29.4	i1_LQ_LWC_c33166/f1p2/1976	Transcript	0.102021	moderately similar to ( 223) AT3G06270 | Symbols: | protein phosphatase 2C, putative / PP2C, putative | chr3:1896763-1897887 FORWARD PP2Cc PP2Cc PP2C PTC1 protein|protein phosphatase 2C, putative, expressed
29.4	i2_LQ_LWC_c13982/f1p0/2089	Transcript	-0.295456	moderately similar to ( 347) AT4G14170 | Symbols: | pentatricopeptide (PPR) repeat-containing protein | chr4:8176709-8178085 REVERSEvery weakly similar to (89.7) RF1_ORYSA Rf1 protein, mitochondrial precursor (PPR protein) (Fertility restorer) (Restorer for CMS) - Oryza sativa (Rice) protein|pentatricopeptide, putative, expressed
29.4	i4_LQ_LWC_c2493/f1p2/4994	Transcript	-0.36257	moderately similar to ( 274) AT4G21065 | Symbols: | FUNCTIONS IN: molecular_function unknown; INVOLVED IN: biological_process unknown; CONTAINS InterPro DOMAIN/s: Pentatricopeptide repeat (InterPro:IPR002885); BEST Arabidopsis thaliana protein match is: pentatricopeptide (PPR) repeat-containing protein (TAIR:AT4G33170.1); Has 16184 Blast hits to 5257 proteins in 175 species: Archae - 0; Bacteria …
29.4	i3_LQ_LWC_c21523/f1p0/3360	Transcript	0.00861313	highly similar to ( 899) AT5G22470 | Symbols: | NAD+ ADP-ribosyltransferase | chr5:7447045-7450743 FORWARDnearly identical (1652) PARP3_ORYSA Poly [ADP-ribose] polymerase 3 (EC 2.4.2.30) (PARP-3) (ADPRT 3) (NAD(+) ADP-ribosyltransferase 3) (Poly[ADP-ribose] synthetase 3) - Oryza sativa (Rice) parp_like PARP protein|poly synthetase 3, putative, expressed
29.4	i1_LQ_LWC_c22151/f1p0/1798	Transcript	0.483256	moderately similar to ( 320) AT2G34650 | Symbols: PID, ABR | PID (PINOID); kinase/ protein kinase/ protein serine/threonine kinase | chr2:14589934-14591557 REVERSEmoderately similar to ( 272) KPK1_PHAVU Protein kinase PVPK-1 (EC 2.7.11.1) - Phaseolus vulgaris (Kidney bean) (French bean) S_TKc S_TKc Pkinase SPS1 Pkinase_Tyr TyrKc PTKc protein|AGC_PVPK_like_kin82y.9 - ACG kinases include homologs t…
29.4	i3_LQ_LWC_c24878/f1p32/3407	Transcript	0.379346	nearly identical (1157) AT2G31320 | Symbols: PARP2, ATPARP2 | PARP2 (POLY(ADP-RIBOSE) POLYMERASE 2); DNA binding / NAD or NADH binding / NAD+ ADP-ribosyltransferase/ zinc ion binding | chr2:13354046-13359578 REVERSEnearly identical (1896) PARP1_ORYSA Poly [ADP-ribose] polymerase 1 (EC 2.4.2.30) (PARP-1) (ADPRT 1) (NAD(+) ADP-ribosyltransferase 1) (Poly[ADP-ribose] synthetase 1) - Oryza sativa (Ri…
29.4	i2_LQ_LWC_c69163/f1p1/2113	Transcript	0.0631938	highly similar to ( 513) AT5G58380 | Symbols: CIPK10, PKS2, SIP1, SNRK3.8 | SIP1 (SOS3-INTERACTING PROTEIN 1); ATP binding / kinase/ protein kinase/ protein serine/threonine kinase | chr5:23597092-23598531 REVERSEmoderately similar to ( 384) CIPK1_ORYSA CIPK-like protein 1 (EC 2.7.11.1) (OsCK1) - Oryza sativa (Rice) S_TKc S_TKc Pkinase Pkinase_Tyr SPS1 TyrKc PTKc PTKc_Srm_Brk PTKc_Csk_like PTKc_F…
29.4	i2_LQ_LWC_c47216/f1p1/2243	Transcript	0.25634	highly similar to ( 520) AT1G78290 | Symbols: | serine/threonine protein kinase, putative | chr1:29457457-29458909 REVERSEhighly similar to ( 691) SAPK1_ORYSA Serine/threonine-protein kinase SAPK1 (EC 2.7.11.1) (Osmotic stress/abscisic acid-activated protein kinase 1) - Oryza sativa (Rice) S_TKc S_TKc Pkinase SPS1 TyrKc Pkinase_Tyr PTKc PTKc_Jak_rpt2 PTKc_Tyk2_rpt2 PTKc_Tec_like PTKc_Btk_Bmx prot…
29.4	i2_LQ_LWC_c48105/f1p1/2361	Transcript	0.309464	moderately similar to ( 275) AT5G10530 | Symbols: | lectin protein kinase, putative | chr5:3324978-3326933 REVERSEweakly similar to ( 153) NORK_MEDTR Nodulation receptor kinase precursor (EC 2.7.11.1) (Does not make infections protein 2) (Symbiosis receptor-like kinase) (MtSYMRK) - Medicago truncatula (Barrel medic) S_TKc Pkinase S_TKc Lectin_legB Pkinase_Tyr TyrKc PTKc PTKc_Jak_rpt2 SPS1 PTKc_Ep…
29.4	i1_LQ_LWC_c32036/f1p4/2057	Transcript	-0.17715	moderately similar to ( 462) AT1G02970 | Symbols: WEE1, ATWEE1 | WEE1 (ARABIDOPSIS WEE1 KINASE HOMOLOG); kinase/ protein kinase | chr1:673408-676127 FORWARDvery weakly similar to (90.1) M2K1_ORYSA Mitogen-activated protein kinase kinase 1 (EC 2.7.12.2) (MAP kinase kinase 1) (MAPKK1) (OsMEK1) - Oryza sativa (Rice) Pkinase S_TKc S_TKc SPS1 Pkinase_Tyr PTKc TyrKc protein|wee1-like protein kinase, pu…
29.4	i1_LQ_LWC_c33057/f1p0/1882	Transcript	0.119996	moderately similar to ( 500) AT4G33950 | Symbols: OST1, SNRK2-6, SRK2E, SNRK2.6, P44 | OST1 (OPEN STOMATA 1); calcium-dependent protein serine/threonine kinase/ kinase/ protein kinase | chr4:16272819-16274657 FORWARDhighly similar to ( 615) SAPK3_ORYSA Serine/threonine-protein kinase SAPK3 (EC 2.7.11.1) (Osmotic stress/abscisic acid-activated protein kinase 3) (Protein kinase REK) - Oryza sativa …
29.4	i1_LQ_LWC_c18643/f1p0/1472	Transcript	-0.0393919	moderately similar to ( 373) AT1G34750 | Symbols: | protein phosphatase 2C, putative / PP2C, putative | chr1:12736386-12737727 REVERSE PP2Cc PP2Cc PP2C PTC1 protein|protein phosphatase 2C, putative, expressed
29.4	i1_LQ_LWC_c11264/f1p0/1519	Transcript	0.290186	moderately similar to ( 261) AT3G04530 | Symbols: PPCK2, PEPCK2 | PPCK2; kinase/ protein serine/threonine kinase | chr3:1221546-1222456 FORWARDmoderately similar to ( 208) CDPK3_ORYSA Calcium-dependent protein kinase, isoform 11 (EC 2.7.11.1) (CDPK 11) - Oryza sativa (Rice) S_TKc S_TKc Pkinase SPS1 Pkinase_Tyr TyrKc PTKc PTKc_Srm_Brk PTKc_Src_like PTKc_Tec_like protein|calcium-dependent protein k…
29.4	i1_HQ_LWC_c2261/f3p0/1670	Transcript	0.0309459	highly similar to ( 541) AT3G15610 | Symbols: | transducin family protein / WD-40 repeat family protein | chr3:5291076-5292796 REVERSE WD40 COG2319 protein|WD domain, G-beta repeat domain containing protein, expressed
29.4	i2_LQ_LWC_c86448/f1p2/2557	Transcript	0.29383	moderately similar to ( 443) AT3G53380 | Symbols: | lectin protein kinase family protein | chr3:19789204-19791351 REVERSEweakly similar to ( 195) NORK_MEDTR Nodulation receptor kinase precursor (EC 2.7.11.1) (Does not make infections protein 2) (Symbiosis receptor-like kinase) (MtSYMRK) - Medicago truncatula (Barrel medic) Pkinase S_TKc S_TKc TyrKc Lectin_legB PTKc Pkinase_Tyr PTKc_Src_like SPS1 …
29.4	i3_LQ_LWC_c22964/f1p3/3494	Transcript	-1.32193	nearly identical (1028) AT2G40730 | Symbols: | HEAT repeat-containing protein | chr2:16990083-16996072 REVERSE protein|HEAT repeat family protein, putative, expressed
29.4	i2_LQ_LWC_c32355/f1p2/2550	Transcript	0	highly similar to ( 717) AT5G40440 | Symbols: ATMKK3, MKK3 | ATMKK3 (ARABIDOPSIS THALIANA MITOGEN-ACTIVATED PROTEIN KINASE KINASE 3); MAP kinase kinase | chr5:16182149-16184513 FORWARDmoderately similar to ( 256) M2K1_ORYSA Mitogen-activated protein kinase kinase 1 (EC 2.7.12.2) (MAP kinase kinase 1) (MAPKK1) (OsMEK1) - Oryza sativa (Rice) S_TKc S_TKc Pkinase SPS1 Pkinase_Tyr PTKc TyrKc PTKc_EphR…
29.4	i1_LQ_LWC_c4721/f1p2/1918	Transcript	0	moderately similar to ( 248) AT4G33500 | Symbols: | protein phosphatase 2C-related / PP2C-related | chr4:16112835-16116243 REVERSE protein|expressed protein
29.4	i2_HQ_LWC_c3720/f4p0/2732	Transcript	-0.161638	highly similar to ( 611) AT2G03380 | Symbols: | pentatricopeptide (PPR) repeat-containing protein | chr2:1028292-1030361 FORWARDvery weakly similar to (87.0) RF1_ORYSA Rf1 protein, mitochondrial precursor (PPR protein) (Fertility restorer) (Restorer for CMS) - Oryza sativa (Rice) protein|pentatricopeptide, putative, expressed
29.4	i2_LQ_LWC_c2190/f2p0/2662	Transcript	0	moderately similar to ( 301) AT4G35500 | Symbols: | protein kinase family protein | chr4:16857475-16859407 FORWARD S_TKc S_TKc Pkinase protein|expressed protein
29.4	i1_LQ_LWC_c12368/f1p0/1899	Transcript	-0.0480012	moderately similar to ( 333) AT3G14370 | Symbols: WAG2 | WAG2; kinase/ protein serine/threonine kinase | chr3:4798026-4799468 REVERSEmoderately similar to ( 278) KPK1_PHAVU Protein kinase PVPK-1 (EC 2.7.11.1) - Phaseolus vulgaris (Kidney bean) (French bean) S_TKc S_TKc Pkinase Pkinase_Tyr SPS1 TyrKc PTKc protein|AGC_PVPK_like_kin82y.8 - ACG kinases include homologs to PKA, PKG and PKC, expressed
29.4	i2_LQ_LWC_c17641/f1p1/2627	Transcript	0.491388	highly similar to ( 726) AT3G45100 | Symbols: SETH2 | SETH2; transferase, transferring glycosyl groups | chr3:16504648-16506858 FORWARD PIGA RfaG Glycos_transf_1 protein|glycosyl transferase, group 1 domain containing protein, expressed
29.4	i1_LQ_LWC_c13380/f1p6/1346	Transcript	-1.71049	highly similar to ( 622) AT1G50370 | Symbols: | serine/threonine protein phosphatase, putative | chr1:18658894-18661672 FORWARDmoderately similar to ( 388) PP2A3_ORYSA Serine/threonine-protein phosphatase PP2A-3 catalytic subunit (EC 3.1.3.16) - Oryza sativa (Rice) PP2Ac PP2Ac ApaH Metallophos protein|Ser/Thr protein phosphatase family protein, putative, expressed
29.4	i2_HQ_LWC_c36401/f2p0/2753	Transcript	-0.0616923	moderately similar to ( 368) AT3G04910 | Symbols: WNK1, ZIK4 | WNK1 (WITH NO LYSINE (K) 1); kinase/ protein kinase/ protein serine/threonine kinase | chr3:1356061-1358057 FORWARDvery weakly similar to (84.7) M2K1_ORYSA Mitogen-activated protein kinase kinase 1 (EC 2.7.12.2) (MAP kinase kinase 1) (MAPKK1) (OsMEK1) - Oryza sativa (Rice) S_TKc S_TKc Pkinase TyrKc Pkinase_Tyr SPS1 PTKc PTKc_Tec_like …
29.4	i1_HQ_LWC_c18093/f2p0/1628	Transcript	0.261872	highly similar to ( 620) AT5G55260 | Symbols: PPX2, PPX-2 | PPX2 (PROTEIN PHOSPHATASE X 2); protein serine/threonine phosphatase | chr5:22416808-22418621 FORWARDmoderately similar to ( 454) PP2A_TOBAC Serine/threonine-protein phosphatase PP2A catalytic subunit (EC 3.1.3.16) - Nicotiana tabacum (Common tobacco) PP2Ac PP2Ac ApaH Metallophos protein|Ser/Thr protein phosphatase family protein, putati…
29.4	i2_LQ_LWC_c34898/f1p0/2417	Transcript	1.23249	highly similar to ( 649) AT1G13460 | Symbols: | serine/threonine protein phosphatase 2A (PP2A) regulatory subunit B', putative | chr1:4616504-4618180 FORWARD B56 protein|transposon protein, putative, unclassified, expressed
29.4	i1_LQ_LWC_c18170/f2p0/1943	Transcript	-0.0583281	moderately similar to ( 293) AT4G35780 | Symbols: | protein kinase family protein | chr4:16946729-16950405 REVERSE ACT_TyrKc protein|serine/threonine-protein kinase CTR1, putative, expressed
29.4	i1_LQ_LWC_c34393/f1p0/1930	Transcript	0	moderately similar to ( 390) AT3G59380 | Symbols: FTA, PLP, ATFTA, PFT/PGGT-IALPHA | FTA (FARNESYLTRANSFERASE A); farnesyltranstransferase/ protein heterodimerization/ protein prenyltransferase | chr3:21944209-21945781 FORWARDmoderately similar to ( 393) PFTA_PEA Protein farnesyltransferase/geranylgeranyltransferase type I alpha subunit (EC 2.5.1.58) (EC 2.5.1.59) (CAAX farnesyltransferase alpha …
29.4	i1_HQ_LWC_c37377/f2p2/1251	Transcript	0.105607	moderately similar to ( 216) AT5G08160 | Symbols: ATPK3 | ATPK3; ATP binding / kinase/ protein kinase/ protein serine/threonine kinase | chr5:2625903-2627942 REVERSE protein|serine/threonine-protein kinase 16, putative, expressed
29.4	i3_LQ_LWC_c10042/f1p2/3516	Transcript	-0.110799	highly similar to ( 536) AT1G10940 | Symbols: ASK1, SNRK2-4, SNRK2.4, SRK2A | SNRK2.4 (SNF1-RELATED PROTEIN KINASE 2.4); kinase | chr1:3656050-3658170 REVERSEhighly similar to ( 690) SAPK4_ORYSA Serine/threonine-protein kinase SAPK4 (EC 2.7.11.1) (Osmotic stress/abscisic acid-activated protein kinase 4) - Oryza sativa (Rice) S_TKc S_TKc Pkinase SPS1 Pkinase_Tyr TyrKc PTKc PTKc_Ack_like PTKc_Syk_l…
29.4	i2_LQ_LWC_c7321/f1p0/2476	Transcript	-0.540568	moderately similar to ( 206) AT5G08510 | Symbols: | pentatricopeptide (PPR) repeat-containing protein | chr5:2753099-2754731 FORWARD protein|pentatricopeptide, putative, expressed
29.4	i1_LQ_LWC_c26854/f1p0/1221	Transcript	-1.02662	nearly identical (1082) AT3G03940 | Symbols: | protein kinase family protein | chr3:1014412-1018244 REVERSE Pkinase S_TKc SPS1 S_TKc protein|CK1_CaseinKinase_1a.3 - CK1 includes the casein kinase 1 kinases, expressed
29.4	i1_LQ_LWC_c18449/f1p0/1841	Transcript	-1.41954	moderately similar to ( 422) AT1G49160 | Symbols: WNK7 | WNK7; kinase/ protein kinase | chr1:18179473-18181867 REVERSEvery weakly similar to (98.2) M2K1_ORYSA Mitogen-activated protein kinase kinase 1 (EC 2.7.12.2) (MAP kinase kinase 1) (MAPKK1) (OsMEK1) - Oryza sativa (Rice) S_TKc S_TKc Pkinase Pkinase_Tyr TyrKc PTKc SPS1 PTKc_Jak2_Jak3_rpt2 PTKc_Jak_rpt2 PTKc_Srm_Brk PTKc_Frk_like PTKc_Src_like…
29.4	i3_LQ_LWC_c21361/f1p8/3289	Transcript	-0.070703	moderately similar to ( 449) AT2G22410 | Symbols: | pentatricopeptide (PPR) repeat-containing protein | chr2:9509035-9511080 FORWARDweakly similar to ( 117) RF1_ORYSA Rf1 protein, mitochondrial precursor (PPR protein) (Fertility restorer) (Restorer for CMS) - Oryza sativa (Rice) protein|pentatricopeptide, putative, expressed
29.4	i1_HQ_LWC_c39472/f4p0/1964	Transcript	0.597797	highly similar to ( 535) AT4G14340 | Symbols: CKI1, CKL11 | CKI1 (CASEIN KINASE I); kinase/ protein serine/threonine kinase | chr4:8248532-8251668 REVERSE S_TKc Pkinase SPS1 S_TKc protein|CK1_CaseinKinase_1.7 - CK1 includes the casein kinase 1 kinases, expressed
29.4	i1_LQ_LWC_c27147/f1p0/1372	Transcript	0.0139729	moderately similar to ( 368) AT5G64960 | Symbols: CDKC2, CDKC;2 | CDKC2 (Cyclin dependent kinase group C 2); kinase | chr5:25956150-25958427 FORWARDmoderately similar to ( 257) CDC2A_ANTMA Cell division control protein 2 homolog A (EC 2.7.11.22) (EC 2.7.11.23) - Antirrhinum majus (Garden snapdragon) S_TKc S_TKc Pkinase SPS1 Pkinase_Tyr TyrKc PTKc PTKc_Jak_rpt2 PTKc_Srm_Brk PTKc_Src_like PTKc_ALK_…
29.4	i11_LQ_LWC_c33/f1p0/11424	Transcript	0.485427	highly similar to ( 785) AT5G10290 | Symbols: | leucine-rich repeat family protein / protein kinase family protein | chr5:3235462-3238171 REVERSEmoderately similar to ( 215) PSKR_DAUCA Phytosulfokine receptor precursor (EC 2.7.11.1) (Phytosulfokine LRR receptor kinase) - Daucus carota (Carrot) PTKc Pkinase_Tyr TyrKc S_TKc Pkinase S_TKc PTKc_Csk_like PTKc_Jak_rpt2 PTKc_EGFR_like PTKc_InsR_like PTK…
29.4	i1_LQ_LWC_c31031/f1p0/1918	Transcript	-0.0766637	weakly similar to ( 186) AT3G23610 | Symbols: | dual specificity protein phosphatase (DsPTP1) | chr3:8478280-8479641 FORWARDvery weakly similar to (93.6) PTP3_CHLEU Dual specificity protein phosphatase (EC 3.1.3.48) (EC 3.1.3.16) - Chlamydomonas eugametos DSPc DSPc DSPc protein|dual specificity protein phosphatase, putative, expressed
29.4	i1_HQ_LWC_c10874/f2p0/1841	Transcript	-0.746155	highly similar to ( 570) AT4G28880 | Symbols: ckl3 | ckl3 (Casein Kinase I-like 3); ATP binding / kinase/ protein kinase/ protein serine/threonine kinase | chr4:14251351-14254048 FORWARD S_TKc Pkinase SPS1 S_TKc protein|CK1_CaseinKinase_1.1 - CK1 includes the casein kinase 1 kinases, expressed
29.4	i2_LQ_LWC_c85371/f1p0/2750	Transcript	-0.418953	moderately similar to ( 471) AT1G18670 | Symbols: IBS1 | IBS1 (IMPAIRED IN BABA-INDUCED STERILITY 1); ATP binding / kinase/ protein kinase/ protein serine/threonine kinase/ protein tyrosine kinase | chr1:6427242-6430696 REVERSEweakly similar to ( 194) KC47_ORYSA CDC2+/CDC28-related protein kinase R2 (EC 2.7.11.22) - Oryza sativa (Rice) S_TKc S_TKc Pkinase SPS1 Pkinase_Tyr PTKc TyrKc PTKc_Jak_rpt2…
29.4	i3_LQ_LWC_c19229/f1p5/3166	Transcript	-0.284977	highly similar to ( 561) AT1G77010 | Symbols: | pentatricopeptide (PPR) repeat-containing protein | chr1:28942710-28944797 FORWARDvery weakly similar to ( 100) RF1_ORYSA Rf1 protein, mitochondrial precursor (PPR protein) (Fertility restorer) (Restorer for CMS) - Oryza sativa (Rice) protein|pentatricopeptide, putative, expressed
29.4	i1_HQ_LWC_c24132/f2p2/1576	Transcript	-0.486376	highly similar to ( 603) AT3G50000 | Symbols: CKA2, ATCKA2 | CKA2 (CASEIN KINASE II, ALPHA CHAIN 2); kinase | chr3:18534487-18536743 FORWARDhighly similar to ( 605) CSK2A_MAIZE Casein kinase II subunit alpha (EC 2.7.11.1) (CK II) (CK2-alpha) - Zea mays (Maize) Pkinase S_TKc S_TKc SPS1 PTKc TyrKc Pkinase_Tyr protein|casein kinase II subunit alpha-2, putative, expressed
29.4	i4_LQ_LWC_c40487/f1p0/4083	Transcript	0.765535	highly similar to ( 575) AT5G58380 | Symbols: CIPK10, PKS2, SIP1, SNRK3.8 | SIP1 (SOS3-INTERACTING PROTEIN 1); ATP binding / kinase/ protein kinase/ protein serine/threonine kinase | chr5:23597092-23598531 REVERSEmoderately similar to ( 439) CIPK1_ORYSA CIPK-like protein 1 (EC 2.7.11.1) (OsCK1) - Oryza sativa (Rice) S_TKc S_TKc Pkinase SPS1 Pkinase_Tyr TyrKc PTKc PTKc_Csk_like PTKc_Srm_Brk PTKc_F…
29.4	i2_LQ_LWC_c112133/f1p0/2091	Transcript	-0.244317	moderately similar to ( 295) AT3G25840 | Symbols: | protein kinase family protein | chr3:9452993-9456322 REVERSEvery weakly similar to (97.4) MSK1_MEDSA Glycogen synthase kinase-3 homolog MsK-1 (EC 2.7.11.1) - Medicago sativa (Alfalfa) S_TKc S_TKc Pkinase SPS1 protein|protein kinase, putative, expressed
29.4	i2_LQ_LWC_c103378/f1p0/2509	Transcript	-0.195256	moderately similar to ( 427) AT4G14820 | Symbols: | pentatricopeptide (PPR) repeat-containing protein | chr4:8507794-8510038 REVERSE protein|pentatricopeptide, putative, expressed
29.4	i1_LQ_LWC_c17544/f1p0/1827	Transcript	-0.322533	moderately similar to ( 454) AT5G60550 | Symbols: GRIK2, ATSNAK1 | GRIK2 (GEMINIVIRUS REP INTERACTING KINASE 2); kinase | chr5:24340135-24342356 FORWARDweakly similar to ( 162) CIPK1_ORYSA CIPK-like protein 1 (EC 2.7.11.1) (OsCK1) - Oryza sativa (Rice) S_TKc S_TKc Pkinase Pkinase_Tyr SPS1 TyrKc PTKc PTKc_Jak_rpt2 PTKc_Src_like PTKc_Ack_like PTKc_Jak1_rpt2 PTKc_Abl PTKc_Frk_like PTKc_Syk_like PTKc…
29.4	i1_HQ_LWC_c24128/f2p2/1978	Transcript	0	moderately similar to ( 300) AT2G29380 | Symbols: | protein phosphatase 2C, putative / PP2C, putative | chr2:12608855-12610124 FORWARD PP2Cc PP2Cc PP2C PTC1 protein|protein phosphatase 2C, putative, expressed
29.4	i1_LQ_LWC_c34421/f1p6/1943	Transcript	0.135655	highly similar to ( 757) AT4G30700 | Symbols: | pentatricopeptide (PPR) repeat-containing protein | chr4:14962617-14964995 REVERSEweakly similar to ( 102) RF1_ORYSA Rf1 protein, mitochondrial precursor (PPR protein) (Fertility restorer) (Restorer for CMS) - Oryza sativa (Rice) protein|pentatricopeptide, putative, expressed
29.4	i2_LQ_LWC_c127036/f3p3/2683	Transcript	-0.0712478	highly similar to ( 532) AT2G40120 | Symbols: | protein kinase family protein | chr2:16755137-16757258 REVERSEweakly similar to ( 123) MPK17_ORYSA Mitogen-activated protein kinase 17 (EC 2.7.11.24) (MAP kinase 17) - Oryza sativa (Rice) S_TKc S_TKc Pkinase SPS1 Pkinase_Tyr TyrKc PTKc protein|protein kinase family protein, putative, expressed
29.4	i1_LQ_LWC_c2788/f2p0/1923	Transcript	-0.010827	highly similar to ( 720) AT1G30270 | Symbols: CIPK23, SnRK3.23, ATCIPK23, LKS1 | CIPK23 (CBL-INTERACTING PROTEIN KINASE 23); kinase/ protein binding / protein serine/threonine kinase | chr1:10655270-10658524 FORWARDhighly similar to ( 603) CIPK1_ORYSA CIPK-like protein 1 (EC 2.7.11.1) (OsCK1) - Oryza sativa (Rice) S_TKc S_TKc Pkinase SPS1 Pkinase_Tyr TyrKc PTKc PTKc_Srm_Brk PTKc_Csk_like PTKc_Jak…
29.4	i1_LQ_LWC_c13775/f1p0/1304	Transcript	0.0783959	moderately similar to ( 413) AT3G60340 | Symbols: | palmitoyl protein thioesterase family protein | chr3:22304395-22306389 FORWARD Palm_thioest protein|palmitoyl-protein thioesterase 1 precursor, putative, expressed
29.4	i3_LQ_LWC_c3973/f1p0/3264	Transcript	-0.378512	highly similar to ( 858) AT3G02330 | Symbols: | pentatricopeptide (PPR) repeat-containing protein | chr3:473881-476592 REVERSEweakly similar to ( 117) RF1_ORYSA Rf1 protein, mitochondrial precursor (PPR protein) (Fertility restorer) (Restorer for CMS) - Oryza sativa (Rice) protein|pentatricopeptide, putative, expressed
29.4	i4_LQ_LWC_c14616/f1p3/4647	Transcript	1.4399	nearly identical (1502) AT5G18700 | Symbols: EMB3013 | EMB3013 (embryo defective 3013); ATP binding / binding / kinase/ protein kinase/ protein serine/threonine kinase | chr5:6235387-6240733 REVERSEweakly similar to ( 119) M2K1_ORYSA Mitogen-activated protein kinase kinase 1 (EC 2.7.12.2) (MAP kinase kinase 1) (MAPKK1) (OsMEK1) - Oryza sativa (Rice) S_TKc S_TKc Pkinase Pkinase_Tyr PTKc TyrKc SPS1…
29.4	i3_LQ_LWC_c35726/f1p0/3608	Transcript	0.573512	moderately similar to ( 211) AT4G13650 | Symbols: | pentatricopeptide (PPR) repeat-containing protein | chr4:7939611-7942898 REVERSE protein|pentatricopeptide repeat-containing protein, putative, expressed
29.4	i2_LQ_LWC_c70592/f1p0/2108	Transcript	-0.311314	moderately similar to ( 444) AT1G03590 | Symbols: | catalytic/ protein serine/threonine phosphatase | chr1:894480-896257 REVERSE PP2Cc PP2Cc PP2C PTC1 protein|protein phosphatase 2C, putative, expressed
29.4	i11_LQ_LWC_c45/f1p0/11275	Transcript	-0.867896	moderately similar to ( 429) AT3G60340 | Symbols: | palmitoyl protein thioesterase family protein | chr3:22304395-22306389 FORWARD Palm_thioest protein|palmitoyl-protein thioesterase 1 precursor, putative, expressed
29.4	i1_HQ_LWC_c3107/f3p0/1782	Transcript	0.15355	highly similar to ( 662) AT5G10270 | Symbols: CDKC;1 | CDKC;1 (Cyclin-dependent kinase C;1); kinase | chr5:3221715-3224674 REVERSEmoderately similar to ( 274) CDC21_ORYSA Cell division control protein 2 homolog 1 (EC 2.7.11.22) - Oryza sativa (Rice) S_TKc S_TKc Pkinase SPS1 Pkinase_Tyr TyrKc PTKc PTKc_Jak_rpt2 PTKc_Jak2_Jak3_rpt2 PTKc_Src_like PTKc_Tyk2_rpt2 PTKc_Tec_like PTKc_Jak1_rpt2 PTKc_Frk_…
29.4	i2_HQ_LWC_c24377/f3p0/2257	Transcript	-0.0583852	highly similar to ( 542) AT2G28890 | Symbols: PLL4 | PLL4 (POLTERGEIST LIKE 4); catalytic/ protein serine/threonine phosphatase | chr2:12405799-12408062 REVERSE PP2Cc PP2Cc PP2C protein|protein phosphatase 2C, putative, expressed
29.4	i2_HQ_LWC_c35464/f2p2/2303	Transcript	0	moderately similar to ( 392) AT5G10530 | Symbols: | lectin protein kinase, putative | chr5:3324978-3326933 REVERSEweakly similar to ( 178) NORK_PEA Nodulation receptor kinase precursor (EC 2.7.11.1) - Pisum sativum (Garden pea) Pkinase S_TKc S_TKc TyrKc Pkinase_Tyr PTKc SPS1 PTKc_Srm_Brk PTKc_Trk PTKc_Jak_rpt2 PTKc_EphR PTKc_Syk_like PTKc_Src_like PTKc_Csk_like PTKc_Abl PTKc_Ror PTKc_Frk_like PTK…
29.4	i1_LQ_LWC_c18422/f1p0/1725	Transcript	0.374272	weakly similar to ( 169) AT2G33700 | Symbols: | protein phosphatase 2C, putative / PP2C, putative | chr2:14254200-14255784 FORWARDPP2Cc protein|protein phosphatase 2C, putative, expressed
29.4	i3_LQ_LWC_c27134/f1p0/3439	Transcript	2.603	highly similar to ( 511) AT5G19020 | Symbols: | pentatricopeptide (PPR) repeat-containing protein | chr5:6352771-6357083 REVERSEweakly similar to ( 110) RF1_ORYSA Rf1 protein, mitochondrial precursor (PPR protein) (Fertility restorer) (Restorer for CMS) - Oryza sativa (Rice) protein|tetratricopeptide-like helical, putative, expressed
29.4	i1_LQ_LWC_c6619/f1p0/1911	Transcript	-2.09954	highly similar to ( 850) AT3G56760 | Symbols: | calcium-dependent protein kinase, putative / CDPK, putative | chr3:21020661-21023756 REVERSEhighly similar to ( 806) CRK_DAUCA CDPK-related protein kinase (EC 2.7.11.1) (PK421) - Daucus carota (Carrot) S_TKc S_TKc Pkinase SPS1 Pkinase_Tyr TyrKc PTKc PTKc_Tec_like PTKc_Src_like PTKc_Btk_Bmx PTKc_Trk PTKc_Srm_Brk PTKc_Itk PTKc_Csk_like PTKc_PDGFR PTKc…
29.4	i2_LQ_LWC_c20289/f2p0/2479	Transcript	0	moderately similar to ( 318) AT5G20050 | Symbols: | protein kinase family protein | chr5:6774381-6775739 FORWARDweakly similar to ( 172) KPRO_MAIZE Putative receptor protein kinase ZmPK1 precursor (EC 2.7.11.1) - Zea mays (Maize) S_TKc Pkinase S_TKc Pkinase_Tyr TyrKc PTKc SPS1 PTKc_Ror PTKc_Csk_like PTKc_Itk PTKc_Jak_rpt2 PTKc_EGFR_like PTKc_Srm_Brk PTKc_InsR_like PTKc_Src_like PTKc_Tec_like PTKc…
29.4	i1_LQ_LWC_c18091/f1p21/2016	Transcript	-0.201523	moderately similar to ( 492) AT1G16220 | Symbols: | protein phosphatase 2C family protein / PP2C family protein | chr1:5548653-5550553 FORWARD PP2Cc PP2Cc PP2C PTC1 protein|protein phosphatase 2C, putative, expressed
29.4	i1_HQ_LWC_c18263/f2p0/1853	Transcript	0.566506	highly similar to ( 700) AT2G26980 | Symbols: CIPK3 | CIPK3 (CBL-INTERACTING PROTEIN KINASE 3); kinase/ protein kinase/ protein serine/threonine kinase | chr2:11515458-11518205 REVERSEhighly similar to ( 682) CIPK1_ORYSA CIPK-like protein 1 (EC 2.7.11.1) (OsCK1) - Oryza sativa (Rice) S_TKc S_TKc Pkinase SPS1 Pkinase_Tyr PTKc TyrKc PTKc_Jak_rpt2 PTKc_Csk_like PTKc_Srm_Brk NAF PTKc_Fes PTKc_Fes_lik…
29.4	i2_LQ_LWC_c108247/f1p1/2490	Transcript	0	highly similar to ( 712) AT4G32250 | Symbols: | protein kinase family protein | chr4:15570285-15572528 REVERSE S_TKc S_TKc Pkinase Pkinase_Tyr TyrKc SPS1 PTKc protein|protein kinase domain containing protein, expressed
29.4	i1_LQ_LWC_c13782/f1p0/1299	Transcript	-0.0842113	highly similar to ( 659) AT1G54610 | Symbols: | protein kinase family protein | chr1:20393962-20396902 REVERSEmoderately similar to ( 220) CDC2A_ANTMA Cell division control protein 2 homolog A (EC 2.7.11.22) (EC 2.7.11.23) - Antirrhinum majus (Garden snapdragon) S_TKc S_TKc Pkinase SPS1 Pkinase_Tyr PTKc TyrKc PTKc_Jak_rpt2 PTKc_EphR_B PTKc_Src_like PTKc_Tyk2_rpt2 PTKc_Frk_like PTKc_EphR PTKc_Abl …
29.4	i3_LQ_LWC_c18618/f1p1/3897	Transcript	0.906891	moderately similar to ( 493) AT1G18160 | Symbols: | protein kinase family protein | chr1:6249126-6253835 FORWARDweakly similar to ( 115) PSKR_DAUCA Phytosulfokine receptor precursor (EC 2.7.11.1) (Phytosulfokine LRR receptor kinase) - Daucus carota (Carrot) Pkinase_Tyr TyrKc S_TKc PTKc Pkinase S_TKc PTKc_Src_like PTKc_Abl PTKc_Csk_like PTKc_InsR_like PTKc_Jak_rpt2 PTKc_Srm_Brk PTKc_Tec_like PTKc_…
29.4	i1_LQ_LWC_c21406/f1p29/1793	Transcript	0.176878	moderately similar to ( 367) AT2G34650 | Symbols: PID, ABR | PID (PINOID); kinase/ protein kinase/ protein serine/threonine kinase | chr2:14589934-14591557 REVERSEmoderately similar to ( 310) KPK1_PHAVU Protein kinase PVPK-1 (EC 2.7.11.1) - Phaseolus vulgaris (Kidney bean) (French bean) S_TKc S_TKc Pkinase SPS1 Pkinase_Tyr TyrKc PTKc PTKc_Jak_rpt2 protein|AGC_PVPK_like_kin82y.20 - ACG kinases inc…
29.4	i1_LQ_LWC_c33049/f1p1/1888	Transcript	0	highly similar to ( 671) AT4G18710 | Symbols: BIN2, DWF12, UCU1, ATSK21, SK21 | BIN2 (BRASSINOSTEROID-INSENSITIVE 2); glycogen synthase kinase 3/ kinase/ protein kinase | chr4:10296474-10298913 FORWARDhighly similar to ( 606) MSK3_MEDSA Glycogen synthase kinase-3 homolog MsK-3 (EC 2.7.11.1) - Medicago sativa (Alfalfa) S_TKc S_TKc Pkinase SPS1 TyrKc Pkinase_Tyr PTKc PTKc_Jak_rpt2 PTKc_Jak2_Jak3_rp…
29.4	i1_LQ_LWC_c32326/f1p0/1914	Transcript	0.0664483	moderately similar to ( 410) AT5G53140 | Symbols: | protein phosphatase 2C, putative / PP2C, putative | chr5:21549228-21552132 FORWARD PP2Cc PP2Cc PP2C PTC1 protein|protein phosphatase 2C, putative, expressed
29.4	i1_HQ_LWC_c21012/f3p0/1659	Transcript	0.0710275	highly similar to ( 656) AT2G43790 | Symbols: ATMPK6, MPK6, MAPK6 | ATMPK6 (ARABIDOPSIS THALIANA MAP KINASE 6); MAP kinase/ kinase | chr2:18138477-18140693 FORWARDhighly similar to ( 770) MPK1_ORYSA Mitogen-activated protein kinase 1 (EC 2.7.11.24) (MAP kinase 1) (MAP kinase 6) (OsMAPK6) (OsSIPK) - Oryza sativa (Rice) S_TKc S_TKc Pkinase SPS1 TyrKc Pkinase_Tyr PTKc PTKc_Jak_rpt2 PTKc_Srm_Brk PTKc…
29.4	i2_LQ_LWC_c49473/f1p1/2111	Transcript	-0.0237351	moderately similar to ( 379) AT2G44680 | Symbols: CKB4 | CKB4 (CASEIN KINASE II BETA SUBUNIT 4); protein serine/threonine kinase | chr2:18426898-18428166 REVERSE CK_II_beta SKB2 protein|casein kinase II subunit beta-4, putative, expressed
29.4	i2_LQ_LWC_c11157/f4p0/2438	Transcript	-0.185303	highly similar to ( 780) AT3G50530 | Symbols: CRK | CRK (CDPK-related kinase); ATP binding / calcium ion binding / calcium-dependent protein serine/threonine phosphatase/ kinase/ protein kinase/ protein serine/threonine kinase | chr3:18753833-18756487 FORWARDhighly similar to ( 785) CRK_DAUCA CDPK-related protein kinase (EC 2.7.11.1) (PK421) - Daucus carota (Carrot) S_TKc S_TKc Pkinase SPS1 Pkina…
29.4	i4_LQ_LWC_c22666/f1p0/4764	Transcript	-1.06413	weakly similar to ( 107) AT2G28060 | Symbols: | protein kinase-related | chr2:11950174-11950618 REVERSEAMPKBI protein|SNF1-related protein kinase regulatory subunit beta-2, putative, expressed
29.4	i2_LQ_LWC_c70348/f1p5/2762	Transcript	0.964595	weakly similar to ( 150) AT1G29370 | Symbols: | kinase-related | chr1:10278080-10283024 REVERSEDUF1296 protein|protein of unknown function DUF1296 domain containing protein, expressed
29.4	i1_LQ_LWC_c14456/f1p0/1332	Transcript	0.235178	moderately similar to ( 452) AT4G29810 | Symbols: ATMKK2, MKK2, MK1 | ATMKK2 (ARABIDOPSIS THALIANA MAP KINASE KINASE 2); MAP kinase kinase/ kinase | chr4:14593479-14595241 REVERSEmoderately similar to ( 439) M2K1_ORYSA Mitogen-activated protein kinase kinase 1 (EC 2.7.12.2) (MAP kinase kinase 1) (MAPKK1) (OsMEK1) - Oryza sativa (Rice) S_TKc S_TKc Pkinase Pkinase_Tyr PTKc TyrKc SPS1 PTKc_Jak_rpt2 …
29.4	i2_LQ_LWC_c103193/f1p2/2354	Transcript	0	moderately similar to ( 225) AT5G10480 | Symbols: PAS2, PEP | PAS2 (PASTICCINO 2); enoyl-CoA hydratase/ protein tyrosine phosphatase | chr5:3298047-3299980 REVERSE PTPLA protein|expressed protein
29.4	i2_HQ_LWC_c4809/f2p0/2296	Transcript	-1.87447	moderately similar to ( 429) AT3G45410 | Symbols: | lectin protein kinase family protein | chr3:16654019-16656013 REVERSEmoderately similar to ( 211) PSKR_DAUCA Phytosulfokine receptor precursor (EC 2.7.11.1) (Phytosulfokine LRR receptor kinase) - Daucus carota (Carrot) Lectin_legB Pkinase S_TKc TyrKc S_TKc PTKc Pkinase_Tyr PTKc_Csk_like SPS1 PTKc_Jak_rpt2 PTKc_EphR PTKc_Src_like PTKc_Srm_Brk PTK…
29.4	i3_HQ_LWC_c29430/f2p0/3035	Transcript	1.88156	moderately similar to ( 281) AT1G48120 | Symbols: | calcineurin-like phosphoesterase family protein | chr1:17774238-17779624 REVERSE protein|transposon protein, putative, unclassified, expressed
29.4	i1_HQ_LWC_c19286/f2p0/1913	Transcript	2.50065	moderately similar to ( 380) AT3G21220 | Symbols: ATMKK5, ATMAP2K_ALPHA, MAP2K_A, MKK5, ATMEK5, MEK5 | ATMKK5 (ARABIDOPSIS THALIANA MITOGEN-ACTIVATED PROTEIN KINASE KINASE 5); MAP kinase kinase/ kinase | chr3:7445917-7446963 FORWARDweakly similar to ( 193) M2K1_ORYSA Mitogen-activated protein kinase kinase 1 (EC 2.7.12.2) (MAP kinase kinase 1) (MAPKK1) (OsMEK1) - Oryza sativa (Rice) S_TKc S_TKc P…
29.4	i1_LQ_LWC_c7632/f1p22/2003	Transcript	-0.614952	highly similar to ( 548) AT5G37350 | Symbols: | RIO1 family protein | chr5:14793837-14795828 FORWARD RIO1_euk RIO1_like RIO RIO RIO1 RIO1 RIO3_euk RIO2_C COG0478 protein|serine/threonine-protein kinase RIO-like, putative, expressed
29.4	i1_LQ_LWC_c12574/f1p1/1889	Transcript	0.960125	highly similar to ( 917) AT3G58640 | Symbols: | protein kinase family protein | chr3:21687153-21692675 REVERSEweakly similar to ( 109) NORK_MEDTR Nodulation receptor kinase precursor (EC 2.7.11.1) (Does not make infections protein 2) (Symbiosis receptor-like kinase) (MtSYMRK) - Medicago truncatula (Barrel medic) S_TKc S_TKc Pkinase_Tyr TyrKc PTKc Pkinase PTKc_Csk_like PTKc_Src_like PTKc_EphR PTKc…
29.4	i1_LQ_LWC_c14068/f1p1/1411	Transcript	-0.41951	moderately similar to ( 208) AT1G08650 | Symbols: PPCK1 | PPCK1 (PHOSPHOENOLPYRUVATE CARBOXYLASE KINASE); kinase/ protein serine/threonine kinase | chr1:2752206-2753232 FORWARDweakly similar to ( 153) CDPK_DAUCA Calcium-dependent protein kinase (EC 2.7.11.1) (CDPK) - Daucus carota (Carrot) S_TKc S_TKc Pkinase SPS1 Pkinase_Tyr PTKc TyrKc PTKc_Tec_like PTKc_Src_like PTKc_Tec_Rlk PTKc_Srm_Brk PTKc_I…
29.4	i2_LQ_LWC_c104327/f1p1/2705	Transcript	0.0929427	highly similar to ( 518) AT1G09000 | Symbols: ANP1, MAPKKK1 | ANP1 (ARABIDOPSIS NPK1-RELATED PROTEIN KINASE 1); MAP kinase kinase kinase/ kinase | chr1:2891111-2894987 FORWARDweakly similar to ( 132) M2K1_ORYSA Mitogen-activated protein kinase kinase 1 (EC 2.7.12.2) (MAP kinase kinase 1) (MAPKK1) (OsMEK1) - Oryza sativa (Rice) S_TKc S_TKc Pkinase Pkinase_Tyr PTKc TyrKc SPS1 PTKc_Jak_rpt2 PTKc_Jak…
29.4	i1_LQ_LWC_c33216/f1p0/1434	Transcript	0.294061	moderately similar to ( 402) AT2G25620 | Symbols: | protein phosphatase 2C, putative / PP2C, putative | chr2:10903154-10904978 REVERSE PP2Cc PP2Cc PP2C PTC1 protein|protein phosphatase 2C, putative, expressed
29.4	i0_LQ_LWC_c1888/f1p0/600	Transcript	0.659053	highly similar to ( 571) AT3G08720 | Symbols: ATPK19, ATPK2 | S6K2 (ARABIDOPSIS THALIANA SERINE/THREONINE PROTEIN KINASE 2); kinase/ protein kinase | chr3:2648625-2650407 REVERSEweakly similar to ( 147) CIPK1_ORYSA CIPK-like protein 1 (EC 2.7.11.1) (OsCK1) - Oryza sativa (Rice) S_TKc S_TKc Pkinase SPS1 Pkinase_Tyr TyrKc PTKc PTKc_Csk_like PTKc_Jak_rpt2 PTKc_Tec_like PTKc_FAK PTKc_Srm_Brk PTKc_Ack…
29.4	i1_LQ_LWC_c13302/f1p0/1255	Transcript	0.204886	moderately similar to ( 374) AT4G17640 | Symbols: CKB2 | CKB2; protein kinase CK2 regulator | chr4:9825438-9826988 FORWARD CK_II_beta SKB2 protein|casein kinase II subunit beta-4, putative, expressed
29.4	i4_LQ_LWC_c10399/f1p0/4959	Transcript	-1.26127	moderately similar to ( 317) AT1G58210 | Symbols: EMB1674 | EMB1674 (EMBRYO DEFECTIVE 1674) | chr1:21553621-21558056 FORWARDKIP1 protein|KIP1, putative, expressed
29.4	i1_LQ_LWC_c6827/f1p148/1763	Transcript	0.162667	moderately similar to ( 222) AT2G29380 | Symbols: | protein phosphatase 2C, putative / PP2C, putative | chr2:12608855-12610124 FORWARD PP2Cc PP2Cc PP2C PTC1 protein|protein phosphatase 2C, putative, expressed
29.4	i2_LQ_LWC_c65048/f1p0/2192	Transcript	0.12828	moderately similar to ( 430) AT3G44610 | Symbols: | protein kinase family protein | chr3:16188266-16192107 REVERSEmoderately similar to ( 360) KPK1_PHAVU Protein kinase PVPK-1 (EC 2.7.11.1) - Phaseolus vulgaris (Kidney bean) (French bean) S_TKc S_TKc Pkinase SPS1 PTKc Pkinase_Tyr TyrKc protein|AGC_PVPK_like_kin82y.1 - ACG kinases include homologs to PKA, PKG and PKC, expressed
29.4	i1_HQ_LWC_c10489/f2p0/1651	Transcript	0.354403	moderately similar to ( 359) AT5G40280 | Symbols: ERA1, ATFTB, WIG | ERA1 (ENHANCED RESPONSE TO ABA 1); farnesyltranstransferase/ protein farnesyltransferase | chr5:16101391-16104783 FORWARDmoderately similar to ( 436) PFTB_PEA Protein farnesyltransferase subunit beta (EC 2.5.1.58) (CAAX farnesyltransferase subunit beta) (RAS proteins prenyltransferase beta) (FTase-beta) - Pisum sativum (Garden p…
29.4	i1_LQ_LWC_c22585/f1p1/1997	Transcript	0.526748	weakly similar to ( 166) AT4G15415 | Symbols: ATB' GAMMA | ATB' GAMMA; poly(U) binding / protein phosphatase type 2A regulator | chr4:8817707-8819349 FORWARD B56 protein|serine/threonine protein phosphatase 2A 59 kDa regulatory subunit Bgamma isoform, putative, expressed
29.4	i1_LQ_LWC_c35711/f1p0/1626	Transcript	0	highly similar to ( 584) AT1G53050 | Symbols: | protein kinase family protein | chr1:19772574-19775531 FORWARDmoderately similar to ( 208) CDC22_MEDSA Cell division control protein 2 homolog 2 (EC 2.7.11.22) - Medicago sativa (Alfalfa) S_TKc S_TKc Pkinase SPS1 Pkinase_Tyr PTKc TyrKc PTKc_Jak_rpt2 PTKc_Src_like PTKc_EphR PTKc_Lck_Blk PTKc_Jak2_Jak3_rpt2 PTKc_Jak1_rpt2 PTKc_Frk_like PTKc_Tyk2_rpt2 …
29.4	i2_LQ_LWC_c121195/f1p0/2806	Transcript	0.0304229	highly similar to ( 561) AT1G77720 | Symbols: | protein kinase family protein | chr1:29210730-29213877 FORWARDvery weakly similar to (90.5) CDC2_MAIZE Cell division control protein 2 homolog (EC 2.7.11.22) (EC 2.7.11.23) (p34cdc2) - Zea mays (Maize) S_TKc S_TKc Pkinase SPS1 Pkinase_Tyr PTKc protein|protein kinase family protein, putative, expressed
29.4	i3_LQ_LWC_c9178/f1p0/4000	Transcript	0.267104	highly similar to ( 733) AT1G03920 | Symbols: | protein kinase, putative | chr1:1001473-1004240 FORWARDweakly similar to ( 160) G11A_ORYSA Protein kinase G11A (EC 2.7.11.1) - Oryza sativa (Rice) S_TKc S_TKc Pkinase SPS1 Pkinase_Tyr TyrKc PTKc protein|AGC_AGC_other_NDRh_TRCd.3 - ACG kinases include homologs to PKA, PKG and PKC, expressed
29.4	i1_HQ_LWC_c2959/f2p0/1693	Transcript	0.753321	moderately similar to ( 398) AT4G08960 | Symbols: | phosphotyrosyl phosphatase activator (PTPA) family protein | chr4:5746326-5747994 FORWARD PTPA PTPA LAG1 protein|serine/threonine-protein phosphatase 2A activator 2, putative, expressed
29.4	i1_LQ_LWC_c8927/f1p0/1976	Transcript	0.0558981	moderately similar to ( 495) AT3G05580 | Symbols: | serine/threonine protein phosphatase, putative | chr3:1618216-1619850 REVERSEmoderately similar to ( 496) PP1_PHAVU Serine/threonine-protein phosphatase PP1 (EC 3.1.3.16) - Phaseolus vulgaris (Kidney bean) (French bean) PP2Ac PP2Ac Metallophos ApaH protein|Ser/Thr protein phosphatase family protein, putative, expressed
29.4	i2_LQ_LWC_c52799/f1p0/2623	Transcript	1.72702	moderately similar to ( 381) AT1G07630 | Symbols: PLL5 | PLL5; catalytic/ protein serine/threonine phosphatase | chr1:2349189-2351437 FORWARD PP2Cc PP2Cc PP2C protein|protein phosphatase 2C, putative, expressed
29.4	i2_LQ_LWC_c10031/f1p0/2094	Transcript	-0.355015	moderately similar to ( 340) AT3G48330 | Symbols: PIMT1 | PIMT1 (PROTEIN-L-ISOASPARTATE METHYLTRANSFERASE 1); protein-L-isoaspartate (D-aspartate) O-methyltransferase | chr3:17892969-17893975 REVERSEmoderately similar to ( 338) PIMT_WHEAT Protein-L-isoaspartate O-methyltransferase (EC 2.1.1.77) (Protein-beta-aspartate methyltransferase) (PIMT) (Protein L-isoaspartyl methyltransferase) (L-isoaspar…
29.4	i1_LQ_LWC_c34041/f1p1/1596	Transcript	-0.0717256	highly similar to ( 595) AT3G58500 | Symbols: PP2A-3, EP7 | PP2A-3 (PROTEIN PHOSPHATASE 2A-3); protein serine/threonine phosphatase | chr3:21635503-21638911 REVERSEhighly similar to ( 602) PP2A4_ORYSA Serine/threonine-protein phosphatase PP2A-4 catalytic subunit (EC 3.1.3.16) - Oryza sativa (Rice) PP2Ac PP2Ac ApaH Metallophos protein|OsPP2Ac-5 - Phosphatase 2A isoform 5 belonging to family 2, exp…
29.4	i1_HQ_LWC_c29656/f2p0/1683	Transcript	-1.33342	moderately similar to ( 334) AT1G79630 | Symbols: | protein phosphatase 2C family protein / PP2C family protein | chr1:29962931-29964920 REVERSE PP2Cc PP2Cc PP2C PTC1 protein|protein phosphatase 2c, putative, expressed
29.4	i1_LQ_LWC_c27101/f1p9/1224	Transcript	1.31259	highly similar to ( 566) AT1G47380 | Symbols: | protein phosphatase 2C-related / PP2C-related | chr1:17373004-17375305 REVERSE PP2Cc PP2Cc PP2C PTC1 protein|protein phosphotase protein, putative, expressed
29.4	i4_LQ_LWC_c15967/f1p0/4149	Transcript	1.26586	moderately similar to ( 278) AT1G05000 | Symbols: | tyrosine specific protein phosphatase family protein | chr1:1425660-1428393 FORWARD Y_phosphatase2 protein|tyrosine phosphatase family protein, putative, expressed
29.4	i2_LQ_LWC_c88976/f1p1/2278	Transcript	-0.404984	highly similar to ( 759) AT1G17720 | Symbols: ATB BETA | ATB BETA; nucleotide binding / protein phosphatase type 2A regulator | chr1:6093949-6098065 REVERSEhighly similar to ( 779) 2ABB_ORYSA Serine/threonine protein phosphatase 2A 55 kDa regulatory subunit B beta isoform (PP2A, subunit B, beta isoform) - Oryza sativa (Rice) CDC55 protein|serine/threonine protein phosphatase 2A 55 kDa regulatory …
29.4	i1_HQ_LWC_c22316/f2p0/1769	Transcript	0.293986	moderately similar to ( 387) AT5G63610 | Symbols: HEN3, CDKE;1, ATCDK8 | CDKE;1 (CYCLIN-DEPENDENT KINASE E;1); ATP binding / kinase/ protein kinase/ protein serine/threonine kinase | chr5:25463645-25465057 REVERSEweakly similar to ( 176) CDC2_MAIZE Cell division control protein 2 homolog (EC 2.7.11.22) (EC 2.7.11.23) (p34cdc2) - Zea mays (Maize) S_TKc S_TKc Pkinase SPS1 Pkinase_Tyr PTKc TyrKc PTK…
29.4	i3_LQ_LWC_c29693/f1p0/3029	Transcript	1.26393	moderately similar to ( 400) AT1G20930 | Symbols: CDKB2;2 | CDKB2;2 (CYCLIN-DEPENDENT KINASE B2;2); cyclin-dependent protein kinase/ kinase | chr1:7292752-7294664 REVERSEmoderately similar to ( 383) CDC2D_ANTMA Cell division control protein 2 homolog D (EC 2.7.11.22) (EC 2.7.11.23) - Antirrhinum majus (Garden snapdragon) S_TKc S_TKc Pkinase SPS1 protein|cyclin-dependent kinase B2-1, putative, exp…
29.4	i1_LQ_LWC_c21035/f1p6/1842	Transcript	0	highly similar to ( 597) AT4G38520 | Symbols: | protein phosphatase 2C family protein / PP2C family protein | chr4:18015999-18017514 REVERSE PP2Cc PP2Cc PP2C PTC1 protein|protein phosphatase 2C, putative, expressed
29.4	i1_LQ_LWC_c7608/f1p0/1496	Transcript	-0.0163882	moderately similar to ( 410) AT1G18030 | Symbols: | protein phosphatase 2C, putative / PP2C, putative | chr1:6204400-6206336 FORWARD PP2Cc PP2Cc PP2C PTC1 protein|protein phosphatase 2C, putative, expressed
29.4	i1_LQ_LWC_c8869/f1p0/1981	Transcript	-0.446064	highly similar to ( 783) AT2G17890 | Symbols: CPK16 | CPK16; ATP binding / calcium ion binding / calmodulin-dependent protein kinase/ protein kinase/ protein serine/threonine kinase | chr2:7769885-7772627 REVERSEmoderately similar to ( 436) CRK_DAUCA CDPK-related protein kinase (EC 2.7.11.1) (PK421) - Daucus carota (Carrot) S_TKc S_TKc Pkinase SPS1 Pkinase_Tyr TyrKc PTKc PTKc_Tec_like protein|CAM…
29.4	i7_LQ_LWC_c151/f1p0/7524	Transcript	0.171368	highly similar to ( 569) AT1G53050 | Symbols: | protein kinase family protein | chr1:19772574-19775531 FORWARDmoderately similar to ( 215) CDC2A_ANTMA Cell division control protein 2 homolog A (EC 2.7.11.22) (EC 2.7.11.23) - Antirrhinum majus (Garden snapdragon) S_TKc S_TKc Pkinase SPS1 Pkinase_Tyr PTKc TyrKc PTKc_Jak_rpt2 PTKc_Src_like PTKc_Tyk2_rpt2 PTKc_Fes_like PTKc_Jak2_Jak3_rpt2 PTKc_Itk PT…
29.4	i2_HQ_LWC_c127293/f3p1/2376	Transcript	0.753715	highly similar to ( 723) AT5G47750 | Symbols: D6PKL2, PK5 | D6PKL2 (D6 PROTEIN KINASE LIKE 2); kinase | chr5:19339947-19341864 REVERSEhighly similar to ( 714) G11A_ORYSA Protein kinase G11A (EC 2.7.11.1) - Oryza sativa (Rice) S_TKc S_TKc Pkinase Pkinase_Tyr TyrKc SPS1 PTKc protein|AGC_PVPK_like_kin82y.16 - ACG kinases include homologs to PKA, PKG and PKC, expressed
29.4	i2_LQ_LWC_c11939/f1p0/2471	Transcript	-0.823257	highly similar to ( 631) AT5G51560 | Symbols: | leucine-rich repeat transmembrane protein kinase, putative | chr5:20945807-20948613 FORWARDweakly similar to ( 147) NORK_PEA Nodulation receptor kinase precursor (EC 2.7.11.1) - Pisum sativum (Garden pea) TyrKc PTKc Pkinase_Tyr PTKc_Jak_rpt2 PTKc_Srm_Brk PTKc_Tec_like PTKc_Jak2_Jak3_rpt2 PTKc_Src_like S_TKc Pkinase PTKc_Tec_Rlk S_TKc PTKc_Itk PTKc_C…
29.4	i3_LQ_LWC_c8807/f1p0/3241	Transcript	-0.801873	highly similar to ( 540) AT3G50420 | Symbols: | pentatricopeptide (PPR) repeat-containing protein | chr3:18710871-18713649 REVERSEvery weakly similar to (85.5) RF1_ORYSA Rf1 protein, mitochondrial precursor (PPR protein) (Fertility restorer) (Restorer for CMS) - Oryza sativa (Rice) protein|pentatricopeptide, putative, expressed
29.4	i2_LQ_LWC_c25941/f1p0/2167	Transcript	-0.943416	highly similar to ( 667) AT2G37710 | Symbols: RLK | RLK (receptor lectin kinase); kinase | chr2:15814934-15816961 REVERSEweakly similar to ( 195) PSKR_DAUCA Phytosulfokine receptor precursor (EC 2.7.11.1) (Phytosulfokine LRR receptor kinase) - Daucus carota (Carrot) Lectin_legB S_TKc S_TKc PTKc Pkinase Pkinase_Tyr TyrKc PTKc_Csk_like SPS1 PTKc_Jak_rpt2 PTKc_EphR PTKc_Srm_Brk PTKc_Abl PTKc_EGFR_li…
29.4	i2_LQ_LWC_c71723/f1p0/2123	Transcript	0	moderately similar to ( 432) AT3G58590 | Symbols: | pentatricopeptide (PPR) repeat-containing protein | chr3:21666262-21668487 FORWARD protein|pentatricopeptide, putative, expressed
29.4	i1_HQ_LWC_c16535/f2p0/1480	Transcript	0.221295	moderately similar to ( 496) AT4G31860 | Symbols: | protein phosphatase 2C, putative / PP2C, putative | chr4:15406685-15408589 REVERSE PP2Cc PP2Cc PP2C PTC1 protein|protein phosphatase 2C, putative, expressed
29.4	i2_LQ_LWC_c53315/f1p1/2697	Transcript	-0.0141906	highly similar to ( 695) AT5G47750 | Symbols: D6PKL2, PK5 | D6PKL2 (D6 PROTEIN KINASE LIKE 2); kinase | chr5:19339947-19341864 REVERSEnearly identical (1061) G11A_ORYSA Protein kinase G11A (EC 2.7.11.1) - Oryza sativa (Rice) S_TKc S_TKc Pkinase TyrKc Pkinase_Tyr SPS1 PTKc protein|AGC_PVPK_like_kin82y.13 - ACG kinases include homologs to PKA, PKG and PKC, expressed
29.4	i1_LQ_LWC_c18155/f1p0/1715	Transcript	1.92188	moderately similar to ( 363) AT4G33920 | Symbols: | protein phosphatase 2C family protein / PP2C family protein | chr4:16260876-16262703 FORWARD PP2Cc PP2Cc PP2C PTC1 protein|protein phosphatase 2C, putative, expressed
29.4	i0_LQ_LWC_c828/f1p0/921	Transcript	0.436061	moderately similar to ( 254) AT1G05000 | Symbols: | tyrosine specific protein phosphatase family protein | chr1:1425660-1428393 FORWARD Y_phosphatase2 protein|tyrosine phosphatase family protein, putative, expressed
29.4	i2_LQ_LWC_c22393/f1p0/2287	Transcript	0.657894	highly similar to ( 582) AT2G37710 | Symbols: RLK | RLK (receptor lectin kinase); kinase | chr2:15814934-15816961 REVERSEweakly similar to ( 196) PSKR_DAUCA Phytosulfokine receptor precursor (EC 2.7.11.1) (Phytosulfokine LRR receptor kinase) - Daucus carota (Carrot) Lectin_legB Pkinase S_TKc S_TKc Pkinase_Tyr TyrKc PTKc PTKc_EphR PTKc_Jak_rpt2 SPS1 PTKc_EphR_A2 PTKc_Tec_like PTKc_Srm_Brk PTKc_Frk…
29.4	i1_LQ_LWC_c39083/f1p0/1191	Transcript	10.646	moderately similar to ( 303) AT4G25130 | Symbols: | peptide methionine sulfoxide reductase, putative | chr4:12898802-12899998 REVERSEmoderately similar to ( 311) MSRA_LACSA Peptide methionine sulfoxide reductase (EC 1.8.4.11) (Protein-methionine-S-oxide reductase) (Peptide-methionine (S)-S-oxide reductase) (Peptide Met(O) reductase) - Lactuca sativa (Garden lettuce) PRK00058 MsrA PMSR PRK05550 PR…
29.4	i1_HQ_LWC_c29624/f2p0/1838	Transcript	0.152599	moderately similar to ( 444) AT1G12680 | Symbols: PEPKR2 | PEPKR2 (Phosphoenolpyruvate carboxylase-related kinase 2); ATP binding / kinase/ protein kinase/ protein serine/threonine kinase | chr1:4320123-4322269 REVERSEmoderately similar to ( 233) CDPK_SOYBN Calcium-dependent protein kinase SK5 (EC 2.7.11.1) (CDPK) - Glycine max (Soybean) S_TKc S_TKc Pkinase SPS1 Pkinase_Tyr PTKc TyrKc PTKc_Tec_li…
29.4	i1_LQ_LWC_c33419/f1p0/1718	Transcript	0	highly similar to ( 718) AT1G09840 | Symbols: ATSK41 | ATSK41 (SHAGGY-LIKE PROTEIN KINASE 41); ATP binding / protein kinase/ protein serine/threonine kinase | chr1:3196114-3199524 REVERSEhighly similar to ( 660) MSK2_MEDSA Glycogen synthase kinase-3 homolog MsK-2 (EC 2.7.11.1) - Medicago sativa (Alfalfa) S_TKc S_TKc Pkinase SPS1 TyrKc Pkinase_Tyr PTKc PTKc_Jak_rpt2 PTKc_Jak2_Jak3_rpt2 PTKc_Syk_li…
29.4	i1_LQ_LWC_c23929/f1p0/1750	Transcript	0.934055	highly similar to ( 513) AT5G06750 | Symbols: | protein phosphatase 2C family protein / PP2C family protein | chr5:2086403-2088245 REVERSE PP2Cc PP2Cc PP2C PTC1 protein|protein phosphatase 2C, putative, expressed
29.4	i1_LQ_LWC_c6552/f1p17/1730	Transcript	0.725906	moderately similar to ( 400) AT1G49160 | Symbols: WNK7 | WNK7; kinase/ protein kinase | chr1:18179473-18181867 REVERSEvery weakly similar to (89.7) M2K1_ORYSA Mitogen-activated protein kinase kinase 1 (EC 2.7.12.2) (MAP kinase kinase 1) (MAPKK1) (OsMEK1) - Oryza sativa (Rice) S_TKc S_TKc Pkinase TyrKc Pkinase_Tyr PTKc SPS1 PTKc_Jak_rpt2 PTKc_Jak1_rpt2 PTKc_Srm_Brk PTKc_Ack_like PTKc_Frk_like PTKc…
29.4	i2_LQ_LWC_c8007/f1p0/2280	Transcript	-0.371298	moderately similar to ( 444) AT1G07630 | Symbols: PLL5 | PLL5; catalytic/ protein serine/threonine phosphatase | chr1:2349189-2351437 FORWARD PP2Cc PP2Cc PP2C protein|protein phosphatase 2C, putative, expressed
29.4	i1_LQ_LWC_c23839/f1p0/1840	Transcript	0.166928	moderately similar to ( 485) AT3G53030 | Symbols: SRPK4 | SRPK4 (Ser/Arg-rich protein kinase 4); kinase/ protein kinase | chr3:19662412-19664362 FORWARD S_TKc S_TKc Pkinase protein|SRPK4, putative, expressed
29.4	i2_LQ_LWC_c85949/f1p1/2248	Transcript	0.54119	highly similar to ( 610) AT5G50000 | Symbols: | protein kinase, putative | chr5:20342838-20345033 REVERSEvery weakly similar to (99.0) NORK_MEDTR Nodulation receptor kinase precursor (EC 2.7.11.1) (Does not make infections protein 2) (Symbiosis receptor-like kinase) (MtSYMRK) - Medicago truncatula (Barrel medic) Pkinase_Tyr TyrKc PTKc S_TKc S_TKc Pkinase PTKc_Csk_like PTKc_Tec_like PTKc_Chk PTKc_…
29.4	i2_LQ_LWC_c12059/f1p0/2961	Transcript	-1.37851	highly similar to ( 799) AT5G23720 | Symbols: PHS1 | PHS1 (PROPYZAMIDE-HYPERSENSITIVE 1); phosphoprotein phosphatase/ protein tyrosine/serine/threonine phosphatase | chr5:7998506-8002594 FORWARD DSPc Act-Frag_cataly DSPc DSPc protein|PHS1, putative, expressed
29.4	i2_HQ_LWC_c8163/f2p0/2387	Transcript	-0.490326	moderately similar to ( 315) AT4G13650 | Symbols: | pentatricopeptide (PPR) repeat-containing protein | chr4:7939611-7942898 REVERSEweakly similar to ( 103) RF1_ORYSA Rf1 protein, mitochondrial precursor (PPR protein) (Fertility restorer) (Restorer for CMS) - Oryza sativa (Rice) protein|vegetative storage protein, putative, expressed
29.4	i1_LQ_LWC_c13599/f1p2/1213	Transcript	0.0572431	moderately similar to ( 335) AT4G31750 | Symbols: WIN2 | WIN2 (HOPW1-1-INTERACTING 2); protein serine/threonine phosphatase | chr4:15364657-15367207 REVERSE PP2Cc PP2Cc PP2C PTC1 protein|protein phosphatase 2C, putative, expressed
29.4	i5_LQ_LWC_c6639/f1p0/5305	Transcript	-1.0061	moderately similar to ( 232) AT1G29370 | Symbols: | kinase-related | chr1:10278080-10283024 REVERSEDUF1296 protein|protein of unknown function DUF1296 domain containing protein, expressed
29.4	i1_LQ_LWC_c20926/f1p0/2009	Transcript	0	moderately similar to ( 493) AT3G23340 | Symbols: ckl10 | ckl10 (Casein Kinase I-like 10); ATP binding / kinase/ protein kinase/ protein serine/threonine kinase | chr3:8351047-8353791 FORWARD S_TKc Pkinase SPS1 protein|CK1_CaseinKinase_1.6 - CK1 includes the casein kinase 1 kinases, expressed
29.4	i1_HQ_LWC_c14899/f5p0/1785	Transcript	1.10512	moderately similar to ( 356) AT1G72770 | Symbols: HAB1 | HAB1 (HOMOLOGY TO ABI1); catalytic/ protein serine/threonine phosphatase | chr1:27390998-27392413 FORWARD PP2Cc PP2Cc PP2C PTC1 protein|protein phosphatase 2C, putative, expressed
29.4	i1_LQ_LWC_c21289/f1p0/1434	Transcript	-0.0836447	moderately similar to ( 444) AT1G04190 | Symbols: | tetratricopeptide repeat (TPR)-containing protein | chr1:1106617-1108557 REVERSEvery weakly similar to (85.9) STIP_SOYBN Heat shock protein STI (Stress-inducible protein) (GmSTI) - Glycine max (Soybean) TPR protein|tetratricopeptide repeat domain containing protein, expressed
29.4	i1_LQ_LWC_c34716/f1p0/1946	Transcript	-0.0953343	moderately similar to ( 393) AT2G37840 | Symbols: | protein kinase family protein | chr2:15853108-15856047 FORWARDweakly similar to ( 111) CDPK1_ORYSA Calcium-dependent protein kinase, isoform 1 (EC 2.7.11.1) (CDPK 1) - Oryza sativa (Rice) S_TKc S_TKc Pkinase PTKc Pkinase_Tyr TyrKc SPS1 protein|CAMK_CAMK_like_ULKh_APGy.2 - CAMK includes calcium/calmodulin depedent protein kinases, expressed
29.4	i1_LQ_LWC_c4553/f1p0/1592	Transcript	0.0949177	highly similar to ( 630) AT3G58500 | Symbols: PP2A-3, EP7 | PP2A-3 (PROTEIN PHOSPHATASE 2A-3); protein serine/threonine phosphatase | chr3:21635503-21638911 REVERSEhighly similar to ( 665) PP2A2_ORYSA Serine/threonine-protein phosphatase PP2A-2 catalytic subunit (EC 3.1.3.16) - Oryza sativa (Rice) PP2Ac PP2Ac ApaH Metallophos protein|OsPP2Ac-2 - Phosphatase 2A isoform 2 belonging to family 2, exp…
29.4	i2_LQ_LWC_c103931/f1p0/3024	Transcript	6.59756	highly similar to ( 555) AT3G10550 | Symbols: | phosphatase/ protein tyrosine phosphatase | chr3:3293210-3298452 REVERSE Myotub-related protein|inositol or phosphatidylinositol phosphatase/ phosphoric monoester hydrolase, putative, expressed
29.4	i1_HQ_LWC_c37495/f2p0/1235	Transcript	-0.256755	moderately similar to ( 426) AT3G09970 | Symbols: | calcineurin-like phosphoesterase family protein | chr3:3063813-3065337 FORWARD protein|Ser/Thr protein phosphatase family protein, putative, expressed
29.4	i5_LQ_LWC_c7111/f1p0/5596	Transcript	0.117184	moderately similar to ( 335) AT5G38280 | Symbols: PR5K | PR5K; kinase/ transmembrane receptor protein serine/threonine kinase | chr5:15293325-15295838 REVERSEmoderately similar to ( 209) KPRO_MAIZE Putative receptor protein kinase ZmPK1 precursor (EC 2.7.11.1) - Zea mays (Maize) Pkinase_Tyr TyrKc PTKc S_TKc Pkinase S_TKc PTKc_Src_like PTKc_Frk_like PTKc_Syk_like PTKc_Jak_rpt2 PTKc_Abl PTKc_Srm_Br…
29.4	i1_LQ_LWC_c6415/f1p3/2042	Transcript	0	highly similar to ( 550) AT5G58380 | Symbols: CIPK10, PKS2, SIP1, SNRK3.8 | SIP1 (SOS3-INTERACTING PROTEIN 1); ATP binding / kinase/ protein kinase/ protein serine/threonine kinase | chr5:23597092-23598531 REVERSEmoderately similar to ( 437) CIPK1_ORYSA CIPK-like protein 1 (EC 2.7.11.1) (OsCK1) - Oryza sativa (Rice) S_TKc S_TKc Pkinase SPS1 Pkinase_Tyr TyrKc PTKc PTKc_Csk_like PTKc_Fes PTKc_Srm_B…
29.4	i2_LQ_LWC_c108663/f1p0/2812	Transcript	1.04182	moderately similar to ( 412) AT1G58210 | Symbols: EMB1674 | EMB1674 (EMBRYO DEFECTIVE 1674) | chr1:21553621-21558056 FORWARDKIP1 protein|KIP1, putative, expressed
29.4	i1_LQ_LWC_c4157/f1p0/2020	Transcript	4.51264	moderately similar to ( 212) AT2G25010 | Symbols: | unknown protein | chr2:10631691-10633547 FORWARD protein|transposon protein, putative, unclassified, expressed
29.4	i1_LQ_LWC_c12777/f1p0/1510	Transcript	0.260856	moderately similar to ( 393) AT5G19680 | Symbols: | leucine-rich repeat family protein | chr5:6649663-6651564 FORWARD protein|protein phosphatase 1 regulatory subunit SDS22, putative, expressed
29.4	i2_LQ_LWC_c11979/f1p0/2747	Transcript	-0.0255351	moderately similar to ( 409) AT4G23660 | Symbols: AtPPT1 | AtPPT1 (Arabidopsis thaliana polyprenyltransferase 1); 4-hydroxybenzoate nonaprenyltransferase | chr4:12328086-12331359 REVERSE ubiA ubiA ubiA ubiA UbiA ubiA ubiA UbiA ubiA ubiA ubiA ubiA protein|para-hydroxybenzoate--polyprenyltransferase, mitochondrial precursor, putative, expressed
29.4	i1_LQ_LWC_c42207/f1p0/1014	Transcript	0.0325614	highly similar to ( 835) AT3G01090 | Symbols: AKIN10 | AKIN10 (Arabidopsis SNF1 kinase homolog 10); protein binding / protein kinase | chr3:31437-33977 REVERSEhighly similar to ( 697) RKIN1_SECCE Carbon catabolite derepressing protein kinase (EC 2.7.11.1) - Secale cereale (Rye) S_TKc S_TKc Pkinase SPS1 Pkinase_Tyr TyrKc PTKc PTKc_Jak_rpt2 PTKc_FAK PTKc_Tec_Rlk PTKc_Srm_Brk PTKc_Tec_like PTKc_Csk_…
29.4	i1_HQ_LWC_c39419/f5p0/1498	Transcript	0.0763902	moderately similar to ( 358) AT4G11260 | Symbols: ATSGT1B, ETA3, RPR1, EDM1, SGT1B | SGT1B; protein binding | chr4:6851515-6853719 REVERSE SGT1 p23 SGS CS protein|suppressor of G2 allele of SKP1, putative, expressed
29.4	i1_LQ_LWC_c11814/f1p1/1913	Transcript	0.965235	highly similar to ( 596) AT4G33950 | Symbols: OST1, SNRK2-6, SRK2E, SNRK2.6, P44 | OST1 (OPEN STOMATA 1); calcium-dependent protein serine/threonine kinase/ kinase/ protein kinase | chr4:16272819-16274657 FORWARDhighly similar to ( 701) SAPKA_ORYSA Serine/threonine-protein kinase SAPK10 (EC 2.7.11.1) (Osmotic stress/abscisic acid-activated protein kinase 10) - Oryza sativa (Rice) S_TKc S_TKc Pkin…
29.4	i2_HQ_LWC_c12167/f3p0/2998	Transcript	0.105067	highly similar to ( 713) AT1G69220 | Symbols: SIK1 | SIK1; ATP binding / kinase/ protein kinase/ protein serine/threonine kinase | chr1:26020298-26026119 REVERSEweakly similar to ( 152) M2K1_ORYSA Mitogen-activated protein kinase kinase 1 (EC 2.7.12.2) (MAP kinase kinase 1) (MAPKK1) (OsMEK1) - Oryza sativa (Rice) S_TKc S_TKc Pkinase Pkinase_Tyr TyrKc SPS1 PTKc PTKc_Jak_rpt2 KIND PTKc_Fes_like PTK…
29.4	i1_LQ_LWC_c33946/f1p0/1766	Transcript	-0.436099	moderately similar to ( 379) AT5G47750 | Symbols: D6PKL2, PK5 | D6PKL2 (D6 PROTEIN KINASE LIKE 2); kinase | chr5:19339947-19341864 REVERSEmoderately similar to ( 247) KPK1_PHAVU Protein kinase PVPK-1 (EC 2.7.11.1) - Phaseolus vulgaris (Kidney bean) (French bean) S_TKc S_TKc Pkinase SPS1 Pkinase_Tyr TyrKc protein|AGC_PVPK_like_kin82y.3 - ACG kinases include homologs to PKA, PKG and PKC, expressed
29.4	i2_HQ_LWC_c92480/f2p0/2126	Transcript	0.846272	moderately similar to ( 314) AT5G10530 | Symbols: | lectin protein kinase, putative | chr5:3324978-3326933 REVERSEweakly similar to ( 170) NORK_PEA Nodulation receptor kinase precursor (EC 2.7.11.1) - Pisum sativum (Garden pea) S_TKc S_TKc Pkinase_Tyr Pkinase TyrKc PTKc SPS1 PTKc_EphR PTKc_Jak_rpt2 PTKc_Srm_Brk PTKc_Trk PTKc_Fes_like PTKc_Src_like PTKc_EphR_A PTKc_EphR_B PTKc_Frk_like PTKc_FAK PT…
29.4	i5_LQ_LWC_c6451/f1p0/5580	Transcript	1.08406	moderately similar to ( 394) AT1G16220 | Symbols: | protein phosphatase 2C family protein / PP2C family protein | chr1:5548653-5550553 FORWARD PP2Cc PP2Cc PP2C PTC1 protein|protein phosphatase 2C, putative, expressed
29.4	i11_LQ_LWC_c38/f1p0/11448	Transcript	0	highly similar to ( 513) AT4G29380 | Symbols: | protein kinase family protein / WD-40 repeat family protein | chr4:14458822-14464692 FORWARD S_TKc S_TKc Pkinase protein|WD domain and HEAT domain containing protein, putative, expressed
29.4	i1_LQ_LWC_c8135/f1p3/1849	Transcript	0.372452	highly similar to ( 721) AT2G46700 | Symbols: ATCRK3 | calcium-dependent protein kinase, putative / CDPK, putative | chr2:19182968-19184892 REVERSEhighly similar to ( 671) CRK_DAUCA CDPK-related protein kinase (EC 2.7.11.1) (PK421) - Daucus carota (Carrot) S_TKc S_TKc Pkinase SPS1 Pkinase_Tyr TyrKc PTKc PTKc_Tec_like PTKc_Tec_Rlk PTKc_Src_like PTKc_Srm_Brk PTKc_Btk_Bmx PTKc_Jak_rpt2 PTKc_Csk_like…
29.4	i2_LQ_LWC_c102532/f1p2/2331	Transcript	0	moderately similar to ( 477) AT4G13020 | Symbols: MHK | MHK; ATP binding / kinase/ protein kinase/ protein serine/threonine kinase | chr4:7603947-7606732 FORWARDmoderately similar to ( 215) CDC22_MEDSA Cell division control protein 2 homolog 2 (EC 2.7.11.22) - Medicago sativa (Alfalfa) S_TKc S_TKc Pkinase Pkinase_Tyr SPS1 TyrKc PTKc PTKc_Tec_like PTKc_Jak_rpt2 PTKc_EphR PTKc_Itk PTKc_Trk PTKc_Ror…
29.4	i1_HQ_LWC_c11031/f2p0/1681	Transcript	-0.0716412	highly similar to ( 520) AT1G60940 | Symbols: SNRK2-10, SNRK2.10, SRK2B | SNRK2.10 (SNF1-RELATED PROTEIN KINASE 2.10); kinase | chr1:22439398-22441896 REVERSEhighly similar to ( 685) SAPK5_ORYSA Serine/threonine-protein kinase SAPK5 (EC 2.7.11.1) (Osmotic stress/abscisic acid-activated protein kinase 5) - Oryza sativa (Rice) S_TKc S_TKc Pkinase SPS1 Pkinase_Tyr TyrKc PTKc PTKc_Jak_rpt2 PTKc_Tyk2_…
29.4	i4_LQ_LWC_c21748/f1p0/4396	Transcript	-0.594361	moderately similar to ( 216) AT2G22560 | Symbols: | FUNCTIONS IN: molecular_function unknown; INVOLVED IN: biological_process unknown; LOCATED IN: plasma membrane; EXPRESSED IN: 15 plant structures; EXPRESSED DURING: 6 growth stages; CONTAINS InterPro DOMAIN/s: KIP1-like (InterPro:IPR011684); BEST Arabidopsis thaliana protein match is: kinase interacting family protein (TAIR:AT5G10500.1); Has 478…
29.4	i2_HQ_LWC_c8617/f2p1/2715	Transcript	-1.27633	highly similar to ( 731) AT5G03730 | Symbols: CTR1, SIS1 | CTR1 (CONSTITUTIVE TRIPLE RESPONSE 1); kinase/ protein binding / protein serine/threonine kinase/ protein serine/threonine/tyrosine kinase | chr5:974958-979660 REVERSEweakly similar to ( 115) NORK_MEDTR Nodulation receptor kinase precursor (EC 2.7.11.1) (Does not make infections protein 2) (Symbiosis receptor-like kinase) (MtSYMRK) - Medi…
29.4	i1_LQ_LWC_c22042/f1p0/2022	Transcript	0.123735	highly similar to ( 564) AT5G21326 | Symbols: | protein kinase family protein / NAF domain-containing protein | chr5:7218081-7221743 FORWARDhighly similar to ( 772) CIPK1_ORYSA CIPK-like protein 1 (EC 2.7.11.1) (OsCK1) - Oryza sativa (Rice) S_TKc S_TKc Pkinase SPS1 Pkinase_Tyr TyrKc PTKc NAF PTKc_Fes PTKc_Csk_like protein|CAMK_KIN1/SNF1/Nim1_like.2 - CAMK includes calcium/calmodulin depedent prot…
29.4	i2_LQ_LWC_c27076/f1p0/2077	Transcript	-0.324351	moderately similar to ( 499) AT3G46920 | Symbols: | protein kinase family protein | chr3:17280430-17284857 REVERSEvery weakly similar to (99.0) NORK_MEDTR Nodulation receptor kinase precursor (EC 2.7.11.1) (Does not make infections protein 2) (Symbiosis receptor-like kinase) (MtSYMRK) - Medicago truncatula (Barrel medic) Pkinase_Tyr TyrKc PTKc S_TKc Pkinase S_TKc PTKc_Tec_like PTKc_Csk_like PTKc_…
29.4	i2_LQ_LWC_c34246/f1p0/2734	Transcript	-0.52535	moderately similar to ( 355) AT5G06740 | Symbols: | lectin protein kinase family protein | chr5:2084094-2086052 FORWARDweakly similar to ( 170) KPRO_MAIZE Putative receptor protein kinase ZmPK1 precursor (EC 2.7.11.1) - Zea mays (Maize) Lectin_legB S_TKc Pkinase PTKc TyrKc S_TKc Pkinase_Tyr PTKc_Jak_rpt2 SPS1 PTKc_Src_like PTKc_Frk_like PTKc_EphR PTKc_Ack_like PTKc_Syk_like PTKc_Srm_Brk PTKc_Trk …
29.4	i1_HQ_LWC_c25136/f2p0/1788	Transcript	-0.347021	highly similar to ( 581) AT4G32660 | Symbols: AME3 | AME3; ATP binding / kinase/ protein kinase/ protein serine/threonine kinase | chr4:15756420-15759107 FORWARDweakly similar to ( 115) CDC2_MAIZE Cell division control protein 2 homolog (EC 2.7.11.22) (EC 2.7.11.23) (p34cdc2) - Zea mays (Maize) S_TKc S_TKc Pkinase SPS1 protein|serine/threonine-protein kinase AFC3, putative, expressed
29.4	i1_HQ_LWC_c14951/f2p0/1444	Transcript	0.1029	highly similar to ( 522) AT5G56580 | Symbols: ATMKK6, ANQ1, MKK6 | MKK6 (MAP KINASE KINASE 6); MAP kinase kinase/ kinase | chr5:22904851-22906620 REVERSEhighly similar to ( 723) M2K1_ORYSA Mitogen-activated protein kinase kinase 1 (EC 2.7.12.2) (MAP kinase kinase 1) (MAPKK1) (OsMEK1) - Oryza sativa (Rice) S_TKc S_TKc Pkinase Pkinase_Tyr SPS1 PTKc TyrKc PTKc_Tec_like PTKc_InsR_like PTKc_Jak2_Jak3_…
29.4	i1_HQ_LWC_c12681/f2p71/1501	Transcript	-0.157169	moderately similar to ( 350) AT4G28400 | Symbols: | protein phosphatase 2C, putative / PP2C, putative | chr4:14048499-14050118 FORWARD PP2Cc PP2Cc PP2C PTC1 protein|protein phosphatase 2C, putative, expressed
29.4	i1_LQ_LWC_c27331/f1p0/1399	Transcript	0.343704	moderately similar to ( 220) AT5G55090 | Symbols: MAPKKK15 | MAPKKK15; ATP binding / kinase/ protein kinase/ protein serine/threonine kinase | chr5:22356852-22358198 REVERSEweakly similar to ( 102) CIPK1_ORYSA CIPK-like protein 1 (EC 2.7.11.1) (OsCK1) - Oryza sativa (Rice) S_TKc S_TKc Pkinase Pkinase_Tyr PTKc TyrKc SPS1 PTKc_Csk_like PTKc_Csk PTKc_Jak_rpt2 PTKc_Ack_like PTKc_EGFR_like PTKc_Jak1_r…
29.4	i4_LQ_LWC_c22507/f1p0/4981	Transcript	-0.110747	moderately similar to ( 402) AT1G58210 | Symbols: EMB1674 | EMB1674 (EMBRYO DEFECTIVE 1674) | chr1:21553621-21558056 FORWARDKIP1 protein|KIP1, putative, expressed
29.4	i2_LQ_LWC_c11967/f1p0/2361	Transcript	-0.320272	weakly similar to ( 150) AT4G18593 | Symbols: | dual specificity protein phosphatase-related | chr4:10238154-10238698 FORWARD DSPc DSPc DSPc protein|dual specificity protein phosphatase, putative, expressed
29.4	i1_LQ_LWC_c7197/f1p0/1609	Transcript	0.0703677	highly similar to ( 696) AT4G18710 | Symbols: BIN2, DWF12, UCU1, ATSK21, SK21 | BIN2 (BRASSINOSTEROID-INSENSITIVE 2); glycogen synthase kinase 3/ kinase/ protein kinase | chr4:10296474-10298913 FORWARDhighly similar to ( 623) MSK1_TOBAC Shaggy-related protein kinase NtK-1 (EC 2.7.11.1) - Nicotiana tabacum (Common tobacco) S_TKc S_TKc Pkinase SPS1 TyrKc Pkinase_Tyr PTKc PTKc_Jak_rpt2 PTKc_Jak2_Jak…
29.4	i2_LQ_LWC_c103309/f1p0/3010	Transcript	-0.290019	highly similar to ( 934) AT5G62310 | Symbols: IRE | IRE (INCOMPLETE ROOT HAIR ELONGATION); kinase/ protein serine/threonine kinase | chr5:25023405-25028414 FORWARDweakly similar to ( 144) SAPK9_ORYSA Serine/threonine-protein kinase SAPK9 (EC 2.7.11.1) (Osmotic stress/abscisic acid-activated protein kinase 9) - Oryza sativa (Rice) S_TKc S_TKc Pkinase SPS1 Pkinase_Tyr TyrKc PTKc PTKc_Csk_like PTKc_…
29.4	i2_HQ_LWC_c53311/f2p1/2432	Transcript	0.237395	highly similar to ( 568) AT5G55830 | Symbols: | lectin protein kinase, putative | chr5:22594655-22596700 FORWARDmoderately similar to ( 204) PSKR_DAUCA Phytosulfokine receptor precursor (EC 2.7.11.1) (Phytosulfokine LRR receptor kinase) - Daucus carota (Carrot) Lectin_legB Pkinase Pkinase_Tyr PTKc S_TKc TyrKc S_TKc SPS1 PTKc_Jak_rpt2 PTKc_EphR PTKc_EphR_A2 PTKc_Src_like PTKc_EGFR_like PTKc_EphR_A…
29.4	i2_LQ_LWC_c7006/f1p1/2400	Transcript	-0.569366	nearly identical (1057) AT3G03940 | Symbols: | protein kinase family protein | chr3:1014412-1018244 REVERSE Pkinase S_TKc SPS1 S_TKc protein|CK1_CaseinKinase_1a.4 - CK1 includes the casein kinase 1 kinases, expressed
29.4	i1_LQ_LWC_c16635/f3p0/2019	Transcript	-0.192207	moderately similar to ( 320) AT2G25620 | Symbols: | protein phosphatase 2C, putative / PP2C, putative | chr2:10903154-10904978 REVERSE PP2Cc PP2Cc PP2C PTC1 protein|protein phosphatase 2C, putative, expressed
29.4	i1_LQ_LWC_c12035/f1p2/1714	Transcript	0.0481502	highly similar to ( 603) AT2G39840 | Symbols: TOPP4 | TOPP4; protein serine/threonine phosphatase | chr2:16627430-16628789 FORWARDhighly similar to ( 652) PP1_ORYSA Serine/threonine-protein phosphatase PP1 (EC 3.1.3.16) - Oryza sativa (Rice) PP2Ac PP2Ac Metallophos ApaH protein|Ser/Thr protein phosphatase family protein, putative, expressed
29.4	i1_LQ_LWC_c32596/f1p3/1823	Transcript	-0.0389375	highly similar to ( 731) AT4G02390 | Symbols: APP, PARP1, ATPARP1 | APP (ARABIDOPSIS POLY(ADP-RIBOSE) POLYMERASE); NAD+ ADP-ribosyltransferase/ nucleic acid binding | chr4:1050104-1053960 FORWARDnearly identical (1226) PRP2A_ORYSA Poly [ADP-ribose] polymerase 2-A (EC 2.4.2.30) (PARP-2-A) (ADPRT 2-A) (NAD(+) ADP-ribosyltransferase 2-A) (Poly[ADP-ribose] synthetase 2-A) - Oryza sativa (Rice) parp_l…
29.4	i2_LQ_LWC_c33914/f1p0/2423	Transcript	0.150025	highly similar to ( 542) AT2G20540 | Symbols: | pentatricopeptide (PPR) repeat-containing protein | chr2:8844160-8845764 FORWARDvery weakly similar to (80.1) RF1_ORYSA Rf1 protein, mitochondrial precursor (PPR protein) (Fertility restorer) (Restorer for CMS) - Oryza sativa (Rice) protein|pentatricopeptide, putative, expressed
29.4	i1_HQ_LWC_c39324/f2p0/1657	Transcript	0.0330665	highly similar to ( 694) AT3G53570 | Symbols: AFC1, AME2 | AFC1 (ARABIDOPSIS FUS3-COMPLEMENTING GENE 1); ATP binding / kinase/ protein kinase/ protein serine/threonine kinase/ protein tyrosine kinase | chr3:19861449-19864125 REVERSEweakly similar to ( 116) CDC2_MAIZE Cell division control protein 2 homolog (EC 2.7.11.22) (EC 2.7.11.23) (p34cdc2) - Zea mays (Maize) S_TKc S_TKc Pkinase SPS1 Pkinase…
29.4	i2_LQ_LWC_c21931/f1p1/2439	Transcript	-0.129511	highly similar to ( 583) AT3G04810 | Symbols: ATNEK2 | ATNEK2 (NIMA-RELATED KINASE 2); ATP binding / kinase/ protein kinase/ protein serine/threonine kinase | chr3:1318096-1321101 FORWARDweakly similar to ( 122) M2K1_ORYSA Mitogen-activated protein kinase kinase 1 (EC 2.7.12.2) (MAP kinase kinase 1) (MAPKK1) (OsMEK1) - Oryza sativa (Rice) S_TKc S_TKc Pkinase Pkinase_Tyr PTKc TyrKc SPS1 PTKc_Jak_r…
29.4	i2_LQ_LWC_c67470/f1p0/2265	Transcript	1.04269	highly similar to ( 628) AT5G58520 | Symbols: | protein kinase family protein | chr5:23655312-23657943 FORWARD Pkinase_Tyr TyrKc PTKc S_TKc PTKc_Csk_like Pkinase S_TKc PTKc_Syk_like PTKc_Jak_rpt2 PTKc_InsR_like PTKc_Srm_Brk PTKc_Chk PTKc_Tec_like PTKc_Csk PTKc_Fes_like PTKc_Ror PTKc_EphR PTKc_Ack_like PTKc_EphR_A2 PTKc_c-ros PTKc_Btk_Bmx PTKc_Itk PTKc_EGFR_like PTKc_Src_like PTKc_EphR_A PTK_CCK4 …
29.4	i2_HQ_LWC_c54787/f2p3/2401	Transcript	-0.305863	highly similar to ( 631) AT5G25510 | Symbols: | serine/threonine protein phosphatase 2A (PP2A) regulatory subunit B', putative | chr5:8882728-8884325 REVERSE B56 protein|transposon protein, putative, unclassified, expressed
29.4	i2_LQ_LWC_c9583/f2p0/2457	Transcript	0.374426	moderately similar to ( 325) AT5G06740 | Symbols: | lectin protein kinase family protein | chr5:2084094-2086052 FORWARDweakly similar to ( 134) NORK_PEA Nodulation receptor kinase precursor (EC 2.7.11.1) - Pisum sativum (Garden pea) Lectin_legB Pkinase S_TKc Pkinase_Tyr S_TKc PTKc TyrKc PTKc_Jak_rpt2 SPS1 PTKc_Src_like PTKc_EGFR_like PTKc_Syk_like PTKc_Frk_like PTKc_Srm_Brk PTKc_Trk PTKc_Ack_like…
29.4	i1_LQ_LWC_c13235/f1p0/1401	Transcript	0.150688	moderately similar to ( 408) AT4G24730 | Symbols: | calcineurin-like phosphoesterase family protein | chr4:12752696-12753631 REVERSE protein|Ser/Thr protein phosphatase family protein, putative, expressed
29.4	i1_LQ_LWC_c7500/f1p3/1814	Transcript	-0.207838	highly similar to ( 591) AT4G38470 | Symbols: | protein kinase family protein | chr4:17999432-18003551 FORWARDweakly similar to ( 122) NORK_MEDTR Nodulation receptor kinase precursor (EC 2.7.11.1) (Does not make infections protein 2) (Symbiosis receptor-like kinase) (MtSYMRK) - Medicago truncatula (Barrel medic) Pkinase_Tyr TyrKc PTKc S_TKc S_TKc Pkinase PTKc_Tec_like PTKc_Csk_like PTKc_Abl PTKc_…
29.4	i3_LQ_LWC_c26676/f1p0/3828	Transcript	0.309328	moderately similar to ( 464) AT4G19110 | Symbols: | protein kinase, putative | chr4:10454770-10457032 REVERSEweakly similar to ( 196) CDC2A_ANTMA Cell division control protein 2 homolog A (EC 2.7.11.22) (EC 2.7.11.23) - Antirrhinum majus (Garden snapdragon) S_TKc S_TKc Pkinase Pkinase_Tyr TyrKc SPS1 PTKc PTKc_Tec_like PTKc_EphR PTKc_c-ros PTKc_Jak_rpt2 PTKc_Btk_Bmx PTKc_InsR_like PTKc_FGFR PTKc_J…
29.4	i1_LQ_LWC_c21796/f1p0/1977	Transcript	1.48239	moderately similar to ( 482) AT4G38470 | Symbols: | protein kinase family protein | chr4:17999432-18003551 FORWARDweakly similar to ( 144) NORK_MEDTR Nodulation receptor kinase precursor (EC 2.7.11.1) (Does not make infections protein 2) (Symbiosis receptor-like kinase) (MtSYMRK) - Medicago truncatula (Barrel medic) Pkinase_Tyr TyrKc PTKc S_TKc S_TKc Pkinase PTKc_Src_like PTKc_Csk_like PTKc_Tec_l…
29.4	i1_HQ_LWC_c40051/f2p0/1377	Transcript	0.0750926	highly similar to ( 619) AT3G58500 | Symbols: PP2A-3, EP7 | PP2A-3 (PROTEIN PHOSPHATASE 2A-3); protein serine/threonine phosphatase | chr3:21635503-21638911 REVERSEhighly similar to ( 661) PP2A4_ORYSA Serine/threonine-protein phosphatase PP2A-4 catalytic subunit (EC 3.1.3.16) - Oryza sativa (Rice) PP2Ac PP2Ac ApaH Metallophos protein|OsPP2Ac-4 - Phosphatase 2A isoform 4 belonging to family 2, exp…
29.4	i2_LQ_LWC_c17530/f1p4/2405	Transcript	0	highly similar to ( 650) AT3G53810 | Symbols: | lectin protein kinase, putative | chr3:19933153-19935186 REVERSEmoderately similar to ( 221) PSKR_DAUCA Phytosulfokine receptor precursor (EC 2.7.11.1) (Phytosulfokine LRR receptor kinase) - Daucus carota (Carrot) Lectin_legB Pkinase S_TKc S_TKc TyrKc Pkinase_Tyr PTKc SPS1 PTKc_EphR PTKc_Jak_rpt2 PTKc_Srm_Brk PTKc_Csk_like PTKc_Frk_like PTKc_Abl PTK…
29.4	i3_LQ_LWC_c10526/f1p0/4007	Transcript	-0.773724	moderately similar to ( 389) AT4G13650 | Symbols: | pentatricopeptide (PPR) repeat-containing protein | chr4:7939611-7942898 REVERSEvery weakly similar to (87.8) RF1_ORYSA Rf1 protein, mitochondrial precursor (PPR protein) (Fertility restorer) (Restorer for CMS) - Oryza sativa (Rice) protein|pentatricopeptide, putative, expressed
29.4	i1_LQ_LWC_c3429/f1p0/1987	Transcript	-0.134752	highly similar to ( 784) AT1G71830 | Symbols: SERK1, ATSERK1 | SERK1 (SOMATIC EMBRYOGENESIS RECEPTOR-LIKE KINASE 1); kinase/ transmembrane receptor protein serine/threonine kinase | chr1:27018575-27021842 FORWARDmoderately similar to ( 212) PSKR_DAUCA Phytosulfokine receptor precursor (EC 2.7.11.1) (Phytosulfokine LRR receptor kinase) - Daucus carota (Carrot) S_TKc TyrKc PTKc S_TKc Pkinase_Tyr Pk…
29.4	i1_LQ_LWC_c21571/f1p4/1580	Transcript	0.19426	moderately similar to ( 356) AT1G52540 | Symbols: | protein kinase, putative | chr1:19570298-19571884 REVERSEweakly similar to ( 178) PSKR_DAUCA Phytosulfokine receptor precursor (EC 2.7.11.1) (Phytosulfokine LRR receptor kinase) - Daucus carota (Carrot) TyrKc PTKc Pkinase_Tyr Pkinase S_TKc S_TKc PTKc_Srm_Brk PTKc_Src_like PTKc_Jak_rpt2 PTKc_Frk_like PTKc_Csk_like PTKc_Trk SPS1 PTKc_Src PTKc_Ack_…
29.4	i1_LQ_LWC_c20435/f1p1/1883	Transcript	-0.228521	moderately similar to ( 222) AT2G11520 | Symbols: CRCK3 | CRCK3; ATP binding / kinase/ protein kinase/ protein serine/threonine kinase | chr2:4619145-4621448 FORWARDweakly similar to ( 147) NORK_PEA Nodulation receptor kinase precursor (EC 2.7.11.1) - Pisum sativum (Garden pea) PTKc Pkinase_Tyr TyrKc S_TKc Pkinase S_TKc protein|receptor-like protein kinase At3g46290 precursor, putative, expressed
29.4	i1_HQ_LWC_c1442/f12p2/2011	Transcript	0.180148	highly similar to ( 569) AT5G13160 | Symbols: PBS1 | PBS1 (avrPphB susceptible 1); kinase/ protein serine/threonine kinase | chr5:4176854-4179682 FORWARDmoderately similar to ( 256) NORK_PEA Nodulation receptor kinase precursor (EC 2.7.11.1) - Pisum sativum (Garden pea) Pkinase_Tyr S_TKc TyrKc S_TKc Pkinase PTKc PTKc_Jak_rpt2 PTKc_Src_like PTKc_Trk PTKc_EGFR_like PTKc_Srm_Brk PTKc_Jak2_Jak3_rpt2 …
29.4	i1_LQ_LWC_c19539/f1p1/1597	Transcript	0.0952525	highly similar to ( 518) AT3G59350 | Symbols: | serine/threonine protein kinase, putative | chr3:21932930-21934883 FORWARDmoderately similar to ( 221) NORK_MEDTR Nodulation receptor kinase precursor (EC 2.7.11.1) (Does not make infections protein 2) (Symbiosis receptor-like kinase) (MtSYMRK) - Medicago truncatula (Barrel medic) Pkinase_Tyr PTKc TyrKc S_TKc S_TKc Pkinase PTKc_Jak_rpt2 PTKc_Csk_lik…
29.4	i1_LQ_LWC_c30877/f1p0/1487	Transcript	0.799701	moderately similar to ( 480) AT2G41970 | Symbols: | protein kinase, putative | chr2:17520517-17522304 REVERSEmoderately similar to ( 202) NORK_MEDTR Nodulation receptor kinase precursor (EC 2.7.11.1) (Does not make infections protein 2) (Symbiosis receptor-like kinase) (MtSYMRK) - Medicago truncatula (Barrel medic) Pkinase_Tyr PTKc TyrKc Pkinase S_TKc S_TKc PTKc_Jak_rpt2 PTKc_Csk_like PTKc_Trk PT…
29.4	i3_LQ_LWC_c20902/f1p4/3312	Transcript	-0.415038	nearly identical (1055) AT1G07650 | Symbols: | leucine-rich repeat transmembrane protein kinase, putative | chr1:2359817-2366423 REVERSEmoderately similar to ( 236) NORK_MEDTR Nodulation receptor kinase precursor (EC 2.7.11.1) (Does not make infections protein 2) (Symbiosis receptor-like kinase) (MtSYMRK) - Medicago truncatula (Barrel medic) TyrKc PTKc Pkinase_Tyr S_TKc S_TKc Pkinase PTKc_Src_lik…
29.4	i1_LQ_LWC_c3991/f1p0/1529	Transcript	0.0316432	highly similar to ( 527) AT3G59350 | Symbols: | serine/threonine protein kinase, putative | chr3:21932930-21934883 FORWARDmoderately similar to ( 229) NORK_MEDTR Nodulation receptor kinase precursor (EC 2.7.11.1) (Does not make infections protein 2) (Symbiosis receptor-like kinase) (MtSYMRK) - Medicago truncatula (Barrel medic) Pkinase_Tyr PTKc TyrKc S_TKc S_TKc Pkinase PTKc_Csk_like PTKc_Jak_rpt…
29.4	i1_LQ_LWC_c17343/f1p5/1743	Transcript	-0.156831	moderately similar to ( 429) AT1G21270 | Symbols: WAK2 | WAK2; ATP binding / calcium ion binding / protein kinase/ protein serine/threonine kinase | chr1:7444997-7447345 FORWARDmoderately similar to ( 207) NORK_MEDTR Nodulation receptor kinase precursor (EC 2.7.11.1) (Does not make infections protein 2) (Symbiosis receptor-like kinase) (MtSYMRK) - Medicago truncatula (Barrel medic) Pkinase_Tyr Ty…
29.4	i2_LQ_LWC_c51694/f1p0/2518	Transcript	0	moderately similar to ( 431) AT1G21240 | Symbols: WAK3 | WAK3 (wall associated kinase 3); kinase/ protein serine/threonine kinase | chr1:7434303-7436702 FORWARDweakly similar to ( 190) NORK_MEDTR Nodulation receptor kinase precursor (EC 2.7.11.1) (Does not make infections protein 2) (Symbiosis receptor-like kinase) (MtSYMRK) - Medicago truncatula (Barrel medic) S_TKc Pkinase_Tyr TyrKc S_TKc Pkina…
29.4	i2_LQ_LWC_c22449/f1p0/2956	Transcript	1.48543	moderately similar to ( 356) AT4G03390 | Symbols: SRF3 | SRF3 (STRUBBELIG-RECEPTOR FAMILY 3); ATP binding / kinase/ protein serine/threonine kinase | chr4:1490912-1494553 REVERSEweakly similar to ( 180) PSKR_DAUCA Phytosulfokine receptor precursor (EC 2.7.11.1) (Phytosulfokine LRR receptor kinase) - Daucus carota (Carrot) PTKc Pkinase_Tyr TyrKc S_TKc Pkinase S_TKc PTKc_Tec_like PTKc_Csk_like PTKc…
29.4	i2_HQ_LWC_c2386/f2p0/2355	Transcript	-0.499807	highly similar to ( 539) AT5G18610 | Symbols: | protein kinase family protein | chr5:6192736-6195371 FORWARDmoderately similar to ( 251) NORK_PEA Nodulation receptor kinase precursor (EC 2.7.11.1) - Pisum sativum (Garden pea) Pkinase_Tyr TyrKc PTKc S_TKc S_TKc Pkinase PTKc_Srm_Brk PTKc_Csk_like PTKc_Src_like PTKc_EGFR_like PTKc_Trk PTKc_Ror PTKc_Jak_rpt2 PTKc_Tec_like PTKc_Ror1 PTKc_Frk_like PTKc…
29.4	i2_HQ_LWC_c32855/f2p1/2720	Transcript	-0.607128	moderately similar to ( 417) AT1G77280 | Symbols: | protein kinase family protein | chr1:29031468-29035882 REVERSEweakly similar to ( 195) NORK_MEDTR Nodulation receptor kinase precursor (EC 2.7.11.1) (Does not make infections protein 2) (Symbiosis receptor-like kinase) (MtSYMRK) - Medicago truncatula (Barrel medic) S_TKc S_TKc Pkinase PTKc Pkinase_Tyr TyrKc SPS1 PTKc_Csk_like PTKc_Trk PTKc_Jak_r…
29.4	i3_LQ_LWC_c26432/f1p0/3737	Transcript	-0.135908	highly similar to ( 897) AT5G53890 | Symbols: | leucine-rich repeat transmembrane protein kinase, putative | chr5:21877235-21880345 FORWARDhighly similar to ( 805) PSKR_DAUCA Phytosulfokine receptor precursor (EC 2.7.11.1) (Phytosulfokine LRR receptor kinase) - Daucus carota (Carrot) S_TKc S_TKc Pkinase TyrKc Pkinase_Tyr PTKc PTKc_EphR SPS1 PTKc_Src_like PTKc_Srm_Brk PTKc_Jak_rpt2 PTKc_Csk_like P…
29.4	i2_LQ_LWC_c65478/f1p0/2309	Transcript	-0.160019	moderately similar to ( 266) AT5G45800 | Symbols: MEE62 | MEE62 (maternal effect embryo arrest 62); ATP binding / protein binding / protein kinase/ protein serine/threonine kinase/ protein tyrosine kinase | chr5:18575765-18578972 REVERSEweakly similar to ( 135) PSKR_DAUCA Phytosulfokine receptor precursor (EC 2.7.11.1) (Phytosulfokine LRR receptor kinase) - Daucus carota (Carrot) PTKc Pkinase Tyr…
29.4	i1_LQ_LWC_c6585/f1p0/2030	Transcript	0.217926	moderately similar to ( 395) AT2G45590 | Symbols: | protein kinase family protein | chr2:18786725-18788776 FORWARDvery weakly similar to (95.1) NORK_PEA Nodulation receptor kinase precursor (EC 2.7.11.1) - Pisum sativum (Garden pea) PTKc Pkinase_Tyr S_TKc Pkinase S_TKc TyrKc protein|protein kinase, putative, expressed
29.4	i1_LQ_LWC_c30488/f1p0/1745	Transcript	0.473809	moderately similar to ( 465) AT1G18390 | Symbols: | ATP binding / kinase/ protein kinase/ protein serine/threonine kinase/ protein tyrosine kinase | chr1:6327463-6329935 FORWARDmoderately similar to ( 217) CRI4_MAIZE Putative receptor protein kinase CRINKLY4 precursor (EC 2.7.11.1) - Zea mays (Maize) S_TKc S_TKc Pkinase_Tyr Pkinase PTKc TyrKc SPS1 PTKc_Jak_rpt2 PTKc_Csk_like PTKc_Frk_like PTKc_EG…
29.4	i1_LQ_LWC_c30595/f1p0/1623	Transcript	7.81365	highly similar to ( 587) AT3G24550 | Symbols: ATPERK1 | ATPERK1 (PROLINE EXTENSIN-LIKE RECEPTOR KINASE 1); ATP binding / protein kinase | chr3:8960411-8963303 FORWARDmoderately similar to ( 235) PSKR_DAUCA Phytosulfokine receptor precursor (EC 2.7.11.1) (Phytosulfokine LRR receptor kinase) - Daucus carota (Carrot) TyrKc Pkinase_Tyr PTKc S_TKc S_TKc Pkinase PTKc_Jak_rpt2 PTKc_Csk_like PTKc_Src_lik…
29.4	i1_LQ_LWC_c10440/f1p0/1965	Transcript	0	moderately similar to ( 395) AT4G18640 | Symbols: MRH1 | MRH1 (morphogenesis of root hair 1); ATP binding / protein binding / protein kinase/ protein serine/threonine kinase/ protein tyrosine kinase | chr4:10260481-10263577 FORWARDweakly similar to ( 115) NORK_PEA Nodulation receptor kinase precursor (EC 2.7.11.1) - Pisum sativum (Garden pea) Pkinase protein|MRH1, putative, expressed
29.4	i1_LQ_LWC_c20158/f1p0/1607	Transcript	0.405024	highly similar to ( 552) AT5G18610 | Symbols: | protein kinase family protein | chr5:6192736-6195371 FORWARDmoderately similar to ( 243) NORK_PEA Nodulation receptor kinase precursor (EC 2.7.11.1) - Pisum sativum (Garden pea) Pkinase_Tyr TyrKc PTKc S_TKc S_TKc Pkinase PTKc_EGFR_like PTKc_Src_like PTKc_Ror PTKc_Srm_Brk PTKc_Jak_rpt2 PTKc_Trk PTKc_Csk_like SPS1 PTKc_Frk_like PTKc_Fes_like PTKc_Jak2…
29.4	i4_LQ_LWC_c14978/f1p0/4781	Transcript	-0.351472	moderately similar to ( 437) AT3G20530 | Symbols: | protein kinase family protein | chr3:7166318-7167806 FORWARDmoderately similar to ( 237) NORK_MEDTR Nodulation receptor kinase precursor (EC 2.7.11.1) (Does not make infections protein 2) (Symbiosis receptor-like kinase) (MtSYMRK) - Medicago truncatula (Barrel medic) Pkinase_Tyr PTKc TyrKc S_TKc S_TKc Pkinase PTKc_Ror PTKc_Jak_rpt2 SPS1 PTKc_Csk…
29.4	i3_LQ_LWC_c23699/f1p10/4057	Transcript	1.25909	moderately similar to ( 306) AT5G38280 | Symbols: PR5K | PR5K; kinase/ transmembrane receptor protein serine/threonine kinase | chr5:15293325-15295838 REVERSEmoderately similar to ( 258) ZEAM_MAIZE Zeamatin precursor - Zea mays (Maize) Thaumatin THN S_TKc Pkinase S_TKc Pkinase_Tyr PTKc TyrKc PTKc_Csk_like SPS1 PTKc_Jak_rpt2 PTKc_Src_like PTKc_EGFR_like PTKc_Jak2_Jak3_rpt2 PTKc_Srm_Brk PTK_CCK4 PT…
29.4	i1_LQ_LWC_c23058/f1p0/1809	Transcript	0.255378	moderately similar to ( 206) AT3G55950 | Symbols: CCR3, ATCRR3 | CCR3 (ARABIDOPSIS THALIANA CRINKLY4 RELATED 3); kinase | chr3:20753903-20756347 REVERSEweakly similar to ( 172) CRI4_MAIZE Putative receptor protein kinase CRINKLY4 precursor (EC 2.7.11.1) - Zea mays (Maize) S_TKc S_TKc Pkinase TyrKc PTKc Pkinase_Tyr SPS1 PTKc_Srm_Brk PTKc_Jak_rpt2 PTKc_EphR PTKc_Trk PTKc_Src_like PTKc_TrkC PTKc_c-r…
29.4	i2_LQ_LWC_c42611/f1p0/2052	Transcript	0.769266	highly similar to ( 514) AT1G01540 | Symbols: | protein kinase family protein | chr1:195980-198383 FORWARDmoderately similar to ( 248) PSKR_DAUCA Phytosulfokine receptor precursor (EC 2.7.11.1) (Phytosulfokine LRR receptor kinase) - Daucus carota (Carrot) TyrKc S_TKc Pkinase S_TKc Pkinase_Tyr PTKc PTKc_Srm_Brk PTKc_Csk_like PTKc_Src_like SPS1 PTKc_Jak_rpt2 PTKc_Itk PTKc_EphR PTKc_Syk_like PTKc_EG…
29.4	i2_LQ_LWC_c87359/f1p1/2275	Transcript	0	moderately similar to ( 384) AT1G21240 | Symbols: WAK3 | WAK3 (wall associated kinase 3); kinase/ protein serine/threonine kinase | chr1:7434303-7436702 FORWARDweakly similar to ( 182) CRI4_MAIZE Putative receptor protein kinase CRINKLY4 precursor (EC 2.7.11.1) - Zea mays (Maize) TyrKc Pkinase_Tyr PTKc S_TKc Pkinase S_TKc PTKc_Csk_like PTKc_Trk SPS1 PTKc_Itk PTKc_Jak_rpt2 PTKc_Src_like PTKc_Frk_l…
29.4	i2_HQ_LWC_c3649/f2p0/2272	Transcript	0.208123	moderately similar to ( 317) AT2G37050 | Symbols: | kinase | chr2:15569290-15573477 FORWARDhighly similar to ( 605) NORK_MEDTR Nodulation receptor kinase precursor (EC 2.7.11.1) (Does not make infections protein 2) (Symbiosis receptor-like kinase) (MtSYMRK) - Medicago truncatula (Barrel medic) TyrKc Pkinase_Tyr PTKc S_TKc Pkinase S_TKc PTKc_Csk_like PTKc_Jak_rpt2 PTKc_Src_like PTKc_Trk PTKc_Fes_l…
29.4	i2_LQ_LWC_c69114/f1p0/2504	Transcript	0	moderately similar to ( 336) AT5G02800 | Symbols: | protein kinase family protein | chr5:635545-637374 REVERSEweakly similar to ( 197) NORK_MEDTR Nodulation receptor kinase precursor (EC 2.7.11.1) (Does not make infections protein 2) (Symbiosis receptor-like kinase) (MtSYMRK) - Medicago truncatula (Barrel medic) PTKc TyrKc Pkinase_Tyr S_TKc S_TKc Pkinase PTKc_Jak_rpt2 SPS1 PTKc_Srm_Brk PTKc_Ror P…
29.4	i1_LQ_LWC_c31252/f1p0/1963	Transcript	0.324716	moderately similar to ( 428) AT1G16670 | Symbols: | protein kinase family protein | chr1:5697846-5699492 FORWARDmoderately similar to ( 206) NORK_MEDTR Nodulation receptor kinase precursor (EC 2.7.11.1) (Does not make infections protein 2) (Symbiosis receptor-like kinase) (MtSYMRK) - Medicago truncatula (Barrel medic) Pkinase_Tyr TyrKc PTKc S_TKc S_TKc Pkinase PTKc_Srm_Brk PTKc_Src_like PTKc_Csk_…
29.4	i1_LQ_LWC_c11245/f1p14/1755	Transcript	-0.723816	highly similar to ( 550) AT5G56460 | Symbols: | protein kinase, putative | chr5:22865509-22867866 FORWARDmoderately similar to ( 201) NORK_MEDTR Nodulation receptor kinase precursor (EC 2.7.11.1) (Does not make infections protein 2) (Symbiosis receptor-like kinase) (MtSYMRK) - Medicago truncatula (Barrel medic) Pkinase_Tyr PTKc TyrKc S_TKc Pkinase S_TKc PTKc_InsR_like PTKc_Jak_rpt2 PTKc_Csk_like …
29.4	i2_LQ_LWC_c38667/f1p4/2424	Transcript	1.09091	highly similar to ( 828) AT5G07280 | Symbols: EMS1, EXS | EMS1 (EXCESS MICROSPOROCYTES1); kinase/ transmembrane receptor protein kinase | chr5:2285088-2288666 FORWARDmoderately similar to ( 412) PSKR_DAUCA Phytosulfokine receptor precursor (EC 2.7.11.1) (Phytosulfokine LRR receptor kinase) - Daucus carota (Carrot) PTKc Pkinase_Tyr TyrKc S_TKc Pkinase S_TKc PTKc_Csk_like PTKc_EGFR_like PTKc_EphR P…
29.4	i1_LQ_LWC_c26419/f1p0/1365	Transcript	-0.273923	moderately similar to ( 210) AT3G57120 | Symbols: | protein kinase family protein | chr3:21139099-21140469 FORWARD S_TKc Pkinase S_TKc Pkinase_Tyr PTKc protein|LYK8, putative, expressed
29.4	i1_HQ_LWC_c1255/f11p0/1748	Transcript	-0.171136	moderately similar to ( 459) AT2G05940 | Symbols: | protein kinase, putative | chr2:2287514-2289270 REVERSEmoderately similar to ( 225) NORK_MEDTR Nodulation receptor kinase precursor (EC 2.7.11.1) (Does not make infections protein 2) (Symbiosis receptor-like kinase) (MtSYMRK) - Medicago truncatula (Barrel medic) TyrKc Pkinase_Tyr PTKc S_TKc Pkinase S_TKc PTKc_Jak_rpt2 PTKc_DDR PTKc_Csk_like PTKc…
29.4	i2_HQ_LWC_c81616/f2p0/2980	Transcript	-1.67982	moderately similar to ( 490) AT1G21270 | Symbols: WAK2 | WAK2; ATP binding / calcium ion binding / protein kinase/ protein serine/threonine kinase | chr1:7444997-7447345 FORWARDmoderately similar to ( 208) NORK_MEDTR Nodulation receptor kinase precursor (EC 2.7.11.1) (Does not make infections protein 2) (Symbiosis receptor-like kinase) (MtSYMRK) - Medicago truncatula (Barrel medic) TyrKc S_TKc Pk…
29.4	i1_HQ_LWC_c9165/f2p1/1981	Transcript	0.149857	moderately similar to ( 375) AT4G18640 | Symbols: MRH1 | MRH1 (morphogenesis of root hair 1); ATP binding / protein binding / protein kinase/ protein serine/threonine kinase/ protein tyrosine kinase | chr4:10260481-10263577 FORWARDweakly similar to ( 109) PSKR_DAUCA Phytosulfokine receptor precursor (EC 2.7.11.1) (Phytosulfokine LRR receptor kinase) - Daucus carota (Carrot) Pkinase_Tyr Pkinase pr…
29.4	i4_LQ_LWC_c40554/f1p0/4000	Transcript	-0.304855	moderately similar to ( 434) AT4G22130 | Symbols: SRF8 | SRF8 (STRUBBELIG-RECEPTOR FAMILY 8); ATP binding / kinase/ protein binding / protein kinase | chr4:11724781-11727331 FORWARDweakly similar to ( 145) NORK_MEDTR Nodulation receptor kinase precursor (EC 2.7.11.1) (Does not make infections protein 2) (Symbiosis receptor-like kinase) (MtSYMRK) - Medicago truncatula (Barrel medic) S_TKc Pkinase …
29.4	i7_LQ_LWC_c158/f1p0/7285	Transcript	0.313965	moderately similar to ( 369) AT2G18890 | Symbols: | protein kinase family protein | chr2:8184027-8185673 FORWARDweakly similar to ( 170) NORK_MEDTR Nodulation receptor kinase precursor (EC 2.7.11.1) (Does not make infections protein 2) (Symbiosis receptor-like kinase) (MtSYMRK) - Medicago truncatula (Barrel medic) PTKc TyrKc Pkinase_Tyr S_TKc S_TKc Pkinase PTKc_Ack_like PTKc_Csk_like PTKc_Srm_Brk…
29.4	i1_HQ_LWC_c13521/f4p0/1678	Transcript	0.29905	highly similar to ( 513) AT2G28930 | Symbols: APK1B | APK1B; ATP binding / kinase/ protein kinase/ protein serine/threonine kinase | chr2:12424551-12426565 FORWARDmoderately similar to ( 234) NORK_MEDTR Nodulation receptor kinase precursor (EC 2.7.11.1) (Does not make infections protein 2) (Symbiosis receptor-like kinase) (MtSYMRK) - Medicago truncatula (Barrel medic) Pkinase_Tyr PTKc TyrKc Pkina…
29.4	i2_HQ_LWC_c115586/f5p0/2937	Transcript	-0.971482	moderately similar to ( 285) AT5G47850 | Symbols: CCR4 | CCR4 (ARABIDOPSIS THALIANA CRINKLY4 RELATED 4); kinase | chr5:19378803-19381058 REVERSEmoderately similar to ( 229) CRI4_MAIZE Putative receptor protein kinase CRINKLY4 precursor (EC 2.7.11.1) - Zea mays (Maize) Pkinase S_TKc S_TKc PTKc TyrKc Pkinase_Tyr SPS1 PTKc_Jak_rpt2 PTKc_Csk_like PTKc_Fes_like PTKc_Csk PTKc_Itk PTKc_Trk PTKc_Tec_like…
29.4	i1_LQ_LWC_c23578/f1p0/1642	Transcript	0.625708	moderately similar to ( 474) AT3G17410 | Symbols: | serine/threonine protein kinase, putative | chr3:5956601-5958882 FORWARDmoderately similar to ( 201) NORK_MEDTR Nodulation receptor kinase precursor (EC 2.7.11.1) (Does not make infections protein 2) (Symbiosis receptor-like kinase) (MtSYMRK) - Medicago truncatula (Barrel medic) Pkinase_Tyr TyrKc PTKc S_TKc Pkinase S_TKc PTKc_Jak_rpt2 PTKc_Csk_l…
29.4	i1_LQ_LWC_c6171/f1p15/1970	Transcript	0	moderately similar to ( 317) AT5G47850 | Symbols: CCR4 | CCR4 (ARABIDOPSIS THALIANA CRINKLY4 RELATED 4); kinase | chr5:19378803-19381058 REVERSEmoderately similar to ( 212) CRI4_MAIZE Putative receptor protein kinase CRINKLY4 precursor (EC 2.7.11.1) - Zea mays (Maize) S_TKc Pkinase_Tyr Pkinase S_TKc PTKc TyrKc SPS1 PTKc_Jak_rpt2 PTKc_Csk_like PTKc_EGFR_like PTKc_Chk PTKc_EphR PTKc_Syk_like PTKc_T…
29.4	i1_HQ_LWC_c1985/f4p0/1751	Transcript	-0.305808	moderately similar to ( 461) AT1G16670 | Symbols: | protein kinase family protein | chr1:5697846-5699492 FORWARDmoderately similar to ( 228) NORK_PEA Nodulation receptor kinase precursor (EC 2.7.11.1) - Pisum sativum (Garden pea) TyrKc PTKc Pkinase_Tyr S_TKc Pkinase S_TKc PTKc_Src_like PTKc_Srm_Brk PTKc_Csk_like PTKc_Frk_like PTKc_EphR PTKc_Src PTKc_Lck_Blk PTKc_Fyn_Yrk PTKc_Jak_rpt2 PTKc_Trk PTK…
29.4	i1_LQ_LWC_c10421/f1p0/1741	Transcript	-0.410037	moderately similar to ( 405) AT1G54820 | Symbols: | protein kinase family protein | chr1:20447370-20450761 FORWARDmoderately similar to ( 224) CRI4_MAIZE Putative receptor protein kinase CRINKLY4 precursor (EC 2.7.11.1) - Zea mays (Maize) PTKc Pkinase_Tyr S_TKc S_TKc Pkinase TyrKc PTKc_Jak_rpt2 SPS1 PTKc_Trk PTKc_Csk_like PTKc_Fes_like PTKc_InsR_like PTKc_Ror PTKc_Tec_like PTKc_Itk PTKc_Srm_Brk P…
29.4	i1_HQ_LWC_c21079/f2p5/1821	Transcript	-0.102507	moderately similar to ( 248) AT4G23130 | Symbols: CRK5, RLK6 | CRK5 (CYSTEINE-RICH RLK5); kinase | chr4:12117688-12120134 REVERSEweakly similar to ( 163) KPRO_MAIZE Putative receptor protein kinase ZmPK1 precursor (EC 2.7.11.1) - Zea mays (Maize) S_TKc Pkinase S_TKc Pkinase_Tyr TyrKc PTKc PTKc_Jak_rpt2 SPS1 PTKc_Srm_Brk PTKc_Src_like PTKc_Ror PTKc_Csk_like PTKc_Itk PTKc_EphR PTKc_Frk_like PTKc_Fe…
29.4	i1_LQ_LWC_c11521/f1p0/1539	Transcript	-0.348449	moderately similar to ( 204) AT1G33260 | Symbols: | protein kinase family protein | chr1:12064796-12066114 FORWARDweakly similar to ( 111) NORK_MEDTR Nodulation receptor kinase precursor (EC 2.7.11.1) (Does not make infections protein 2) (Symbiosis receptor-like kinase) (MtSYMRK) - Medicago truncatula (Barrel medic) S_TKc S_TKc Pkinase SPS1 Pkinase_Tyr TyrKc PTKc PTKc_Jak_rpt2 protein|serine/thre…
29.4	i2_HQ_LWC_c16621/f6p1/2645	Transcript	-0.178538	moderately similar to ( 338) AT1G34300 | Symbols: | lectin protein kinase family protein | chr1:12503450-12505939 FORWARDhighly similar to ( 603) KPRO_MAIZE Putative receptor protein kinase ZmPK1 precursor (EC 2.7.11.1) - Zea mays (Maize) Pkinase S_TKc S_TKc TyrKc Pkinase_Tyr PTKc SPS1 PTKc_InsR_like PTKc_Src_like PTKc_EGFR_like PTKc_Csk_like PTKc_Frk_like B_lectin PTKc_Fes_like PTKc_EphR_A2 PTKc…
29.4	i2_LQ_LWC_c106826/f1p1/2518	Transcript	0.729911	moderately similar to ( 326) AT1G21240 | Symbols: WAK3 | WAK3 (wall associated kinase 3); kinase/ protein serine/threonine kinase | chr1:7434303-7436702 FORWARDweakly similar to ( 184) CRI4_MAIZE Putative receptor protein kinase CRINKLY4 precursor (EC 2.7.11.1) - Zea mays (Maize) TyrKc Pkinase Pkinase_Tyr S_TKc PTKc S_TKc PTKc_Csk_like PTKc_Itk SPS1 PTKc_Syk_like PTKc_Abl PTKc_Tec_like PTKc_Trk P…
29.4	i10_LQ_LWC_c48/f1p0/10943	Transcript	0	highly similar to ( 944) AT1G06840 | Symbols: | leucine-rich repeat transmembrane protein kinase, putative | chr1:2097854-2103479 REVERSEmoderately similar to ( 243) NORK_MEDTR Nodulation receptor kinase precursor (EC 2.7.11.1) (Does not make infections protein 2) (Symbiosis receptor-like kinase) (MtSYMRK) - Medicago truncatula (Barrel medic) TyrKc PTKc S_TKc Pkinase_Tyr S_TKc Pkinase PTKc_Src_li…
29.4	i3_LQ_LWC_c23377/f1p0/3266	Transcript	0.0901978	highly similar to ( 539) AT5G60900 | Symbols: RLK1 | RLK1 (RECEPTOR-LIKE PROTEIN KINASE 1); ATP binding / carbohydrate binding / kinase/ protein kinase/ protein serine/threonine kinase/ protein tyrosine kinase/ sugar binding | chr5:24498467-24501494 REVERSEmoderately similar to ( 315) KPRO_MAIZE Putative receptor protein kinase ZmPK1 precursor (EC 2.7.11.1) - Zea mays (Maize) S_TKc Pkinase S_TKc …
29.4	i1_LQ_LWC_c36508/f1p0/1808	Transcript	0.314873	moderately similar to ( 446) AT2G18470 | Symbols: | protein kinase family protein | chr2:8005285-8007767 REVERSEmoderately similar to ( 239) PSKR_DAUCA Phytosulfokine receptor precursor (EC 2.7.11.1) (Phytosulfokine LRR receptor kinase) - Daucus carota (Carrot) S_TKc TyrKc Pkinase_Tyr S_TKc Pkinase PTKc PTKc_Jak_rpt2 PTKc_Srm_Brk PTKc_Src_like PTKc_EGFR_like PTKc_EphR PTKc_Csk_like PTKc_Syk_like …
29.4	i2_LQ_LWC_c12400/f1p0/2133	Transcript	0.415038	moderately similar to ( 441) AT2G17220 | Symbols: | protein kinase, putative | chr2:7487866-7489768 REVERSEmoderately similar to ( 236) NORK_MEDTR Nodulation receptor kinase precursor (EC 2.7.11.1) (Does not make infections protein 2) (Symbiosis receptor-like kinase) (MtSYMRK) - Medicago truncatula (Barrel medic) PTKc Pkinase_Tyr TyrKc S_TKc Pkinase S_TKc PTKc_Jak_rpt2 PTKc_Ror PTKc_DDR PTKc_Tyk2…
29.4	i1_HQ_LWC_c2243/f3p0/1659	Transcript	0.120908	moderately similar to ( 387) AT4G00330 | Symbols: CRCK2 | CRCK2; ATP binding / kinase/ protein kinase/ protein serine/threonine kinase | chr4:142787-144427 REVERSEmoderately similar to ( 211) NORK_MEDTR Nodulation receptor kinase precursor (EC 2.7.11.1) (Does not make infections protein 2) (Symbiosis receptor-like kinase) (MtSYMRK) - Medicago truncatula (Barrel medic) S_TKc S_TKc Pkinase_Tyr TyrK…
29.4	i1_HQ_LWC_c34056/f3p0/1889	Transcript	0	highly similar to ( 565) AT5G56460 | Symbols: | protein kinase, putative | chr5:22865509-22867866 FORWARDmoderately similar to ( 201) NORK_MEDTR Nodulation receptor kinase precursor (EC 2.7.11.1) (Does not make infections protein 2) (Symbiosis receptor-like kinase) (MtSYMRK) - Medicago truncatula (Barrel medic) Pkinase_Tyr PTKc S_TKc TyrKc Pkinase S_TKc PTKc_InsR_like PTKc_Jak_rpt2 PTKc_EGFR_like…
29.4	i2_HQ_LWC_c127271/f13p4/2225	Transcript	-0.962783	highly similar to ( 526) AT5G10290 | Symbols: | leucine-rich repeat family protein / protein kinase family protein | chr5:3235462-3238171 REVERSEmoderately similar to ( 209) PSKR_DAUCA Phytosulfokine receptor precursor (EC 2.7.11.1) (Phytosulfokine LRR receptor kinase) - Daucus carota (Carrot) Pkinase_Tyr TyrKc PTKc Pkinase S_TKc S_TKc PTKc_Met_Ron PTKc_InsR_like PTKc_Fes_like PTKc_Jak_rpt2 PTKc_…
29.4	i2_HQ_LWC_c38968/f2p1/2289	Transcript	-0.37594	weakly similar to ( 188) AT2G33580 | Symbols: | protein kinase family protein / peptidoglycan-binding LysM domain-containing protein | chr2:14219848-14221842 REVERSEweakly similar to ( 120) KPRO_MAIZE Putative receptor protein kinase ZmPK1 precursor (EC 2.7.11.1) - Zea mays (Maize) S_TKc Pkinase_Tyr S_TKc Pkinase PTKc TyrKc SPS1 PTKc_Csk_like PTKc_Src_like PTKc_Srm_Brk PTKc_Chk PTKc_Frk_like PTKc…
29.4	i2_LQ_LWC_c12057/f1p0/2749	Transcript	0.14218	nearly identical (1168) AT1G55610 | Symbols: BRL1 | BRL1 (BRI 1 LIKE); kinase | chr1:20779874-20783374 REVERSEmoderately similar to ( 459) PSKR_DAUCA Phytosulfokine receptor precursor (EC 2.7.11.1) (Phytosulfokine LRR receptor kinase) - Daucus carota (Carrot) Pkinase_Tyr Pkinase TyrKc S_TKc PTKc S_TKc SPS1 PTKc_Jak_rpt2 PTKc_EphR PTKc_Trk PTKc_TrkB PTKc_Syk_like PTKc_EGFR_like PTKc_Csk_like PTKc_…
29.4	i2_LQ_LWC_c103368/f1p3/3662	Transcript	0	moderately similar to ( 298) AT1G06840 | Symbols: | leucine-rich repeat transmembrane protein kinase, putative | chr1:2097854-2103479 REVERSEweakly similar to ( 140) NORK_MEDTR Nodulation receptor kinase precursor (EC 2.7.11.1) (Does not make infections protein 2) (Symbiosis receptor-like kinase) (MtSYMRK) - Medicago truncatula (Barrel medic) PTKc S_TKc Pkinase_Tyr TyrKc S_TKc Pkinase PTKc_Met_Ro…
29.4	i2_LQ_LWC_c104666/f1p2/2157	Transcript	-0.980548	highly similar to ( 505) AT1G01540 | Symbols: | protein kinase family protein | chr1:195980-198383 FORWARDmoderately similar to ( 243) PSKR_DAUCA Phytosulfokine receptor precursor (EC 2.7.11.1) (Phytosulfokine LRR receptor kinase) - Daucus carota (Carrot) TyrKc Pkinase Pkinase_Tyr S_TKc PTKc S_TKc SPS1 PTKc_Srm_Brk PTKc_Jak_rpt2 PTKc_Csk_like PTKc_Src_like PTKc_EGFR_like PTKc_Itk PTKc_EphR_A2 PTK…
29.4	i1_LQ_LWC_c22156/f1p0/1943	Transcript	0.586507	moderately similar to ( 431) AT3G09010 | Symbols: | protein kinase family protein | chr3:2750285-2752086 FORWARDmoderately similar to ( 208) NORK_PEA Nodulation receptor kinase precursor (EC 2.7.11.1) - Pisum sativum (Garden pea) S_TKc TyrKc Pkinase S_TKc Pkinase_Tyr PTKc PTKc_Csk_like PTKc_Trk PTKc_Jak_rpt2 PTKc_Src_like PTKc_Srm_Brk PTKc_Frk_like SPS1 PTKc_Fes_like PTKc_Ack_like PTKc_EphR PTKc_…
29.4	i2_LQ_LWC_c128450/f12p4/2542	Transcript	3.63896	weakly similar to ( 197) AT1G21230 | Symbols: WAK5 | WAK5 (WALL ASSOCIATED KINASE 5); kinase/ protein serine/threonine kinase | chr1:7429980-7432346 FORWARDweakly similar to ( 151) KPRO_MAIZE Putative receptor protein kinase ZmPK1 precursor (EC 2.7.11.1) - Zea mays (Maize) Pkinase_Tyr TyrKc S_TKc PTKc S_TKc Pkinase PTKc_EphR PTKc_Src_like PTKc_Csk_like PTKc_Fes_like PTKc_Abl PTKc_Jak_rpt2 PTKc_Ye…
29.4	i2_LQ_LWC_c105590/f1p2/2557	Transcript	0.0723508	moderately similar to ( 357) AT1G34300 | Symbols: | lectin protein kinase family protein | chr1:12503450-12505939 FORWARDhighly similar to ( 971) KPRO_MAIZE Putative receptor protein kinase ZmPK1 precursor (EC 2.7.11.1) - Zea mays (Maize) Pkinase S_TKc S_TKc TyrKc Pkinase_Tyr PTKc PTKc_Src_like SPS1 PTKc_Csk_like PTKc_Jak_rpt2 PTKc_EphR PTKc_Tec_like PTKc_Frk_like PTKc_EGFR_like PTKc_Itk PTKc_Eph…
29.4	i2_LQ_LWC_c36211/f1p3/2404	Transcript	-1.11548	moderately similar to ( 492) AT5G12000 | Symbols: | kinase | chr5:3874151-3876780 REVERSEweakly similar to ( 169) PSKR_DAUCA Phytosulfokine receptor precursor (EC 2.7.11.1) (Phytosulfokine LRR receptor kinase) - Daucus carota (Carrot) STK_N S_TKc S_TKc Pkinase Pkinase_Tyr TyrKc PTKc SPS1 PTKc_Src_like PTKc_Jak_rpt2 PTKc_Srm_Brk PTKc_Ror PTKc_Frk_like PTKc_Trk PTKc_EphR PTKc_Csk_like PTKc_Abl PTKc…
29.4	i1_LQ_LWC_c20147/f1p0/1996	Transcript	0	highly similar to ( 574) AT3G59110 | Symbols: | protein kinase family protein | chr3:21855673-21857847 FORWARDmoderately similar to ( 221) PSKR_DAUCA Phytosulfokine receptor precursor (EC 2.7.11.1) (Phytosulfokine LRR receptor kinase) - Daucus carota (Carrot) S_TKc TyrKc S_TKc Pkinase Pkinase_Tyr PTKc PTKc_Srm_Brk PTKc_Csk_like SPS1 PTKc_Itk PTKc_Tec_like PTKc_Jak_rpt2 PTKc_Src_like PTKc_EphR PTK…
29.4	i2_LQ_LWC_c37072/f1p0/2354	Transcript	-0.430979	moderately similar to ( 403) AT5G63940 | Symbols: | protein kinase family protein | chr5:25588254-25591229 FORWARDweakly similar to ( 183) NORK_MEDTR Nodulation receptor kinase precursor (EC 2.7.11.1) (Does not make infections protein 2) (Symbiosis receptor-like kinase) (MtSYMRK) - Medicago truncatula (Barrel medic) Pkinase S_TKc S_TKc Pkinase_Tyr PTKc TyrKc PTKc_Csk_like PTKc_Src_like SPS1 PTKc_…
29.4	i1_LQ_LWC_c17302/f1p0/1577	Transcript	0.141065	moderately similar to ( 436) AT1G16670 | Symbols: | protein kinase family protein | chr1:5697846-5699492 FORWARDmoderately similar to ( 216) NORK_MEDTR Nodulation receptor kinase precursor (EC 2.7.11.1) (Does not make infections protein 2) (Symbiosis receptor-like kinase) (MtSYMRK) - Medicago truncatula (Barrel medic) Pkinase TyrKc S_TKc Pkinase_Tyr PTKc S_TKc PTKc_Srm_Brk PTKc_Src_like PTKc_Csk_…
29.4	i2_LQ_LWC_c4413/f1p0/2122	Transcript	-0.533297	weakly similar to ( 155) AT1G28390 | Symbols: | protein kinase family protein | chr1:9966814-9968226 REVERSEweakly similar to ( 120) CRI4_MAIZE Putative receptor protein kinase CRINKLY4 precursor (EC 2.7.11.1) - Zea mays (Maize) TyrKc PTKc Pkinase_Tyr S_TKc S_TKc Pkinase SPS1 PTKc_Jak_rpt2 PTKc_Jak2_Jak3_rpt2 protein|TKL_IRAK_CR4L.2 - The CR4L subfamily has homology with Crinkly4, expressed
29.4	i2_LQ_LWC_c49627/f1p8/2940	Transcript	0.313713	highly similar to ( 619) AT5G56890 | Symbols: | protein kinase family protein | chr5:23010801-23015559 REVERSEmoderately similar to ( 251) NORK_PEA Nodulation receptor kinase precursor (EC 2.7.11.1) - Pisum sativum (Garden pea) TyrKc Pkinase_Tyr PTKc S_TKc Pkinase S_TKc PTKc_Jak_rpt2 PTKc_Srm_Brk PTKc_Trk PTKc_Csk_like PTKc_Frk_like PTKc_Syk_like PTKc_Src_like PTKc_Fes_like PTKc_EGFR_like PTKc_Ty…
29.4	i1_LQ_LWC_c7432/f1p0/1785	Transcript	0.00225011	moderately similar to ( 486) AT3G01300 | Symbols: | protein kinase, putative | chr3:90817-93335 REVERSEmoderately similar to ( 240) NORK_MEDTR Nodulation receptor kinase precursor (EC 2.7.11.1) (Does not make infections protein 2) (Symbiosis receptor-like kinase) (MtSYMRK) - Medicago truncatula (Barrel medic) TyrKc Pkinase_Tyr PTKc S_TKc Pkinase S_TKc PTKc_Jak_rpt2 PTKc_Tyk2_rpt2 SPS1 PTKc_Csk_li…
29.4	i2_HQ_LWC_c17017/f10p1/2313	Transcript	0.297068	moderately similar to ( 417) AT4G23180 | Symbols: CRK10, RLK4 | CRK10 (CYSTEINE-RICH RLK10); ATP binding / kinase/ protein kinase/ protein serine/threonine kinase/ protein tyrosine kinase | chr4:12138171-12140780 FORWARDweakly similar to ( 182) PSKR_DAUCA Phytosulfokine receptor precursor (EC 2.7.11.1) (Phytosulfokine LRR receptor kinase) - Daucus carota (Carrot) TyrKc S_TKc S_TKc PTKc Pkinase_Ty…
29.4	i2_HQ_LWC_c100890/f2p2/2600	Transcript	0.380105	moderately similar to ( 454) AT3G21630 | Symbols: CERK1, LYSM RLK1 | CERK1 (CHITIN ELICITOR RECEPTOR KINASE 1); kinase/ receptor signaling protein/ transmembrane receptor protein kinase | chr3:7615543-7618530 REVERSEweakly similar to ( 188) CRI4_MAIZE Putative receptor protein kinase CRINKLY4 precursor (EC 2.7.11.1) - Zea mays (Maize) TyrKc Pkinase_Tyr Pkinase S_TKc S_TKc PTKc PTKc_Csk_like PTKc_…
29.4	i1_LQ_LWC_c4020/f1p0/1816	Transcript	-0.467652	moderately similar to ( 478) AT3G58690 | Symbols: | protein kinase family protein | chr3:21709369-21711246 FORWARDmoderately similar to ( 238) NORK_MEDTR Nodulation receptor kinase precursor (EC 2.7.11.1) (Does not make infections protein 2) (Symbiosis receptor-like kinase) (MtSYMRK) - Medicago truncatula (Barrel medic) Pkinase S_TKc Pkinase_Tyr PTKc TyrKc S_TKc PTKc_Src_like PTKc_Csk_like PTKc_S…
29.4	i1_HQ_LWC_c10566/f2p4/1669	Transcript	0.143613	highly similar to ( 523) AT2G28930 | Symbols: APK1B | APK1B; ATP binding / kinase/ protein kinase/ protein serine/threonine kinase | chr2:12424551-12426565 FORWARDmoderately similar to ( 241) NORK_PEA Nodulation receptor kinase precursor (EC 2.7.11.1) - Pisum sativum (Garden pea) Pkinase_Tyr PTKc TyrKc Pkinase S_TKc S_TKc PTKc_Jak_rpt2 PTKc_InsR_like PTKc_EphR PTKc_EGFR_like PTKc_Csk_like PTKc_Tr…
29.4	i1_LQ_LWC_c21975/f1p1/1555	Transcript	-0.0788088	highly similar to ( 531) AT3G59350 | Symbols: | serine/threonine protein kinase, putative | chr3:21932930-21934883 FORWARDmoderately similar to ( 221) NORK_MEDTR Nodulation receptor kinase precursor (EC 2.7.11.1) (Does not make infections protein 2) (Symbiosis receptor-like kinase) (MtSYMRK) - Medicago truncatula (Barrel medic) Pkinase_Tyr PTKc TyrKc S_TKc Pkinase S_TKc PTKc_Jak_rpt2 PTKc_Trk PTK…
29.4	i2_LQ_LWC_c11151/f1p0/2996	Transcript	-0.183712	highly similar to ( 520) AT3G09830 | Symbols: | protein kinase, putative | chr3:3017199-3018696 FORWARDmoderately similar to ( 230) NORK_MEDTR Nodulation receptor kinase precursor (EC 2.7.11.1) (Does not make infections protein 2) (Symbiosis receptor-like kinase) (MtSYMRK) - Medicago truncatula (Barrel medic) Pkinase_Tyr PTKc TyrKc S_TKc S_TKc Pkinase PTKc_Jak_rpt2 PTKc_Csk_like PTKc_Src_like PTK…
29.4	i2_LQ_LWC_c87366/f1p1/2331	Transcript	0	highly similar to ( 794) AT1G06840 | Symbols: | leucine-rich repeat transmembrane protein kinase, putative | chr1:2097854-2103479 REVERSEmoderately similar to ( 214) NORK_MEDTR Nodulation receptor kinase precursor (EC 2.7.11.1) (Does not make infections protein 2) (Symbiosis receptor-like kinase) (MtSYMRK) - Medicago truncatula (Barrel medic) TyrKc PTKc Pkinase_Tyr S_TKc S_TKc Pkinase PTKc_Jak_rp…
29.4	i1_LQ_LWC_c9508/f1p0/1824	Transcript	0.448636	moderately similar to ( 324) AT4G03390 | Symbols: SRF3 | SRF3 (STRUBBELIG-RECEPTOR FAMILY 3); ATP binding / kinase/ protein serine/threonine kinase | chr4:1490912-1494553 REVERSEweakly similar to ( 166) PSKR_DAUCA Phytosulfokine receptor precursor (EC 2.7.11.1) (Phytosulfokine LRR receptor kinase) - Daucus carota (Carrot) PTKc Pkinase_Tyr TyrKc S_TKc S_TKc Pkinase PTKc_Csk_like PTKc_EGFR_like PTK…
29.4	i2_HQ_LWC_c55615/f2p1/2492	Transcript	0.395063	moderately similar to ( 445) AT1G18390 | Symbols: | ATP binding / kinase/ protein kinase/ protein serine/threonine kinase/ protein tyrosine kinase | chr1:6327463-6329935 FORWARDweakly similar to ( 193) NORK_MEDTR Nodulation receptor kinase precursor (EC 2.7.11.1) (Does not make infections protein 2) (Symbiosis receptor-like kinase) (MtSYMRK) - Medicago truncatula (Barrel medic) S_TKc Pkinase_Tyr …
29.4	i1_HQ_LWC_c16796/f3p1/1744	Transcript	-0.0732093	moderately similar to ( 434) AT2G05940 | Symbols: | protein kinase, putative | chr2:2287514-2289270 REVERSEmoderately similar to ( 228) NORK_MEDTR Nodulation receptor kinase precursor (EC 2.7.11.1) (Does not make infections protein 2) (Symbiosis receptor-like kinase) (MtSYMRK) - Medicago truncatula (Barrel medic) TyrKc PTKc Pkinase_Tyr S_TKc Pkinase S_TKc PTKc_Jak_rpt2 PTKc_Csk_like PTKc_Srm_Brk …
29.4	i2_LQ_LWC_c85571/f1p1/2239	Transcript	0	moderately similar to ( 319) AT1G21240 | Symbols: WAK3 | WAK3 (wall associated kinase 3); kinase/ protein serine/threonine kinase | chr1:7434303-7436702 FORWARDweakly similar to ( 171) NORK_MEDTR Nodulation receptor kinase precursor (EC 2.7.11.1) (Does not make infections protein 2) (Symbiosis receptor-like kinase) (MtSYMRK) - Medicago truncatula (Barrel medic) Pkinase_Tyr S_TKc S_TKc PTKc TyrKc …
29.4	i2_LQ_LWC_c83500/f1p0/3009	Transcript	0.736966	moderately similar to ( 402) AT2G45910 | Symbols: | protein kinase family protein / U-box domain-containing protein | chr2:18894520-18898212 FORWARDweakly similar to ( 160) PSKR_DAUCA Phytosulfokine receptor precursor (EC 2.7.11.1) (Phytosulfokine LRR receptor kinase) - Daucus carota (Carrot) S_TKc S_TKc Pkinase_Tyr Pkinase TyrKc PTKc SPS1 STK_N PTKc_Csk_like PTKc_Src_like PTKc_Frk_like PTKc_Jak_…
29.4	i2_LQ_LWC_c104405/f1p0/2081	Transcript	-1.43105	highly similar to ( 624) AT5G15080 | Symbols: | protein kinase, putative | chr5:4886414-4888555 FORWARDmoderately similar to ( 235) NORK_PEA Nodulation receptor kinase precursor (EC 2.7.11.1) - Pisum sativum (Garden pea) Pkinase_Tyr TyrKc PTKc Pkinase S_TKc S_TKc PTKc_Jak_rpt2 PTKc_InsR_like PTKc_Srm_Brk PTKc_EphR PTKc_Csk_like PTKc_Ror SPS1 PTKc_Trk PTKc_Tyk2_rpt2 PTKc_Fes_like PTKc_DDR PTKc_EGF…
29.4	i3_LQ_LWC_c19197/f1p5/3634	Transcript	0.0361103	moderately similar to ( 214) AT5G45800 | Symbols: MEE62 | MEE62 (maternal effect embryo arrest 62); ATP binding / protein binding / protein kinase/ protein serine/threonine kinase/ protein tyrosine kinase | chr5:18575765-18578972 REVERSEvery weakly similar to ( 100) NORK_PEA Nodulation receptor kinase precursor (EC 2.7.11.1) - Pisum sativum (Garden pea) PTKc Pkinase_Tyr TyrKc Pkinase S_TKc PTKc_R…
29.4	i2_HQ_LWC_c2112/f6p0/2851	Transcript	0.000264303	moderately similar to ( 358) AT2G16250 | Symbols: | leucine-rich repeat transmembrane protein kinase, putative | chr2:7039682-7042933 REVERSEweakly similar to ( 135) PSKR_DAUCA Phytosulfokine receptor precursor (EC 2.7.11.1) (Phytosulfokine LRR receptor kinase) - Daucus carota (Carrot) Pkinase PTKc Pkinase_Tyr TyrKc S_TKc S_TKc protein|wound and phytochrome signaling involved receptor like kinase…
29.4	i2_LQ_LWC_c109167/f1p0/2922	Transcript	0	moderately similar to ( 328) AT1G79670 | Symbols: RFO1, WAKL22 | RFO1 (RESISTANCE TO FUSARIUM OXYSPORUM 1); kinase | chr1:29976887-29979337 REVERSEweakly similar to ( 184) NORK_MEDTR Nodulation receptor kinase precursor (EC 2.7.11.1) (Does not make infections protein 2) (Symbiosis receptor-like kinase) (MtSYMRK) - Medicago truncatula (Barrel medic) TyrKc Pkinase_Tyr S_TKc Pkinase PTKc S_TKc PTKc_…
29.4	i2_LQ_LWC_c36427/f1p0/2815	Transcript	0.147557	highly similar to ( 840) AT1G30570 | Symbols: | protein kinase family protein | chr1:10828933-10831482 FORWARDmoderately similar to ( 244) NORK_MEDTR Nodulation receptor kinase precursor (EC 2.7.11.1) (Does not make infections protein 2) (Symbiosis receptor-like kinase) (MtSYMRK) - Medicago truncatula (Barrel medic) TyrKc S_TKc S_TKc PTKc Pkinase_Tyr Pkinase PTKc_Trk PTKc_Jak_rpt2 PTKc_Csk_like P…
29.4	i3_LQ_LWC_c23906/f1p1/3939	Transcript	-0.0374747	moderately similar to ( 425) AT4G32300 | Symbols: SD2-5 | SD2-5 (S-DOMAIN-2 5); carbohydrate binding / kinase/ protein kinase | chr4:15599970-15602435 FORWARDmoderately similar to ( 222) KPRO_MAIZE Putative receptor protein kinase ZmPK1 precursor (EC 2.7.11.1) - Zea mays (Maize) TyrKc Pkinase Pkinase_Tyr PTKc S_TKc S_TKc PTKc_Csk_like PTKc_Src_like PTKc_EGFR_like SPS1 PTKc_EphR PTKc_Jak_rpt2 PTKc…
29.4	i2_HQ_LWC_c23019/f4p0/2467	Transcript	-1.11877	moderately similar to ( 454) AT1G21240 | Symbols: WAK3 | WAK3 (wall associated kinase 3); kinase/ protein serine/threonine kinase | chr1:7434303-7436702 FORWARDmoderately similar to ( 218) NORK_MEDTR Nodulation receptor kinase precursor (EC 2.7.11.1) (Does not make infections protein 2) (Symbiosis receptor-like kinase) (MtSYMRK) - Medicago truncatula (Barrel medic) Pkinase_Tyr S_TKc TyrKc S_TKc P…
29.4	i3_LQ_LWC_c40268/f1p0/3084	Transcript	2.7193	highly similar to ( 600) AT5G35370 | Symbols: | ATP binding / carbohydrate binding / kinase/ protein kinase/ protein serine/threonine kinase/ protein tyrosine kinase/ sugar binding | chr5:13588564-13591182 REVERSEmoderately similar to ( 207) KPRO_MAIZE Putative receptor protein kinase ZmPK1 precursor (EC 2.7.11.1) - Zea mays (Maize) S_TKc Pkinase S_TKc TyrKc Pkinase_Tyr PTKc SPS1 PTKc_Csk_like PT…
29.4	i1_LQ_LWC_c7224/f1p0/1594	Transcript	0.0407525	moderately similar to ( 429) AT1G52540 | Symbols: | protein kinase, putative | chr1:19570298-19571884 REVERSEmoderately similar to ( 235) NORK_MEDTR Nodulation receptor kinase precursor (EC 2.7.11.1) (Does not make infections protein 2) (Symbiosis receptor-like kinase) (MtSYMRK) - Medicago truncatula (Barrel medic) TyrKc Pkinase_Tyr S_TKc PTKc Pkinase S_TKc PTKc_Srm_Brk PTKc_Src_like PTKc_Trk PTK…
29.4	i1_LQ_LWC_c10255/f2p0/1965	Transcript	1.46535	moderately similar to ( 446) AT2G25220 | Symbols: | ATP binding / kinase/ protein kinase/ protein serine/threonine kinase/ protein tyrosine kinase | chr2:10742918-10745540 REVERSEweakly similar to ( 195) NORK_PEA Nodulation receptor kinase precursor (EC 2.7.11.1) - Pisum sativum (Garden pea) S_TKc Pkinase_Tyr Pkinase TyrKc PTKc S_TKc PTKc_Jak_rpt2 PTKc_Tec_like PTKc_Csk_like SPS1 PTKc_Src_like PT…
29.4	i1_LQ_LWC_c4755/f1p5/2000	Transcript	0.0327086	moderately similar to ( 392) AT3G07070 | Symbols: | protein kinase family protein | chr3:2238455-2240074 FORWARDmoderately similar to ( 228) NORK_PEA Nodulation receptor kinase precursor (EC 2.7.11.1) - Pisum sativum (Garden pea) Pkinase_Tyr Pkinase S_TKc PTKc S_TKc TyrKc PTKc_Csk_like PTKc_Ror SPS1 PTKc_Jak_rpt2 PTKc_Srm_Brk PTKc_Src_like PTKc_Trk PTKc_EGFR_like PTKc_Chk PTKc_Abl PTKc_EphR PTKc_…
29.4	i1_HQ_LWC_c25740/f2p1/1378	Transcript	0.0411175	highly similar to ( 549) AT2G47060 | Symbols: | serine/threonine protein kinase, putative | chr2:19333116-19334759 REVERSEmoderately similar to ( 216) NORK_MEDTR Nodulation receptor kinase precursor (EC 2.7.11.1) (Does not make infections protein 2) (Symbiosis receptor-like kinase) (MtSYMRK) - Medicago truncatula (Barrel medic) Pkinase_Tyr TyrKc PTKc S_TKc S_TKc Pkinase PTKc_Csk_like PTKc_Jak_rpt…
29.4	i2_HQ_LWC_c9649/f2p0/2866	Transcript	-0.525893	highly similar to ( 629) AT5G35370 | Symbols: | ATP binding / carbohydrate binding / kinase/ protein kinase/ protein serine/threonine kinase/ protein tyrosine kinase/ sugar binding | chr5:13588564-13591182 REVERSEmoderately similar to ( 208) KPRO_MAIZE Putative receptor protein kinase ZmPK1 precursor (EC 2.7.11.1) - Zea mays (Maize) Pkinase S_TKc S_TKc TyrKc Pkinase_Tyr PTKc SPS1 PTKc_Frk_like PT…
29.4	i1_LQ_LWC_c3134/f1p2/1865	Transcript	-0.00545443	highly similar to ( 503) AT1G68690 | Symbols: | ATP binding / protein kinase/ protein serine/threonine kinase | chr1:25789192-25791886 FORWARDmoderately similar to ( 265) PSKR_DAUCA Phytosulfokine receptor precursor (EC 2.7.11.1) (Phytosulfokine LRR receptor kinase) - Daucus carota (Carrot) Pkinase_Tyr TyrKc S_TKc S_TKc PTKc Pkinase PTKc_Srm_Brk PTKc_Src_like PTKc_Jak_rpt2 PTKc_Csk_like PTKc_Frk_…
29.4	i1_LQ_LWC_c18893/f1p0/1857	Transcript	1.74595	highly similar to ( 664) AT5G35370 | Symbols: | ATP binding / carbohydrate binding / kinase/ protein kinase/ protein serine/threonine kinase/ protein tyrosine kinase/ sugar binding | chr5:13588564-13591182 REVERSEmoderately similar to ( 212) KPRO_MAIZE Putative receptor protein kinase ZmPK1 precursor (EC 2.7.11.1) - Zea mays (Maize) Pkinase S_TKc S_TKc TyrKc Pkinase_Tyr PTKc PTKc_Jak_rpt2 SPS1 PT…
29.4	i1_HQ_LWC_c27594/f7p1/1989	Transcript	-0.416045	moderately similar to ( 416) AT2G25220 | Symbols: | ATP binding / kinase/ protein kinase/ protein serine/threonine kinase/ protein tyrosine kinase | chr2:10742918-10745540 REVERSEmoderately similar to ( 202) PSKR_DAUCA Phytosulfokine receptor precursor (EC 2.7.11.1) (Phytosulfokine LRR receptor kinase) - Daucus carota (Carrot) TyrKc Pkinase_Tyr PTKc S_TKc S_TKc Pkinase PTKc_Jak_rpt2 PTKc_Srm_Brk …
29.4	i1_HQ_LWC_c20392/f2p0/1942	Transcript	-0.164046	moderately similar to ( 458) AT2G05940 | Symbols: | protein kinase, putative | chr2:2287514-2289270 REVERSEmoderately similar to ( 228) NORK_PEA Nodulation receptor kinase precursor (EC 2.7.11.1) - Pisum sativum (Garden pea) TyrKc Pkinase_Tyr PTKc S_TKc Pkinase S_TKc PTKc_Jak_rpt2 PTKc_DDR PTKc_Csk_like PTKc_Ror PTKc_c-ros PTKc_Trk PTKc_EphR PTKc_ALK_LTK PTKc_Fes_like SPS1 PTKc_Srm_Brk PTKc_InsR_…
29.4	i2_HQ_LWC_c63600/f3p20/2541	Transcript	1.04972	highly similar to ( 680) AT1G53730 | Symbols: SRF6 | SRF6 (STRUBBELIG-RECEPTOR FAMILY 6); ATP binding / protein binding / protein kinase/ protein serine/threonine kinase | chr1:20061771-20065475 FORWARDmoderately similar to ( 211) NORK_MEDTR Nodulation receptor kinase precursor (EC 2.7.11.1) (Does not make infections protein 2) (Symbiosis receptor-like kinase) (MtSYMRK) - Medicago truncatula (Bar…
29.4	i3_HQ_LWC_c32454/f2p0/3074	Transcript	0	moderately similar to ( 290) AT1G21210 | Symbols: WAK4 | WAK4 (wall associated kinase 4); ATP binding / calcium ion binding / protein kinase/ protein serine/threonine kinase | chr1:7424653-7427041 FORWARDweakly similar to ( 136) NORK_MEDTR Nodulation receptor kinase precursor (EC 2.7.11.1) (Does not make infections protein 2) (Symbiosis receptor-like kinase) (MtSYMRK) - Medicago truncatula (Barre…
29.4	i1_LQ_LWC_c17856/f1p0/1937	Transcript	0.205056	moderately similar to ( 382) AT5G47070 | Symbols: | protein kinase, putative | chr5:19118683-19120528 REVERSEmoderately similar to ( 219) NORK_MEDTR Nodulation receptor kinase precursor (EC 2.7.11.1) (Does not make infections protein 2) (Symbiosis receptor-like kinase) (MtSYMRK) - Medicago truncatula (Barrel medic) Pkinase_Tyr TyrKc PTKc S_TKc Pkinase S_TKc PTKc_Jak_rpt2 PTKc_Csk_like PTKc_EphR P…
29.4	i2_HQ_LWC_c22876/f2p0/2387	Transcript	0.0707879	highly similar to ( 635) AT1G51940 | Symbols: | protein kinase family protein / peptidoglycan-binding LysM domain-containing protein | chr1:19296092-19298941 REVERSEweakly similar to ( 185) PSKR_DAUCA Phytosulfokine receptor precursor (EC 2.7.11.1) (Phytosulfokine LRR receptor kinase) - Daucus carota (Carrot) TyrKc Pkinase_Tyr PTKc Pkinase S_TKc S_TKc PTKc_Csk_like PTKc_InsR_like PTKc_Chk PTKc_Ja…
30.2	i1_HQ_LWC_c16745/f2p0/1796	Transcript	-0.258397	moderately similar to ( 353) AT5G05850 | Symbols: | leucine-rich repeat family protein | chr5:1762691-1764609 REVERSE COG4886 protein|leucine rich repeat containing protein, expressed
30.2	i3_HQ_LWC_c2186/f2p2/3413	Transcript	-0.764622	weakly similar to ( 120) AT1G34210 | Symbols: SERK2, ATSERK2 | SERK2 (SOMATIC EMBRYOGENESIS RECEPTOR-LIKE KINASE 2); kinase | chr1:12459078-12462752 FORWARD protein|disease resistance protein RPM1, putative, expressed
30.2	i2_HQ_LWC_c65003/f2p0/2685	Transcript	0.845978	moderately similar to ( 327) AT5G43020 | Symbols: | leucine-rich repeat transmembrane protein kinase, putative | chr5:17255426-17257742 REVERSEweakly similar to ( 119) RPK1_IPONI Receptor-like protein kinase precursor (EC 2.7.11.1) - Ipomoea nil (Japanese morning glory) (Pharbitis nil) Pkinase S_TKc S_TKc Pkinase_Tyr TyrKc PTKc SPS1 PTKc_Src_like PTKc_Srm_Brk PTKc_Src PTKc_Lck_Blk PTKc_Frk_like P…
30.2	i1_HQ_LWC_c9661/f5p0/1529	Transcript	-0.93984	moderately similar to ( 205) AT5G06860 | Symbols: PGIP1, ATPGIP1 | PGIP1 (POLYGALACTURONASE INHIBITING PROTEIN 1); protein binding | chr5:2132373-2133434 FORWARDweakly similar to ( 187) PGIP1_ORYSA Polygalacturonase inhibitor 1 precursor (Polygalacturonase-inhibiting protein) (Floral organ regulator 1) - Oryza sativa (Rice) protein|polygalacturonase inhibitor precursor, putative, expressed
30.2	i1_LQ_LWC_c11921/f1p4/1933	Transcript	-0.400828	moderately similar to ( 432) AT1G63430 | Symbols: | leucine-rich repeat transmembrane protein kinase, putative | chr1:23522896-23526451 FORWARDweakly similar to ( 117) PSKR_DAUCA Phytosulfokine receptor precursor (EC 2.7.11.1) (Phytosulfokine LRR receptor kinase) - Daucus carota (Carrot) protein|leucine-rich repeat family protein, putative, expressed
30.2	i2_HQ_LWC_c102624/f2p0/2339	Transcript	5.63876	moderately similar to ( 283) AT3G57830 | Symbols: | leucine-rich repeat transmembrane protein kinase, putative | chr3:21419778-21422320 FORWARDweakly similar to ( 143) PSKR_DAUCA Phytosulfokine receptor precursor (EC 2.7.11.1) (Phytosulfokine LRR receptor kinase) - Daucus carota (Carrot) Pkinase_Tyr PTKc Pkinase TyrKc S_TKc S_TKc SPS1 protein|inactive receptor kinase At2g26730 precursor, putative…
30.2	i2_LQ_LWC_c55326/f1p0/2340	Transcript	0	moderately similar to ( 364) AT4G31250 | Symbols: | leucine-rich repeat transmembrane protein kinase, putative | chr4:15179201-15181751 REVERSEweakly similar to ( 140) PSKR_DAUCA Phytosulfokine receptor precursor (EC 2.7.11.1) (Phytosulfokine LRR receptor kinase) - Daucus carota (Carrot) Pkinase S_TKc S_TKc PTKc Pkinase_Tyr TyrKc PTKc_Src_like PTKc_Srm_Brk SPS1 PTKc_Frk_like protein|inactive rece…
30.2	i2_HQ_LWC_c23269/f4p0/2622	Transcript	0.232809	moderately similar to ( 308) AT1G67510 | Symbols: | leucine-rich repeat family protein | chr1:25297477-25300184 REVERSEweakly similar to ( 103) RPK1_IPONI Receptor-like protein kinase precursor (EC 2.7.11.1) - Ipomoea nil (Japanese morning glory) (Pharbitis nil) protein|receptor protein kinase-like protein At4g34220 precursor, putative, expressed
30.2	i2_LQ_LWC_c23651/f1p3/2759	Transcript	0.241449	highly similar to ( 645) AT1G63430 | Symbols: | leucine-rich repeat transmembrane protein kinase, putative | chr1:23522896-23526451 FORWARDweakly similar to ( 167) PSKR_DAUCA Phytosulfokine receptor precursor (EC 2.7.11.1) (Phytosulfokine LRR receptor kinase) - Daucus carota (Carrot) Pkinase_Tyr TyrKc PTKc Pkinase S_TKc protein|expressed protein
30.2	i3_LQ_LWC_c39535/f1p1/3068	Transcript	1.18621	moderately similar to ( 460) AT4G34220 | Symbols: | leucine-rich repeat transmembrane protein kinase, putative | chr4:16381653-16384054 REVERSEweakly similar to ( 118) RPK1_IPONI Receptor-like protein kinase precursor (EC 2.7.11.1) - Ipomoea nil (Japanese morning glory) (Pharbitis nil) Pkinase S_TKc S_TKc PTKc Pkinase_Tyr TyrKc protein|transposon protein, putative, unclassified, expressed
30.2	i3_LQ_LWC_c7520/f1p0/3909	Transcript	2.05445	moderately similar to ( 463) AT2G27060 | Symbols: | ATP binding / protein binding / protein kinase/ protein serine/threonine kinase/ protein tyrosine kinase | chr2:11551288-11554577 FORWARDweakly similar to ( 149) RPK1_IPONI Receptor-like protein kinase precursor (EC 2.7.11.1) - Ipomoea nil (Japanese morning glory) (Pharbitis nil) TyrKc S_TKc PTKc S_TKc Pkinase_Tyr Pkinase PTKc_Jak_rpt2 protein|e…
30.2	i2_LQ_LWC_c6674/f7p0/2881	Transcript	0.302892	highly similar to ( 717) AT3G51740 | Symbols: IMK2 | IMK2 (INFLORESCENCE MERISTEM RECEPTOR-LIKE KINASE 2); ATP binding / kinase/ protein kinase/ protein serine/threonine kinase | chr3:19189248-19191842 FORWARDmoderately similar to ( 242) PSKR_DAUCA Phytosulfokine receptor precursor (EC 2.7.11.1) (Phytosulfokine LRR receptor kinase) - Daucus carota (Carrot) S_TKc Pkinase S_TKc Pkinase_Tyr PTKc Tyr…
30.2	i2_HQ_LWC_c6512/f2p0/2231	Transcript	0.23178	moderately similar to ( 397) AT3G17840 | Symbols: RLK902 | RLK902; ATP binding / kinase/ protein serine/threonine kinase | chr3:6106092-6108430 FORWARDweakly similar to ( 119) PSKR_DAUCA Phytosulfokine receptor precursor (EC 2.7.11.1) (Phytosulfokine LRR receptor kinase) - Daucus carota (Carrot) Pkinase S_TKc S_TKc Pkinase_Tyr SPS1 TyrKc PTKc PTKc_Src_like PTKc_Jak_rpt2 PTKc_Csk_like protein|inac…
30.2	i2_LQ_LWC_c18809/f1p0/2860	Transcript	1.80868	nearly identical (1010) AT3G28040 | Symbols: | leucine-rich repeat transmembrane protein kinase, putative | chr3:10435139-10438268 FORWARDmoderately similar to ( 366) PSKR_DAUCA Phytosulfokine receptor precursor (EC 2.7.11.1) (Phytosulfokine LRR receptor kinase) - Daucus carota (Carrot) S_TKc S_TKc Pkinase Pkinase_Tyr PTKc TyrKc PTKc_Ack_like SPS1 PTKc_Jak_rpt2 PTKc_EGFR_like PTKc_Fes_like PTKc_F…
30.2	i1_LQ_LWC_c20593/f1p1/1983	Transcript	0.315999	moderately similar to ( 476) AT1G03440 | Symbols: | leucine-rich repeat family protein | chr1:852681-853874 FORWARDweakly similar to ( 119) RPK1_IPONI Receptor-like protein kinase precursor (EC 2.7.11.1) - Ipomoea nil (Japanese morning glory) (Pharbitis nil) protein|receptor-like protein kinase precursor, putative, expressed
30.2	i1_LQ_LWC_c13133/f1p0/1246	Transcript	0.433085	moderately similar to ( 496) AT5G61240 | Symbols: | protein binding | chr5:24629485-24631958 FORWARDweakly similar to ( 125) RPK1_IPONI Receptor-like protein kinase precursor (EC 2.7.11.1) - Ipomoea nil (Japanese morning glory) (Pharbitis nil) protein|leucine-rich repeat resistance protein, putative, expressed
30.2	i2_HQ_LWC_c3829/f2p1/2411	Transcript	0	moderately similar to ( 214) AT4G31250 | Symbols: | leucine-rich repeat transmembrane protein kinase, putative | chr4:15179201-15181751 REVERSEvery weakly similar to (97.4) PSKR_DAUCA Phytosulfokine receptor precursor (EC 2.7.11.1) (Phytosulfokine LRR receptor kinase) - Daucus carota (Carrot) protein|receptor kinase, putative, expressed
30.2	i1_LQ_LWC_c9756/f1p1/1942	Transcript	0	moderately similar to ( 280) AT1G10850 | Symbols: | ATP binding / protein binding / protein kinase/ protein serine/threonine kinase | chr1:3612228-3614343 FORWARDweakly similar to ( 114) PSKR_DAUCA Phytosulfokine receptor precursor (EC 2.7.11.1) (Phytosulfokine LRR receptor kinase) - Daucus carota (Carrot) Pkinase S_TKc S_TKc PTKc Pkinase_Tyr TyrKc SPS1 PTKc_Ror PTKc_Src_like PTKc_Fes_like PTKc_F…
30.2	i2_HQ_LWC_c2378/f3p0/2573	Transcript	-0.0167757	moderately similar to ( 415) AT2G36570 | Symbols: | leucine-rich repeat transmembrane protein kinase, putative | chr2:15335583-15337725 FORWARDweakly similar to ( 154) PSKR_DAUCA Phytosulfokine receptor precursor (EC 2.7.11.1) (Phytosulfokine LRR receptor kinase) - Daucus carota (Carrot) Pkinase Pkinase_Tyr TyrKc S_TKc PTKc S_TKc PTKc_Csk_like SPS1 PTKc_Jak_rpt2 PTKc_Src_like PTKc_Fes_like PTKc_F…
30.2	i11_LQ_LWC_c55/f1p0/11050	Transcript	1.52725	highly similar to ( 993) AT1G56130 | Symbols: | leucine-rich repeat family protein / protein kinase family protein | chr1:20994931-21000887 REVERSEmoderately similar to ( 214) NORK_PEA Nodulation receptor kinase precursor (EC 2.7.11.1) - Pisum sativum (Garden pea) TyrKc S_TKc Pkinase_Tyr PTKc Pkinase S_TKc PTKc_Jak_rpt2 PTKc_Srm_Brk PTKc_Src_like PTKc_Trk PTKc_Csk_like PTKc_EphR PTKc_Frk_like SPS…
30.2	i1_LQ_LWC_c4660/f1p0/1970	Transcript	0	highly similar to ( 768) AT1G56145 | Symbols: | leucine-rich repeat family protein / protein kinase family protein | chr1:21008225-21013934 REVERSEweakly similar to ( 145) NORK_MEDTR Nodulation receptor kinase precursor (EC 2.7.11.1) (Does not make infections protein 2) (Symbiosis receptor-like kinase) (MtSYMRK) - Medicago truncatula (Barrel medic) TyrKc PTKc Pkinase_Tyr S_TKc S_TKc Pkinase PTKc_…
30.2	i3_LQ_LWC_c11494/f1p0/3525	Transcript	0	highly similar to ( 535) AT1G53440 | Symbols: | leucine-rich repeat family protein / protein kinase family protein | chr1:19945959-19951562 FORWARDweakly similar to ( 122) RPK1_IPONI Receptor-like protein kinase precursor (EC 2.7.11.1) - Ipomoea nil (Japanese morning glory) (Pharbitis nil) protein|leucine-rich repeat-containing protein kinase family protein, putative, expressed
30.2	i2_LQ_LWC_c39894/f1p7/2474	Transcript	0.380272	highly similar to ( 855) AT1G56145 | Symbols: | leucine-rich repeat family protein / protein kinase family protein | chr1:21008225-21013934 REVERSEmoderately similar to ( 209) NORK_PEA Nodulation receptor kinase precursor (EC 2.7.11.1) - Pisum sativum (Garden pea) TyrKc PTKc S_TKc Pkinase_Tyr S_TKc Pkinase PTKc_Jak_rpt2 PTKc_Srm_Brk PTKc_Src_like PTKc_Trk PTKc_Csk_like PTKc_EphR PTKc_Itk PTKc_EGF…
30.2	i3_LQ_LWC_c14493/f1p0/3089	Transcript	-1.8625	highly similar to ( 947) AT1G56130 | Symbols: | leucine-rich repeat family protein / protein kinase family protein | chr1:20994931-21000887 REVERSEmoderately similar to ( 209) NORK_MEDTR Nodulation receptor kinase precursor (EC 2.7.11.1) (Does not make infections protein 2) (Symbiosis receptor-like kinase) (MtSYMRK) - Medicago truncatula (Barrel medic) TyrKc Pkinase_Tyr S_TKc S_TKc PTKc Pkinase P…
30.2	i2_LQ_LWC_c54674/f1p0/2154	Transcript	0	highly similar to ( 803) AT1G72300 | Symbols: | leucine-rich repeat transmembrane protein kinase, putative | chr1:27217679-27220966 REVERSEhighly similar to ( 673) PSKR_DAUCA Phytosulfokine receptor precursor (EC 2.7.11.1) (Phytosulfokine LRR receptor kinase) - Daucus carota (Carrot) S_TKc Pkinase Pkinase_Tyr S_TKc PTKc TyrKc PTKc_Srm_Brk PTKc_Jak_rpt2 SPS1 PTKc_Src_like PTKc_Frk_like PTKc_Trk PT…
30.2	i1_LQ_LWC_c27046/f1p0/1266	Transcript	-0.00134926	moderately similar to ( 230) AT3G49750 | Symbols: AtRLP44 | AtRLP44 (Receptor Like Protein 44); protein binding | chr3:18450604-18451428 REVERSE protein|inactive receptor kinase At1g27190 precursor, putative, expressed
30.2	i2_HQ_LWC_c2677/f3p0/2998	Transcript	-1.36257	moderately similar to ( 305) AT1G17230 | Symbols: | ATP binding / protein binding / protein kinase/ protein serine/threonine kinase/ protein tyrosine kinase | chr1:5891375-5894855 FORWARDmoderately similar to ( 238) RPK1_IPONI Receptor-like protein kinase precursor (EC 2.7.11.1) - Ipomoea nil (Japanese morning glory) (Pharbitis nil) protein|receptor-like protein kinase 2 precursor, putative, expr…
30.2	i2_HQ_LWC_c12263/f2p2/2790	Transcript	0	moderately similar to ( 276) AT1G35710 | Symbols: | leucine-rich repeat transmembrane protein kinase, putative | chr1:13220940-13224386 FORWARDmoderately similar to ( 201) RPK1_IPONI Receptor-like protein kinase precursor (EC 2.7.11.1) - Ipomoea nil (Japanese morning glory) (Pharbitis nil) protein|receptor-like protein kinase 5 precursor, putative, expressed
30.2	i3_LQ_LWC_c30879/f1p0/3031	Transcript	0.357552	highly similar to ( 836) AT1G73080 | Symbols: PEPR1 | PEPR1 (PEP1 receptor 1); ATP binding / kinase/ protein binding / protein serine/threonine kinase | chr1:27484513-27488021 FORWARDhighly similar to ( 880) RPK1_IPONI Receptor-like protein kinase precursor (EC 2.7.11.1) - Ipomoea nil (Japanese morning glory) (Pharbitis nil) S_TKc S_TKc Pkinase Pkinase_Tyr PTKc TyrKc PTKc_Jak_rpt2 SPS1 PTKc_Src_l…
30.2	i2_LQ_LWC_c13043/f1p0/2180	Transcript	0.889755	highly similar to ( 746) AT2G24130 | Symbols: | leucine-rich repeat transmembrane protein kinase, putative | chr2:10258148-10261220 FORWARDmoderately similar to ( 343) PSKR_DAUCA Phytosulfokine receptor precursor (EC 2.7.11.1) (Phytosulfokine LRR receptor kinase) - Daucus carota (Carrot) Pkinase_Tyr S_TKc S_TKc PTKc Pkinase TyrKc PTKc_Src_like PTKc_Frk_like PTKc_Srm_Brk PTKc_Fyn_Yrk PTKc_EphR PTK…
30.2	i3_HQ_LWC_c1735/f5p12/3280	Transcript	-0.109135	highly similar to ( 875) AT5G61480 | Symbols: | leucine-rich repeat transmembrane protein kinase, putative | chr5:24724541-24727842 REVERSEmoderately similar to ( 315) PSKR_DAUCA Phytosulfokine receptor precursor (EC 2.7.11.1) (Phytosulfokine LRR receptor kinase) - Daucus carota (Carrot) Pkinase S_TKc S_TKc Pkinase_Tyr PTKc TyrKc SPS1 PTKc_Jak_rpt2 PTKc_Trk PTKc_EphR PTKc_Csk_like PTKc_EGFR_like …
30.2	i5_LQ_LWC_c3313/f1p1/5172	Transcript	0.303069	highly similar to ( 755) AT5G25930 | Symbols: | leucine-rich repeat family protein / protein kinase family protein | chr5:9050880-9053978 FORWARDmoderately similar to ( 358) RPK1_IPONI Receptor-like protein kinase precursor (EC 2.7.11.1) - Ipomoea nil (Japanese morning glory) (Pharbitis nil) S_TKc Pkinase S_TKc PTKc Pkinase_Tyr TyrKc PTKc_Frk_like PTKc_Srm_Brk SPS1 PTKc_Jak_rpt2 PTKc_Ror PTKc_Src…
30.2	i2_LQ_LWC_c54674/f1p0/2154	Transcript	0	highly similar to ( 803) AT1G72300 | Symbols: | leucine-rich repeat transmembrane protein kinase, putative | chr1:27217679-27220966 REVERSEhighly similar to ( 673) PSKR_DAUCA Phytosulfokine receptor precursor (EC 2.7.11.1) (Phytosulfokine LRR receptor kinase) - Daucus carota (Carrot) S_TKc Pkinase Pkinase_Tyr S_TKc PTKc TyrKc PTKc_Srm_Brk PTKc_Jak_rpt2 SPS1 PTKc_Src_like PTKc_Frk_like PTKc_Trk PT…
30.2	i3_HQ_LWC_c17800/f2p0/3154	Transcript	-0.313193	highly similar to ( 639) AT4G20140 | Symbols: GSO1 | GSO1 (GASSHO1); ATP binding / protein binding / protein kinase/ protein serine/threonine kinase/ protein tyrosine kinase | chr4:10884220-10888045 FORWARDmoderately similar to ( 314) RPK1_IPONI Receptor-like protein kinase precursor (EC 2.7.11.1) - Ipomoea nil (Japanese morning glory) (Pharbitis nil) protein|leucine-rich repeat receptor protein …
30.2	i2_LQ_LWC_c51964/f1p0/2403	Transcript	0.434221	nearly identical (1196) AT1G34110 | Symbols: | leucine-rich repeat transmembrane protein kinase, putative | chr1:12417331-12421189 REVERSEmoderately similar to ( 500) RPK1_IPONI Receptor-like protein kinase precursor (EC 2.7.11.1) - Ipomoea nil (Japanese morning glory) (Pharbitis nil) Pkinase Pkinase_Tyr TyrKc S_TKc S_TKc PTKc PTKc_Jak_rpt2 PTKc_Src_like SPS1 PTKc_Trk PTKc_Srm_Brk PTKc_DDR PTKc_F…
30.2	i3_LQ_LWC_c35885/f1p0/3594	Transcript	0	highly similar to ( 906) AT4G20270 | Symbols: BAM3 | BAM3 (BARELY ANY MERISTEM 3); ATP binding / protein binding / protein kinase/ protein serine/threonine kinase | chr4:10949822-10952924 FORWARDmoderately similar to ( 289) RPK1_IPONI Receptor-like protein kinase precursor (EC 2.7.11.1) - Ipomoea nil (Japanese morning glory) (Pharbitis nil) S_TKc TyrKc Pkinase S_TKc PTKc Pkinase_Tyr PTKc_Src_like…
30.2	i2_LQ_LWC_c23651/f1p3/2759	Transcript	0.241449	highly similar to ( 645) AT1G63430 | Symbols: | leucine-rich repeat transmembrane protein kinase, putative | chr1:23522896-23526451 FORWARDweakly similar to ( 167) PSKR_DAUCA Phytosulfokine receptor precursor (EC 2.7.11.1) (Phytosulfokine LRR receptor kinase) - Daucus carota (Carrot) Pkinase_Tyr TyrKc PTKc Pkinase S_TKc protein|expressed protein
30.2	i1_LQ_LWC_c35300/f1p0/1826	Transcript	0.499846	moderately similar to ( 380) AT4G35470 | Symbols: | leucine-rich repeat family protein | chr4:16846531-16848448 FORWARDvery weakly similar to (90.1) RPK1_IPONI Receptor-like protein kinase precursor (EC 2.7.11.1) - Ipomoea nil (Japanese morning glory) (Pharbitis nil) COG4886 protein|leucine rich repeat containing protein, expressed
30.2	i2_LQ_LWC_c17379/f1p49/2688	Transcript	0.183963	highly similar to ( 679) AT3G47570 | Symbols: | leucine-rich repeat transmembrane protein kinase, putative | chr3:17527611-17530748 FORWARDmoderately similar to ( 378) RPK1_IPONI Receptor-like protein kinase precursor (EC 2.7.11.1) - Ipomoea nil (Japanese morning glory) (Pharbitis nil) S_TKc S_TKc Pkinase Pkinase_Tyr TyrKc PTKc PTKc_Srm_Brk PTKc_Csk_like PTKc_Src_like PTKc_Trk PTKc_Abl PTKc_Chk P…
30.2	i2_HQ_LWC_c4129/f2p3/2892	Transcript	-0.757666	nearly identical (1098) AT1G28440 | Symbols: HSL1 | HSL1 (HAESA-Like 1); ATP binding / kinase/ protein serine/threonine kinase | chr1:9996914-10000171 FORWARDmoderately similar to ( 447) RPK1_IPONI Receptor-like protein kinase precursor (EC 2.7.11.1) - Ipomoea nil (Japanese morning glory) (Pharbitis nil) S_TKc S_TKc Pkinase Pkinase_Tyr TyrKc PTKc PTKc_Jak_rpt2 PTKc_Src_like SPS1 PTKc_Csk_like PTK…
30.2	i2_LQ_LWC_c65565/f1p0/2863	Transcript	-0.820451	nearly identical (1300) AT5G65700 | Symbols: BAM1 | BAM1 (BARELY ANY MERISTEM 1); ATP binding / kinase/ protein serine/threonine kinase | chr5:26281826-26284945 FORWARDmoderately similar to ( 460) RPK1_IPONI Receptor-like protein kinase precursor (EC 2.7.11.1) - Ipomoea nil (Japanese morning glory) (Pharbitis nil) Pkinase_Tyr S_TKc TyrKc Pkinase S_TKc PTKc PTKc_Jak_rpt2 PTKc_EphR PTKc_Src_like SP…
30.2	i3_LQ_LWC_c6115/f1p2/3586	Transcript	-0.534336	nearly identical (1251) AT2G01950 | Symbols: VH1, BRL2 | BRL2 (BRI1-LIKE 2); ATP binding / protein serine/threonine kinase/ transmembrane receptor protein serine/threonine kinase | chr2:440805-444236 REVERSEmoderately similar to ( 474) PSKR_DAUCA Phytosulfokine receptor precursor (EC 2.7.11.1) (Phytosulfokine LRR receptor kinase) - Daucus carota (Carrot) PTKc Pkinase_Tyr S_TKc TyrKc S_TKc Pkinase…
30.2	i3_HQ_LWC_c13008/f3p2/3462	Transcript	0	highly similar to ( 537) AT3G47570 | Symbols: | leucine-rich repeat transmembrane protein kinase, putative | chr3:17527611-17530748 FORWARDmoderately similar to ( 343) RPK1_IPONI Receptor-like protein kinase precursor (EC 2.7.11.1) - Ipomoea nil (Japanese morning glory) (Pharbitis nil) Pkinase S_TKc S_TKc TyrKc Pkinase_Tyr PTKc PTKc_Jak_rpt2 PTKc_Csk_like PTKc_Srm_Brk protein|receptor-like protei…
30.2	i2_LQ_LWC_c12057/f1p0/2749	Transcript	0.14218	nearly identical (1168) AT1G55610 | Symbols: BRL1 | BRL1 (BRI 1 LIKE); kinase | chr1:20779874-20783374 REVERSEmoderately similar to ( 459) PSKR_DAUCA Phytosulfokine receptor precursor (EC 2.7.11.1) (Phytosulfokine LRR receptor kinase) - Daucus carota (Carrot) Pkinase_Tyr Pkinase TyrKc S_TKc PTKc S_TKc SPS1 PTKc_Jak_rpt2 PTKc_EphR PTKc_Trk PTKc_TrkB PTKc_Syk_like PTKc_EGFR_like PTKc_Csk_like PTKc_…
30.2	i3_HQ_LWC_c10402/f3p0/3904	Transcript	1.82597	highly similar to ( 520) AT3G47570 | Symbols: | leucine-rich repeat transmembrane protein kinase, putative | chr3:17527611-17530748 FORWARDmoderately similar to ( 372) RPK1_IPONI Receptor-like protein kinase precursor (EC 2.7.11.1) - Ipomoea nil (Japanese morning glory) (Pharbitis nil) Pkinase S_TKc S_TKc Pkinase_Tyr TyrKc PTKc PTKc_Csk_like PTKc_Jak_rpt2 PTKc_Srm_Brk PTKc_Src_like PTKc_Axl_like …
30.2	i2_LQ_LWC_c18809/f1p0/2860	Transcript	1.80868	nearly identical (1010) AT3G28040 | Symbols: | leucine-rich repeat transmembrane protein kinase, putative | chr3:10435139-10438268 FORWARDmoderately similar to ( 366) PSKR_DAUCA Phytosulfokine receptor precursor (EC 2.7.11.1) (Phytosulfokine LRR receptor kinase) - Daucus carota (Carrot) S_TKc S_TKc Pkinase Pkinase_Tyr PTKc TyrKc PTKc_Ack_like SPS1 PTKc_Jak_rpt2 PTKc_EGFR_like PTKc_Fes_like PTKc_F…
30.2	i2_LQ_LWC_c103232/f1p1/2875	Transcript	-0.270529	highly similar to ( 777) AT3G56370 | Symbols: | leucine-rich repeat transmembrane protein kinase, putative | chr3:20899403-20902390 REVERSEweakly similar to ( 198) RPK1_IPONI Receptor-like protein kinase precursor (EC 2.7.11.1) - Ipomoea nil (Japanese morning glory) (Pharbitis nil) Pkinase_Tyr PTKc S_TKc Pkinase TyrKc S_TKc PTKc_Jak_rpt2 SPS1 PTKc_EphR PTKc_Fes_like PTKc_EGFR_like PTKc_Trk PTKc_c…
30.2	i2_LQ_LWC_c108899/f1p1/2328	Transcript	0.0907655	nearly identical (1021) AT4G36180 | Symbols: | leucine-rich repeat family protein | chr4:17120209-17123698 REVERSEmoderately similar to ( 315) RPK1_IPONI Receptor-like protein kinase precursor (EC 2.7.11.1) - Ipomoea nil (Japanese morning glory) (Pharbitis nil) Pkinase S_TKc S_TKc PTKc Pkinase_Tyr TyrKc SPS1 PTKc_Jak_rpt2 COG4886 PTKc_Src_like PTKc_Trk PTKc_EphR protein|leucine-rich repeat family…
30.2	i1_LQ_LWC_c13133/f1p0/1246	Transcript	0.433085	moderately similar to ( 496) AT5G61240 | Symbols: | protein binding | chr5:24629485-24631958 FORWARDweakly similar to ( 125) RPK1_IPONI Receptor-like protein kinase precursor (EC 2.7.11.1) - Ipomoea nil (Japanese morning glory) (Pharbitis nil) protein|leucine-rich repeat resistance protein, putative, expressed
30.2	i4_LQ_LWC_c25586/f1p8/4847	Transcript	-0.251539	highly similar to ( 658) AT3G47570 | Symbols: | leucine-rich repeat transmembrane protein kinase, putative | chr3:17527611-17530748 FORWARDmoderately similar to ( 328) RPK1_IPONI Receptor-like protein kinase precursor (EC 2.7.11.1) - Ipomoea nil (Japanese morning glory) (Pharbitis nil) TyrKc Pkinase S_TKc Pkinase_Tyr S_TKc PTKc PTKc_Jak_rpt2 PTKc_Src_like PTKc_EphR PTKc_Srm_Brk PTKc_Frk_like PTKc…
30.2	i3_HQ_LWC_c2614/f2p0/3366	Transcript	-0.0370956	moderately similar to ( 321) AT3G47570 | Symbols: | leucine-rich repeat transmembrane protein kinase, putative | chr3:17527611-17530748 FORWARDmoderately similar to ( 213) RPK1_IPONI Receptor-like protein kinase precursor (EC 2.7.11.1) - Ipomoea nil (Japanese morning glory) (Pharbitis nil) protein|receptor-like protein kinase 2 precursor, putative, expressed
30.2	i3_LQ_LWC_c21002/f1p1/3234	Transcript	-0.115189	moderately similar to ( 294) AT5G21090 | Symbols: | leucine-rich repeat protein, putative | chr5:7164758-7166904 FORWARDweakly similar to ( 105) RPK1_IPONI Receptor-like protein kinase precursor (EC 2.7.11.1) - Ipomoea nil (Japanese morning glory) (Pharbitis nil) protein|BRASSINOSTEROID INSENSITIVE 1-associated receptor kinase 1 precursor, putative, expressed
30.2	i1_LQ_LWC_c7096/f1p0/1821	Transcript	0.75409	highly similar to ( 758) AT1G09970 | Symbols: LRR XI-23 | LRR XI-23; ATP binding / kinase/ protein kinase/ protein serine/threonine kinase | chr1:3252408-3255428 FORWARDmoderately similar to ( 225) RPK1_IPONI Receptor-like protein kinase precursor (EC 2.7.11.1) - Ipomoea nil (Japanese morning glory) (Pharbitis nil) S_TKc Pkinase S_TKc TyrKc Pkinase_Tyr PTKc SPS1 PTKc_Jak_rpt2 PTKc_Src_like PTKc_E…
30.2	i3_LQ_LWC_c10289/f1p0/3764	Transcript	-0.0783793	highly similar to ( 859) AT5G65700 | Symbols: BAM1 | BAM1 (BARELY ANY MERISTEM 1); ATP binding / kinase/ protein serine/threonine kinase | chr5:26281826-26284945 FORWARDmoderately similar to ( 227) RPK1_IPONI Receptor-like protein kinase precursor (EC 2.7.11.1) - Ipomoea nil (Japanese morning glory) (Pharbitis nil) S_TKc Pkinase_Tyr Pkinase S_TKc PTKc TyrKc SPS1 PTKc_Jak_rpt2 PTKc_Src_like PTKc_S…
30.2	i2_LQ_LWC_c90251/f1p1/2275	Transcript	0.300666	nearly identical (1038) AT4G28650 | Symbols: | leucine-rich repeat transmembrane protein kinase, putative | chr4:14144155-14147276 REVERSEmoderately similar to ( 334) PSKR_DAUCA Phytosulfokine receptor precursor (EC 2.7.11.1) (Phytosulfokine LRR receptor kinase) - Daucus carota (Carrot) S_TKc Pkinase S_TKc Pkinase_Tyr TyrKc PTKc PTKc_EphR SPS1 PTKc_Src_like PTKc_Abl PTKc_Tec_like PTKc_EphR_A2 PTK…
30.2	i1_LQ_LWC_c6943/f1p0/1520	Transcript	0	highly similar to ( 931) AT1G75820 | Symbols: CLV1, FAS3, FLO5 | CLV1 (CLAVATA 1); ATP binding / kinase/ protein serine/threonine kinase/ receptor signaling protein serine/threonine kinase | chr1:28463631-28466652 REVERSEmoderately similar to ( 244) RPK1_IPONI Receptor-like protein kinase precursor (EC 2.7.11.1) - Ipomoea nil (Japanese morning glory) (Pharbitis nil) Pkinase_Tyr S_TKc S_TKc Pkinas…
30.2	i2_LQ_LWC_c13043/f1p0/2180	Transcript	0.889755	highly similar to ( 746) AT2G24130 | Symbols: | leucine-rich repeat transmembrane protein kinase, putative | chr2:10258148-10261220 FORWARDmoderately similar to ( 343) PSKR_DAUCA Phytosulfokine receptor precursor (EC 2.7.11.1) (Phytosulfokine LRR receptor kinase) - Daucus carota (Carrot) Pkinase_Tyr S_TKc S_TKc PTKc Pkinase TyrKc PTKc_Src_like PTKc_Frk_like PTKc_Srm_Brk PTKc_Fyn_Yrk PTKc_EphR PTK…
30.2	i2_LQ_LWC_c17379/f1p49/2688	Transcript	0.183963	highly similar to ( 679) AT3G47570 | Symbols: | leucine-rich repeat transmembrane protein kinase, putative | chr3:17527611-17530748 FORWARDmoderately similar to ( 378) RPK1_IPONI Receptor-like protein kinase precursor (EC 2.7.11.1) - Ipomoea nil (Japanese morning glory) (Pharbitis nil) S_TKc S_TKc Pkinase Pkinase_Tyr TyrKc PTKc PTKc_Srm_Brk PTKc_Csk_like PTKc_Src_like PTKc_Trk PTKc_Abl PTKc_Chk P…
30.2	i3_HQ_LWC_c13008/f3p2/3462	Transcript	0	highly similar to ( 537) AT3G47570 | Symbols: | leucine-rich repeat transmembrane protein kinase, putative | chr3:17527611-17530748 FORWARDmoderately similar to ( 343) RPK1_IPONI Receptor-like protein kinase precursor (EC 2.7.11.1) - Ipomoea nil (Japanese morning glory) (Pharbitis nil) Pkinase S_TKc S_TKc TyrKc Pkinase_Tyr PTKc PTKc_Jak_rpt2 PTKc_Csk_like PTKc_Srm_Brk protein|receptor-like protei…
30.2	i3_HQ_LWC_c10402/f3p0/3904	Transcript	1.82597	highly similar to ( 520) AT3G47570 | Symbols: | leucine-rich repeat transmembrane protein kinase, putative | chr3:17527611-17530748 FORWARDmoderately similar to ( 372) RPK1_IPONI Receptor-like protein kinase precursor (EC 2.7.11.1) - Ipomoea nil (Japanese morning glory) (Pharbitis nil) Pkinase S_TKc S_TKc Pkinase_Tyr TyrKc PTKc PTKc_Csk_like PTKc_Jak_rpt2 PTKc_Srm_Brk PTKc_Src_like PTKc_Axl_like …
30.2	i4_LQ_LWC_c25586/f1p8/4847	Transcript	-0.251539	highly similar to ( 658) AT3G47570 | Symbols: | leucine-rich repeat transmembrane protein kinase, putative | chr3:17527611-17530748 FORWARDmoderately similar to ( 328) RPK1_IPONI Receptor-like protein kinase precursor (EC 2.7.11.1) - Ipomoea nil (Japanese morning glory) (Pharbitis nil) TyrKc Pkinase S_TKc Pkinase_Tyr S_TKc PTKc PTKc_Jak_rpt2 PTKc_Src_like PTKc_EphR PTKc_Srm_Brk PTKc_Frk_like PTKc…
30.2	i1_HQ_LWC_c1393/f5p0/1746	Transcript	0.171249	moderately similar to ( 244) AT4G00300 | Symbols: | fringe-related protein | chr4:126509-130126 FORWARD protein|receptor-like protein kinase At3g46290 precursor, putative, expressed
30.2	i2_LQ_LWC_c36427/f1p0/2815	Transcript	0.147557	highly similar to ( 840) AT1G30570 | Symbols: | protein kinase family protein | chr1:10828933-10831482 FORWARDmoderately similar to ( 244) NORK_MEDTR Nodulation receptor kinase precursor (EC 2.7.11.1) (Does not make infections protein 2) (Symbiosis receptor-like kinase) (MtSYMRK) - Medicago truncatula (Barrel medic) TyrKc S_TKc S_TKc PTKc Pkinase_Tyr Pkinase PTKc_Trk PTKc_Jak_rpt2 PTKc_Csk_like P…
30.2	i1_HQ_LWC_c4970/f4p1/1763	Transcript	0.479639	moderately similar to ( 350) AT3G51550 | Symbols: FER | FER (FERONIA); kinase/ protein kinase | chr3:19117877-19120564 REVERSE protein|FERONIA receptor-like kinase, putative, expressed
30.2	i1_LQ_LWC_c17981/f1p4/1595	Transcript	-0.534559	weakly similar to ( 139) AT4G23160 | Symbols: | protein kinase family protein | chr4:12129485-12134086 FORWARDmoderately similar to ( 462) POLX_TOBAC Retrovirus-related Pol polyprotein from transposon TNT 1-94 [Includes: Protease (EC 3.4.23.-); Reverse transcriptase (EC 2.7.7.49); Endonuclease] - Nicotiana tabacum (Common tobacco)RVT_2 rve protein|retrotransposon protein, putative, Ty1-copia subc…
30.2	i2_LQ_LWC_c127067/f8p0/2391	Transcript	0.411291	highly similar to ( 620) AT5G51560 | Symbols: | leucine-rich repeat transmembrane protein kinase, putative | chr5:20945807-20948613 FORWARDweakly similar to ( 179) PSKR_DAUCA Phytosulfokine receptor precursor (EC 2.7.11.1) (Phytosulfokine LRR receptor kinase) - Daucus carota (Carrot) TyrKc PTKc Pkinase_Tyr PTKc_Jak_rpt2 S_TKc PTK_CCK4 Pkinase S_TKc PTKc_Jak2_Jak3_rpt2 PTKc_DDR PTKc_Srm_Brk PTKc_B…
30.2	i2_HQ_LWC_c78402/f8p1/2229	Transcript	0.478135	highly similar to ( 554) AT1G11050 | Symbols: | protein kinase family protein | chr1:3681892-3683769 FORWARDmoderately similar to ( 207) NORK_MEDTR Nodulation receptor kinase precursor (EC 2.7.11.1) (Does not make infections protein 2) (Symbiosis receptor-like kinase) (MtSYMRK) - Medicago truncatula (Barrel medic) S_TKc S_TKc TyrKc Pkinase_Tyr Pkinase PTKc PTKc_Csk_like SPS1 PTKc_Jak_rpt2 PTKc_Tr…
30.2	i2_LQ_LWC_c35262/f1p2/2614	Transcript	-0.387023	moderately similar to ( 395) AT4G23160 | Symbols: | protein kinase family protein | chr4:12129485-12134086 FORWARDmoderately similar to ( 367) POLX_TOBAC Retrovirus-related Pol polyprotein from transposon TNT 1-94 [Includes: Protease (EC 3.4.23.-); Reverse transcriptase (EC 2.7.7.49); Endonuclease] - Nicotiana tabacum (Common tobacco)RVT_2 protein|retrotransposon protein, putative, unclassified, …
30.2	i2_LQ_LWC_c25941/f1p0/2167	Transcript	-0.943416	highly similar to ( 667) AT2G37710 | Symbols: RLK | RLK (receptor lectin kinase); kinase | chr2:15814934-15816961 REVERSEweakly similar to ( 195) PSKR_DAUCA Phytosulfokine receptor precursor (EC 2.7.11.1) (Phytosulfokine LRR receptor kinase) - Daucus carota (Carrot) Lectin_legB S_TKc S_TKc PTKc Pkinase Pkinase_Tyr TyrKc PTKc_Csk_like SPS1 PTKc_Jak_rpt2 PTKc_EphR PTKc_Srm_Brk PTKc_Abl PTKc_EGFR_li…
30.2	i2_LQ_LWC_c22393/f1p0/2287	Transcript	0.657894	highly similar to ( 582) AT2G37710 | Symbols: RLK | RLK (receptor lectin kinase); kinase | chr2:15814934-15816961 REVERSEweakly similar to ( 196) PSKR_DAUCA Phytosulfokine receptor precursor (EC 2.7.11.1) (Phytosulfokine LRR receptor kinase) - Daucus carota (Carrot) Lectin_legB Pkinase S_TKc S_TKc Pkinase_Tyr TyrKc PTKc PTKc_EphR PTKc_Jak_rpt2 SPS1 PTKc_EphR_A2 PTKc_Tec_like PTKc_Srm_Brk PTKc_Frk…
30.2	i2_HQ_LWC_c53311/f2p1/2432	Transcript	0.237395	highly similar to ( 568) AT5G55830 | Symbols: | lectin protein kinase, putative | chr5:22594655-22596700 FORWARDmoderately similar to ( 204) PSKR_DAUCA Phytosulfokine receptor precursor (EC 2.7.11.1) (Phytosulfokine LRR receptor kinase) - Daucus carota (Carrot) Lectin_legB Pkinase Pkinase_Tyr PTKc S_TKc TyrKc S_TKc SPS1 PTKc_Jak_rpt2 PTKc_EphR PTKc_EphR_A2 PTKc_Src_like PTKc_EGFR_like PTKc_EphR_A…
30.2	i2_LQ_LWC_c17530/f1p4/2405	Transcript	0	highly similar to ( 650) AT3G53810 | Symbols: | lectin protein kinase, putative | chr3:19933153-19935186 REVERSEmoderately similar to ( 221) PSKR_DAUCA Phytosulfokine receptor precursor (EC 2.7.11.1) (Phytosulfokine LRR receptor kinase) - Daucus carota (Carrot) Lectin_legB Pkinase S_TKc S_TKc TyrKc Pkinase_Tyr PTKc SPS1 PTKc_EphR PTKc_Jak_rpt2 PTKc_Srm_Brk PTKc_Csk_like PTKc_Frk_like PTKc_Abl PTK…
30.2	i1_LQ_LWC_c30595/f1p0/1623	Transcript	7.81365	highly similar to ( 587) AT3G24550 | Symbols: ATPERK1 | ATPERK1 (PROLINE EXTENSIN-LIKE RECEPTOR KINASE 1); ATP binding / protein kinase | chr3:8960411-8963303 FORWARDmoderately similar to ( 235) PSKR_DAUCA Phytosulfokine receptor precursor (EC 2.7.11.1) (Phytosulfokine LRR receptor kinase) - Daucus carota (Carrot) TyrKc Pkinase_Tyr PTKc S_TKc S_TKc Pkinase PTKc_Jak_rpt2 PTKc_Csk_like PTKc_Src_lik…
30.2	i11_LQ_LWC_c33/f1p0/11424	Transcript	0.485427	highly similar to ( 785) AT5G10290 | Symbols: | leucine-rich repeat family protein / protein kinase family protein | chr5:3235462-3238171 REVERSEmoderately similar to ( 215) PSKR_DAUCA Phytosulfokine receptor precursor (EC 2.7.11.1) (Phytosulfokine LRR receptor kinase) - Daucus carota (Carrot) PTKc Pkinase_Tyr TyrKc S_TKc Pkinase S_TKc PTKc_Csk_like PTKc_Jak_rpt2 PTKc_EGFR_like PTKc_InsR_like PTK…
30.2	i2_HQ_LWC_c127271/f13p4/2225	Transcript	-0.962783	highly similar to ( 526) AT5G10290 | Symbols: | leucine-rich repeat family protein / protein kinase family protein | chr5:3235462-3238171 REVERSEmoderately similar to ( 209) PSKR_DAUCA Phytosulfokine receptor precursor (EC 2.7.11.1) (Phytosulfokine LRR receptor kinase) - Daucus carota (Carrot) Pkinase_Tyr TyrKc PTKc Pkinase S_TKc S_TKc PTKc_Met_Ron PTKc_InsR_like PTKc_Fes_like PTKc_Jak_rpt2 PTKc_…
30.2	i1_HQ_LWC_c16522/f2p0/1760	Transcript	-0.356494	weakly similar to ( 119) AT4G00960 | Symbols: | protein kinase family protein | chr4:414361-416180 FORWARD protein|TKL_IRAK_DUF26-lg.1 - DUF26 kinases have homology to DUF26 containing loci, expressed
30.2	i2_HQ_LWC_c9586/f2p0/2372	Transcript	0.19728	moderately similar to ( 472) AT4G23160 | Symbols: | protein kinase family protein | chr4:12129485-12134086 FORWARDmoderately similar to ( 205) NORK_MEDTR Nodulation receptor kinase precursor (EC 2.7.11.1) (Does not make infections protein 2) (Symbiosis receptor-like kinase) (MtSYMRK) - Medicago truncatula (Barrel medic) TyrKc Pkinase S_TKc S_TKc PTKc Pkinase_Tyr PTKc_Srm_Brk PTKc_Jak_rpt2 PTKc_Sr…
30.2	i2_LQ_LWC_c113283/f1p2/2088	Transcript	-0.0536198	moderately similar to ( 436) AT4G23180 | Symbols: CRK10, RLK4 | CRK10 (CYSTEINE-RICH RLK10); ATP binding / kinase/ protein kinase/ protein serine/threonine kinase/ protein tyrosine kinase | chr4:12138171-12140780 FORWARDweakly similar to ( 198) NORK_MEDTR Nodulation receptor kinase precursor (EC 2.7.11.1) (Does not make infections protein 2) (Symbiosis receptor-like kinase) (MtSYMRK) - Medicago t…
30.2	i3_HQ_LWC_c10430/f2p3/3387	Transcript	-0.330825	highly similar to ( 756) AT1G56130 | Symbols: | leucine-rich repeat family protein / protein kinase family protein | chr1:20994931-21000887 REVERSEweakly similar to ( 191) NORK_PEA Nodulation receptor kinase precursor (EC 2.7.11.1) - Pisum sativum (Garden pea) TyrKc Pkinase_Tyr PTKc S_TKc S_TKc Pkinase PTKc_Srm_Brk PTKc_Jak_rpt2 PTKc_Trk PTKc_Csk_like PTKc_Src_like PTKc_EphR PTKc_Itk PTKc_Tec_lik…
30.2	i1_LQ_LWC_c20151/f1p2/1694	Transcript	-0.78521	highly similar to ( 850) AT1G34300 | Symbols: | lectin protein kinase family protein | chr1:12503450-12505939 FORWARDmoderately similar to ( 252) KPRO_MAIZE Putative receptor protein kinase ZmPK1 precursor (EC 2.7.11.1) - Zea mays (Maize) Pkinase S_TKc S_TKc Pkinase_Tyr TyrKc PTKc PTKc_Src_like SPS1 PTKc_Frk_like PTKc_Csk_like PTKc_EphR PTKc_Jak_rpt2 PTKc_Srm_Brk PTKc_Ror PTKc_Fes_like PTKc_Abl P…
30.2	i0_LQ_LWC_c1802/f1p0/719	Transcript	0	highly similar to ( 588) AT4G21390 | Symbols: B120 | B120; ATP binding / protein kinase/ protein serine/threonine kinase/ sugar binding | chr4:11394458-11397474 REVERSEmoderately similar to ( 245) KPRO_MAIZE Putative receptor protein kinase ZmPK1 precursor (EC 2.7.11.1) - Zea mays (Maize) TyrKc Pkinase_Tyr PTKc Pkinase S_TKc S_TKc PTKc_Jak_rpt2 PTKc_Src_like PTKc_Srm_Brk SPS1 PTKc_Ror PTKc_Lck_Bl…
30.2	i1_LQ_LWC_c19065/f1p2/1684	Transcript	-0.169248	moderately similar to ( 459) AT4G23180 | Symbols: CRK10, RLK4 | CRK10 (CYSTEINE-RICH RLK10); ATP binding / kinase/ protein kinase/ protein serine/threonine kinase/ protein tyrosine kinase | chr4:12138171-12140780 FORWARDmoderately similar to ( 202) NORK_MEDTR Nodulation receptor kinase precursor (EC 2.7.11.1) (Does not make infections protein 2) (Symbiosis receptor-like kinase) (MtSYMRK) - Medica…
30.2	i2_HQ_LWC_c35936/f2p0/2615	Transcript	-0.67516	moderately similar to ( 307) AT4G23180 | Symbols: CRK10, RLK4 | CRK10 (CYSTEINE-RICH RLK10); ATP binding / kinase/ protein kinase/ protein serine/threonine kinase/ protein tyrosine kinase | chr4:12138171-12140780 FORWARDweakly similar to ( 142) NORK_MEDTR Nodulation receptor kinase precursor (EC 2.7.11.1) (Does not make infections protein 2) (Symbiosis receptor-like kinase) (MtSYMRK) - Medicago t…
30.2	i2_LQ_LWC_c25720/f1p0/2639	Transcript	0	moderately similar to ( 373) AT1G34300 | Symbols: | lectin protein kinase family protein | chr1:12503450-12505939 FORWARDhighly similar to ( 638) KPRO_MAIZE Putative receptor protein kinase ZmPK1 precursor (EC 2.7.11.1) - Zea mays (Maize) Pkinase S_TKc S_TKc TyrKc Pkinase_Tyr PTKc PTKc_Csk_like SPS1 PTKc_Src_like PTKc_Jak_rpt2 PTKc_Srm_Brk PTKc_Frk_like PTKc_Itk PTKc_EphR B_lectin B_lectin PTKc_E…
[truncated: 737 more rows]

## Sheet: transcripts_regulation_3h
main bin	id	type	value	description
[truncated: 1,864 more rows]

## Sheet: transcripts_regulation_7h
main bin	id	type	value	description
[truncated: 1,864 more rows]
