# Supplementary material for: Genome-Wide Expression and Physiological Profiling of Pearl Millet Genotype Reveal the Biological Pathways and Various Gene Clusters Underlying Salt Resistance
Source: Front Plant Sci. 2022 Mar 28;13:849618. doi: 10.3389/fpls.2022.849618 (PMC8996197; doi:10.3389/fpls.2022.849618)
Supplement: Supplementary file 11 [file Table_11.XLSX]

## Sheet: Proline
			Proline (µg mg-1)	Rep	Treatments	data		mean	std
				1	Ck	1.0254	Ck	1.1518	0.0836814
				2	Ck	1.12	Ck1	1.10667	0.0938675
				3	Ck	1.31	S1	2.11333	0.0952774
				1	Ck1hr	0.98	Ck3	1.25	0.0737111
				2	Ck1hr	1.29	S3	1.61333	0.153225
				3	Ck1hr	1.05	Ck7	1.435	0.163928
				1	S1hr	2.28	S7	2.52	0.0665833
				2	S1hr	2.11
				3	S1hr	1.95
				1	Ck3hr	1.22
				2	Ck3hr	1.14
				3	Ck3hr	1.39
				1	S3hr	1.34
				2	S3hr	1.63
				3	S3hr	1.87
				1	Ck7hr	1.194
				2	Ck7hr	1.748
				3	Ck7hr	1.363
				1	S7hr	2.56
				2	S7hr	2.61
				3	S7hr	2.39

## Sheet: MDA
			MDA (µmole g-1)	Rep	Treatments	data		mean	std
				1	Ck	0.0196	Ck	0.0537333	0.0190093
				2	Ck	0.0853	Ck1	0.0676667	0.0129251
				3	Ck	0.0563	S1	0.632322	0.0833898
				1	Ck1hr	0.0882	Ck3	0.155	0.0330051
				2	Ck1hr	0.0438	S3	0.407333	0.024127
				3	Ck1hr	0.071	Ck7	0.217367	0.0334211
				1	S1hr	0.735	S7	0.429633	0.102817
				2	S1hr	0.6948
				3	S1hr	0.467165
				1	Ck3hr	0.137
				2	Ck3hr	0.109
				3	Ck3hr	0.219
				1	S3hr	0.371
				2	S3hr	0.398
				3	S3hr	0.453
				1	Ck7hr	0.195
				2	Ck7hr	0.174
				3	Ck7hr	0.2831
				1	S7hr	0.4985
				2	S7hr	0.563
				3	S7hr	0.2274

## Sheet: H2O2
			H2O2 (µmole g-1)	Rep	Treatments	data		mean	std
				1	Ck	2.195	Ck	2.499	0.162189
				2	Ck	2.749	Ck1	3.35933	0.259615
				3	Ck	2.553	S1	7.3318	0.362865
				1	Ck1hr	2.963	Ck3	7.732	0.664284
				2	Ck1hr	3.267	S3	5.17377	0.545854
				3	Ck1hr	3.848	Ck7	2.368	0.370148
				1	S1hr	6.832	S7	4.50847	0.515146
				2	S1hr	7.126
				3	S1hr	8.0374
				1	Ck3hr	6.415
				2	Ck3hr	8.239
				3	Ck3hr	8.542
				1	S3hr	5.396
				2	S3hr	4.137
				3	S3hr	5.9883
				1	Ck7hr	2.354
				2	Ck7hr	3.016
				3	Ck7hr	1.734
				1	S7hr	4.472
				2	S7hr	3.635
				3	S7hr	5.4184

## Sheet: SOD
			SOD (U mg-1)	Rep	Treatments	data		mean	std
				1	Ck	15.291	Ck	14.867	1.33617
				2	Ck	16.94	Ck1	14.3619	1.54339
				3	Ck	12.37	S1	30.271	1.23854
				1	Ck1hr	12.0956	Ck3	24.5303	2.66916
				2	Ck1hr	17.31	S3	38.2367	1.88199
				3	Ck1hr	13.68	Ck7	27.4357	2.09254
				1	S1hr	28.54	S7	44.4757	2.02801
				2	S1hr	32.671
				3	S1hr	29.602
				1	Ck3hr	19.537
				2	Ck3hr	25.392
				3	Ck3hr	28.662
				1	S3hr	36.82
				2	S3hr	35.925
				3	S3hr	41.965
				1	Ck7hr	24.603
				2	Ck7hr	26.184
				3	Ck7hr	31.52
				1	S7hr	45.69
				2	S7hr	40.517
				3	S7hr	47.22

## Sheet: CAT
			CAT (U mg-1)	Rep	Treatments	data		mean	std
				1	Ck	52.213	Ck	58.9357	3.53706
				2	Ck	60.39	Ck1	61.239	3.11903
				3	Ck	64.204	S1	96.7123	6.31853
				1	Ck1hr	55.52	Ck3	66.904	6.00349
				2	Ck1hr	61.941	S3	88.0323	3.71193
				3	Ck1hr	66.256	Ck7	70.1067	4.68749
				1	S1hr	85.324	S7	89.219	5.17249
				2	S1hr	107.15
				3	S1hr	97.663
				1	Ck3hr	78.19
				2	Ck3hr	64.81
				3	Ck3hr	57.712
				1	S3hr	82.42
				2	S3hr	86.63
				3	S3hr	95.047
				1	Ck7hr	76.96
				2	Ck7hr	61.14
				3	Ck7hr	72.22
				1	S7hr	99.563
				2	S7hr	84.17
				3	S7hr	83.924

## Sheet: POD
			POD (U mg-1)	Rep	Treatments	data		mean	std
				1	Ck	11.4327	Ck	14.6542	2.54596
				2	Ck	19.68	Ck1	16.091	2.82597
				3	Ck	12.85	S1	53.92	3.2413
				1	Ck1hr	21.593	Ck3	22.1941	1.37553
				2	Ck1hr	12.22	S3	45.5158	2.51418
				3	Ck1hr	14.46	Ck7	24.8527	2.47252
				1	S1hr	53.32	S7	44.2975	3.23106
				2	S1hr	48.63
				3	S1hr	59.81
				1	Ck3hr	19.53
				2	Ck3hr	24.1204
				3	Ck3hr	22.932
				1	S3hr	41.35
				2	S3hr	45.16
				3	S3hr	50.0375
				1	Ck7hr	24.873
				2	Ck7hr	29.125
				3	Ck7hr	20.56
				1	S7hr	38.72
				2	S7hr	49.9125
				3	S7hr	44.26
